# Supplementary material for: Disruption of SF3B1 results in deregulated expression and splicing of key genes and pathways in myelodysplastic syndrome hematopoietic stem and progenitor cells
Source: Leukemia. 2014 Dec 23;29(5):1092–103. doi: 10.1038/leu.2014.331 (PMC4430703; doi:10.1038/leu.2014.331)
Supplement: Supplementary Table 3 [file leu2014331x5.xlsx]

## Sheet: Sup Table S3-patient details
Sample ID	Status	Gender	WHO subtype	Karyotype	SF3B1 Mutation status	SF3B1 VAF (red=mutant allele)	Total no. of read aligned to ensembl genes (millions)	RNAseq % of aligned reads	Other known common mutations
HC-a	Control	Female	N/A		N/A	N/A	49.1	46.9
HC-b	Control	Female	N/A		N/A	N/A	25.7	53.2
HC-c	Control	Female	N/A		N/A	N/A	30.7	55.9
HC-d	Control	Female	N/A		N/A	N/A	29.8	56.7
HC-e	Control	Female	N/A		N/A	N/A	31.5	55.5
WT-a	MDS	Male	RCMD	46,XY	Wildtype	N/A	15.2	50.1
WT-b	MDS	Male	RCMD	46,XY	Wildtype	N/A	35.2	53.1
WT-c	MDS	Male	RCMD	46,XY	Wildtype	N/A	46	53.8	TET2
WT-d	MDS	Male	RCMD	46,XY	Wildtype	N/A	25.3	54.4
Mut-a	MDS	Female	RARS	46,XX	K700E	C=53%, T=47%	42.3	53.2
Mut-b	MDS	Male	RARS	47,XY,+8	K700E	C=55%, T=45%	66.3	57.2
Mut-c	MDS	Male	RCMD-RS	46,XY	R625L	A=47%, C=52%	39.7	52
Mut-d	MDS	Female	RCMD-RS	47,XX,+8	K700E	C=48%,T=52%	32	61.2
Mut-e	MDS	Male	RARS	46,XY	E622D	C=52%,G=48%	43.7	56.7
Mut-f	MDS	Female	RCMD-RS	46,XX	K700E	C=49%, T=51%	28.5	56.8	TET2
Mut-g	MDS	Male	RCMD-RS	46,XY	H662Q	G=52%,T=48%	21.3	61.4	DNMT3A, TET2
Mut-h	MDS	Male	RARS	46,XY	K666R	C=54%, T=46%	36.6	56.7	TET2
