# Supplementary material for: Disruption of SF3B1 results in deregulated expression and splicing of key genes and pathways in myelodysplastic syndrome hematopoietic stem and progenitor cells
Source: Leukemia. 2014 Dec 23;29(5):1092–103. doi: 10.1038/leu.2014.331 (PMC4430703; doi:10.1038/leu.2014.331)
Supplement: Supplementary Table 4 [file leu2014331x6.xlsx]

## Sheet: K562 GSEA UP
NAME	GS<br> follow link to MSigDB	GS DETAILS	SIZE	ES	NES	NOM p-val	FDR q-val	FWER p-val	RANK AT MAX	LEADING EDGE
PID_AP1_PATHWAY	PID_AP1_PATHWAY	Details ...	69	0.6917	2.43072	0	0	0	2780	tags=48%, list=13%, signal=55%
PID_NFAT_TFPATHWAY	PID_NFAT_TFPATHWAY	Details ...	46	0.707383	2.32243	0	0	0	710	tags=24%, list=3%, signal=25%
BIOCARTA_TGFB_PATHWAY	BIOCARTA_TGFB_PATHWAY	Details ...	18	0.774528	2.148	0	0.00436567	0.01	2626	tags=61%, list=13%, signal=70%
PID_P38ALPHABETADOWNSTREAMPATHWAY	PID_P38ALPHABETADOWNSTREAMPATHWAY	Details ...	37	0.634007	2.13253	0	0.00327425	0.01	3530	tags=51%, list=17%, signal=62%
BIOCARTA_IL6_PATHWAY	BIOCARTA_IL6_PATHWAY	Details ...	22	0.721512	2.11235	0	0.0026194	0.01	2833	tags=50%, list=14%, signal=58%
PID_SMAD2_3NUCLEARPATHWAY	PID_SMAD2_3NUCLEARPATHWAY	Details ...	72	0.567013	2.0781	0	0.00836984	0.04	2424	tags=35%, list=12%, signal=39%
PID_FRA_PATHWAY	PID_FRA_PATHWAY	Details ...	36	0.682054	2.0582	0	0.0125014	0.07	3254	tags=53%, list=16%, signal=63%
TRANSCRIPTION_REPRESSOR_ACTIVITY	TRANSCRIPTION_REPRESSOR_ACTIVITY	Details ...	131	0.514499	2.04106	0	0.0139469	0.09	3207	tags=37%, list=16%, signal=43%
PID_TCRCALCIUMPATHWAY	PID_TCRCALCIUMPATHWAY	Details ...	26	0.684225	2.03348	0	0.0137298	0.09	1786	tags=35%, list=9%, signal=38%
BIOCARTA_IGF1_PATHWAY	BIOCARTA_IGF1_PATHWAY	Details ...	21	0.696331	2.02942	0	0.0135534	0.1	3356	tags=52%, list=16%, signal=63%
ST_JNK_MAPK_PATHWAY	ST_JNK_MAPK_PATHWAY	Details ...	38	0.609376	2.02564	0	0.0133921	0.1	2043	tags=37%, list=10%, signal=41%
PID_IL6_7PATHWAY	PID_IL6_7PATHWAY	Details ...	46	0.541513	2.00359	0	0.0144308	0.12	3473	tags=41%, list=17%, signal=50%
PID_ATF2_PATHWAY	PID_ATF2_PATHWAY	Details ...	56	0.571687	1.99842	0	0.0143002	0.13	2655	tags=39%, list=13%, signal=45%
REGULATION_OF_I_KAPPAB_KINASE_NF_KAPPAB_CASCADE	REGULATION_OF_I_KAPPAB_KINASE_NF_KAPPAB_CASCADE	Details ...	84	0.522033	1.98841	0	0.0142084	0.14	3359	tags=42%, list=16%, signal=50%
BIOCARTA_STRESS_PATHWAY	BIOCARTA_STRESS_PATHWAY	Details ...	24	0.622679	1.98309	0	0.0141173	0.15	3974	tags=58%, list=19%, signal=72%
BIOCARTA_INSULIN_PATHWAY	BIOCARTA_INSULIN_PATHWAY	Details ...	22	0.687654	1.98006	0	0.0140659	0.16	3356	tags=50%, list=16%, signal=60%
NEGATIVE_REGULATION_OF_TRANSCRIPTION_DNA_DEPENDENT	NEGATIVE_REGULATION_OF_TRANSCRIPTION_DNA_DEPENDENT	Details ...	113	0.479028	1.96737	0	0.0139884	0.17	2523	tags=29%, list=12%, signal=33%
POSITIVE_REGULATION_OF_I_KAPPAB_KINASE_NF_KAPPAB_CASCADE	POSITIVE_REGULATION_OF_I_KAPPAB_KINASE_NF_KAPPAB_CASCADE	Details ...	79	0.508422	1.96223	0	0.0132113	0.17	3359	tags=41%, list=16%, signal=48%
POSITIVE_REGULATION_OF_PHOSPHATE_METABOLIC_PROCESS	POSITIVE_REGULATION_OF_PHOSPHATE_METABOLIC_PROCESS	Details ...	25	0.643871	1.9566	0	0.0138575	0.18	2748	tags=32%, list=13%, signal=37%
PID_TGFBRPATHWAY	PID_TGFBRPATHWAY	Details ...	52	0.566685	1.94419	0	0.0187506	0.24	2626	tags=44%, list=13%, signal=51%
NEGATIVE_REGULATION_OF_RNA_METABOLIC_PROCESS	NEGATIVE_REGULATION_OF_RNA_METABOLIC_PROCESS	Details ...	113	0.479028	1.94377	0	0.0178577	0.24	2523	tags=29%, list=12%, signal=33%
N_ACETYLTRANSFERASE_ACTIVITY	N_ACETYLTRANSFERASE_ACTIVITY	Details ...	17	0.711162	1.9396	0	0.0176091	0.25	3749	tags=53%, list=18%, signal=65%
GTP_BINDING	GTP_BINDING	Details ...	44	0.564608	1.91896	0	0.0229017	0.33	1455	tags=25%, list=7%, signal=27%
TRANSCRIPTION_FACTOR_ACTIVITY	TRANSCRIPTION_FACTOR_ACTIVITY	Details ...	320	0.420478	1.91408	0	0.0235333	0.36	3774	tags=31%, list=18%, signal=37%
ST_DIFFERENTIATION_PATHWAY_IN_PC12_CELLS	ST_DIFFERENTIATION_PATHWAY_IN_PC12_CELLS	Details ...	43	0.589524	1.90579	0	0.0251079	0.4	2485	tags=26%, list=12%, signal=29%
ST_TUMOR_NECROSIS_FACTOR_PATHWAY	ST_TUMOR_NECROSIS_FACTOR_PATHWAY	Details ...	27	0.6967	1.90565	0	0.0241422	0.4	4636	tags=67%, list=22%, signal=86%
BIOCARTA_P38MAPK_PATHWAY	BIOCARTA_P38MAPK_PATHWAY	Details ...	39	0.566126	1.89629	0	0.0265419	0.43	3356	tags=51%, list=16%, signal=61%
BIOCARTA_KERATINOCYTE_PATHWAY	BIOCARTA_KERATINOCYTE_PATHWAY	Details ...	44	0.546223	1.89541	0	0.0260257	0.44	3974	tags=48%, list=19%, signal=59%
ST_P38_MAPK_PATHWAY	ST_P38_MAPK_PATHWAY	Details ...	34	0.600717	1.89129	0	0.0272546	0.47	3262	tags=47%, list=16%, signal=56%
POSITIVE_REGULATION_OF_SIGNAL_TRANSDUCTION	POSITIVE_REGULATION_OF_SIGNAL_TRANSDUCTION	Details ...	113	0.477961	1.87777	0	0.0297456	0.53	3359	tags=34%, list=16%, signal=40%
PID_PS1PATHWAY	PID_PS1PATHWAY	Details ...	42	0.570244	1.87366	0	0.0296061	0.54	2152	tags=29%, list=10%, signal=32%
SPECIFIC_RNA_POLYMERASE_II_TRANSCRIPTION_FACTOR_ACTIVITY	SPECIFIC_RNA_POLYMERASE_II_TRANSCRIPTION_FACTOR_ACTIVITY	Details ...	34	0.577469	1.86949	0	0.0298604	0.54	2596	tags=38%, list=13%, signal=44%
BIOCARTA_INTEGRIN_PATHWAY	BIOCARTA_INTEGRIN_PATHWAY	Details ...	37	0.589809	1.86914	0	0.0289555	0.54	3501	tags=43%, list=17%, signal=52%
REGULATION_OF_SIGNAL_TRANSDUCTION	REGULATION_OF_SIGNAL_TRANSDUCTION	Details ...	200	0.433336	1.85612	0	0.0340664	0.61	3359	tags=31%, list=16%, signal=36%
PID_INTEGRIN5_PATHWAY	PID_INTEGRIN5_PATHWAY	Details ...	17	0.66235	1.85353	0	0.0338161	0.62	2125	tags=35%, list=10%, signal=39%
PID_PDGFRAPATHWAY	PID_PDGFRAPATHWAY	Details ...	22	0.690746	1.84982	0	0.0346095	0.65	3356	tags=59%, list=16%, signal=71%
BIOCARTA_IL2RB_PATHWAY	BIOCARTA_IL2RB_PATHWAY	Details ...	38	0.523688	1.84787	0	0.0343572	0.67	3356	tags=34%, list=16%, signal=41%
BIOCARTA_ETS_PATHWAY	BIOCARTA_ETS_PATHWAY	Details ...	18	0.686958	1.84521	0	0.0351084	0.69	1848	tags=33%, list=9%, signal=37%
POSITIVE_REGULATION_OF_PHOSPHORYLATION	POSITIVE_REGULATION_OF_PHOSPHORYLATION	Details ...	23	0.640811	1.84367	0	0.0345315	0.69	1462	tags=26%, list=7%, signal=28%
PID_IL12_STAT4PATHWAY	PID_IL12_STAT4PATHWAY	Details ...	33	0.544588	1.8281	0	0.0415218	0.76	2152	tags=30%, list=10%, signal=34%
TRANSCRIPTION_COREPRESSOR_ACTIVITY	TRANSCRIPTION_COREPRESSOR_ACTIVITY	Details ...	80	0.505015	1.82772	0	0.0405091	0.76	3010	tags=35%, list=15%, signal=41%
RNA_POLYMERASE_II_TRANSCRIPTION_FACTOR_ACTIVITY	RNA_POLYMERASE_II_TRANSCRIPTION_FACTOR_ACTIVITY	Details ...	166	0.448356	1.82234	0	0.0419387	0.79	2596	tags=27%, list=13%, signal=31%
BIOCARTA_SPRY_PATHWAY	BIOCARTA_SPRY_PATHWAY	Details ...	18	0.691069	1.82078	0.0192308	0.0418596	0.79	3356	tags=50%, list=16%, signal=60%
GUANYL_NUCLEOTIDE_BINDING	GUANYL_NUCLEOTIDE_BINDING	Details ...	45	0.563099	1.81387	0	0.044631	0.82	1455	tags=24%, list=7%, signal=26%
RNA_DEPENDENT_ATPASE_ACTIVITY	RNA_DEPENDENT_ATPASE_ACTIVITY	Details ...	15	0.699889	1.81247	0	0.0436392	0.82	3290	tags=47%, list=16%, signal=55%
I_KAPPAB_KINASE_NF_KAPPAB_CASCADE	I_KAPPAB_KINASE_NF_KAPPAB_CASCADE	Details ...	104	0.460021	1.80241	0	0.0487351	0.83	3359	tags=37%, list=16%, signal=43%
HOMEOSTASIS_OF_NUMBER_OF_CELLS	HOMEOSTASIS_OF_NUMBER_OF_CELLS	Details ...	19	0.670543	1.79727	0	0.0514132	0.84	2167	tags=37%, list=11%, signal=41%
REGULATION_OF_GROWTH	REGULATION_OF_GROWTH	Details ...	52	0.490597	1.79704	0	0.0508699	0.84	2015	tags=27%, list=10%, signal=30%
POSITIVE_REGULATION_OF_TRANSPORT	POSITIVE_REGULATION_OF_TRANSPORT	Details ...	21	0.645798	1.79656	0	0.0498317	0.84	3664	tags=43%, list=18%, signal=52%
N_ACYLTRANSFERASE_ACTIVITY	N_ACYLTRANSFERASE_ACTIVITY	Details ...	18	0.70269	1.79645	0.0222222	0.0488351	0.84	3749	tags=50%, list=18%, signal=61%
BIOCARTA_EPO_PATHWAY	BIOCARTA_EPO_PATHWAY		19	0.637665	1.79603	0	0.0478775	0.84	2451	tags=42%, list=12%, signal=48%
KEGG_COLORECTAL_CANCER	KEGG_COLORECTAL_CANCER		61	0.473817	1.79396	0.0238095	0.0479563	0.85	2626	tags=31%, list=13%, signal=36%
PEPTIDYL_TYROSINE_PHOSPHORYLATION	PEPTIDYL_TYROSINE_PHOSPHORYLATION		26	0.565226	1.79343	0.0232558	0.0475297	0.85	2748	tags=31%, list=13%, signal=35%
BIOCARTA_NGF_PATHWAY	BIOCARTA_NGF_PATHWAY		17	0.712819	1.7906	0	0.0478229	0.86	2451	tags=47%, list=12%, signal=53%
REACTOME_GENERIC_TRANSCRIPTION_PATHWAY	REACTOME_GENERIC_TRANSCRIPTION_PATHWAY		305	0.397306	1.77992	0	0.05427	0.9	3757	tags=34%, list=18%, signal=41%
KEGG_MAPK_SIGNALING_PATHWAY	KEGG_MAPK_SIGNALING_PATHWAY		256	0.395655	1.77487	0	0.055541	0.91	3262	tags=29%, list=16%, signal=33%
NEGATIVE_REGULATION_OF_GROWTH	NEGATIVE_REGULATION_OF_GROWTH		36	0.533795	1.76989	0	0.0589448	0.93	2015	tags=31%, list=10%, signal=34%
PID_RET_PATHWAY	PID_RET_PATHWAY		39	0.525602	1.763	0	0.060999	0.93	3690	tags=44%, list=18%, signal=53%
HUMORAL_IMMUNE_RESPONSE	HUMORAL_IMMUNE_RESPONSE		29	0.537013	1.7621	0	0.0601781	0.93	3474	tags=31%, list=17%, signal=37%
PID_TELOMERASEPATHWAY	PID_TELOMERASEPATHWAY		65	0.488566	1.75675	0	0.062963	0.94	2813	tags=28%, list=14%, signal=32%
REACTOME_NFKB_AND_MAP_KINASES_ACTIVATION_MEDIATED_BY_TLR4_SIGNALING_REPERTOIRE	REACTOME_NFKB_AND_MAP_KINASES_ACTIVATION_MEDIATED_BY_TLR4_SIGNALING_REPERTOIRE		63	0.476078	1.75332	0	0.0631865	0.94	3902	tags=41%, list=19%, signal=51%
REACTOME_DOWNREGULATION_OF_SMAD2_3_SMAD4_TRANSCRIPTIONAL_ACTIVITY	REACTOME_DOWNREGULATION_OF_SMAD2_3_SMAD4_TRANSCRIPTIONAL_ACTIVITY		17	0.63043	1.75083	0	0.0633841	0.95	2405	tags=41%, list=12%, signal=47%
NEGATIVE_REGULATION_OF_TRANSCRIPTION_FROM_RNA_POLYMERASE_II_PROMOTER	NEGATIVE_REGULATION_OF_TRANSCRIPTION_FROM_RNA_POLYMERASE_II_PROMOTER		75	0.470316	1.74779	0	0.0645897	0.95	3119	tags=31%, list=15%, signal=36%
NEGATIVE_REGULATION_OF_CELLULAR_METABOLIC_PROCESS	NEGATIVE_REGULATION_OF_CELLULAR_METABOLIC_PROCESS		227	0.391042	1.73895	0	0.0694873	0.96	3664	tags=31%, list=18%, signal=38%
REACTOME_ACTIVATED_TLR4_SIGNALLING	REACTOME_ACTIVATED_TLR4_SIGNALLING		83	0.465927	1.73321	0	0.0730672	0.98	4181	tags=41%, list=20%, signal=51%
PID_ERBB1_DOWNSTREAM_PATHWAY	PID_ERBB1_DOWNSTREAM_PATHWAY		101	0.465313	1.73104	0	0.0734844	0.98	4371	tags=43%, list=21%, signal=54%
BIOCARTA_PML_PATHWAY	BIOCARTA_PML_PATHWAY		17	0.583143	1.7303	0	0.0729475	0.98	5027	tags=71%, list=24%, signal=93%
BIOCARTA_TNFR1_PATHWAY	BIOCARTA_TNFR1_PATHWAY		29	0.545933	1.72792	0	0.0726012	0.98	3638	tags=55%, list=18%, signal=67%
NEGATIVE_REGULATION_OF_TRANSCRIPTION	NEGATIVE_REGULATION_OF_TRANSCRIPTION		163	0.428444	1.72769	0	0.0717258	0.98	3663	tags=34%, list=18%, signal=41%
ENDOSOME_TRANSPORT	ENDOSOME_TRANSPORT		23	0.586515	1.72536	0.0243902	0.0723303	0.98	1152	tags=35%, list=6%, signal=37%
KEGG_P53_SIGNALING_PATHWAY	KEGG_P53_SIGNALING_PATHWAY		64	0.493124	1.72053	0	0.0753865	0.99	2183	tags=31%, list=11%, signal=35%
REGULATION_OF_CELL_GROWTH	REGULATION_OF_CELL_GROWTH		40	0.516706	1.71992	0	0.074503	0.99	2015	tags=33%, list=10%, signal=36%
KEGG_SPLICEOSOME	KEGG_SPLICEOSOME		96	0.443861	1.71905	0	0.0740045	0.99	3076	tags=38%, list=15%, signal=44%
PID_IL1PATHWAY	PID_IL1PATHWAY		32	0.52483	1.71363	0.02	0.0752169	0.99	1650	tags=25%, list=8%, signal=27%
BIOCARTA_CCR5_PATHWAY	BIOCARTA_CCR5_PATHWAY		15	0.642051	1.71111	0.0212766	0.0755679	0.99	255	tags=20%, list=1%, signal=20%
NEGATIVE_REGULATION_OF_METABOLIC_PROCESS	NEGATIVE_REGULATION_OF_METABOLIC_PROCESS		230	0.388179	1.71064	0	0.0747366	0.99	3664	tags=31%, list=18%, signal=37%
KEGG_ADHERENS_JUNCTION	KEGG_ADHERENS_JUNCTION		73	0.460719	1.7101	0	0.0739363	0.99	2372	tags=29%, list=12%, signal=32%
PID_PRLSIGNALINGEVENTSPATHWAY	PID_PRLSIGNALINGEVENTSPATHWAY		21	0.569015	1.70116	0.0444444	0.0800746	0.99	3447	tags=38%, list=17%, signal=46%
PID_REG_GR_PATHWAY	PID_REG_GR_PATHWAY		81	0.437844	1.69773	0	0.0808157	0.99	1752	tags=19%, list=9%, signal=20%
RNA_SPLICING	RNA_SPLICING		66	0.46293	1.69753	0	0.0799656	0.99	3265	tags=35%, list=16%, signal=41%
BIOCARTA_CDMAC_PATHWAY	BIOCARTA_CDMAC_PATHWAY		15	0.630651	1.69685	0	0.0796116	0.99	3974	tags=53%, list=19%, signal=66%
BIOCARTA_EGF_PATHWAY	BIOCARTA_EGF_PATHWAY		30	0.552015	1.69413	0.0238095	0.0804942	0.99	3356	tags=43%, list=16%, signal=52%
REACTOME_TRANSCRIPTIONAL_REGULATION_OF_WHITE_ADIPOCYTE_DIFFERENTIATION	REACTOME_TRANSCRIPTIONAL_REGULATION_OF_WHITE_ADIPOCYTE_DIFFERENTIATION		53	0.491625	1.68895	0.0243902	0.0840732	0.99	2616	tags=34%, list=13%, signal=39%
BIOCARTA_CTCF_PATHWAY	BIOCARTA_CTCF_PATHWAY		22	0.584794	1.68738	0.0238095	0.0849879	0.99	2626	tags=45%, list=13%, signal=52%
REGULATION_OF_RNA_METABOLIC_PROCESS	REGULATION_OF_RNA_METABOLIC_PROCESS		411	0.354844	1.68172	0	0.0885782	0.99	2664	tags=24%, list=13%, signal=27%
PID_MAPKTRKPATHWAY	PID_MAPKTRKPATHWAY		33	0.530598	1.67869	0	0.0902838	0.99	4340	tags=45%, list=21%, signal=57%
PID_IL2_1PATHWAY	PID_IL2_1PATHWAY		54	0.479613	1.67537	0	0.0915632	0.99	3973	tags=37%, list=19%, signal=46%
BIOCARTA_TOLL_PATHWAY	BIOCARTA_TOLL_PATHWAY		34	0.548971	1.67249	0	0.0936784	1	4402	tags=50%, list=21%, signal=63%
REACTOME_INTERFERON_GAMMA_SIGNALING	REACTOME_INTERFERON_GAMMA_SIGNALING		54	0.470984	1.67033	0	0.0953285	1	5522	tags=41%, list=27%, signal=56%
REACTOME_EGFR_DOWNREGULATION	REACTOME_EGFR_DOWNREGULATION		24	0.562443	1.67027	0	0.0942693	1	5061	tags=54%, list=25%, signal=72%
BIOCARTA_TPO_PATHWAY	BIOCARTA_TPO_PATHWAY		23	0.546805	1.66758	0	0.0954323	1	1805	tags=26%, list=9%, signal=29%
SPLICEOSOME	SPLICEOSOME		40	0.544327	1.66728	0.025641	0.094395	1	3076	tags=43%, list=15%, signal=50%
RHO_GTPASE_ACTIVATOR_ACTIVITY	RHO_GTPASE_ACTIVATOR_ACTIVITY		16	0.596149	1.6643	0	0.0959812	1	4794	tags=44%, list=23%, signal=57%
PID_INTEGRIN_A4B1_PATHWAY	PID_INTEGRIN_A4B1_PATHWAY		33	0.528879	1.66321	0	0.0956307	1	2905	tags=39%, list=14%, signal=46%
NEGATIVE_REGULATION_OF_APOPTOSIS	NEGATIVE_REGULATION_OF_APOPTOSIS		137	0.396434	1.66279	0	0.0950176	1	2623	tags=28%, list=13%, signal=32%
PID_AVB3_OPN_PATHWAY	PID_AVB3_OPN_PATHWAY		31	0.520286	1.6598	0	0.0963749	1	5608	tags=65%, list=27%, signal=89%
REACTOME_MYD88_MAL_CASCADE_INITIATED_ON_PLASMA_MEMBRANE	REACTOME_MYD88_MAL_CASCADE_INITIATED_ON_PLASMA_MEMBRANE		73	0.456443	1.65633	0.025641	0.0980846	1	4080	tags=40%, list=20%, signal=49%
NEGATIVE_REGULATION_OF_NUCLEOBASENUCLEOSIDENUCLEOTIDE_AND_NUCLEIC_ACID_METABOLIC_PROCESS	NEGATIVE_REGULATION_OF_NUCLEOBASENUCLEOSIDENUCLEOTIDE_AND_NUCLEIC_ACID_METABOLIC_PROCESS		183	0.393833	1.6545	0	0.0990082	1	3207	tags=30%, list=16%, signal=35%
HORMONE_SECRETION	HORMONE_SECRETION		17	0.593155	1.65269	0	0.0994055	1	5327	tags=47%, list=26%, signal=63%
BIOCARTA_VIP_PATHWAY	BIOCARTA_VIP_PATHWAY		26	0.542915	1.65256	0	0.0984115	1	619	tags=12%, list=3%, signal=12%
REGULATION_OF_PHOSPHORYLATION	REGULATION_OF_PHOSPHORYLATION		43	0.493902	1.65106	0	0.0991953	1	2764	tags=28%, list=13%, signal=32%
BIOCARTA_IL2_PATHWAY	BIOCARTA_IL2_PATHWAY		22	0.615916	1.64763	0	0.101041	1	3356	tags=45%, list=16%, signal=54%
BIOCARTA_CARDIACEGF_PATHWAY	BIOCARTA_CARDIACEGF_PATHWAY		17	0.629483	1.64645	0	0.101032	1	2780	tags=41%, list=13%, signal=48%
BIOCARTA_AT1R_PATHWAY	BIOCARTA_AT1R_PATHWAY		31	0.513199	1.64429	0	0.102608	1	3670	tags=48%, list=18%, signal=59%
REACTOME_TRANSCRIPTIONAL_ACTIVITY_OF_SMAD2_SMAD3_SMAD4_HETEROTRIMER	REACTOME_TRANSCRIPTIONAL_ACTIVITY_OF_SMAD2_SMAD3_SMAD4_HETEROTRIMER		34	0.537255	1.64365	0.025	0.101984	1	2405	tags=38%, list=12%, signal=43%
REACTOME_NUCLEOTIDE_BINDING_DOMAIN_LEUCINE_RICH_REPEAT_CONTAINING_RECEPTOR_NLR_SIGNALING_PATHWAYS	REACTOME_NUCLEOTIDE_BINDING_DOMAIN_LEUCINE_RICH_REPEAT_CONTAINING_RECEPTOR_NLR_SIGNALING_PATHWAYS		36	0.491832	1.64246	0.0238095	0.101619	1	2264	tags=36%, list=11%, signal=40%
EXOCYTOSIS	EXOCYTOSIS		23	0.544282	1.64096	0	0.102322	1	3519	tags=30%, list=17%, signal=37%
BIOCARTA_MET_PATHWAY	BIOCARTA_MET_PATHWAY		36	0.518185	1.63878	0	0.10243	1	3670	tags=42%, list=18%, signal=51%
KEGG_TOLL_LIKE_RECEPTOR_SIGNALING_PATHWAY	KEGG_TOLL_LIKE_RECEPTOR_SIGNALING_PATHWAY		98	0.42337	1.63771	0	0.102185	1	3974	tags=31%, list=19%, signal=38%
PID_HNF3APATHWAY	PID_HNF3APATHWAY		42	0.509105	1.63444	0	0.103397	1	3749	tags=36%, list=18%, signal=44%
PID_MYC_REPRESSPATHWAY	PID_MYC_REPRESSPATHWAY		62	0.4518	1.63293	0	0.10371	1	3254	tags=35%, list=16%, signal=42%
REGULATION_OF_TRANSCRIPTIONDNA_DEPENDENT	REGULATION_OF_TRANSCRIPTIONDNA_DEPENDENT		406	0.357841	1.62642	0	0.108628	1	2664	tags=24%, list=13%, signal=27%
REGULATION_OF_PROTEIN_AMINO_ACID_PHOSPHORYLATION	REGULATION_OF_PROTEIN_AMINO_ACID_PHOSPHORYLATION		25	0.567257	1.62299	0	0.110891	1	2764	tags=28%, list=13%, signal=32%
PID_SYNDECAN_4_PATHWAY	PID_SYNDECAN_4_PATHWAY		32	0.50557	1.62044	0.0212766	0.112566	1	5495	tags=53%, list=27%, signal=72%
PID_IL4_2PATHWAY	PID_IL4_2PATHWAY		62	0.455526	1.62035	0.0212766	0.111587	1	3690	tags=32%, list=18%, signal=39%
TRANSCRIPTION_FROM_RNA_POLYMERASE_II_PROMOTER	TRANSCRIPTION_FROM_RNA_POLYMERASE_II_PROMOTER		414	0.344387	1.61948	0	0.111824	1	3351	tags=29%, list=16%, signal=34%
BIOCARTA_P53HYPOXIA_PATHWAY	BIOCARTA_P53HYPOXIA_PATHWAY		22	0.56577	1.61667	0.025641	0.112788	1	3816	tags=50%, list=19%, signal=61%
SIG_CD40PATHWAYMAP	SIG_CD40PATHWAYMAP		33	0.490205	1.61618	0	0.112469	1	3974	tags=39%, list=19%, signal=49%
PID_CD40_PATHWAY	PID_CD40_PATHWAY		30	0.547834	1.61607	0	0.111625	1	3974	tags=47%, list=19%, signal=58%
REACTOME_NEF_MEDIATES_DOWN_MODULATION_OF_CELL_SURFACE_RECEPTORS_BY_RECRUITING_THEM_TO_CLATHRIN_ADAPTERS	REACTOME_NEF_MEDIATES_DOWN_MODULATION_OF_CELL_SURFACE_RECEPTORS_BY_RECRUITING_THEM_TO_CLATHRIN_ADAPTERS		20	0.526495	1.61303	0.0526316	0.113332	1	3791	tags=45%, list=18%, signal=55%
NEGATIVE_REGULATION_OF_DEVELOPMENTAL_PROCESS	NEGATIVE_REGULATION_OF_DEVELOPMENTAL_PROCESS		181	0.381192	1.60755	0	0.117075	1	3220	tags=29%, list=16%, signal=34%
REACTOME_ELONGATION_ARREST_AND_RECOVERY	REACTOME_ELONGATION_ARREST_AND_RECOVERY		31	0.525302	1.60701	0	0.116533	1	4909	tags=55%, list=24%, signal=72%
REACTOME_TRAF6_MEDIATED_INDUCTION_OF_NFKB_AND_MAP_KINASES_UPON_TLR7_8_OR_9_ACTIVATION	REACTOME_TRAF6_MEDIATED_INDUCTION_OF_NFKB_AND_MAP_KINASES_UPON_TLR7_8_OR_9_ACTIVATION		67	0.445087	1.60581	0.0416667	0.117248	1	4080	tags=42%, list=20%, signal=52%
REGULATION_OF_TRANSCRIPTION	REGULATION_OF_TRANSCRIPTION		497	0.341578	1.60573	0	0.116503	1	3757	tags=29%, list=18%, signal=35%
REGULATION_OF_CATALYTIC_ACTIVITY	REGULATION_OF_CATALYTIC_ACTIVITY		252	0.337765	1.6032	0	0.118184	1	2053	tags=20%, list=10%, signal=22%
PID_FGF_PATHWAY	PID_FGF_PATHWAY		55	0.468448	1.60095	0.0454545	0.118623	1	937	tags=15%, list=5%, signal=15%
BIOCARTA_WNT_PATHWAY	BIOCARTA_WNT_PATHWAY		25	0.565802	1.59672	0	0.122824	1	2387	tags=40%, list=12%, signal=45%
REACTOME_MAPK_TARGETS_NUCLEAR_EVENTS_MEDIATED_BY_MAP_KINASES	REACTOME_MAPK_TARGETS_NUCLEAR_EVENTS_MEDIATED_BY_MAP_KINASES		30	0.547373	1.5962	0	0.122446	1	2451	tags=37%, list=12%, signal=42%
REACTOME_SIGNALING_BY_CONSTITUTIVELY_ACTIVE_EGFR	REACTOME_SIGNALING_BY_CONSTITUTIVELY_ACTIVE_EGFR		17	0.552518	1.59148	0.0476191	0.125637	1	3816	tags=47%, list=19%, signal=58%
ANTI_APOPTOSIS	ANTI_APOPTOSIS		109	0.387914	1.59028	0	0.125629	1	3220	tags=31%, list=16%, signal=37%
PID_IGF1_PATHWAY	PID_IGF1_PATHWAY		30	0.51216	1.5898	0	0.125149	1	3690	tags=47%, list=18%, signal=57%
PROTEIN_KINASE_CASCADE	PROTEIN_KINASE_CASCADE		273	0.363235	1.58866	0	0.125053	1	3475	tags=29%, list=17%, signal=34%
REGULATION_OF_TRANSCRIPTION_FROM_RNA_POLYMERASE_II_PROMOTER	REGULATION_OF_TRANSCRIPTION_FROM_RNA_POLYMERASE_II_PROMOTER		259	0.346109	1.58549	0	0.127619	1	2616	tags=24%, list=13%, signal=28%
REGULATION_OF_CYTOKINE_PRODUCTION	REGULATION_OF_CYTOKINE_PRODUCTION		22	0.519205	1.57506	0	0.138728	1	1005	tags=23%, list=5%, signal=24%
NEGATIVE_REGULATION_OF_PROGRAMMED_CELL_DEATH	NEGATIVE_REGULATION_OF_PROGRAMMED_CELL_DEATH		138	0.393708	1.57452	0	0.138071	1	2623	tags=28%, list=13%, signal=31%
REACTOME_MAP_KINASE_ACTIVATION_IN_TLR_CASCADE	REACTOME_MAP_KINASE_ACTIVATION_IN_TLR_CASCADE		42	0.466014	1.57407	0.0222222	0.13808	1	3902	tags=43%, list=19%, signal=53%
REACTOME_YAP1_AND_WWTR1_TAZ_STIMULATED_GENE_EXPRESSION	REACTOME_YAP1_AND_WWTR1_TAZ_STIMULATED_GENE_EXPRESSION		21	0.545413	1.57202	0.0487805	0.139191	1	4078	tags=48%, list=20%, signal=59%
BIOCARTA_IL3_PATHWAY	BIOCARTA_IL3_PATHWAY		15	0.591907	1.56961	0.0425532	0.140362	1	3523	tags=40%, list=17%, signal=48%
BIOCARTA_ATM_PATHWAY	BIOCARTA_ATM_PATHWAY		20	0.528035	1.56825	0.025	0.140345	1	1752	tags=40%, list=9%, signal=44%
ST_FAS_SIGNALING_PATHWAY	ST_FAS_SIGNALING_PATHWAY		58	0.441501	1.56643	0	0.141844	1	3974	tags=43%, list=19%, signal=53%
BIOCARTA_GLEEVEC_PATHWAY	BIOCARTA_GLEEVEC_PATHWAY		23	0.562387	1.56374	0.025	0.1438	1	3356	tags=35%, list=16%, signal=42%
ADAPTIVE_IMMUNE_RESPONSE_GO_0002460	ADAPTIVE_IMMUNE_RESPONSE_GO_0002460		23	0.505514	1.56366	0.0222222	0.14288	1	3481	tags=35%, list=17%, signal=42%
POSITIVE_REGULATION_OF_PROTEIN_AMINO_ACID_PHOSPHORYLATION	POSITIVE_REGULATION_OF_PROTEIN_AMINO_ACID_PHOSPHORYLATION		18	0.590229	1.56224	0.0416667	0.143287	1	1462	tags=22%, list=7%, signal=24%
PID_UPA_UPAR_PATHWAY	PID_UPA_UPAR_PATHWAY		39	0.45546	1.56008	0.0212766	0.145422	1	2748	tags=28%, list=13%, signal=32%
REGULATION_OF_NUCLEOCYTOPLASMIC_TRANSPORT	REGULATION_OF_NUCLEOCYTOPLASMIC_TRANSPORT		19	0.557977	1.55999	0	0.144594	1	5272	tags=47%, list=26%, signal=64%
REACTOME_INNATE_IMMUNE_SYSTEM	REACTOME_INNATE_IMMUNE_SYSTEM		225	0.37373	1.55989	0	0.143944	1	4402	tags=35%, list=21%, signal=44%
BIOCARTA_NTHI_PATHWAY	BIOCARTA_NTHI_PATHWAY		23	0.551982	1.55367	0.0204082	0.150064	1	3974	tags=57%, list=19%, signal=70%
REGULATION_OF_CYTOKINE_BIOSYNTHETIC_PROCESS	REGULATION_OF_CYTOKINE_BIOSYNTHETIC_PROCESS		36	0.475669	1.55152	0.0243902	0.151007	1	4844	tags=33%, list=24%, signal=44%
TRANSCRIPTION_COFACTOR_ACTIVITY	TRANSCRIPTION_COFACTOR_ACTIVITY		200	0.371877	1.54666	0	0.155439	1	3759	tags=35%, list=18%, signal=42%
PEPTIDYL_TYROSINE_MODIFICATION	PEPTIDYL_TYROSINE_MODIFICATION		28	0.510472	1.54208	0	0.159762	1	2748	tags=29%, list=13%, signal=33%
REACTOME_TOLL_RECEPTOR_CASCADES	REACTOME_TOLL_RECEPTOR_CASCADES		104	0.416097	1.5396	0.0285714	0.161522	1	4181	tags=39%, list=20%, signal=49%
PID_FOXM1PATHWAY	PID_FOXM1PATHWAY		39	0.473488	1.53906	0.0227273	0.160953	1	3749	tags=36%, list=18%, signal=44%
PID_TAP63PATHWAY	PID_TAP63PATHWAY		52	0.458743	1.53896	0.0188679	0.160065	1	3749	tags=38%, list=18%, signal=47%
BIOCARTA_IL1R_PATHWAY	BIOCARTA_IL1R_PATHWAY		31	0.484114	1.53795	0.0192308	0.159841	1	4080	tags=45%, list=20%, signal=56%
SKELETAL_DEVELOPMENT	SKELETAL_DEVELOPMENT		99	0.399127	1.53786	0	0.158979	1	3623	tags=27%, list=18%, signal=33%
KEGG_CHRONIC_MYELOID_LEUKEMIA	KEGG_CHRONIC_MYELOID_LEUKEMIA		72	0.429724	1.53761	0	0.158366	1	4248	tags=38%, list=21%, signal=47%
REACTOME_ACTIVATION_OF_BH3_ONLY_PROTEINS	REACTOME_ACTIVATION_OF_BH3_ONLY_PROTEINS		16	0.590004	1.53647	0.0465116	0.159132	1	3027	tags=44%, list=15%, signal=51%
REACTOME_SMAD2_SMAD3_SMAD4_HETEROTRIMER_REGULATES_TRANSCRIPTION	REACTOME_SMAD2_SMAD3_SMAD4_HETEROTRIMER_REGULATES_TRANSCRIPTION		24	0.544605	1.5348	0.0434783	0.159406	1	651	tags=29%, list=3%, signal=30%
TRANSFORMING_GROWTH_FACTOR_BETA_RECEPTOR_SIGNALING_PATHWAY	TRANSFORMING_GROWTH_FACTOR_BETA_RECEPTOR_SIGNALING_PATHWAY		35	0.478347	1.53426	0.0212766	0.158956	1	3256	tags=37%, list=16%, signal=44%
PID_CONE_PATHWAY	PID_CONE_PATHWAY		22	0.507315	1.53391	0.025641	0.15867	1	3	tags=5%, list=0%, signal=5%
REACTOME_NEGATIVE_REGULATION_OF_FGFR_SIGNALING	REACTOME_NEGATIVE_REGULATION_OF_FGFR_SIGNALING		36	0.484028	1.5339	0.03125	0.157684	1	3356	tags=28%, list=16%, signal=33%
BIOCARTA_NFKB_PATHWAY	BIOCARTA_NFKB_PATHWAY		22	0.536016	1.53361	0	0.156868	1	980	tags=27%, list=5%, signal=29%
ENZYME_LINKED_RECEPTOR_PROTEIN_SIGNALING_PATHWAY	ENZYME_LINKED_RECEPTOR_PROTEIN_SIGNALING_PATHWAY		132	0.386595	1.53346	0	0.156143	1	3682	tags=33%, list=18%, signal=40%
GLUTAMATE_RECEPTOR_ACTIVITY	GLUTAMATE_RECEPTOR_ACTIVITY		20	0.540004	1.5328	0.0434783	0.155808	1	982	tags=15%, list=5%, signal=16%
REACTOME_NOD1_2_SIGNALING_PATHWAY	REACTOME_NOD1_2_SIGNALING_PATHWAY		24	0.505999	1.53179	0.0444444	0.156013	1	1441	tags=33%, list=7%, signal=36%
PID_PTP1BPATHWAY	PID_PTP1BPATHWAY		52	0.442029	1.53021	0	0.156746	1	5613	tags=46%, list=27%, signal=63%
REACTOME_RIG_I_MDA5_MEDIATED_INDUCTION_OF_IFN_ALPHA_BETA_PATHWAYS	REACTOME_RIG_I_MDA5_MEDIATED_INDUCTION_OF_IFN_ALPHA_BETA_PATHWAYS		65	0.4084	1.52878	0.0243902	0.15769	1	4593	tags=40%, list=22%, signal=51%
ST_GRANULE_CELL_SURVIVAL_PATHWAY	ST_GRANULE_CELL_SURVIVAL_PATHWAY		26	0.543299	1.52526	0.04	0.160414	1	3633	tags=35%, list=18%, signal=42%
KEGG_NOD_LIKE_RECEPTOR_SIGNALING_PATHWAY	KEGG_NOD_LIKE_RECEPTOR_SIGNALING_PATHWAY		51	0.44117	1.52265	0.0487805	0.162215	1	3974	tags=35%, list=19%, signal=44%
RAS_GTPASE_ACTIVATOR_ACTIVITY	RAS_GTPASE_ACTIVATOR_ACTIVITY		26	0.508537	1.52078	0.0222222	0.163185	1	4216	tags=38%, list=20%, signal=48%
PID_HES_HEYPATHWAY	PID_HES_HEYPATHWAY		44	0.450594	1.51924	0.0227273	0.164124	1	3350	tags=30%, list=16%, signal=35%
ADAPTIVE_IMMUNE_RESPONSE	ADAPTIVE_IMMUNE_RESPONSE		24	0.534135	1.51664	0.0465116	0.166155	1	3481	tags=38%, list=17%, signal=45%
MYELOID_LEUKOCYTE_DIFFERENTIATION	MYELOID_LEUKOCYTE_DIFFERENTIATION		15	0.554584	1.51007	0.025	0.174302	1	5061	tags=53%, list=25%, signal=71%
RNA_HELICASE_ACTIVITY	RNA_HELICASE_ACTIVITY		21	0.544637	1.50948	0.0588235	0.1738	1	3290	tags=48%, list=16%, signal=57%
KEGG_LEISHMANIA_INFECTION	KEGG_LEISHMANIA_INFECTION		62	0.408941	1.50741	0	0.175604	1	944	tags=13%, list=5%, signal=13%
PID_ALK1PATHWAY	PID_ALK1PATHWAY		26	0.512917	1.50546	0.0487805	0.177115	1	3145	tags=42%, list=15%, signal=50%
SMALL_NUCLEAR_RIBONUCLEOPROTEIN_COMPLEX	SMALL_NUCLEAR_RIBONUCLEOPROTEIN_COMPLEX		19	0.536478	1.50433	0.0476191	0.177254	1	3577	tags=53%, list=17%, signal=64%
BIOCARTA_PDGF_PATHWAY	BIOCARTA_PDGF_PATHWAY		31	0.494669	1.50347	0	0.177532	1	3356	tags=35%, list=16%, signal=42%
REACTOME_ACTIVATED_POINT_MUTANTS_OF_FGFR2	REACTOME_ACTIVATED_POINT_MUTANTS_OF_FGFR2		16	0.549726	1.50347	0.0909091	0.17654	1	9	tags=6%, list=0%, signal=6%
REACTOME_INTRINSIC_PATHWAY_FOR_APOPTOSIS	REACTOME_INTRINSIC_PATHWAY_FOR_APOPTOSIS		27	0.545829	1.50056	0.0454545	0.179325	1	2183	tags=41%, list=11%, signal=46%
ACETYLTRANSFERASE_ACTIVITY	ACETYLTRANSFERASE_ACTIVITY		19	0.556361	1.50002	0.0465116	0.178752	1	2938	tags=42%, list=14%, signal=49%
RESPONSE_TO_WOUNDING	RESPONSE_TO_WOUNDING		173	0.35278	1.49812	0	0.180345	1	5581	tags=34%, list=27%, signal=46%
KEGG_SNARE_INTERACTIONS_IN_VESICULAR_TRANSPORT	KEGG_SNARE_INTERACTIONS_IN_VESICULAR_TRANSPORT		34	0.46968	1.49785	0.0416667	0.179496	1	1130	tags=24%, list=5%, signal=25%
RHO_PROTEIN_SIGNAL_TRANSDUCTION	RHO_PROTEIN_SIGNAL_TRANSDUCTION		36	0.490016	1.49726	0	0.179276	1	4216	tags=36%, list=20%, signal=45%
PID_P53DOWNSTREAMPATHWAY	PID_P53DOWNSTREAMPATHWAY		122	0.368463	1.49689	0	0.17871	1	2748	tags=30%, list=13%, signal=34%
GENERAL_RNA_POLYMERASE_II_TRANSCRIPTION_FACTOR_ACTIVITY	GENERAL_RNA_POLYMERASE_II_TRANSCRIPTION_FACTOR_ACTIVITY		24	0.495183	1.4964	0.0487805	0.178021	1	2390	tags=38%, list=12%, signal=42%
TRANSCRIPTION_FACTOR_BINDING	TRANSCRIPTION_FACTOR_BINDING		268	0.342804	1.49493	0	0.178702	1	4108	tags=35%, list=20%, signal=43%
BIOCARTA_TID_PATHWAY	BIOCARTA_TID_PATHWAY		19	0.534235	1.49218	0.04	0.181172	1	4609	tags=58%, list=22%, signal=75%
PROTEIN_SERINE_THREONINE_PHOSPHATASE_ACTIVITY	PROTEIN_SERINE_THREONINE_PHOSPHATASE_ACTIVITY		23	0.500251	1.49141	0.0652174	0.181548	1	2014	tags=30%, list=10%, signal=34%
REACTOME_FORMATION_OF_FIBRIN_CLOT_CLOTTING_CASCADE	REACTOME_FORMATION_OF_FIBRIN_CLOT_CLOTTING_CASCADE		32	0.495039	1.49031	0.0425532	0.182378	1	1058	tags=9%, list=5%, signal=10%
PID_IL3_PATHWAY	PID_IL3_PATHWAY		27	0.491173	1.48959	0	0.182138	1	3523	tags=37%, list=17%, signal=45%
BIOCARTA_G2_PATHWAY	BIOCARTA_G2_PATHWAY		23	0.534738	1.48846	0.025	0.182694	1	1752	tags=35%, list=9%, signal=38%
INFLAMMATORY_RESPONSE	INFLAMMATORY_RESPONSE		115	0.378719	1.48567	0.0294118	0.184763	1	5581	tags=38%, list=27%, signal=52%
BIOCARTA_PYK2_PATHWAY	BIOCARTA_PYK2_PATHWAY		26	0.481197	1.48418	0.0566038	0.186092	1	3670	tags=42%, list=18%, signal=51%
CYTOKINE_PRODUCTION	CYTOKINE_PRODUCTION		62	0.438124	1.48209	0	0.187602	1	4106	tags=29%, list=20%, signal=36%
TRANSMEMBRANE_RECEPTOR_PROTEIN_SERINE_THREONINE_KINASE_SIGNALING_PATHWAY	TRANSMEMBRANE_RECEPTOR_PROTEIN_SERINE_THREONINE_KINASE_SIGNALING_PATHWAY		45	0.458496	1.48076	0.0652174	0.188704	1	3256	tags=36%, list=16%, signal=42%
INSULIN_RECEPTOR_SIGNALING_PATHWAY	INSULIN_RECEPTOR_SIGNALING_PATHWAY		17	0.509532	1.48066	0.0731707	0.188	1	3356	tags=35%, list=16%, signal=42%
MYELOID_CELL_DIFFERENTIATION	MYELOID_CELL_DIFFERENTIATION		34	0.457021	1.47852	0	0.19048	1	5061	tags=41%, list=25%, signal=54%
REGULATION_OF_PEPTIDYL_TYROSINE_PHOSPHORYLATION	REGULATION_OF_PEPTIDYL_TYROSINE_PHOSPHORYLATION		17	0.583653	1.4778	0.0263158	0.190668	1	2748	tags=29%, list=13%, signal=34%
REACTOME_TRIF_MEDIATED_TLR3_SIGNALING	REACTOME_TRIF_MEDIATED_TLR3_SIGNALING		65	0.420819	1.47766	0	0.190025	1	3902	tags=37%, list=19%, signal=45%
BIOCARTA_RAS_PATHWAY	BIOCARTA_RAS_PATHWAY		22	0.497192	1.47752	0.0232558	0.189269	1	6024	tags=64%, list=29%, signal=90%
GROWTH	GROWTH		67	0.412719	1.47605	0	0.189832	1	2015	tags=21%, list=10%, signal=23%
PID_FCER1PATHWAY	PID_FCER1PATHWAY		58	0.448811	1.47324	0.05	0.191757	1	1805	tags=21%, list=9%, signal=23%
PHAGOCYTOSIS	PHAGOCYTOSIS		17	0.585393	1.47264	0.0888889	0.191374	1	3664	tags=47%, list=18%, signal=57%
REACTOME_REGULATION_OF_KIT_SIGNALING	REACTOME_REGULATION_OF_KIT_SIGNALING		15	0.580295	1.47129	0.0833333	0.192057	1	4727	tags=53%, list=23%, signal=69%
REACTOME_CELL_DEATH_SIGNALLING_VIA_NRAGE_NRIF_AND_NADE	REACTOME_CELL_DEATH_SIGNALLING_VIA_NRAGE_NRIF_AND_NADE		56	0.418548	1.47032	0.0227273	0.191865	1	2309	tags=29%, list=11%, signal=32%
PID_MET_PATHWAY	PID_MET_PATHWAY		76	0.384519	1.46837	0.0285714	0.19379	1	5608	tags=50%, list=27%, signal=68%
KEGG_BASAL_TRANSCRIPTION_FACTORS	KEGG_BASAL_TRANSCRIPTION_FACTORS		33	0.444862	1.46735	0.0769231	0.193956	1	3306	tags=39%, list=16%, signal=47%
KEGG_BLADDER_CANCER	KEGG_BLADDER_CANCER		40	0.423524	1.46508	0.025	0.195938	1	2983	tags=35%, list=14%, signal=41%
REACTOME_PRE_NOTCH_TRANSCRIPTION_AND_TRANSLATION	REACTOME_PRE_NOTCH_TRANSCRIPTION_AND_TRANSLATION		23	0.510612	1.46449	0.0263158	0.19573	1	4031	tags=48%, list=20%, signal=59%
PID_PI3KPLCTRKPATHWAY	PID_PI3KPLCTRKPATHWAY		33	0.460237	1.46317	0.0263158	0.197024	1	1805	tags=21%, list=9%, signal=23%
REACTOME_SIGNALING_BY_TGF_BETA_RECEPTOR_COMPLEX	REACTOME_SIGNALING_BY_TGF_BETA_RECEPTOR_COMPLEX		57	0.422854	1.45865	0.02	0.201633	1	2405	tags=30%, list=12%, signal=34%
BIOCARTA_HSP27_PATHWAY	BIOCARTA_HSP27_PATHWAY		15	0.590914	1.45785	0.0243902	0.201576	1	2183	tags=47%, list=11%, signal=52%
NEGATIVE_REGULATION_OF_TRANSLATION	NEGATIVE_REGULATION_OF_TRANSLATION		19	0.547673	1.45585	0.108696	0.202581	1	4899	tags=42%, list=24%, signal=55%
REACTOME_DEGRADATION_OF_THE_EXTRACELLULAR_MATRIX	REACTOME_DEGRADATION_OF_THE_EXTRACELLULAR_MATRIX		27	0.47183	1.45555	0.0545455	0.202046	1	4544	tags=41%, list=22%, signal=52%
KEGG_MELANOMA	KEGG_MELANOMA		71	0.394687	1.4549	0.0222222	0.202044	1	3496	tags=23%, list=17%, signal=27%
CYTOKINE_BIOSYNTHETIC_PROCESS	CYTOKINE_BIOSYNTHETIC_PROCESS		38	0.449457	1.45488	0.0465116	0.201169	1	4844	tags=32%, list=24%, signal=41%
REGULATION_OF_TRANSFERASE_ACTIVITY	REGULATION_OF_TRANSFERASE_ACTIVITY		149	0.35344	1.4502	0	0.205536	1	1673	tags=21%, list=8%, signal=22%
REACTOME_NUCLEAR_RECEPTOR_TRANSCRIPTION_PATHWAY	REACTOME_NUCLEAR_RECEPTOR_TRANSCRIPTION_PATHWAY		44	0.427475	1.44818	0	0.207286	1	4992	tags=41%, list=24%, signal=54%
REGULATION_OF_HYDROLASE_ACTIVITY	REGULATION_OF_HYDROLASE_ACTIVITY		69	0.396274	1.44512	0.0217391	0.210129	1	1918	tags=23%, list=9%, signal=25%
KEGG_WNT_SIGNALING_PATHWAY	KEGG_WNT_SIGNALING_PATHWAY		144	0.344522	1.44441	0	0.209924	1	2387	tags=20%, list=12%, signal=23%
PID_CD8TCRDOWNSTREAMPATHWAY	PID_CD8TCRDOWNSTREAMPATHWAY		64	0.435969	1.44372	0.0454545	0.210065	1	1936	tags=17%, list=9%, signal=19%
TRANSCRIPTION_INITIATION	TRANSCRIPTION_INITIATION		24	0.523361	1.44324	0.0697674	0.209524	1	2616	tags=42%, list=13%, signal=48%
PID_LYSOPHOSPHOLIPID_PATHWAY	PID_LYSOPHOSPHOLIPID_PATHWAY		62	0.391718	1.43895	0.0232558	0.214481	1	3986	tags=32%, list=19%, signal=40%
PROGRAMMED_CELL_DEATH	PROGRAMMED_CELL_DEATH		396	0.305995	1.43865	0	0.213924	1	2626	tags=23%, list=13%, signal=26%
BIOCARTA_MAPK_PATHWAY	BIOCARTA_MAPK_PATHWAY		85	0.394053	1.43805	0	0.214034	1	4242	tags=40%, list=21%, signal=50%
REACTOME_SHC_MEDIATED_CASCADE	REACTOME_SHC_MEDIATED_CASCADE		28	0.471109	1.43576	0.0588235	0.216363	1	3356	tags=29%, list=16%, signal=34%
NEGATIVE_REGULATION_OF_CELLULAR_PROTEIN_METABOLIC_PROCESS	NEGATIVE_REGULATION_OF_CELLULAR_PROTEIN_METABOLIC_PROCESS		41	0.435193	1.43391	0	0.218943	1	5189	tags=39%, list=25%, signal=52%
POSITIVE_REGULATION_OF_RESPONSE_TO_STIMULUS	POSITIVE_REGULATION_OF_RESPONSE_TO_STIMULUS		40	0.426047	1.43372	0.0465116	0.21826	1	2655	tags=23%, list=13%, signal=26%
BIOCARTA_HIVNEF_PATHWAY	BIOCARTA_HIVNEF_PATHWAY		55	0.398933	1.4331	0.0697674	0.218349	1	3974	tags=47%, list=19%, signal=58%
NEGATIVE_REGULATION_OF_CELL_CYCLE	NEGATIVE_REGULATION_OF_CELL_CYCLE		74	0.400716	1.433	0	0.217459	1	3286	tags=31%, list=16%, signal=37%
REGULATION_OF_PROTEIN_KINASE_ACTIVITY	REGULATION_OF_PROTEIN_KINASE_ACTIVITY		144	0.349685	1.4322	0.0243902	0.217452	1	1673	tags=21%, list=8%, signal=23%
RAS_PROTEIN_SIGNAL_TRANSDUCTION	RAS_PROTEIN_SIGNAL_TRANSDUCTION		62	0.413447	1.42731	0.025641	0.222715	1	3494	tags=31%, list=17%, signal=37%
RIBONUCLEOPROTEIN_COMPLEX	RIBONUCLEOPROTEIN_COMPLEX		119	0.363156	1.42405	0	0.226468	1	3921	tags=33%, list=19%, signal=40%
PID_NFKAPPABCANONICALPATHWAY	PID_NFKAPPABCANONICALPATHWAY		22	0.477632	1.42362	0.0606061	0.225825	1	3974	tags=41%, list=19%, signal=51%
TRANSCRIPTION_COACTIVATOR_ACTIVITY	TRANSCRIPTION_COACTIVATOR_ACTIVITY		111	0.357854	1.42315	0	0.225835	1	3837	tags=37%, list=19%, signal=45%
REACTOME_DIABETES_PATHWAYS	REACTOME_DIABETES_PATHWAYS		122	0.345698	1.42133	0.0217391	0.227163	1	3498	tags=30%, list=17%, signal=35%
REGULATION_OF_APOPTOSIS	REGULATION_OF_APOPTOSIS		311	0.311751	1.41935	0	0.229363	1	2626	tags=23%, list=13%, signal=26%
REACTOME_SIGNALING_BY_NODAL	REACTOME_SIGNALING_BY_NODAL		15	0.554182	1.41869	0.0980392	0.229666	1	3256	tags=53%, list=16%, signal=63%
PID_P38ALPHABETAPATHWAY	PID_P38ALPHABETAPATHWAY		29	0.459822	1.41738	0.0392157	0.230867	1	3262	tags=31%, list=16%, signal=37%
PID_CASPASE_PATHWAY	PID_CASPASE_PATHWAY		50	0.406817	1.4164	0.025	0.231485	1	3684	tags=44%, list=18%, signal=53%
REACTOME_BASIGIN_INTERACTIONS	REACTOME_BASIGIN_INTERACTIONS		24	0.45554	1.41535	0.0789474	0.231263	1	3019	tags=33%, list=15%, signal=39%
PID_HDAC_CLASSI_PATHWAY	PID_HDAC_CLASSI_PATHWAY		64	0.416254	1.41507	0.0731707	0.230621	1	3974	tags=42%, list=19%, signal=52%
REGULATION_OF_MOLECULAR_FUNCTION	REGULATION_OF_MOLECULAR_FUNCTION		294	0.325458	1.41453	0	0.23039	1	2064	tags=20%, list=10%, signal=22%
REACTOME_HEPARAN_SULFATE_HEPARIN_HS_GAG_METABOLISM	REACTOME_HEPARAN_SULFATE_HEPARIN_HS_GAG_METABOLISM		45	0.394159	1.41111	0.075	0.233767	1	4832	tags=38%, list=23%, signal=49%
KEGG_RENAL_CELL_CARCINOMA	KEGG_RENAL_CELL_CARCINOMA		69	0.357751	1.40788	0.0740741	0.238141	1	6220	tags=51%, list=30%, signal=72%
REACTOME_NONSENSE_MEDIATED_DECAY_ENHANCED_BY_THE_EXON_JUNCTION_COMPLEX	REACTOME_NONSENSE_MEDIATED_DECAY_ENHANCED_BY_THE_EXON_JUNCTION_COMPLEX		96	0.388229	1.40754	0.030303	0.237379	1	2521	tags=11%, list=12%, signal=13%
NEGATIVE_REGULATION_OF_PROTEIN_METABOLIC_PROCESS	NEGATIVE_REGULATION_OF_PROTEIN_METABOLIC_PROCESS		44	0.443565	1.40716	0.0487805	0.236877	1	5189	tags=41%, list=25%, signal=55%
REACTOME_ABORTIVE_ELONGATION_OF_HIV1_TRANSCRIPT_IN_THE_ABSENCE_OF_TAT	REACTOME_ABORTIVE_ELONGATION_OF_HIV1_TRANSCRIPT_IN_THE_ABSENCE_OF_TAT		23	0.511559	1.40512	0.153846	0.238905	1	5903	tags=57%, list=29%, signal=79%
KEGG_COMPLEMENT_AND_COAGULATION_CASCADES	KEGG_COMPLEMENT_AND_COAGULATION_CASCADES		66	0.396132	1.40425	0.0322581	0.239219	1	2862	tags=20%, list=14%, signal=23%
REACTOME_P75_NTR_RECEPTOR_MEDIATED_SIGNALLING	REACTOME_P75_NTR_RECEPTOR_MEDIATED_SIGNALLING		76	0.382275	1.40322	0	0.240336	1	4112	tags=37%, list=20%, signal=46%
NEGATIVE_REGULATION_OF_SIGNAL_TRANSDUCTION	NEGATIVE_REGULATION_OF_SIGNAL_TRANSDUCTION		32	0.461279	1.40268	0.0263158	0.240386	1	2601	tags=31%, list=13%, signal=36%
REGULATION_OF_MAP_KINASE_ACTIVITY	REGULATION_OF_MAP_KINASE_ACTIVITY		63	0.387531	1.40137	0.0465116	0.240827	1	1939	tags=21%, list=9%, signal=23%
BIOCARTA_TCR_PATHWAY	BIOCARTA_TCR_PATHWAY		44	0.414659	1.40027	0.0465116	0.241501	1	3974	tags=36%, list=19%, signal=45%
REGULATION_OF_KINASE_ACTIVITY	REGULATION_OF_KINASE_ACTIVITY		146	0.347064	1.40011	0	0.240652	1	1673	tags=21%, list=8%, signal=22%
PID_GMCSF_PATHWAY	PID_GMCSF_PATHWAY		37	0.423425	1.39744	0.0277778	0.243546	1	3523	tags=30%, list=17%, signal=36%
PID_KITPATHWAY	PID_KITPATHWAY		49	0.387676	1.39726	0.0232558	0.242847	1	3356	tags=31%, list=16%, signal=36%
MRNA_BINDING	MRNA_BINDING		21	0.491537	1.3957	0.0217391	0.244149	1	1204	tags=24%, list=6%, signal=25%
SIG_IL4RECEPTOR_IN_B_LYPHOCYTES	SIG_IL4RECEPTOR_IN_B_LYPHOCYTES		27	0.460351	1.39509	0.0731707	0.244084	1	3690	tags=37%, list=18%, signal=45%
SA_B_CELL_RECEPTOR_COMPLEXES	SA_B_CELL_RECEPTOR_COMPLEXES		24	0.459323	1.39274	0.05	0.247566	1	2451	tags=33%, list=12%, signal=38%
REGULATION_OF_PROGRAMMED_CELL_DEATH	REGULATION_OF_PROGRAMMED_CELL_DEATH		312	0.310639	1.39103	0	0.249816	1	2626	tags=23%, list=13%, signal=26%
REACTOME_NUCLEAR_EVENTS_KINASE_AND_TRANSCRIPTION_FACTOR_ACTIVATION	REACTOME_NUCLEAR_EVENTS_KINASE_AND_TRANSCRIPTION_FACTOR_ACTIVATION		24	0.471283	1.39083	0.129032	0.249098	1	3902	tags=46%, list=19%, signal=56%
PID_HIVNEFPATHWAY	PID_HIVNEFPATHWAY		35	0.452243	1.38908	0.0666667	0.250653	1	3974	tags=46%, list=19%, signal=57%
PID_IL12_2PATHWAY	PID_IL12_2PATHWAY		56	0.375383	1.38872	0.0243902	0.250461	1	1936	tags=16%, list=9%, signal=18%
ENZYME_ACTIVATOR_ACTIVITY	ENZYME_ACTIVATOR_ACTIVITY		115	0.331262	1.38203	0	0.26073	1	3539	tags=26%, list=17%, signal=31%
TRANSCRIPTION_ACTIVATOR_ACTIVITY	TRANSCRIPTION_ACTIVATOR_ACTIVITY		151	0.325476	1.37877	0	0.264407	1	3837	tags=34%, list=19%, signal=41%
ATP_DEPENDENT_HELICASE_ACTIVITY	ATP_DEPENDENT_HELICASE_ACTIVITY		22	0.504541	1.37766	0.0444444	0.265257	1	3517	tags=36%, list=17%, signal=44%
KEGG_PATHWAYS_IN_CANCER	KEGG_PATHWAYS_IN_CANCER		315	0.314867	1.37729	0	0.264972	1	4900	tags=33%, list=24%, signal=42%
PID_PDGFRBPATHWAY	PID_PDGFRBPATHWAY		123	0.349581	1.3751	0.0238095	0.267309	1	5671	tags=42%, list=28%, signal=58%
REACTOME_SIGNALLING_BY_NGF	REACTOME_SIGNALLING_BY_NGF		202	0.326404	1.37247	0.0322581	0.271158	1	4319	tags=34%, list=21%, signal=42%
REGULATION_OF_TRANSPORT	REGULATION_OF_TRANSPORT		62	0.388	1.37125	0.05	0.272246	1	4087	tags=35%, list=20%, signal=44%
REGULATION_OF_DEVELOPMENTAL_PROCESS	REGULATION_OF_DEVELOPMENTAL_PROCESS		399	0.302906	1.37066	0	0.272187	1	3322	tags=25%, list=16%, signal=29%
REGULATION_OF_PROTEIN_MODIFICATION_PROCESS	REGULATION_OF_PROTEIN_MODIFICATION_PROCESS		39	0.449255	1.37024	0.0909091	0.271916	1	2764	tags=28%, list=13%, signal=33%
RHYTHMIC_PROCESS	RHYTHMIC_PROCESS		24	0.495627	1.37022	0.133333	0.270924	1	727	tags=8%, list=4%, signal=9%
BIOCARTA_HER2_PATHWAY	BIOCARTA_HER2_PATHWAY		22	0.453185	1.36889	0.0731707	0.271973	1	3749	tags=41%, list=18%, signal=50%
PID_P73PATHWAY	PID_P73PATHWAY		70	0.361055	1.36842	0.0192308	0.2718	1	3254	tags=31%, list=16%, signal=37%
SULFUR_COMPOUND_BIOSYNTHETIC_PROCESS	SULFUR_COMPOUND_BIOSYNTHETIC_PROCESS		16	0.489344	1.36691	0.116279	0.27309	1	5422	tags=50%, list=26%, signal=68%
CYTOKINE_METABOLIC_PROCESS	CYTOKINE_METABOLIC_PROCESS		39	0.406912	1.36623	0.106383	0.273664	1	4844	tags=31%, list=24%, signal=40%
KEGG_PANCREATIC_CANCER	KEGG_PANCREATIC_CANCER		69	0.374448	1.36446	0.0625	0.276507	1	2983	tags=30%, list=14%, signal=35%
BIOCARTA_FCER1_PATHWAY	BIOCARTA_FCER1_PATHWAY		37	0.425767	1.36415	0.0833333	0.276108	1	1805	tags=22%, list=9%, signal=24%
REACTOME_NRAGE_SIGNALS_DEATH_THROUGH_JNK	REACTOME_NRAGE_SIGNALS_DEATH_THROUGH_JNK		42	0.413522	1.36324	0.0540541	0.276502	1	4112	tags=38%, list=20%, signal=47%
POSITIVE_REGULATION_OF_TRANSFERASE_ACTIVITY	POSITIVE_REGULATION_OF_TRANSFERASE_ACTIVITY		76	0.379428	1.36306	0.0238095	0.275879	1	1462	tags=18%, list=7%, signal=20%
PID_S1P_S1P2_PATHWAY	PID_S1P_S1P2_PATHWAY		23	0.518822	1.3625	0.181818	0.275924	1	2926	tags=30%, list=14%, signal=35%
BIOCARTA_BCR_PATHWAY	BIOCARTA_BCR_PATHWAY		33	0.455495	1.36203	0.0222222	0.275831	1	2451	tags=30%, list=12%, signal=34%
APOPTOSIS_GO	APOPTOSIS_GO		395	0.30685	1.36123	0	0.276326	1	2626	tags=23%, list=13%, signal=26%
KEGG_NON_SMALL_CELL_LUNG_CANCER	KEGG_NON_SMALL_CELL_LUNG_CANCER		52	0.385173	1.35742	0.0416667	0.281675	1	2748	tags=27%, list=13%, signal=31%
TISSUE_REMODELING	TISSUE_REMODELING		29	0.441914	1.35588	0.128205	0.282761	1	3623	tags=34%, list=18%, signal=42%
PID_ARF_3PATHWAY	PID_ARF_3PATHWAY		16	0.50025	1.3524	0.136364	0.286898	1	4129	tags=50%, list=20%, signal=62%
KEGG_RIG_I_LIKE_RECEPTOR_SIGNALING_PATHWAY	KEGG_RIG_I_LIKE_RECEPTOR_SIGNALING_PATHWAY		65	0.386038	1.34941	0.025641	0.291275	1	4181	tags=34%, list=20%, signal=42%
REACTOME_SIGNALING_BY_HIPPO	REACTOME_SIGNALING_BY_HIPPO		19	0.504351	1.34867	0.131579	0.291909	1	4287	tags=58%, list=21%, signal=73%
CYSTEINE_TYPE_PEPTIDASE_ACTIVITY	CYSTEINE_TYPE_PEPTIDASE_ACTIVITY		52	0.401421	1.34862	0.0714286	0.290906	1	3001	tags=31%, list=15%, signal=36%
GROWTH_FACTOR_ACTIVITY	GROWTH_FACTOR_ACTIVITY		49	0.405179	1.34796	0.0731707	0.290992	1	385	tags=6%, list=2%, signal=6%
PID_HIF2PATHWAY	PID_HIF2PATHWAY		30	0.4286	1.3474	0.142857	0.291235	1	3995	tags=43%, list=19%, signal=54%
SMALL_GTPASE_BINDING	SMALL_GTPASE_BINDING		31	0.437373	1.34722	0.115385	0.290461	1	3362	tags=32%, list=16%, signal=38%
ANATOMICAL_STRUCTURE_FORMATION	ANATOMICAL_STRUCTURE_FORMATION		50	0.384433	1.34452	0.0588235	0.295035	1	3211	tags=22%, list=16%, signal=26%
REACTOME_A_TETRASACCHARIDE_LINKER_SEQUENCE_IS_REQUIRED_FOR_GAG_SYNTHESIS	REACTOME_A_TETRASACCHARIDE_LINKER_SEQUENCE_IS_REQUIRED_FOR_GAG_SYNTHESIS		19	0.472787	1.34355	0.0769231	0.29544	1	2270	tags=26%, list=11%, signal=30%
KEGG_ENDOMETRIAL_CANCER	KEGG_ENDOMETRIAL_CANCER		51	0.38276	1.34168	0.0638298	0.29807	1	2748	tags=27%, list=13%, signal=32%
ST_ERK1_ERK2_MAPK_PATHWAY	ST_ERK1_ERK2_MAPK_PATHWAY		31	0.446089	1.34068	0.113636	0.298939	1	1271	tags=26%, list=6%, signal=27%
REACTOME_INTEGRIN_ALPHAIIB_BETA3_SIGNALING	REACTOME_INTEGRIN_ALPHAIIB_BETA3_SIGNALING		27	0.444604	1.33967	0.0909091	0.299795	1	5156	tags=48%, list=25%, signal=64%
KEGG_PRION_DISEASES	KEGG_PRION_DISEASES		35	0.421494	1.33949	0.119048	0.299087	1	904	tags=11%, list=4%, signal=12%
REACTOME_TRAF6_MEDIATED_NFKB_ACTIVATION	REACTOME_TRAF6_MEDIATED_NFKB_ACTIVATION		20	0.485721	1.33772	0.152174	0.301333	1	5898	tags=60%, list=29%, signal=84%
PID_BCR_5PATHWAY	PID_BCR_5PATHWAY		64	0.357794	1.33658	0.0769231	0.30247	1	2451	tags=23%, list=12%, signal=27%
REACTOME_P130CAS_LINKAGE_TO_MAPK_SIGNALING_FOR_INTEGRINS	REACTOME_P130CAS_LINKAGE_TO_MAPK_SIGNALING_FOR_INTEGRINS		15	0.509962	1.33542	0.173913	0.303674	1	5156	tags=53%, list=25%, signal=71%
REACTOME_RNA_POL_II_TRANSCRIPTION	REACTOME_RNA_POL_II_TRANSCRIPTION		90	0.351498	1.3344	0.0540541	0.304594	1	5022	tags=49%, list=24%, signal=64%
KEGG_BETA_ALANINE_METABOLISM	KEGG_BETA_ALANINE_METABOLISM		22	0.45452	1.33381	0.236842	0.304748	1	185	tags=9%, list=1%, signal=9%
REACTOME_CLEAVAGE_OF_GROWING_TRANSCRIPT_IN_THE_TERMINATION_REGION_	REACTOME_CLEAVAGE_OF_GROWING_TRANSCRIPT_IN_THE_TERMINATION_REGION_		32	0.461565	1.3336	0.113636	0.303996	1	2151	tags=31%, list=10%, signal=35%
KEGG_DORSO_VENTRAL_AXIS_FORMATION	KEGG_DORSO_VENTRAL_AXIS_FORMATION		23	0.468453	1.33253	0.0714286	0.305063	1	3356	tags=35%, list=16%, signal=42%
PID_RAC1_PATHWAY	PID_RAC1_PATHWAY		50	0.400034	1.33093	0.0952381	0.306205	1	2716	tags=30%, list=13%, signal=34%
REACTOME_PROCESSING_OF_CAPPED_INTRONLESS_PRE_MRNA	REACTOME_PROCESSING_OF_CAPPED_INTRONLESS_PRE_MRNA		21	0.429251	1.32798	0.097561	0.309746	1	2151	tags=24%, list=10%, signal=27%
BIOCARTA_G1_PATHWAY	BIOCARTA_G1_PATHWAY		26	0.463893	1.32474	0.0652174	0.315036	1	2626	tags=31%, list=13%, signal=35%
PID_AJDISS_2PATHWAY	PID_AJDISS_2PATHWAY		47	0.385842	1.32375	0.108108	0.315685	1	6450	tags=51%, list=31%, signal=74%
REACTOME_SHC1_EVENTS_IN_ERBB4_SIGNALING	REACTOME_SHC1_EVENTS_IN_ERBB4_SIGNALING		19	0.480561	1.32119	0.131148	0.319347	1	6465	tags=63%, list=31%, signal=92%
REACTOME_METABOLISM_OF_RNA	REACTOME_METABOLISM_OF_RNA		235	0.294343	1.32002	0	0.320853	1	3577	tags=22%, list=17%, signal=26%
PID_GLYPICAN_1PATHWAY	PID_GLYPICAN_1PATHWAY		25	0.448528	1.31633	0.119048	0.327177	1	5613	tags=56%, list=27%, signal=77%
BIOCARTA_TALL1_PATHWAY	BIOCARTA_TALL1_PATHWAY		15	0.545317	1.31565	0.139535	0.327232	1	4467	tags=67%, list=22%, signal=85%
KEGG_JAK_STAT_SIGNALING_PATHWAY	KEGG_JAK_STAT_SIGNALING_PATHWAY		151	0.318478	1.31475	0.030303	0.327665	1	3523	tags=23%, list=17%, signal=27%
REGULATION_OF_MYELOID_CELL_DIFFERENTIATION	REGULATION_OF_MYELOID_CELL_DIFFERENTIATION		18	0.485303	1.31228	0.195652	0.331365	1	3031	tags=28%, list=15%, signal=33%
POSITIVE_REGULATION_OF_CATALYTIC_ACTIVITY	POSITIVE_REGULATION_OF_CATALYTIC_ACTIVITY		146	0.332877	1.31165	0.0263158	0.331437	1	3712	tags=27%, list=18%, signal=32%
REACTOME_SIGNALLING_TO_ERKS	REACTOME_SIGNALLING_TO_ERKS		34	0.410869	1.31095	0.134615	0.331437	1	4542	tags=44%, list=22%, signal=56%
MAPKKK_CASCADE_GO_0000165	MAPKKK_CASCADE_GO_0000165		98	0.318479	1.31077	0.0810811	0.330716	1	3682	tags=28%, list=18%, signal=33%
BIOCARTA_TOB1_PATHWAY	BIOCARTA_TOB1_PATHWAY		20	0.482349	1.31011	0.104167	0.331055	1	2890	tags=35%, list=14%, signal=41%
PID_AR_TF_PATHWAY	PID_AR_TF_PATHWAY		47	0.39476	1.30876	0.075	0.332218	1	4056	tags=43%, list=20%, signal=53%
REACTOME_RNA_POL_III_TRANSCRIPTION	REACTOME_RNA_POL_III_TRANSCRIPTION		33	0.411379	1.30817	0.131579	0.332623	1	2084	tags=24%, list=10%, signal=27%
RNA_SPLICINGVIA_TRANSESTERIFICATION_REACTIONS	RNA_SPLICINGVIA_TRANSESTERIFICATION_REACTIONS		21	0.469464	1.30443	0.102041	0.338178	1	2453	tags=33%, list=12%, signal=38%
POSITIVE_REGULATION_OF_CELLULAR_PROTEIN_METABOLIC_PROCESS	POSITIVE_REGULATION_OF_CELLULAR_PROTEIN_METABOLIC_PROCESS		68	0.338047	1.30197	0.0714286	0.341558	1	2405	tags=19%, list=12%, signal=22%
PID_NFKAPPABATYPICALPATHWAY	PID_NFKAPPABATYPICALPATHWAY		17	0.485085	1.30195	0.166667	0.340549	1	4830	tags=41%, list=23%, signal=54%
REACTOME_FRS2_MEDIATED_CASCADE	REACTOME_FRS2_MEDIATED_CASCADE		35	0.403109	1.30125	0.146341	0.34104	1	3356	tags=26%, list=16%, signal=31%
MRNA_METABOLIC_PROCESS	MRNA_METABOLIC_PROCESS		62	0.369481	1.30092	0.0697674	0.340271	1	2776	tags=29%, list=13%, signal=33%
CYTOKINE_AND_CHEMOKINE_MEDIATED_SIGNALING_PATHWAY	CYTOKINE_AND_CHEMOKINE_MEDIATED_SIGNALING_PATHWAY		22	0.445395	1.29936	0.102564	0.341457	1	619	tags=18%, list=3%, signal=19%
REACTOME_METABOLISM_OF_MRNA	REACTOME_METABOLISM_OF_MRNA		195	0.321346	1.29693	0	0.345154	1	3419	tags=21%, list=17%, signal=24%
REACTOME_NGF_SIGNALLING_VIA_TRKA_FROM_THE_PLASMA_MEMBRANE	REACTOME_NGF_SIGNALLING_VIA_TRKA_FROM_THE_PLASMA_MEMBRANE		126	0.315474	1.29504	0.0689655	0.346978	1	3356	tags=27%, list=16%, signal=32%
SMALL_GTPASE_MEDIATED_SIGNAL_TRANSDUCTION	SMALL_GTPASE_MEDIATED_SIGNAL_TRANSDUCTION		82	0.331542	1.2947	0.0487805	0.346536	1	3494	tags=27%, list=17%, signal=32%
TRANSITION_METAL_ION_BINDING	TRANSITION_METAL_ION_BINDING		105	0.326315	1.29258	0.0810811	0.349771	1	3010	tags=23%, list=15%, signal=27%
PID_P75NTRPATHWAY	PID_P75NTRPATHWAY		64	0.368885	1.29218	0.0789474	0.34925	1	2793	tags=28%, list=14%, signal=32%
GENERATION_OF_A_SIGNAL_INVOLVED_IN_CELL_CELL_SIGNALING	GENERATION_OF_A_SIGNAL_INVOLVED_IN_CELL_CELL_SIGNALING		27	0.432793	1.29136	0.1	0.349376	1	5327	tags=37%, list=26%, signal=50%
REGULATION_OF_BODY_FLUID_LEVELS	REGULATION_OF_BODY_FLUID_LEVELS		55	0.358357	1.29089	0.05	0.349313	1	1281	tags=9%, list=6%, signal=10%
PID_INTEGRIN_A9B1_PATHWAY	PID_INTEGRIN_A9B1_PATHWAY		23	0.442546	1.28774	0.136364	0.353357	1	2983	tags=26%, list=14%, signal=30%
POSITIVE_REGULATION_OF_CYTOKINE_BIOSYNTHETIC_PROCESS	POSITIVE_REGULATION_OF_CYTOKINE_BIOSYNTHETIC_PROCESS		24	0.432076	1.28766	0.108108	0.352458	1	4106	tags=29%, list=20%, signal=36%
POSITIVE_REGULATION_OF_TRANSLATION	POSITIVE_REGULATION_OF_TRANSLATION		33	0.438221	1.28693	0.0909091	0.352684	1	2052	tags=18%, list=10%, signal=20%
PID_RHODOPSIN_PATHWAY	PID_RHODOPSIN_PATHWAY		24	0.46345	1.28569	0.186047	0.354097	1	3	tags=4%, list=0%, signal=4%
REGULATION_OF_CYCLIN_DEPENDENT_PROTEIN_KINASE_ACTIVITY	REGULATION_OF_CYCLIN_DEPENDENT_PROTEIN_KINASE_ACTIVITY		42	0.386487	1.28558	0.0612245	0.353207	1	2706	tags=36%, list=13%, signal=41%
AUXILIARY_TRANSPORT_PROTEIN_ACTIVITY	AUXILIARY_TRANSPORT_PROTEIN_ACTIVITY		24	0.404463	1.28513	0.125	0.353055	1	3035	tags=25%, list=15%, signal=29%
PID_RHOA_PATHWAY	PID_RHOA_PATHWAY		42	0.416542	1.28372	0.108696	0.355056	1	2499	tags=29%, list=12%, signal=32%
REACTOME_REGULATION_OF_INSULIN_LIKE_GROWTH_FACTOR_IGF_ACTIVITY_BY_INSULIN_LIKE_GROWTH_FACTOR_BINDING_PROTEINS_IGFBPS	REACTOME_REGULATION_OF_INSULIN_LIKE_GROWTH_FACTOR_IGF_ACTIVITY_BY_INSULIN_LIKE_GROWTH_FACTOR_BINDING_PROTEINS_IGFBPS		16	0.476313	1.28216	0.145833	0.356802	1	3363	tags=25%, list=16%, signal=30%
VITAMIN_METABOLIC_PROCESS	VITAMIN_METABOLIC_PROCESS		17	0.50742	1.28213	0.171429	0.35584	1	95	tags=12%, list=0%, signal=12%
PID_P38_MKK3_6PATHWAY	PID_P38_MKK3_6PATHWAY		23	0.475898	1.28187	0.102041	0.355399	1	2912	tags=30%, list=14%, signal=35%
PROTEIN_DNA_COMPLEX_ASSEMBLY	PROTEIN_DNA_COMPLEX_ASSEMBLY		37	0.410546	1.27966	0.142857	0.35881	1	2616	tags=32%, list=13%, signal=37%
KEGG_FOCAL_ADHESION	KEGG_FOCAL_ADHESION		188	0.295871	1.27929	0.0476191	0.358356	1	5206	tags=35%, list=25%, signal=47%
PID_ANGIOPOIETINRECEPTOR_PATHWAY	PID_ANGIOPOIETINRECEPTOR_PATHWAY		49	0.390283	1.27846	0.125	0.359239	1	3974	tags=33%, list=19%, signal=40%
BIOCARTA_TFF_PATHWAY	BIOCARTA_TFF_PATHWAY		21	0.44956	1.27549	0.146341	0.36538	1	3356	tags=29%, list=16%, signal=34%
KEGG_NEUROTROPHIN_SIGNALING_PATHWAY	KEGG_NEUROTROPHIN_SIGNALING_PATHWAY		122	0.312413	1.27438	0.0625	0.36727	1	4248	tags=33%, list=21%, signal=41%
PID_BETACATENIN_NUC_PATHWAY	PID_BETACATENIN_NUC_PATHWAY		76	0.352042	1.27419	0.105263	0.366723	1	2905	tags=20%, list=14%, signal=23%
REGULATION_OF_CELL_PROLIFERATION	REGULATION_OF_CELL_PROLIFERATION		280	0.28921	1.27358	0.0666667	0.366748	1	3404	tags=21%, list=17%, signal=24%
PID_FAK_PATHWAY	PID_FAK_PATHWAY		57	0.35438	1.2722	0.0909091	0.368912	1	4727	tags=39%, list=23%, signal=50%
IMMUNE_RESPONSE	IMMUNE_RESPONSE		221	0.302547	1.27153	0.027027	0.36933	1	3820	tags=24%, list=19%, signal=29%
POSITIVE_REGULATION_OF_CELL_PROLIFERATION	POSITIVE_REGULATION_OF_CELL_PROLIFERATION		132	0.312916	1.27114	0.0322581	0.369144	1	2764	tags=16%, list=13%, signal=18%
REACTOME_TGF_BETA_RECEPTOR_SIGNALING_ACTIVATES_SMADS	REACTOME_TGF_BETA_RECEPTOR_SIGNALING_ACTIVATES_SMADS		23	0.459093	1.26978	0.113636	0.371244	1	4336	tags=48%, list=21%, signal=61%
GROWTH_FACTOR_BINDING	GROWTH_FACTOR_BINDING		32	0.421134	1.2692	0.166667	0.371431	1	4630	tags=38%, list=22%, signal=48%
ESTABLISHMENT_OF_ORGANELLE_LOCALIZATION	ESTABLISHMENT_OF_ORGANELLE_LOCALIZATION		16	0.493102	1.26803	0.170732	0.373213	1	2744	tags=38%, list=13%, signal=43%
HORMONE_METABOLIC_PROCESS	HORMONE_METABOLIC_PROCESS		29	0.41729	1.2675	0.142857	0.372951	1	155	tags=7%, list=1%, signal=7%
ACTIVATION_OF_PROTEIN_KINASE_ACTIVITY	ACTIVATION_OF_PROTEIN_KINASE_ACTIVITY		23	0.432408	1.26704	0.152174	0.372854	1	3527	tags=35%, list=17%, signal=42%
PID_HIF1_TFPATHWAY	PID_HIF1_TFPATHWAY		60	0.373799	1.26693	0.0930233	0.372068	1	3759	tags=33%, list=18%, signal=41%
UBIQUITIN_CYCLE	UBIQUITIN_CYCLE		46	0.376031	1.26687	0.0909091	0.37111	1	3650	tags=39%, list=18%, signal=47%
REACTOME_SIGNALING_BY_SCF_KIT	REACTOME_SIGNALING_BY_SCF_KIT		67	0.368791	1.26664	0.146341	0.370435	1	2309	tags=24%, list=11%, signal=27%
KEGG_REGULATION_OF_ACTIN_CYTOSKELETON	KEGG_REGULATION_OF_ACTIN_CYTOSKELETON		196	0.287193	1.26592	0	0.370738	1	3496	tags=24%, list=17%, signal=29%
NEGATIVE_REGULATION_OF_CELL_PROLIFERATION	NEGATIVE_REGULATION_OF_CELL_PROLIFERATION		146	0.306211	1.26566	0.0882353	0.370308	1	3365	tags=23%, list=16%, signal=27%
APOPTOTIC_PROGRAM	APOPTOTIC_PROGRAM		55	0.366092	1.26442	0.1	0.371607	1	2290	tags=31%, list=11%, signal=35%
REACTOME_CTNNB1_PHOSPHORYLATION_CASCADE	REACTOME_CTNNB1_PHOSPHORYLATION_CASCADE		16	0.505288	1.26401	0.195652	0.371134	1	1662	tags=31%, list=8%, signal=34%
KEGG_PROSTATE_CANCER	KEGG_PROSTATE_CANCER		87	0.363708	1.26333	0.131579	0.371357	1	6525	tags=54%, list=32%, signal=79%
POSITIVE_REGULATION_OF_CASPASE_ACTIVITY	POSITIVE_REGULATION_OF_CASPASE_ACTIVITY		26	0.425495	1.26094	0.14	0.376222	1	1918	tags=31%, list=9%, signal=34%
POSITIVE_REGULATION_OF_NUCLEOBASENUCLEOSIDENUCLEOTIDE_AND_NUCLEIC_ACID_METABOLIC_PROCESS	POSITIVE_REGULATION_OF_NUCLEOBASENUCLEOSIDENUCLEOTIDE_AND_NUCLEIC_ACID_METABOLIC_PROCESS		129	0.30243	1.25725	0.0476191	0.38351	1	3837	tags=31%, list=19%, signal=38%
REACTOME_G_ALPHA1213_SIGNALLING_EVENTS	REACTOME_G_ALPHA1213_SIGNALLING_EVENTS		72	0.340023	1.25625	0.0888889	0.384714	1	4112	tags=28%, list=20%, signal=35%
TRANSFERASE_ACTIVITY_TRANSFERRING_GROUPS_OTHER_THAN_AMINO_ACYL_GROUPS	TRANSFERASE_ACTIVITY_TRANSFERRING_GROUPS_OTHER_THAN_AMINO_ACYL_GROUPS		39	0.390053	1.25526	0.155556	0.3855	1	2938	tags=26%, list=14%, signal=30%
REACTOME_PI_3K_CASCADE	REACTOME_PI_3K_CASCADE		48	0.370012	1.25381	0.0769231	0.387235	1	3356	tags=25%, list=16%, signal=30%
REACTOME_NEGATIVE_REGULATORS_OF_RIG_I_MDA5_SIGNALING	REACTOME_NEGATIVE_REGULATORS_OF_RIG_I_MDA5_SIGNALING		25	0.422642	1.25324	0.153846	0.387308	1	4203	tags=40%, list=20%, signal=50%
REACTOME_REGULATION_OF_GENE_EXPRESSION_IN_BETA_CELLS	REACTOME_REGULATION_OF_GENE_EXPRESSION_IN_BETA_CELLS		16	0.431712	1.25282	0.228571	0.387028	1	219	tags=13%, list=1%, signal=13%
REACTOME_GRB2_SOS_PROVIDES_LINKAGE_TO_MAPK_SIGNALING_FOR_INTERGRINS_	REACTOME_GRB2_SOS_PROVIDES_LINKAGE_TO_MAPK_SIGNALING_FOR_INTERGRINS_		15	0.507174	1.25156	0.219512	0.38877	1	5156	tags=53%, list=25%, signal=71%
REACTOME_SHC_RELATED_EVENTS	REACTOME_SHC_RELATED_EVENTS		16	0.442952	1.25072	0.2	0.389135	1	6475	tags=69%, list=31%, signal=100%
REACTOME_TRAF6_MEDIATED_IRF7_ACTIVATION	REACTOME_TRAF6_MEDIATED_IRF7_ACTIVATION		28	0.418281	1.25068	0.102564	0.388141	1	4368	tags=39%, list=21%, signal=50%
BIOCARTA_DEATH_PATHWAY	BIOCARTA_DEATH_PATHWAY		32	0.36734	1.25012	0.119048	0.388083	1	3974	tags=44%, list=19%, signal=54%
REACTOME_ENDOSOMAL_SORTING_COMPLEX_REQUIRED_FOR_TRANSPORT_ESCRT	REACTOME_ENDOSOMAL_SORTING_COMPLEX_REQUIRED_FOR_TRANSPORT_ESCRT		24	0.451965	1.24956	0.1875	0.388325	1	4634	tags=46%, list=22%, signal=59%
BIOCARTA_GSK3_PATHWAY	BIOCARTA_GSK3_PATHWAY		27	0.413036	1.24845	0.288889	0.389904	1	2253	tags=26%, list=11%, signal=29%
REACTOME_SIGNALING_BY_FGFR_IN_DISEASE	REACTOME_SIGNALING_BY_FGFR_IN_DISEASE		112	0.305745	1.24687	0.0888889	0.39184	1	3356	tags=21%, list=16%, signal=25%
REACTOME_HDL_MEDIATED_LIPID_TRANSPORT	REACTOME_HDL_MEDIATED_LIPID_TRANSPORT		15	0.463132	1.24552	0.181818	0.393821	1	508	tags=13%, list=2%, signal=14%
PID_NFAT_3PATHWAY	PID_NFAT_3PATHWAY		50	0.352236	1.24537	0.162791	0.392897	1	2406	tags=26%, list=12%, signal=29%
REACTOME_FGFR_LIGAND_BINDING_AND_ACTIVATION	REACTOME_FGFR_LIGAND_BINDING_AND_ACTIVATION		22	0.414975	1.24439	0.146341	0.393215	1	9	tags=5%, list=0%, signal=5%
POSITIVE_REGULATION_OF_CELL_DIFFERENTIATION	POSITIVE_REGULATION_OF_CELL_DIFFERENTIATION		21	0.443028	1.24437	0.133333	0.392231	1	2626	tags=24%, list=13%, signal=27%
REACTOME_TRANSCRIPTION	REACTOME_TRANSCRIPTION		178	0.290878	1.24376	0.0540541	0.392324	1	2575	tags=24%, list=12%, signal=27%
REACTOME_APOPTOTIC_CLEAVAGE_OF_CELLULAR_PROTEINS	REACTOME_APOPTOTIC_CLEAVAGE_OF_CELLULAR_PROTEINS		35	0.394893	1.24359	0.190476	0.391803	1	3561	tags=43%, list=17%, signal=52%
REACTOME_SIGNALING_BY_FGFR	REACTOME_SIGNALING_BY_FGFR		101	0.323189	1.2427	0.136364	0.392971	1	3356	tags=23%, list=16%, signal=27%
REGULATION_OF_ENDOCYTOSIS	REGULATION_OF_ENDOCYTOSIS		16	0.493626	1.24181	0.166667	0.394038	1	3664	tags=50%, list=18%, signal=61%
PID_TNFPATHWAY	PID_TNFPATHWAY		43	0.386235	1.24094	0.1875	0.394597	1	2656	tags=30%, list=13%, signal=35%
CYSTEINE_TYPE_ENDOPEPTIDASE_ACTIVITY	CYSTEINE_TYPE_ENDOPEPTIDASE_ACTIVITY		38	0.386445	1.24051	0.186047	0.39475	1	3001	tags=29%, list=15%, signal=34%
POSITIVE_REGULATION_OF_CELLULAR_METABOLIC_PROCESS	POSITIVE_REGULATION_OF_CELLULAR_METABOLIC_PROCESS		197	0.300165	1.23772	0.0606061	0.400211	1	3837	tags=28%, list=19%, signal=34%
REACTOME_SIGNALING_BY_INSULIN_RECEPTOR	REACTOME_SIGNALING_BY_INSULIN_RECEPTOR		98	0.313319	1.23756	0.119048	0.399577	1	4319	tags=33%, list=21%, signal=41%
PID_NECTIN_PATHWAY	PID_NECTIN_PATHWAY		30	0.408764	1.23676	0.210526	0.400256	1	5572	tags=53%, list=27%, signal=73%
POSITIVE_REGULATION_OF_METABOLIC_PROCESS	POSITIVE_REGULATION_OF_METABOLIC_PROCESS		204	0.288498	1.23663	0	0.399529	1	3837	tags=27%, list=19%, signal=33%
CYTOSKELETAL_PROTEIN_BINDING	CYTOSKELETAL_PROTEIN_BINDING		148	0.296405	1.2363	0.025641	0.399094	1	2748	tags=23%, list=13%, signal=26%
BIOCARTA_MAL_PATHWAY	BIOCARTA_MAL_PATHWAY		18	0.450124	1.23557	0.2	0.399358	1	6465	tags=67%, list=31%, signal=97%
REACTOME_DEADENYLATION_OF_MRNA	REACTOME_DEADENYLATION_OF_MRNA		17	0.442007	1.23394	0.121951	0.401212	1	3880	tags=35%, list=19%, signal=43%
GTPASE_BINDING	GTPASE_BINDING		32	0.413273	1.23219	0.142857	0.403697	1	3362	tags=31%, list=16%, signal=37%
KEGG_ENDOCYTOSIS	KEGG_ENDOCYTOSIS		157	0.308312	1.23142	0.0238095	0.404319	1	3062	tags=26%, list=15%, signal=30%
COATED_MEMBRANE	COATED_MEMBRANE		15	0.447368	1.23119	0.186047	0.403818	1	2748	tags=40%, list=13%, signal=46%
INTERACTION_WITH_HOST	INTERACTION_WITH_HOST		17	0.460544	1.23054	0.2	0.404316	1	2437	tags=29%, list=12%, signal=33%
REACTOME_DOWNREGULATION_OF_TGF_BETA_RECEPTOR_SIGNALING	REACTOME_DOWNREGULATION_OF_TGF_BETA_RECEPTOR_SIGNALING		20	0.409881	1.23045	0.2	0.403474	1	4336	tags=45%, list=21%, signal=57%
TRANSCRIPTION_FACTOR_COMPLEX	TRANSCRIPTION_FACTOR_COMPLEX		76	0.346719	1.23005	0.157895	0.403255	1	3517	tags=36%, list=17%, signal=43%
REACTOME_ERK_MAPK_TARGETS	REACTOME_ERK_MAPK_TARGETS		21	0.438015	1.22949	0.289474	0.403346	1	3902	tags=43%, list=19%, signal=53%
PID_RXR_VDR_PATHWAY	PID_RXR_VDR_PATHWAY		25	0.45329	1.2292	0.238095	0.402912	1	3663	tags=36%, list=18%, signal=44%
PID_SMAD2_3PATHWAY	PID_SMAD2_3PATHWAY		16	0.451123	1.22835	0.186047	0.403656	1	6051	tags=75%, list=29%, signal=106%
KEGG_PHENYLALANINE_METABOLISM	KEGG_PHENYLALANINE_METABOLISM		18	0.41992	1.22794	0.209302	0.403532	1	185	tags=11%, list=1%, signal=11%
PID_IL27PATHWAY	PID_IL27PATHWAY		26	0.419732	1.22588	0.119048	0.40661	1	3820	tags=31%, list=19%, signal=38%
PROTEIN_MODIFICATION_BY_SMALL_PROTEIN_CONJUGATION	PROTEIN_MODIFICATION_BY_SMALL_PROTEIN_CONJUGATION		40	0.354218	1.22585	0.136364	0.405623	1	3650	tags=40%, list=18%, signal=49%
BLOOD_COAGULATION	BLOOD_COAGULATION		41	0.377906	1.22526	0.210526	0.406011	1	1281	tags=10%, list=6%, signal=10%
PID_SHP2_PATHWAY	PID_SHP2_PATHWAY		54	0.353664	1.22496	0.125	0.405636	1	3356	tags=28%, list=16%, signal=33%
REGULATION_OF_RESPONSE_TO_STIMULUS	REGULATION_OF_RESPONSE_TO_STIMULUS		57	0.372363	1.22277	0.142857	0.409447	1	3359	tags=25%, list=16%, signal=29%
COAGULATION	COAGULATION		42	0.374792	1.22202	0.232558	0.409972	1	1281	tags=10%, list=6%, signal=10%
RESPONSE_TO_EXTERNAL_STIMULUS	RESPONSE_TO_EXTERNAL_STIMULUS		287	0.27284	1.22142	0	0.410405	1	4326	tags=23%, list=21%, signal=29%
BONE_REMODELING	BONE_REMODELING		28	0.414166	1.22133	0.22449	0.409576	1	3623	tags=32%, list=18%, signal=39%
POSITIVE_REGULATION_OF_PROTEIN_MODIFICATION_PROCESS	POSITIVE_REGULATION_OF_PROTEIN_MODIFICATION_PROCESS		27	0.409315	1.22113	0.181818	0.408927	1	2405	tags=26%, list=12%, signal=29%
REGULATION_OF_RAS_PROTEIN_SIGNAL_TRANSDUCTION	REGULATION_OF_RAS_PROTEIN_SIGNAL_TRANSDUCTION		17	0.469832	1.22105	0.15	0.408043	1	3266	tags=35%, list=16%, signal=42%
ZINC_ION_BINDING	ZINC_ION_BINDING		87	0.345571	1.22064	0.142857	0.407904	1	2084	tags=20%, list=10%, signal=22%
NEGATIVE_REGULATION_OF_TRANSPORT	NEGATIVE_REGULATION_OF_TRANSPORT		18	0.446129	1.21845	0.244898	0.411027	1	2309	tags=28%, list=11%, signal=31%
CELL_PROLIFERATION_GO_0008283	CELL_PROLIFERATION_GO_0008283		474	0.264114	1.21671	0.0666667	0.41358	1	3404	tags=20%, list=17%, signal=23%
REGULATION_OF_CELLULAR_PROTEIN_METABOLIC_PROCESS	REGULATION_OF_CELLULAR_PROTEIN_METABOLIC_PROCESS		139	0.293727	1.21558	0.04	0.415194	1	3664	tags=25%, list=18%, signal=30%
REACTOME_MRNA_3_END_PROCESSING	REACTOME_MRNA_3_END_PROCESSING		23	0.415026	1.21546	0.159091	0.414395	1	4263	tags=52%, list=21%, signal=66%
REACTOME_SIGNALING_BY_FGFR_MUTANTS	REACTOME_SIGNALING_BY_FGFR_MUTANTS		40	0.360524	1.21519	0.0857143	0.4141	1	3356	tags=23%, list=16%, signal=27%
PID_LYMPHANGIOGENESIS_PATHWAY	PID_LYMPHANGIOGENESIS_PATHWAY		24	0.46263	1.21359	0.23913	0.416319	1	3765	tags=38%, list=18%, signal=46%
MYOFIBRIL	MYOFIBRIL		19	0.433748	1.21239	0.2	0.417868	1	5866	tags=37%, list=28%, signal=51%
RNA_EXPORT_FROM_NUCLEUS	RNA_EXPORT_FROM_NUCLEUS		18	0.452558	1.21207	0.235294	0.417718	1	1477	tags=33%, list=7%, signal=36%
PROTEIN_KINASE_INHIBITOR_ACTIVITY	PROTEIN_KINASE_INHIBITOR_ACTIVITY		24	0.404751	1.21013	0.244898	0.421234	1	2800	tags=29%, list=14%, signal=34%
PID_RB_1PATHWAY	PID_RB_1PATHWAY		65	0.340811	1.2076	0.113636	0.425324	1	3749	tags=32%, list=18%, signal=39%
BIOCARTA_FAS_PATHWAY	BIOCARTA_FAS_PATHWAY		30	0.408663	1.20743	0.16	0.424837	1	3498	tags=40%, list=17%, signal=48%
BIOCARTA_GPCR_PATHWAY	BIOCARTA_GPCR_PATHWAY		33	0.394968	1.20502	0.171429	0.428997	1	2451	tags=21%, list=12%, signal=24%
REACTOME_SIGNALING_BY_ILS	REACTOME_SIGNALING_BY_ILS		98	0.320958	1.20493	0.176471	0.428297	1	3670	tags=28%, list=18%, signal=33%
TRANSMEMBRANE_RECEPTOR_PROTEIN_KINASE_ACTIVITY	TRANSMEMBRANE_RECEPTOR_PROTEIN_KINASE_ACTIVITY		51	0.358103	1.20466	0.181818	0.42783	1	3187	tags=27%, list=15%, signal=32%
CHLORIDE_CHANNEL_ACTIVITY	CHLORIDE_CHANNEL_ACTIVITY		17	0.433341	1.20317	0.209302	0.429814	1	15	tags=6%, list=0%, signal=6%
PID_WNT_CANONICAL_PATHWAY	PID_WNT_CANONICAL_PATHWAY		18	0.467127	1.20225	0.145455	0.431385	1	2150	tags=39%, list=10%, signal=43%
JAK_STAT_CASCADE	JAK_STAT_CASCADE		30	0.399109	1.20205	0.184211	0.430715	1	1070	tags=17%, list=5%, signal=18%
BIOCARTA_TNFR2_PATHWAY	BIOCARTA_TNFR2_PATHWAY		18	0.44431	1.20058	0.102564	0.43278	1	4423	tags=56%, list=21%, signal=71%
PROTEIN_UBIQUITINATION	PROTEIN_UBIQUITINATION		38	0.383334	1.20022	0.2	0.432743	1	3650	tags=42%, list=18%, signal=51%
REACTOME_RNA_POL_III_TRANSCRIPTION_INITIATION_FROM_TYPE_3_PROMOTER	REACTOME_RNA_POL_III_TRANSCRIPTION_INITIATION_FROM_TYPE_3_PROMOTER		26	0.402457	1.19954	0.236842	0.433306	1	2723	tags=31%, list=13%, signal=35%
REACTOME_SIGNALLING_TO_RAS	REACTOME_SIGNALLING_TO_RAS		25	0.415177	1.19839	0.2	0.435109	1	2593	tags=32%, list=13%, signal=37%
REACTOME_RESPONSE_TO_ELEVATED_PLATELET_CYTOSOLIC_CA2_	REACTOME_RESPONSE_TO_ELEVATED_PLATELET_CYTOSOLIC_CA2_		75	0.327573	1.19792	0.116279	0.435432	1	3180	tags=23%, list=15%, signal=27%
NEGATIVE_REGULATION_OF_CELL_DIFFERENTIATION	NEGATIVE_REGULATION_OF_CELL_DIFFERENTIATION		27	0.399802	1.19765	0.244444	0.435131	1	3031	tags=22%, list=15%, signal=26%
PID_ECADHERIN_NASCENTAJ_PATHWAY	PID_ECADHERIN_NASCENTAJ_PATHWAY		39	0.369032	1.19737	0.155556	0.434661	1	2499	tags=26%, list=12%, signal=29%
POSITIVE_REGULATION_OF_HYDROLASE_ACTIVITY	POSITIVE_REGULATION_OF_HYDROLASE_ACTIVITY		47	0.354716	1.19665	0.163265	0.435269	1	2748	tags=23%, list=13%, signal=27%
RNA_PROCESSING	RNA_PROCESSING		133	0.30578	1.19601	0.0882353	0.435788	1	3316	tags=29%, list=16%, signal=34%
CELL_CELL_SIGNALING	CELL_CELL_SIGNALING		388	0.252421	1.19555	0	0.43574	1	4977	tags=23%, list=24%, signal=29%
NEGATIVE_REGULATION_OF_CATALYTIC_ACTIVITY	NEGATIVE_REGULATION_OF_CATALYTIC_ACTIVITY		68	0.337542	1.1953	0.225	0.435379	1	1939	tags=19%, list=9%, signal=21%
REGULATION_OF_PROTEIN_METABOLIC_PROCESS	REGULATION_OF_PROTEIN_METABOLIC_PROCESS		150	0.296114	1.19457	0.135135	0.435447	1	4170	tags=28%, list=20%, signal=35%
PURINE_RIBONUCLEOTIDE_BINDING	PURINE_RIBONUCLEOTIDE_BINDING		187	0.277229	1.19122	0.0285714	0.442042	1	2416	tags=18%, list=12%, signal=20%
ENZYME_BINDING	ENZYME_BINDING		163	0.299693	1.19121	0.0526316	0.441064	1	2089	tags=19%, list=10%, signal=21%
REACTOME_NA_CL_DEPENDENT_NEUROTRANSMITTER_TRANSPORTERS	REACTOME_NA_CL_DEPENDENT_NEUROTRANSMITTER_TRANSPORTERS		17	0.433099	1.19027	0.195122	0.441999	1	79	tags=6%, list=0%, signal=6%
REACTOME_PPARA_ACTIVATES_GENE_EXPRESSION	REACTOME_PPARA_ACTIVATES_GENE_EXPRESSION		84	0.322423	1.18946	0.228571	0.442763	1	1440	tags=17%, list=7%, signal=18%
PID_PI3KCIAKTPATHWAY	PID_PI3KCIAKTPATHWAY		30	0.388201	1.1886	0.208333	0.443479	1	3816	tags=30%, list=19%, signal=37%
PID_HDAC_CLASSIII_PATHWAY	PID_HDAC_CLASSIII_PATHWAY		20	0.437742	1.18811	0.191489	0.443501	1	3749	tags=50%, list=18%, signal=61%
REACTOME_CELL_SURFACE_INTERACTIONS_AT_THE_VASCULAR_WALL	REACTOME_CELL_SURFACE_INTERACTIONS_AT_THE_VASCULAR_WALL		84	0.328974	1.18685	0.146341	0.445178	1	3019	tags=20%, list=15%, signal=24%
KINASE_INHIBITOR_ACTIVITY	KINASE_INHIBITOR_ACTIVITY		25	0.402078	1.18595	0.2	0.446212	1	2800	tags=28%, list=14%, signal=32%
REGULATION_OF_IMMUNE_RESPONSE	REGULATION_OF_IMMUNE_RESPONSE		32	0.359793	1.18593	0.214286	0.445323	1	1541	tags=16%, list=7%, signal=17%
KEGG_EPITHELIAL_CELL_SIGNALING_IN_HELICOBACTER_PYLORI_INFECTION	KEGG_EPITHELIAL_CELL_SIGNALING_IN_HELICOBACTER_PYLORI_INFECTION		62	0.34108	1.18578	0.205128	0.444878	1	4288	tags=34%, list=21%, signal=43%
POSITIVE_REGULATION_OF_IMMUNE_RESPONSE	POSITIVE_REGULATION_OF_IMMUNE_RESPONSE		28	0.403741	1.18573	0.25	0.443995	1	3359	tags=25%, list=16%, signal=30%
VIRAL_REPRODUCTIVE_PROCESS	VIRAL_REPRODUCTIVE_PROCESS		35	0.374159	1.18555	0.243902	0.443387	1	2655	tags=26%, list=13%, signal=29%
KINASE_REGULATOR_ACTIVITY	KINASE_REGULATOR_ACTIVITY		44	0.352788	1.18535	0.138889	0.442968	1	2800	tags=25%, list=14%, signal=29%
RECEPTOR_SIGNALING_PROTEIN_SERINE_THREONINE_KINASE_ACTIVITY	RECEPTOR_SIGNALING_PROTEIN_SERINE_THREONINE_KINASE_ACTIVITY		34	0.369299	1.18424	0.216216	0.44487	1	3236	tags=29%, list=16%, signal=35%
KEGG_B_CELL_RECEPTOR_SIGNALING_PATHWAY	KEGG_B_CELL_RECEPTOR_SIGNALING_PATHWAY		71	0.334952	1.18369	0.186047	0.445075	1	1805	tags=17%, list=9%, signal=18%
PID_IFNGPATHWAY	PID_IFNGPATHWAY		38	0.384797	1.18312	0.179487	0.445341	1	4542	tags=37%, list=22%, signal=47%
DEPHOSPHORYLATION	DEPHOSPHORYLATION		70	0.322132	1.18304	0.184211	0.444687	1	2116	tags=20%, list=10%, signal=22%
BIOCARTA_CALCINEURIN_PATHWAY	BIOCARTA_CALCINEURIN_PATHWAY		17	0.456646	1.18196	0.222222	0.446129	1	1786	tags=29%, list=9%, signal=32%
NUCLEAR_EXPORT	NUCLEAR_EXPORT		29	0.406281	1.1819	0.25	0.445389	1	3945	tags=41%, list=19%, signal=51%
ACTIN_CYTOSKELETON	ACTIN_CYTOSKELETON		121	0.296124	1.18154	0.184211	0.445356	1	3027	tags=24%, list=15%, signal=28%
REACTOME_GAB1_SIGNALOSOME	REACTOME_GAB1_SIGNALOSOME		30	0.400335	1.18108	0.264706	0.445558	1	2014	tags=23%, list=10%, signal=26%
REGULATION_OF_INTRACELLULAR_TRANSPORT	REGULATION_OF_INTRACELLULAR_TRANSPORT		22	0.431018	1.18092	0.261905	0.444883	1	5272	tags=45%, list=26%, signal=61%
NEGATIVE_REGULATION_OF_MAP_KINASE_ACTIVITY	NEGATIVE_REGULATION_OF_MAP_KINASE_ACTIVITY		17	0.470941	1.18065	0.181818	0.444713	1	3475	tags=41%, list=17%, signal=49%
REACTOME_ACTIVATION_OF_CHAPERONE_GENES_BY_XBP1S	REACTOME_ACTIVATION_OF_CHAPERONE_GENES_BY_XBP1S		43	0.368021	1.18046	0.210526	0.444144	1	4143	tags=40%, list=20%, signal=49%
NUCLEOCYTOPLASMIC_TRANSPORT	NUCLEOCYTOPLASMIC_TRANSPORT		76	0.317566	1.17836	0.184211	0.447646	1	4536	tags=33%, list=22%, signal=42%
REGULATION_OF_CELL_CYCLE	REGULATION_OF_CELL_CYCLE		167	0.286661	1.17795	0.111111	0.447468	1	2706	tags=23%, list=13%, signal=26%
REACTOME_LATENT_INFECTION_OF_HOMO_SAPIENS_WITH_MYCOBACTERIUM_TUBERCULOSIS	REACTOME_LATENT_INFECTION_OF_HOMO_SAPIENS_WITH_MYCOBACTERIUM_TUBERCULOSIS		28	0.387245	1.17723	0.170732	0.448193	1	4749	tags=39%, list=23%, signal=51%
REACTOME_INSULIN_RECEPTOR_SIGNALLING_CASCADE	REACTOME_INSULIN_RECEPTOR_SIGNALLING_CASCADE		78	0.307595	1.17718	0.121212	0.447362	1	3690	tags=28%, list=18%, signal=34%
PID_CMYB_PATHWAY	PID_CMYB_PATHWAY		79	0.30651	1.17709	0.216216	0.446637	1	3827	tags=28%, list=19%, signal=34%
BIOCARTA_ALK_PATHWAY	BIOCARTA_ALK_PATHWAY		36	0.365963	1.17588	0.190476	0.448733	1	3286	tags=33%, list=16%, signal=40%
REACTOME_CYTOKINE_SIGNALING_IN_IMMUNE_SYSTEM	REACTOME_CYTOKINE_SIGNALING_IN_IMMUNE_SYSTEM		245	0.268361	1.17574	0.09375	0.448012	1	3531	tags=23%, list=17%, signal=27%
WNT_SIGNALING	WNT_SIGNALING		87	0.325437	1.17431	0.0909091	0.450014	1	4900	tags=31%, list=24%, signal=41%
KEGG_TGF_BETA_SIGNALING_PATHWAY	KEGG_TGF_BETA_SIGNALING_PATHWAY		82	0.312774	1.17319	0.15625	0.451287	1	3854	tags=32%, list=19%, signal=39%
PID_IL2_STAT5PATHWAY	PID_IL2_STAT5PATHWAY		30	0.370541	1.17278	0.130435	0.45146	1	3356	tags=27%, list=16%, signal=32%
PROTEIN_KINASE_REGULATOR_ACTIVITY	PROTEIN_KINASE_REGULATOR_ACTIVITY		38	0.344013	1.17267	0.25641	0.450787	1	2800	tags=26%, list=14%, signal=30%
HELICASE_ACTIVITY	HELICASE_ACTIVITY		45	0.344202	1.17191	0.291667	0.451694	1	3517	tags=33%, list=17%, signal=40%
RAS_GUANYL_NUCLEOTIDE_EXCHANGE_FACTOR_ACTIVITY	RAS_GUANYL_NUCLEOTIDE_EXCHANGE_FACTOR_ACTIVITY		18	0.40915	1.1719	0.269231	0.450767	1	1776	tags=22%, list=9%, signal=24%
ENZYME_REGULATOR_ACTIVITY	ENZYME_REGULATOR_ACTIVITY		303	0.263923	1.17165	0.0857143	0.450491	1	3684	tags=23%, list=18%, signal=28%
SMALL_GTPASE_REGULATOR_ACTIVITY	SMALL_GTPASE_REGULATOR_ACTIVITY		57	0.341709	1.17153	0.214286	0.449746	1	4216	tags=30%, list=20%, signal=37%
NUCLEOBASENUCLEOSIDENUCLEOTIDE_AND_NUCLEIC_ACID_TRANSPORT	NUCLEOBASENUCLEOSIDENUCLEOTIDE_AND_NUCLEIC_ACID_TRANSPORT		28	0.410718	1.17149	0.292683	0.448931	1	1477	tags=25%, list=7%, signal=27%
BIOCARTA_PTEN_PATHWAY	BIOCARTA_PTEN_PATHWAY		17	0.436503	1.16903	0.320755	0.453823	1	3356	tags=29%, list=16%, signal=35%
TRANSCRIPTION_INITIATION_FROM_RNA_POLYMERASE_II_PROMOTER	TRANSCRIPTION_INITIATION_FROM_RNA_POLYMERASE_II_PROMOTER		18	0.440245	1.16802	0.162162	0.45507	1	2616	tags=39%, list=13%, signal=45%
CASPASE_ACTIVATION	CASPASE_ACTIVATION		24	0.394771	1.16767	0.243902	0.45491	1	1918	tags=29%, list=9%, signal=32%
HEMOSTASIS	HEMOSTASIS		46	0.33716	1.16748	0.195122	0.454346	1	1281	tags=9%, list=6%, signal=9%
ST_GA12_PATHWAY	ST_GA12_PATHWAY		22	0.450203	1.16645	0.307692	0.455662	1	2320	tags=18%, list=11%, signal=20%
REACTOME_SIGNALING_BY_EGFR_IN_CANCER	REACTOME_SIGNALING_BY_EGFR_IN_CANCER		98	0.301459	1.16599	0.12	0.455786	1	3082	tags=21%, list=15%, signal=25%
ACTIVATION_OF_MAPK_ACTIVITY	ACTIVATION_OF_MAPK_ACTIVITY		37	0.361232	1.16592	0.1875	0.45505	1	1462	tags=16%, list=7%, signal=17%
KEGG_APOPTOSIS	KEGG_APOPTOSIS		82	0.294039	1.16588	0.0952381	0.454237	1	2379	tags=22%, list=12%, signal=25%
REGULATION_OF_MULTICELLULAR_ORGANISMAL_PROCESS	REGULATION_OF_MULTICELLULAR_ORGANISMAL_PROCESS		143	0.278599	1.16528	0.176471	0.454486	1	3735	tags=20%, list=18%, signal=25%
PID_ARF6DOWNSTREAMPATHWAY	PID_ARF6DOWNSTREAMPATHWAY		15	0.456002	1.16413	0.295455	0.456164	1	6318	tags=60%, list=31%, signal=86%
POSITIVE_REGULATION_OF_PROTEIN_METABOLIC_PROCESS	POSITIVE_REGULATION_OF_PROTEIN_METABOLIC_PROCESS		70	0.330434	1.16375	0.190476	0.45644	1	2405	tags=19%, list=12%, signal=21%
PID_INTEGRIN3_PATHWAY	PID_INTEGRIN3_PATHWAY		42	0.352872	1.16364	0.194444	0.455777	1	2358	tags=19%, list=11%, signal=21%
BIOCARTA_CASPASE_PATHWAY	BIOCARTA_CASPASE_PATHWAY		22	0.417444	1.1635	0.23913	0.455346	1	3498	tags=45%, list=17%, signal=55%
PHOSPHOPROTEIN_PHOSPHATASE_ACTIVITY	PHOSPHOPROTEIN_PHOSPHATASE_ACTIVITY		79	0.31275	1.16328	0.121951	0.454892	1	2116	tags=16%, list=10%, signal=18%
PID_IL23PATHWAY	PID_IL23PATHWAY		36	0.375067	1.15765	0.216216	0.466074	1	3974	tags=36%, list=19%, signal=45%
MEMBRANE_COAT	MEMBRANE_COAT		15	0.447368	1.15738	0.28	0.465777	1	2748	tags=40%, list=13%, signal=46%
PROTEASE_INHIBITOR_ACTIVITY	PROTEASE_INHIBITOR_ACTIVITY		41	0.348793	1.15579	0.156863	0.468562	1	4672	tags=29%, list=23%, signal=38%
BIOCARTA_CERAMIDE_PATHWAY	BIOCARTA_CERAMIDE_PATHWAY		21	0.416816	1.15192	0.25	0.476474	1	6465	tags=67%, list=31%, signal=97%
BIOCARTA_STEM_PATHWAY	BIOCARTA_STEM_PATHWAY		15	0.45229	1.15173	0.236842	0.476036	1	5503	tags=40%, list=27%, signal=55%
REACTOME_DEVELOPMENTAL_BIOLOGY	REACTOME_DEVELOPMENTAL_BIOLOGY		344	0.256676	1.15055	0.125	0.477555	1	2616	tags=16%, list=13%, signal=18%
KEGG_PATHOGENIC_ESCHERICHIA_COLI_INFECTION	KEGG_PATHOGENIC_ESCHERICHIA_COLI_INFECTION		43	0.342198	1.15049	0.181818	0.476792	1	3362	tags=28%, list=16%, signal=33%
G_PROTEIN_COUPLED_RECEPTOR_PROTEIN_SIGNALING_PATHWAY	G_PROTEIN_COUPLED_RECEPTOR_PROTEIN_SIGNALING_PATHWAY		308	0.259868	1.1495	0.03125	0.478115	1	4074	tags=19%, list=20%, signal=23%
ANION_CHANNEL_ACTIVITY	ANION_CHANNEL_ACTIVITY		17	0.433341	1.1487	0.25	0.479173	1	15	tags=6%, list=0%, signal=6%
REACTOME_PIP3_ACTIVATES_AKT_SIGNALING	REACTOME_PIP3_ACTIVATES_AKT_SIGNALING		21	0.418933	1.14792	0.326087	0.480154	1	2014	tags=29%, list=10%, signal=32%
KEGG_GRAFT_VERSUS_HOST_DISEASE	KEGG_GRAFT_VERSUS_HOST_DISEASE		37	0.324129	1.14757	0.204545	0.479974	1	3638	tags=22%, list=18%, signal=26%
REACTOME_HS_GAG_BIOSYNTHESIS	REACTOME_HS_GAG_BIOSYNTHESIS		29	0.402956	1.14755	0.238095	0.47909	1	2427	tags=21%, list=12%, signal=23%
REGULATION_OF_CELL_DIFFERENTIATION	REGULATION_OF_CELL_DIFFERENTIATION		53	0.315026	1.14695	0.171429	0.479371	1	3236	tags=23%, list=16%, signal=27%
MOLECULAR_ADAPTOR_ACTIVITY	MOLECULAR_ADAPTOR_ACTIVITY		48	0.331302	1.1467	0.261905	0.478858	1	4815	tags=42%, list=23%, signal=54%
PID_IL2_PI3KPATHWAY	PID_IL2_PI3KPATHWAY		30	0.371652	1.14572	0.236842	0.480185	1	3974	tags=40%, list=19%, signal=49%
POSITIVE_REGULATION_OF_IMMUNE_SYSTEM_PROCESS	POSITIVE_REGULATION_OF_IMMUNE_SYSTEM_PROCESS		50	0.35049	1.14564	0.238095	0.479431	1	3404	tags=26%, list=17%, signal=31%
TRANSMEMBRANE_RECEPTOR_PROTEIN_TYROSINE_KINASE_SIGNALING_PATHWAY	TRANSMEMBRANE_RECEPTOR_PROTEIN_TYROSINE_KINASE_SIGNALING_PATHWAY		77	0.30487	1.14535	0.26087	0.47926	1	3682	tags=34%, list=18%, signal=41%
PID_MTOR_4PATHWAY	PID_MTOR_4PATHWAY		62	0.32743	1.14408	0.241379	0.481325	1	6666	tags=56%, list=32%, signal=83%
AMINE_TRANSPORT	AMINE_TRANSPORT		38	0.35501	1.14208	0.238095	0.485157	1	4257	tags=39%, list=21%, signal=50%
PID_FOXOPATHWAY	PID_FOXOPATHWAY		44	0.358048	1.14183	0.255814	0.484806	1	3749	tags=27%, list=18%, signal=33%
NUCLEAR_TRANSPORT	NUCLEAR_TRANSPORT		77	0.323891	1.14176	0.25	0.484047	1	4536	tags=34%, list=22%, signal=43%
PROTEIN_KINASE_BINDING	PROTEIN_KINASE_BINDING		58	0.327418	1.14037	0.230769	0.486332	1	1981	tags=21%, list=10%, signal=23%
REGULATION_OF_SMALL_GTPASE_MEDIATED_SIGNAL_TRANSDUCTION	REGULATION_OF_SMALL_GTPASE_MEDIATED_SIGNAL_TRANSDUCTION		21	0.419744	1.14029	0.292683	0.485505	1	3266	tags=29%, list=16%, signal=34%
REACTOME_MRNA_SPLICING	REACTOME_MRNA_SPLICING		78	0.307261	1.14027	0.264706	0.484609	1	4580	tags=40%, list=22%, signal=51%
REACTOME_APOPTOTIC_EXECUTION_PHASE	REACTOME_APOPTOTIC_EXECUTION_PHASE		48	0.321773	1.1401	0.230769	0.484024	1	3561	tags=35%, list=17%, signal=43%
CAMP_MEDIATED_SIGNALING	CAMP_MEDIATED_SIGNALING		65	0.317927	1.13968	0.25	0.4843	1	5642	tags=34%, list=27%, signal=46%
REACTOME_SIGNALING_BY_NOTCH	REACTOME_SIGNALING_BY_NOTCH		92	0.284763	1.1373	0.272727	0.488703	1	2453	tags=20%, list=12%, signal=22%
PID_WNT_NONCANONICAL_PATHWAY	PID_WNT_NONCANONICAL_PATHWAY		30	0.340509	1.13696	0.232558	0.488661	1	2309	tags=27%, list=11%, signal=30%
PROTEIN_TYROSINE_PHOSPHATASE_ACTIVITY	PROTEIN_TYROSINE_PHOSPHATASE_ACTIVITY		53	0.329057	1.13642	0.275	0.489132	1	2116	tags=17%, list=10%, signal=19%
SA_TRKA_RECEPTOR	SA_TRKA_RECEPTOR		16	0.426619	1.13567	0.354167	0.489823	1	3356	tags=38%, list=16%, signal=45%
KINASE_BINDING	KINASE_BINDING		65	0.298756	1.13522	0.234043	0.489848	1	1981	tags=18%, list=10%, signal=20%
PID_ECADHERIN_STABILIZATION_PATHWAY	PID_ECADHERIN_STABILIZATION_PATHWAY		41	0.332434	1.13441	0.25	0.490979	1	2748	tags=27%, list=13%, signal=31%
KEGG_HYPERTROPHIC_CARDIOMYOPATHY_HCM	KEGG_HYPERTROPHIC_CARDIOMYOPATHY_HCM		82	0.301949	1.13373	0.222222	0.492061	1	5573	tags=39%, list=27%, signal=53%
ACID_AMINO_ACID_LIGASE_ACTIVITY	ACID_AMINO_ACID_LIGASE_ACTIVITY		51	0.321956	1.13369	0.261905	0.491238	1	3488	tags=33%, list=17%, signal=40%
PID_SYNDECAN_2_PATHWAY	PID_SYNDECAN_2_PATHWAY		32	0.394246	1.13348	0.265306	0.490794	1	5608	tags=50%, list=27%, signal=69%
KEGG_T_CELL_RECEPTOR_SIGNALING_PATHWAY	KEGG_T_CELL_RECEPTOR_SIGNALING_PATHWAY		107	0.304462	1.13325	0.243243	0.490308	1	937	tags=11%, list=5%, signal=12%
RAS_GTPASE_BINDING	RAS_GTPASE_BINDING		23	0.406941	1.13282	0.285714	0.490265	1	3362	tags=35%, list=16%, signal=42%
CELL_CYCLE_ARREST_GO_0007050	CELL_CYCLE_ARREST_GO_0007050		54	0.333382	1.13281	0.25	0.48936	1	3275	tags=31%, list=16%, signal=37%
G1_S_TRANSITION_OF_MITOTIC_CELL_CYCLE	G1_S_TRANSITION_OF_MITOTIC_CELL_CYCLE		27	0.356745	1.13156	0.36	0.491075	1	1831	tags=26%, list=9%, signal=28%
PID_ERBB2ERBB3PATHWAY	PID_ERBB2ERBB3PATHWAY		43	0.320068	1.13001	0.228571	0.494109	1	2309	tags=16%, list=11%, signal=18%
REACTOME_HS_GAG_DEGRADATION	REACTOME_HS_GAG_DEGRADATION		19	0.436778	1.12561	0.392157	0.50279	1	1510	tags=21%, list=7%, signal=23%
PID_ENDOTHELINPATHWAY	PID_ENDOTHELINPATHWAY		62	0.312207	1.1252	0.205882	0.502951	1	2309	tags=16%, list=11%, signal=18%
REACTOME_UNFOLDED_PROTEIN_RESPONSE	REACTOME_UNFOLDED_PROTEIN_RESPONSE		74	0.324279	1.12321	0.255319	0.506373	1	3209	tags=30%, list=16%, signal=35%
INTERLEUKIN_RECEPTOR_ACTIVITY	INTERLEUKIN_RECEPTOR_ACTIVITY		19	0.395153	1.11939	0.296296	0.514852	1	2035	tags=21%, list=10%, signal=23%
MUSCLE_DEVELOPMENT	MUSCLE_DEVELOPMENT		89	0.299663	1.11868	0.2	0.515647	1	3350	tags=18%, list=16%, signal=21%
POSITIVE_REGULATION_OF_CELL_CYCLE	POSITIVE_REGULATION_OF_CELL_CYCLE		15	0.427416	1.11833	0.325	0.515371	1	3682	tags=33%, list=18%, signal=41%
REACTOME_IL1_SIGNALING	REACTOME_IL1_SIGNALING		32	0.352896	1.11762	0.263158	0.51615	1	3359	tags=31%, list=16%, signal=37%
POSITIVE_REGULATION_OF_TRANSCRIPTION	POSITIVE_REGULATION_OF_TRANSCRIPTION		119	0.286795	1.11665	0.2	0.517629	1	4992	tags=39%, list=24%, signal=52%
EPIDERMAL_GROWTH_FACTOR_RECEPTOR_SIGNALING_PATHWAY	EPIDERMAL_GROWTH_FACTOR_RECEPTOR_SIGNALING_PATHWAY		19	0.40034	1.11461	0.326087	0.521888	1	4248	tags=47%, list=21%, signal=60%
RESPONSE_TO_STRESS	RESPONSE_TO_STRESS		467	0.242246	1.11278	0.103448	0.524851	1	4186	tags=27%, list=20%, signal=33%
SMALL_PROTEIN_CONJUGATING_ENZYME_ACTIVITY	SMALL_PROTEIN_CONJUGATING_ENZYME_ACTIVITY		46	0.324903	1.11216	0.25	0.525763	1	2794	tags=30%, list=14%, signal=35%
KEGG_AMYOTROPHIC_LATERAL_SCLEROSIS_ALS	KEGG_AMYOTROPHIC_LATERAL_SCLEROSIS_ALS		49	0.338879	1.11205	0.297872	0.525088	1	4626	tags=35%, list=22%, signal=45%
BIOCARTA_PPARA_PATHWAY	BIOCARTA_PPARA_PATHWAY		53	0.326171	1.11201	0.35	0.524237	1	4279	tags=30%, list=21%, signal=38%
SA_CASPASE_CASCADE	SA_CASPASE_CASCADE		18	0.397531	1.11164	0.288462	0.524319	1	2290	tags=33%, list=11%, signal=37%
REACTOME_PRE_NOTCH_EXPRESSION_AND_PROCESSING	REACTOME_PRE_NOTCH_EXPRESSION_AND_PROCESSING		37	0.332233	1.10554	0.238095	0.538029	1	4170	tags=35%, list=20%, signal=44%
PURINE_NUCLEOTIDE_BINDING	PURINE_NUCLEOTIDE_BINDING		191	0.26626	1.10495	0.190476	0.539019	1	2416	tags=18%, list=12%, signal=20%
BIOCARTA_MITOCHONDRIA_PATHWAY	BIOCARTA_MITOCHONDRIA_PATHWAY		18	0.382985	1.10477	0.32	0.538308	1	2290	tags=39%, list=11%, signal=44%
ER_TO_GOLGI_VESICLE_MEDIATED_TRANSPORT	ER_TO_GOLGI_VESICLE_MEDIATED_TRANSPORT		15	0.402457	1.10325	0.347826	0.541466	1	703	tags=13%, list=3%, signal=14%
BIOCARTA_MCALPAIN_PATHWAY	BIOCARTA_MCALPAIN_PATHWAY		23	0.390892	1.10201	0.313725	0.543334	1	3501	tags=35%, list=17%, signal=42%
B_CELL_ACTIVATION	B_CELL_ACTIVATION		19	0.406988	1.10168	0.340426	0.543123	1	2052	tags=32%, list=10%, signal=35%
KEGG_GLYCOSAMINOGLYCAN_BIOSYNTHESIS_HEPARAN_SULFATE	KEGG_GLYCOSAMINOGLYCAN_BIOSYNTHESIS_HEPARAN_SULFATE		25	0.37962	1.10138	0.340909	0.542939	1	4803	tags=40%, list=23%, signal=52%
KEGG_SMALL_CELL_LUNG_CANCER	KEGG_SMALL_CELL_LUNG_CANCER		82	0.29437	1.10124	0.230769	0.542315	1	2596	tags=21%, list=13%, signal=24%
KEGG_ERBB_SIGNALING_PATHWAY	KEGG_ERBB_SIGNALING_PATHWAY		85	0.287283	1.10067	0.190476	0.542622	1	3682	tags=25%, list=18%, signal=30%
DEFENSE_RESPONSE	DEFENSE_RESPONSE		242	0.263756	1.09806	0.277778	0.548757	1	5023	tags=29%, list=24%, signal=38%
REACTOME_GRB2_EVENTS_IN_ERBB2_SIGNALING	REACTOME_GRB2_EVENTS_IN_ERBB2_SIGNALING		21	0.414933	1.09784	0.325	0.548278	1	6465	tags=62%, list=31%, signal=90%
PID_EPOPATHWAY	PID_EPOPATHWAY		34	0.360408	1.09772	0.325581	0.547651	1	3974	tags=38%, list=19%, signal=47%
REACTOME_HEMOSTASIS	REACTOME_HEMOSTASIS		427	0.237006	1.09654	0.142857	0.550014	1	3019	tags=17%, list=15%, signal=20%
REACTOME_RNA_POL_II_PRE_TRANSCRIPTION_EVENTS	REACTOME_RNA_POL_II_PRE_TRANSCRIPTION_EVENTS		58	0.306702	1.09316	0.304348	0.557177	1	3728	tags=38%, list=18%, signal=46%
WOUND_HEALING	WOUND_HEALING		52	0.325841	1.09139	0.357143	0.560785	1	2862	tags=13%, list=14%, signal=16%
REGULATION_OF_BIOLOGICAL_QUALITY	REGULATION_OF_BIOLOGICAL_QUALITY		383	0.236124	1.09115	0.181818	0.560354	1	2922	tags=15%, list=14%, signal=18%
BIOCARTA_P53_PATHWAY	BIOCARTA_P53_PATHWAY		16	0.417189	1.09057	0.405405	0.560673	1	1752	tags=31%, list=9%, signal=34%
REACTOME_DOWNSTREAM_SIGNALING_OF_ACTIVATED_FGFR	REACTOME_DOWNSTREAM_SIGNALING_OF_ACTIVATED_FGFR		90	0.285162	1.08984	0.222222	0.561702	1	3356	tags=21%, list=16%, signal=25%
BIOCARTA_LAIR_PATHWAY	BIOCARTA_LAIR_PATHWAY		16	0.420317	1.08925	0.288889	0.562089	1	6029	tags=44%, list=29%, signal=62%
TRANSFERASE_ACTIVITY_TRANSFERRING_ACYL_GROUPS	TRANSFERASE_ACTIVITY_TRANSFERRING_ACYL_GROUPS		48	0.327998	1.08907	0.365854	0.561569	1	2938	tags=23%, list=14%, signal=27%
REACTOME_AMINO_ACID_TRANSPORT_ACROSS_THE_PLASMA_MEMBRANE	REACTOME_AMINO_ACID_TRANSPORT_ACROSS_THE_PLASMA_MEMBRANE		30	0.378993	1.08713	0.276596	0.565523	1	4379	tags=37%, list=21%, signal=46%
REACTOME_LIPOPROTEIN_METABOLISM	REACTOME_LIPOPROTEIN_METABOLISM		27	0.349448	1.08677	0.339623	0.565572	1	4235	tags=22%, list=21%, signal=28%
IMMUNE_SYSTEM_PROCESS	IMMUNE_SYSTEM_PROCESS		309	0.248707	1.08574	0.184211	0.566941	1	3526	tags=20%, list=17%, signal=24%
FEMALE_PREGNANCY	FEMALE_PREGNANCY		44	0.339197	1.08343	0.348837	0.571655	1	5031	tags=27%, list=24%, signal=36%
PID_ERBB1_INTERNALIZATION_PATHWAY	PID_ERBB1_INTERNALIZATION_PATHWAY		40	0.310039	1.08203	0.26087	0.574605	1	5061	tags=40%, list=25%, signal=53%
PROTEIN_AMINO_ACID_DEPHOSPHORYLATION	PROTEIN_AMINO_ACID_DEPHOSPHORYLATION		63	0.304975	1.08185	0.311111	0.574091	1	2116	tags=19%, list=10%, signal=21%
G_PROTEIN_SIGNALING_COUPLED_TO_CAMP_NUCLEOTIDE_SECOND_MESSENGER	G_PROTEIN_SIGNALING_COUPLED_TO_CAMP_NUCLEOTIDE_SECOND_MESSENGER		64	0.308508	1.0816	0.333333	0.573698	1	5642	tags=33%, list=27%, signal=45%
ER_GOLGI_INTERMEDIATE_COMPARTMENT	ER_GOLGI_INTERMEDIATE_COMPARTMENT		21	0.370705	1.07948	0.318182	0.57766	1	1520	tags=19%, list=7%, signal=21%
BIOCARTA_HDAC_PATHWAY	BIOCARTA_HDAC_PATHWAY		28	0.357197	1.07899	0.346939	0.578085	1	5127	tags=39%, list=25%, signal=52%
PID_ECADHERIN_KERATINOCYTE_PATHWAY	PID_ECADHERIN_KERATINOCYTE_PATHWAY		21	0.367894	1.07783	0.307692	0.580402	1	3472	tags=24%, list=17%, signal=29%
REACTOME_SIGNALING_BY_ERBB4	REACTOME_SIGNALING_BY_ERBB4		77	0.28774	1.07769	0.324324	0.579739	1	2424	tags=21%, list=12%, signal=23%
REACTOME_MRNA_SPLICING_MINOR_PATHWAY	REACTOME_MRNA_SPLICING_MINOR_PATHWAY		37	0.314964	1.07562	0.261905	0.584426	1	5903	tags=43%, list=29%, signal=60%
REACTOME_INSULIN_RECEPTOR_RECYCLING	REACTOME_INSULIN_RECEPTOR_RECYCLING		22	0.366183	1.07498	0.311111	0.585117	1	4288	tags=36%, list=21%, signal=46%
PID_BMPPATHWAY	PID_BMPPATHWAY		38	0.315147	1.07271	0.295455	0.590093	1	3286	tags=29%, list=16%, signal=34%
MESODERM_DEVELOPMENT	MESODERM_DEVELOPMENT		22	0.37156	1.07248	0.282051	0.589652	1	18	tags=5%, list=0%, signal=5%
POSITIVE_REGULATION_OF_MAP_KINASE_ACTIVITY	POSITIVE_REGULATION_OF_MAP_KINASE_ACTIVITY		43	0.327245	1.07146	0.309524	0.591575	1	1462	tags=16%, list=7%, signal=17%
DNA_DIRECTED_RNA_POLYMERASEII_HOLOENZYME	DNA_DIRECTED_RNA_POLYMERASEII_HOLOENZYME		54	0.306936	1.07142	0.342105	0.590709	1	3351	tags=31%, list=16%, signal=37%
BIOCARTA_RELA_PATHWAY	BIOCARTA_RELA_PATHWAY		16	0.417039	1.07093	0.340909	0.591048	1	4423	tags=56%, list=21%, signal=72%
REACTOME_RIP_MEDIATED_NFKB_ACTIVATION_VIA_DAI	REACTOME_RIP_MEDIATED_NFKB_ACTIVATION_VIA_DAI		18	0.378582	1.07069	0.383333	0.590684	1	5898	tags=50%, list=29%, signal=70%
BIOCARTA_CARM_ER_PATHWAY	BIOCARTA_CARM_ER_PATHWAY		32	0.326083	1.07015	0.358974	0.591486	1	2424	tags=25%, list=12%, signal=28%
REACTOME_REGULATION_OF_BETA_CELL_DEVELOPMENT	REACTOME_REGULATION_OF_BETA_CELL_DEVELOPMENT		22	0.378493	1.06936	0.325	0.592277	1	219	tags=9%, list=1%, signal=9%
RNA_CATABOLIC_PROCESS	RNA_CATABOLIC_PROCESS		22	0.390147	1.06923	0.318182	0.591945	1	869	tags=23%, list=4%, signal=24%
DNA_PACKAGING	DNA_PACKAGING		31	0.342224	1.06794	0.416667	0.594153	1	2590	tags=32%, list=13%, signal=37%
BIOCARTA_IL12_PATHWAY	BIOCARTA_IL12_PATHWAY		21	0.399292	1.06718	0.414634	0.595125	1	154	tags=10%, list=1%, signal=10%
CYTOKINE_BINDING	CYTOKINE_BINDING		46	0.337245	1.067	0.333333	0.594619	1	4423	tags=28%, list=21%, signal=36%
REACTOME_PI3K_EVENTS_IN_ERBB4_SIGNALING	REACTOME_PI3K_EVENTS_IN_ERBB4_SIGNALING		30	0.361954	1.06651	0.341463	0.594803	1	2014	tags=20%, list=10%, signal=22%
REACTOME_THE_ROLE_OF_NEF_IN_HIV1_REPLICATION_AND_DISEASE_PATHOGENESIS	REACTOME_THE_ROLE_OF_NEF_IN_HIV1_REPLICATION_AND_DISEASE_PATHOGENESIS		27	0.399013	1.06532	0.363636	0.597094	1	3791	tags=37%, list=18%, signal=45%
UBIQUITIN_PROTEIN_LIGASE_ACTIVITY	UBIQUITIN_PROTEIN_LIGASE_ACTIVITY		43	0.310035	1.06325	0.421053	0.601388	1	4818	tags=44%, list=23%, signal=58%
ST_G_ALPHA_S_PATHWAY	ST_G_ALPHA_S_PATHWAY		16	0.414688	1.06296	0.346939	0.601335	1	5927	tags=56%, list=29%, signal=79%
REACTOME_TRANSPORT_OF_MATURE_TRANSCRIPT_TO_CYTOPLASM	REACTOME_TRANSPORT_OF_MATURE_TRANSCRIPT_TO_CYTOPLASM		44	0.30302	1.06183	0.392157	0.60347	1	4263	tags=43%, list=21%, signal=54%
ACTIN_FILAMENT_ORGANIZATION	ACTIN_FILAMENT_ORGANIZATION		22	0.360193	1.06177	0.408163	0.602604	1	1702	tags=23%, list=8%, signal=25%
REACTOME_INTERFERON_ALPHA_BETA_SIGNALING	REACTOME_INTERFERON_ALPHA_BETA_SIGNALING		59	0.314867	1.06175	0.339623	0.601656	1	5045	tags=32%, list=24%, signal=43%
RESPONSE_TO_BIOTIC_STIMULUS	RESPONSE_TO_BIOTIC_STIMULUS		110	0.27537	1.06083	0.351351	0.60329	1	1330	tags=14%, list=6%, signal=14%
REACTOME_AMINO_ACID_AND_OLIGOPEPTIDE_SLC_TRANSPORTERS	REACTOME_AMINO_ACID_AND_OLIGOPEPTIDE_SLC_TRANSPORTERS		48	0.318735	1.0606	0.368421	0.602908	1	4604	tags=33%, list=22%, signal=43%
SMALL_CONJUGATING_PROTEIN_LIGASE_ACTIVITY	SMALL_CONJUGATING_PROTEIN_LIGASE_ACTIVITY		45	0.31451	1.0606	0.347826	0.601925	1	2794	tags=29%, list=14%, signal=33%
REACTOME_APOPTOSIS	REACTOME_APOPTOSIS		135	0.272213	1.06056	0.325	0.601028	1	3638	tags=30%, list=18%, signal=37%
PID_TCPTP_PATHWAY	PID_TCPTP_PATHWAY		40	0.317778	1.06013	0.325	0.60107	1	5831	tags=43%, list=28%, signal=59%
PID_P53REGULATIONPATHWAY	PID_P53REGULATIONPATHWAY		55	0.309327	1.05972	0.333333	0.601329	1	3749	tags=33%, list=18%, signal=40%
SIG_INSULIN_RECEPTOR_PATHWAY_IN_CARDIAC_MYOCYTES	SIG_INSULIN_RECEPTOR_PATHWAY_IN_CARDIAC_MYOCYTES		49	0.319214	1.05842	0.285714	0.603674	1	5061	tags=37%, list=25%, signal=49%
VESICLE_MEDIATED_TRANSPORT	VESICLE_MEDIATED_TRANSPORT		180	0.265275	1.0583	0.3125	0.602942	1	1338	tags=13%, list=6%, signal=14%
KEGG_GLIOMA	KEGG_GLIOMA		63	0.309744	1.05595	0.27027	0.608413	1	4248	tags=30%, list=21%, signal=38%
BIOCARTA_CD40_PATHWAY	BIOCARTA_CD40_PATHWAY		15	0.402175	1.05339	0.367347	0.6135	1	3974	tags=53%, list=19%, signal=66%
REACTOME_PREFOLDIN_MEDIATED_TRANSFER_OF_SUBSTRATE_TO_CCT_TRIC	REACTOME_PREFOLDIN_MEDIATED_TRANSFER_OF_SUBSTRATE_TO_CCT_TRIC		20	0.373096	1.05323	0.340426	0.612879	1	3277	tags=35%, list=16%, signal=42%
BIOCARTA_NFAT_PATHWAY	BIOCARTA_NFAT_PATHWAY		53	0.32078	1.05117	0.35	0.616698	1	5608	tags=38%, list=27%, signal=52%
REACTOME_SIGNALING_BY_RHO_GTPASES	REACTOME_SIGNALING_BY_RHO_GTPASES		100	0.276997	1.05065	0.317073	0.617168	1	1841	tags=14%, list=9%, signal=15%
BIOCARTA_UCALPAIN_PATHWAY	BIOCARTA_UCALPAIN_PATHWAY		16	0.3983	1.04984	0.357143	0.618323	1	5206	tags=44%, list=25%, signal=58%
LEADING_EDGE	LEADING_EDGE		41	0.328044	1.04832	0.375	0.621429	1	1221	tags=20%, list=6%, signal=21%
BIOCARTA_RACCYCD_PATHWAY	BIOCARTA_RACCYCD_PATHWAY		26	0.318468	1.04749	0.439024	0.622548	1	2309	tags=19%, list=11%, signal=22%
BIOCARTA_ECM_PATHWAY	BIOCARTA_ECM_PATHWAY		23	0.361988	1.045	0.355556	0.627774	1	5927	tags=43%, list=29%, signal=61%
NEGATIVE_REGULATION_OF_TRANSFERASE_ACTIVITY	NEGATIVE_REGULATION_OF_TRANSFERASE_ACTIVITY		34	0.33277	1.04455	0.418605	0.627892	1	1939	tags=24%, list=9%, signal=26%
REACTOME_PLATELET_AGGREGATION_PLUG_FORMATION	REACTOME_PLATELET_AGGREGATION_PLUG_FORMATION		36	0.341382	1.04342	0.347826	0.630133	1	5156	tags=36%, list=25%, signal=48%
NEGATIVE_REGULATION_OF_BIOSYNTHETIC_PROCESS	NEGATIVE_REGULATION_OF_BIOSYNTHETIC_PROCESS		26	0.336335	1.04192	0.384615	0.632862	1	4899	tags=35%, list=24%, signal=45%
LAMELLIPODIUM	LAMELLIPODIUM		22	0.355704	1.04008	0.431818	0.636972	1	1030	tags=23%, list=5%, signal=24%
KEGG_MATURITY_ONSET_DIABETES_OF_THE_YOUNG	KEGG_MATURITY_ONSET_DIABETES_OF_THE_YOUNG		19	0.38274	1.0393	0.394737	0.638073	1	219	tags=11%, list=1%, signal=11%
VESICLE_MEMBRANE	VESICLE_MEMBRANE		26	0.332913	1.03648	0.4	0.644858	1	2748	tags=35%, list=13%, signal=40%
KEGG_CYTOKINE_CYTOKINE_RECEPTOR_INTERACTION	KEGG_CYTOKINE_CYTOKINE_RECEPTOR_INTERACTION		245	0.238455	1.03639	0.322581	0.644017	1	4467	tags=24%, list=22%, signal=30%
EMBRYONIC_DEVELOPMENT	EMBRYONIC_DEVELOPMENT		52	0.297459	1.03575	0.358491	0.644755	1	2650	tags=15%, list=13%, signal=18%
VIRAL_INFECTIOUS_CYCLE	VIRAL_INFECTIOUS_CYCLE		31	0.326075	1.02958	0.351351	0.6605	1	2655	tags=23%, list=13%, signal=26%
REACTOME_DESTABILIZATION_OF_MRNA_BY_BRF1	REACTOME_DESTABILIZATION_OF_MRNA_BY_BRF1		16	0.379928	1.0288	0.333333	0.661887	1	1920	tags=25%, list=9%, signal=28%
NEGATIVE_REGULATION_OF_CELLULAR_BIOSYNTHETIC_PROCESS	NEGATIVE_REGULATION_OF_CELLULAR_BIOSYNTHETIC_PROCESS		25	0.339345	1.02873	0.416667	0.660907	1	4899	tags=36%, list=24%, signal=47%
CALCIUM_MEDIATED_SIGNALING	CALCIUM_MEDIATED_SIGNALING		15	0.382851	1.02594	0.404255	0.667729	1	3822	tags=40%, list=19%, signal=49%
CATION_BINDING	CATION_BINDING		202	0.239216	1.02551	0.384615	0.667982	1	3010	tags=17%, list=15%, signal=20%
CALCIUM_CHANNEL_ACTIVITY	CALCIUM_CHANNEL_ACTIVITY		32	0.338664	1.02408	0.479167	0.670821	1	1730	tags=13%, list=8%, signal=14%
REGULATION_OF_TRANSLATION	REGULATION_OF_TRANSLATION		75	0.274685	1.02305	0.366667	0.672296	1	3664	tags=24%, list=18%, signal=29%
PROTEIN_HOMODIMERIZATION_ACTIVITY	PROTEIN_HOMODIMERIZATION_ACTIVITY		113	0.254907	1.02273	0.410256	0.672286	1	3254	tags=21%, list=16%, signal=25%
GUANYL_NUCLEOTIDE_EXCHANGE_FACTOR_ACTIVITY	GUANYL_NUCLEOTIDE_EXCHANGE_FACTOR_ACTIVITY		41	0.309641	1.02248	0.413043	0.672063	1	1776	tags=17%, list=9%, signal=19%
POSITIVE_REGULATION_OF_TRANSCRIPTIONDNA_DEPENDENT	POSITIVE_REGULATION_OF_TRANSCRIPTIONDNA_DEPENDENT		99	0.261229	1.02235	0.377778	0.671374	1	4992	tags=40%, list=24%, signal=53%
BIOCARTA_IGF1MTOR_PATHWAY	BIOCARTA_IGF1MTOR_PATHWAY		19	0.359234	1.02151	0.361702	0.672741	1	7488	tags=53%, list=36%, signal=83%
PEPTIDYL_AMINO_ACID_MODIFICATION	PEPTIDYL_AMINO_ACID_MODIFICATION		53	0.29834	1.0208	0.439024	0.673436	1	3749	tags=28%, list=18%, signal=35%
VIRAL_REPRODUCTION	VIRAL_REPRODUCTION		40	0.307192	1.02077	0.384615	0.67253	1	2655	tags=23%, list=13%, signal=26%
BIOCARTA_ATRBRCA_PATHWAY	BIOCARTA_ATRBRCA_PATHWAY		21	0.339323	1.02059	0.446809	0.671958	1	1007	tags=19%, list=5%, signal=20%
PROTEIN_BINDING_BRIDGING	PROTEIN_BINDING_BRIDGING		58	0.287155	1.01982	0.424242	0.672751	1	4830	tags=41%, list=23%, signal=54%
REACTOME_TAK1_ACTIVATES_NFKB_BY_PHOSPHORYLATION_AND_ACTIVATION_OF_IKKS_COMPLEX	REACTOME_TAK1_ACTIVATES_NFKB_BY_PHOSPHORYLATION_AND_ACTIVATION_OF_IKKS_COMPLEX		18	0.380375	1.01942	0.472222	0.672855	1	3812	tags=39%, list=18%, signal=48%
RIBOSOME	RIBOSOME		39	0.323148	1.01841	0.431818	0.674888	1	2153	tags=21%, list=10%, signal=23%
REACTOME_FACTORS_INVOLVED_IN_MEGAKARYOCYTE_DEVELOPMENT_AND_PLATELET_PRODUCTION	REACTOME_FACTORS_INVOLVED_IN_MEGAKARYOCYTE_DEVELOPMENT_AND_PLATELET_PRODUCTION		117	0.252285	1.01815	0.466667	0.67451	1	4368	tags=29%, list=21%, signal=37%
PID_CERAMIDE_PATHWAY	PID_CERAMIDE_PATHWAY		47	0.296296	1.01776	0.5	0.674863	1	1692	tags=19%, list=8%, signal=21%
BIOCARTA_41BB_PATHWAY	BIOCARTA_41BB_PATHWAY		17	0.420554	1.01725	0.413043	0.675182	1	1650	tags=24%, list=8%, signal=26%
PID_ARF6_PATHWAY	PID_ARF6_PATHWAY		28	0.34526	1.01698	0.45	0.674802	1	2748	tags=25%, list=13%, signal=29%
REACTOME_PROCESSING_OF_CAPPED_INTRON_CONTAINING_PRE_MRNA	REACTOME_PROCESSING_OF_CAPPED_INTRON_CONTAINING_PRE_MRNA		107	0.257631	1.01678	0.363636	0.674293	1	4580	tags=37%, list=22%, signal=48%
PID_ER_NONGENOMIC_PATHWAY	PID_ER_NONGENOMIC_PATHWAY		41	0.291067	1.01486	0.425532	0.678388	1	2424	tags=22%, list=12%, signal=25%
REACTOME_IL_RECEPTOR_SHC_SIGNALING	REACTOME_IL_RECEPTOR_SHC_SIGNALING		27	0.341837	1.01361	0.428571	0.680511	1	3924	tags=30%, list=19%, signal=37%
KEGG_ALDOSTERONE_REGULATED_SODIUM_REABSORPTION	KEGG_ALDOSTERONE_REGULATED_SODIUM_REABSORPTION		40	0.308518	1.01334	0.35	0.680245	1	6525	tags=48%, list=32%, signal=69%
MEMBRANE_FUSION	MEMBRANE_FUSION		27	0.356263	1.01328	0.428571	0.679347	1	2717	tags=22%, list=13%, signal=26%
REACTOME_DEADENYLATION_DEPENDENT_MRNA_DECAY	REACTOME_DEADENYLATION_DEPENDENT_MRNA_DECAY		40	0.312227	1.01256	0.404762	0.680591	1	3419	tags=28%, list=17%, signal=33%
INTERLEUKIN_BINDING	INTERLEUKIN_BINDING		24	0.35602	1.0121	0.55	0.68076	1	3523	tags=25%, list=17%, signal=30%
NUCLEAR_ORGANIZATION_AND_BIOGENESIS	NUCLEAR_ORGANIZATION_AND_BIOGENESIS		26	0.330536	1.00805	0.512821	0.691398	1	2290	tags=31%, list=11%, signal=35%
TRANSCRIPTION_FROM_RNA_POLYMERASE_III_PROMOTER	TRANSCRIPTION_FROM_RNA_POLYMERASE_III_PROMOTER		19	0.365795	1.00681	0.425	0.693542	1	2084	tags=21%, list=10%, signal=23%
RESPONSE_TO_CHEMICAL_STIMULUS	RESPONSE_TO_CHEMICAL_STIMULUS		289	0.220884	1.00677	0.483871	0.692594	1	4531	tags=27%, list=22%, signal=35%
KEGG_HEMATOPOIETIC_CELL_LINEAGE	KEGG_HEMATOPOIETIC_CELL_LINEAGE		83	0.255686	1.00639	0.444444	0.692841	1	1346	tags=11%, list=7%, signal=12%
G_PROTEIN_SIGNALING_ADENYLATE_CYCLASE_ACTIVATING_PATHWAY	G_PROTEIN_SIGNALING_ADENYLATE_CYCLASE_ACTIVATING_PATHWAY		25	0.348859	1.0053	0.444444	0.694311	1	5921	tags=44%, list=29%, signal=62%
ST_INTERLEUKIN_4_PATHWAY	ST_INTERLEUKIN_4_PATHWAY		26	0.342011	1.00138	0.470588	0.704108	1	3356	tags=27%, list=16%, signal=32%
ACTIN_FILAMENT	ACTIN_FILAMENT		16	0.363855	1.0008	0.404762	0.704742	1	3497	tags=38%, list=17%, signal=45%
BIOCARTA_GH_PATHWAY	BIOCARTA_GH_PATHWAY		26	0.333662	1.00057	0.452381	0.704329	1	3356	tags=27%, list=16%, signal=32%
REACTOME_TIE2_SIGNALING	REACTOME_TIE2_SIGNALING		17	0.367152	0.999394	0.404255	0.706431	1	3356	tags=29%, list=16%, signal=35%
ION_BINDING	ION_BINDING		254	0.227655	0.998829	0.424242	0.706891	1	3044	tags=17%, list=15%, signal=20%
PROTEOGLYCAN_METABOLIC_PROCESS	PROTEOGLYCAN_METABOLIC_PROCESS		18	0.377488	0.998039	0.418605	0.70785	1	6037	tags=44%, list=29%, signal=63%
GTPASE_ACTIVATOR_ACTIVITY	GTPASE_ACTIVATOR_ACTIVITY		55	0.278853	0.997889	0.512195	0.707248	1	3475	tags=22%, list=17%, signal=26%
PID_EPHBFWDPATHWAY	PID_EPHBFWDPATHWAY		40	0.314394	0.997088	0.525	0.708508	1	2808	tags=25%, list=14%, signal=29%
POSITIVE_REGULATION_OF_TRANSCRIPTION_FROM_RNA_POLYMERASE_II_PROMOTER	POSITIVE_REGULATION_OF_TRANSCRIPTION_FROM_RNA_POLYMERASE_II_PROMOTER		57	0.278802	0.996048	0.391304	0.710745	1	3445	tags=37%, list=17%, signal=44%
REACTOME_SIGNALING_BY_ROBO_RECEPTOR	REACTOME_SIGNALING_BY_ROBO_RECEPTOR		29	0.308644	0.995679	0.431818	0.710625	1	2496	tags=21%, list=12%, signal=24%
REACTOME_GROWTH_HORMONE_RECEPTOR_SIGNALING	REACTOME_GROWTH_HORMONE_RECEPTOR_SIGNALING		24	0.337695	0.995194	0.480769	0.710928	1	4285	tags=29%, list=21%, signal=37%
DNA_DAMAGE_CHECKPOINT	DNA_DAMAGE_CHECKPOINT		17	0.373072	0.994839	0.414634	0.710839	1	1007	tags=12%, list=5%, signal=12%
BIOCARTA_AGR_PATHWAY	BIOCARTA_AGR_PATHWAY		35	0.324523	0.994564	0.432432	0.710443	1	5873	tags=49%, list=29%, signal=68%
KEGG_OLFACTORY_TRANSDUCTION	KEGG_OLFACTORY_TRANSDUCTION		114	0.256402	0.993031	0.384615	0.713434	1	87	tags=3%, list=0%, signal=3%
PID_INTEGRIN1_PATHWAY	PID_INTEGRIN1_PATHWAY		64	0.272152	0.990649	0.5	0.719503	1	5573	tags=34%, list=27%, signal=47%
CHANNEL_REGULATOR_ACTIVITY	CHANNEL_REGULATOR_ACTIVITY		22	0.34565	0.990252	0.4	0.719569	1	3035	tags=23%, list=15%, signal=27%
REACTOME_AMINE_COMPOUND_SLC_TRANSPORTERS	REACTOME_AMINE_COMPOUND_SLC_TRANSPORTERS		27	0.319537	0.990114	0.490566	0.718866	1	317	tags=7%, list=2%, signal=8%
HEMOPOIESIS	HEMOPOIESIS		70	0.267797	0.98959	0.395349	0.718886	1	3236	tags=21%, list=16%, signal=25%
REACTOME_NOTCH1_INTRACELLULAR_DOMAIN_REGULATES_TRANSCRIPTION	REACTOME_NOTCH1_INTRACELLULAR_DOMAIN_REGULATES_TRANSCRIPTION		38	0.30359	0.989263	0.489362	0.718792	1	3749	tags=29%, list=18%, signal=35%
BIOCARTA_AKT_PATHWAY	BIOCARTA_AKT_PATHWAY		19	0.379875	0.98808	0.526316	0.721155	1	3974	tags=32%, list=19%, signal=39%
PHOSPHORIC_MONOESTER_HYDROLASE_ACTIVITY	PHOSPHORIC_MONOESTER_HYDROLASE_ACTIVITY		107	0.244221	0.987132	0.5	0.722866	1	2456	tags=15%, list=12%, signal=17%
CYCLIC_NUCLEOTIDE_MEDIATED_SIGNALING	CYCLIC_NUCLEOTIDE_MEDIATED_SIGNALING		100	0.252778	0.987068	0.487805	0.721946	1	6507	tags=38%, list=32%, signal=55%
PID_AVB3_INTEGRIN_PATHWAY	PID_AVB3_INTEGRIN_PATHWAY		72	0.273014	0.986944	0.431818	0.721247	1	5206	tags=33%, list=25%, signal=44%
POSITIVE_REGULATION_OF_DEVELOPMENTAL_PROCESS	POSITIVE_REGULATION_OF_DEVELOPMENTAL_PROCESS		197	0.232792	0.985951	0.542857	0.722831	1	3322	tags=21%, list=16%, signal=25%
POST_TRANSLATIONAL_PROTEIN_MODIFICATION	POST_TRANSLATIONAL_PROTEIN_MODIFICATION		439	0.210837	0.984932	0.485714	0.724464	1	3360	tags=21%, list=16%, signal=25%
BIOCARTA_GCR_PATHWAY	BIOCARTA_GCR_PATHWAY		19	0.370893	0.984476	0.452381	0.724767	1	4122	tags=32%, list=20%, signal=39%
SECRETION	SECRETION		161	0.233901	0.983842	0.477273	0.725618	1	3884	tags=20%, list=19%, signal=25%
POSITIVE_REGULATION_OF_RNA_METABOLIC_PROCESS	POSITIVE_REGULATION_OF_RNA_METABOLIC_PROCESS		101	0.257766	0.983823	0.513513	0.724631	1	4992	tags=40%, list=24%, signal=52%
HEMOPOIETIC_OR_LYMPHOID_ORGAN_DEVELOPMENT	HEMOPOIETIC_OR_LYMPHOID_ORGAN_DEVELOPMENT		72	0.276266	0.983386	0.428571	0.725076	1	3236	tags=22%, list=16%, signal=26%
KEGG_GNRH_SIGNALING_PATHWAY	KEGG_GNRH_SIGNALING_PATHWAY		97	0.257492	0.983291	0.534884	0.72429	1	3826	tags=22%, list=19%, signal=26%
BIOCARTA_ARF_PATHWAY	BIOCARTA_ARF_PATHWAY		17	0.381496	0.982836	0.452381	0.724551	1	2309	tags=29%, list=11%, signal=33%
INTERCELLULAR_JUNCTION	INTERCELLULAR_JUNCTION		60	0.262626	0.982685	0.480769	0.723988	1	4268	tags=22%, list=21%, signal=27%
REACTOME_CTLA4_INHIBITORY_SIGNALING	REACTOME_CTLA4_INHIBITORY_SIGNALING		21	0.338502	0.982668	0.463415	0.722992	1	1662	tags=19%, list=8%, signal=21%
BIOCARTA_CYTOKINE_PATHWAY	BIOCARTA_CYTOKINE_PATHWAY		21	0.347525	0.980155	0.488372	0.72924	1	3820	tags=19%, list=19%, signal=23%
MEMBRANE_BOUND_VESICLE	MEMBRANE_BOUND_VESICLE		104	0.240275	0.980039	0.48	0.728471	1	2468	tags=18%, list=12%, signal=21%
RIBONUCLEASE_ACTIVITY	RIBONUCLEASE_ACTIVITY		23	0.356932	0.979292	0.512195	0.729594	1	4688	tags=43%, list=23%, signal=56%
G_PROTEIN_SIGNALING_COUPLED_TO_CYCLIC_NUCLEOTIDE_SECOND_MESSENGER	G_PROTEIN_SIGNALING_COUPLED_TO_CYCLIC_NUCLEOTIDE_SECOND_MESSENGER		98	0.241205	0.978898	0.463415	0.729741	1	6507	tags=37%, list=32%, signal=53%
REACTOME_ARMS_MEDIATED_ACTIVATION	REACTOME_ARMS_MEDIATED_ACTIVATION		15	0.360549	0.978542	0.511111	0.729833	1	6465	tags=67%, list=31%, signal=97%
ENERGY_RESERVE_METABOLIC_PROCESS	ENERGY_RESERVE_METABOLIC_PROCESS		15	0.378265	0.977989	0.571429	0.730711	1	5944	tags=53%, list=29%, signal=75%
PID_ILK_PATHWAY	PID_ILK_PATHWAY		44	0.28131	0.977511	0.54717	0.731205	1	2642	tags=18%, list=13%, signal=21%
REACTOME_DEFENSINS	REACTOME_DEFENSINS		26	0.325896	0.977438	0.408163	0.730442	1	5801	tags=35%, list=28%, signal=48%
REACTOME_MYOGENESIS	REACTOME_MYOGENESIS		25	0.339018	0.977277	0.4375	0.729835	1	5633	tags=32%, list=27%, signal=44%
REACTOME_LIPID_DIGESTION_MOBILIZATION_AND_TRANSPORT	REACTOME_LIPID_DIGESTION_MOBILIZATION_AND_TRANSPORT		43	0.300116	0.977102	0.466667	0.72954	1	5343	tags=28%, list=26%, signal=38%
REPRODUCTIVE_PROCESS	REPRODUCTIVE_PROCESS		146	0.238884	0.976792	0.571429	0.729369	1	5031	tags=26%, list=24%, signal=34%
KEGG_ACUTE_MYELOID_LEUKEMIA	KEGG_ACUTE_MYELOID_LEUKEMIA		56	0.269854	0.975184	0.45	0.73311	1	1805	tags=13%, list=9%, signal=14%
KEGG_LYSINE_DEGRADATION	KEGG_LYSINE_DEGRADATION		43	0.294233	0.974959	0.458333	0.732663	1	1908	tags=23%, list=9%, signal=26%
REACTOME_PEPTIDE_LIGAND_BINDING_RECEPTORS	REACTOME_PEPTIDE_LIGAND_BINDING_RECEPTORS		163	0.233893	0.974248	0.588235	0.733582	1	6225	tags=32%, list=30%, signal=45%
MUSCLE_CELL_DIFFERENTIATION	MUSCLE_CELL_DIFFERENTIATION		20	0.346859	0.974094	0.487805	0.732837	1	2410	tags=20%, list=12%, signal=23%
BIOCARTA_CDC42RAC_PATHWAY	BIOCARTA_CDC42RAC_PATHWAY		15	0.384304	0.973824	0.5	0.732655	1	2716	tags=27%, list=13%, signal=31%
KEGG_ASTHMA	KEGG_ASTHMA		27	0.344957	0.973588	0.525	0.732281	1	17	tags=4%, list=0%, signal=4%
POSITIVE_REGULATION_OF_MULTICELLULAR_ORGANISMAL_PROCESS	POSITIVE_REGULATION_OF_MULTICELLULAR_ORGANISMAL_PROCESS		63	0.270438	0.973528	0.516129	0.731438	1	3404	tags=21%, list=17%, signal=25%
REACTOME_PI3K_CASCADE	REACTOME_PI3K_CASCADE		63	0.275118	0.972098	0.577778	0.734216	1	3690	tags=25%, list=18%, signal=31%
REACTOME_SIGNAL_TRANSDUCTION_BY_L1	REACTOME_SIGNAL_TRANSDUCTION_BY_L1		34	0.306205	0.970379	0.478261	0.737473	1	2748	tags=24%, list=13%, signal=27%
CELL_SURFACE	CELL_SURFACE		69	0.285509	0.9699	0.477273	0.737688	1	3012	tags=17%, list=15%, signal=20%
NONSENSE MEDIATED DECAY	NONSENSE MEDIATED DECAY		17	0.355268	0.969807	0.468085	0.73691	1	2761	tags=41%, list=13%, signal=48%
CELLULAR_PROTEIN_COMPLEX_ASSEMBLY	CELLULAR_PROTEIN_COMPLEX_ASSEMBLY		31	0.337576	0.967036	0.525	0.743768	1	4595	tags=48%, list=22%, signal=62%
LYMPHOCYTE_DIFFERENTIATION	LYMPHOCYTE_DIFFERENTIATION		25	0.290308	0.964521	0.558824	0.749604	1	2052	tags=16%, list=10%, signal=18%
CYTOPLASMIC_VESICLE_MEMBRANE	CYTOPLASMIC_VESICLE_MEMBRANE		24	0.347657	0.963795	0.513513	0.750656	1	2748	tags=33%, list=13%, signal=38%
ANGIOGENESIS	ANGIOGENESIS		42	0.301517	0.963482	0.580645	0.750624	1	3211	tags=19%, list=16%, signal=23%
AMINE_TRANSMEMBRANE_TRANSPORTER_ACTIVITY	AMINE_TRANSMEMBRANE_TRANSPORTER_ACTIVITY		41	0.311811	0.963472	0.522727	0.749611	1	4257	tags=34%, list=21%, signal=43%
KEGG_ADIPOCYTOKINE_SIGNALING_PATHWAY	KEGG_ADIPOCYTOKINE_SIGNALING_PATHWAY		66	0.266383	0.961895	0.514286	0.752846	1	3974	tags=30%, list=19%, signal=37%
TISSUE_DEVELOPMENT	TISSUE_DEVELOPMENT		131	0.237675	0.960679	0.52381	0.755684	1	3623	tags=19%, list=18%, signal=23%
KEGG_VIRAL_MYOCARDITIS	KEGG_VIRAL_MYOCARDITIS		67	0.25514	0.960606	0.512195	0.754978	1	2496	tags=18%, list=12%, signal=20%
TRANSMEMBRANE_RECEPTOR_ACTIVITY	TRANSMEMBRANE_RECEPTOR_ACTIVITY		394	0.208002	0.959883	0.727273	0.756265	1	2808	tags=12%, list=14%, signal=14%
PID_NOTCH_PATHWAY	PID_NOTCH_PATHWAY		55	0.286079	0.959872	0.608696	0.755303	1	4173	tags=31%, list=20%, signal=39%
BIOCARTA_PROTEASOME_PATHWAY	BIOCARTA_PROTEASOME_PATHWAY		26	0.336832	0.959758	0.617647	0.7546	1	6437	tags=54%, list=31%, signal=78%
ACTIN_BINDING	ACTIN_BINDING		69	0.264505	0.959226	0.589744	0.754991	1	2898	tags=25%, list=14%, signal=29%
REGULATION_OF_IMMUNE_SYSTEM_PROCESS	REGULATION_OF_IMMUNE_SYSTEM_PROCESS		66	0.274231	0.957256	0.487179	0.759688	1	3664	tags=23%, list=18%, signal=28%
KEGG_TYPE_II_DIABETES_MELLITUS	KEGG_TYPE_II_DIABETES_MELLITUS		44	0.276567	0.956865	0.54054	0.759859	1	3690	tags=27%, list=18%, signal=33%
ANATOMICAL_STRUCTURE_MORPHOGENESIS	ANATOMICAL_STRUCTURE_MORPHOGENESIS		352	0.209844	0.955751	0.69697	0.76186	1	3623	tags=17%, list=18%, signal=20%
CYTOPLASMIC_VESICLE_PART	CYTOPLASMIC_VESICLE_PART		24	0.347657	0.954628	0.613636	0.764099	1	2748	tags=33%, list=13%, signal=38%
PID_HEDGEHOG_GLIPATHWAY	PID_HEDGEHOG_GLIPATHWAY		48	0.276729	0.953463	0.512821	0.766293	1	2152	tags=17%, list=10%, signal=19%
NEGATIVE_REGULATION_OF_MULTICELLULAR_ORGANISMAL_PROCESS	NEGATIVE_REGULATION_OF_MULTICELLULAR_ORGANISMAL_PROCESS		29	0.307802	0.953322	0.54902	0.765582	1	285	tags=7%, list=1%, signal=7%
PID_INTEGRIN_CS_PATHWAY	PID_INTEGRIN_CS_PATHWAY		25	0.343725	0.953024	0.5	0.765342	1	5573	tags=52%, list=27%, signal=71%
GLUTAMATE_SIGNALING_PATHWAY	GLUTAMATE_SIGNALING_PATHWAY		17	0.361284	0.952987	0.553191	0.764447	1	4534	tags=29%, list=22%, signal=38%
BIOCARTA_INFLAM_PATHWAY	BIOCARTA_INFLAM_PATHWAY		29	0.31787	0.95287	0.510204	0.763809	1	5581	tags=38%, list=27%, signal=52%
ACTIN_CYTOSKELETON_ORGANIZATION_AND_BIOGENESIS	ACTIN_CYTOSKELETON_ORGANIZATION_AND_BIOGENESIS		98	0.238576	0.952526	0.612903	0.763761	1	3632	tags=23%, list=18%, signal=28%
REACTOME_REGULATION_OF_HYPOXIA_INDUCIBLE_FACTOR_HIF_BY_OXYGEN	REACTOME_REGULATION_OF_HYPOXIA_INDUCIBLE_FACTOR_HIF_BY_OXYGEN		22	0.331863	0.952437	0.547619	0.762939	1	4203	tags=36%, list=20%, signal=46%
REACTOME_CHONDROITIN_SULFATE_DERMATAN_SULFATE_METABOLISM	REACTOME_CHONDROITIN_SULFATE_DERMATAN_SULFATE_METABOLISM		34	0.291288	0.952186	0.530612	0.762639	1	2270	tags=18%, list=11%, signal=20%
REACTOME_GASTRIN_CREB_SIGNALLING_PATHWAY_VIA_PKC_AND_MAPK	REACTOME_GASTRIN_CREB_SIGNALLING_PATHWAY_VIA_PKC_AND_MAPK		181	0.22233	0.951153	0.647059	0.764127	1	4201	tags=22%, list=20%, signal=27%
BIOCARTA_ERK5_PATHWAY	BIOCARTA_ERK5_PATHWAY		17	0.366234	0.948038	0.5	0.771728	1	3826	tags=41%, list=19%, signal=51%
RUFFLE	RUFFLE		26	0.330272	0.947225	0.618182	0.772997	1	1221	tags=19%, list=6%, signal=20%
REACTOME_NEUROTRANSMITTER_RELEASE_CYCLE	REACTOME_NEUROTRANSMITTER_RELEASE_CYCLE		34	0.318461	0.946663	0.538462	0.773697	1	3132	tags=21%, list=15%, signal=24%
REACTOME_RAP1_SIGNALLING	REACTOME_RAP1_SIGNALLING		15	0.364999	0.945828	0.585366	0.775136	1	4936	tags=47%, list=24%, signal=61%
CLATHRIN_COATED_VESICLE	CLATHRIN_COATED_VESICLE		31	0.310568	0.943923	0.543478	0.779746	1	2748	tags=23%, list=13%, signal=26%
LEUKOCYTE_DIFFERENTIATION	LEUKOCYTE_DIFFERENTIATION		37	0.294278	0.943706	0.568182	0.779196	1	3031	tags=22%, list=15%, signal=25%
BIOPOLYMER_CATABOLIC_PROCESS	BIOPOLYMER_CATABOLIC_PROCESS		107	0.242748	0.941774	0.634146	0.783703	1	2717	tags=21%, list=13%, signal=25%
CYTOPLASMIC_MEMBRANE_BOUND_VESICLE	CYTOPLASMIC_MEMBRANE_BOUND_VESICLE		102	0.240619	0.941264	0.589744	0.783984	1	2468	tags=18%, list=12%, signal=20%
REACTOME_PI3K_EVENTS_IN_ERBB2_SIGNALING	REACTOME_PI3K_EVENTS_IN_ERBB2_SIGNALING		36	0.293631	0.940672	0.609756	0.78424	1	2014	tags=19%, list=10%, signal=22%
HEMATOPOIETIN_INTERFERON_CLASSD200_DOMAIN_CYTOKINE_RECEPTOR_ACTIVITY	HEMATOPOIETIN_INTERFERON_CLASSD200_DOMAIN_CYTOKINE_RECEPTOR_ACTIVITY		32	0.310749	0.939689	0.55	0.785541	1	2035	tags=16%, list=10%, signal=17%
TRANSFERASE_ACTIVITY_TRANSFERRING_PENTOSYL_GROUPS	TRANSFERASE_ACTIVITY_TRANSFERRING_PENTOSYL_GROUPS		18	0.333552	0.939626	0.6	0.784719	1	308	tags=11%, list=1%, signal=11%
CELL_DIVISION	CELL_DIVISION		20	0.325135	0.93901	0.54054	0.785261	1	2626	tags=25%, list=13%, signal=29%
REACTOME_PERK_REGULATED_GENE_EXPRESSION	REACTOME_PERK_REGULATED_GENE_EXPRESSION		26	0.32347	0.937735	0.666667	0.787958	1	3209	tags=31%, list=16%, signal=36%
PID_A6B1_A6B4_INTEGRIN_PATHWAY	PID_A6B1_A6B4_INTEGRIN_PATHWAY		46	0.284539	0.937627	0.55	0.78719	1	3356	tags=26%, list=16%, signal=31%
REACTOME_CLASS_A1_RHODOPSIN_LIKE_RECEPTORS	REACTOME_CLASS_A1_RHODOPSIN_LIKE_RECEPTORS		259	0.215142	0.937526	0.666667	0.786472	1	6377	tags=32%, list=31%, signal=46%
OXIDOREDUCTASE_ACTIVITY_ACTING_ON_THE_ALDEHYDE_OR_OXO_GROUP_OF_DONORSNAD_OR_NADP_AS_ACCEPTOR	OXIDOREDUCTASE_ACTIVITY_ACTING_ON_THE_ALDEHYDE_OR_OXO_GROUP_OF_DONORSNAD_OR_NADP_AS_ACCEPTOR		16	0.359487	0.937282	0.615385	0.786015	1	10	tags=6%, list=0%, signal=6%
PID_ERBB1_RECEPTOR_PROXIMAL_PATHWAY	PID_ERBB1_RECEPTOR_PROXIMAL_PATHWAY		35	0.299926	0.934888	0.553191	0.79127	1	3356	tags=23%, list=16%, signal=27%
REGULATION_OF_CELL_MIGRATION	REGULATION_OF_CELL_MIGRATION		26	0.307418	0.934833	0.581395	0.79047	1	3440	tags=23%, list=17%, signal=28%
REGULATION_OF_BINDING	REGULATION_OF_BINDING		51	0.297016	0.931015	0.552632	0.79943	1	3749	tags=27%, list=18%, signal=33%
CHROMATIN_ASSEMBLY_OR_DISASSEMBLY	CHROMATIN_ASSEMBLY_OR_DISASSEMBLY		26	0.330503	0.928265	0.632653	0.806498	1	4163	tags=42%, list=20%, signal=53%
REACTOME_REGULATORY_RNA_PATHWAYS	REACTOME_REGULATORY_RNA_PATHWAYS		24	0.321699	0.928136	0.510638	0.805794	1	5903	tags=46%, list=29%, signal=64%
BIOCARTA_ERK_PATHWAY	BIOCARTA_ERK_PATHWAY		27	0.317525	0.927113	0.527778	0.80746	1	3356	tags=30%, list=16%, signal=35%
PID_AR_NONGENOMIC_PATHWAY	PID_AR_NONGENOMIC_PATHWAY		31	0.297758	0.926739	0.588235	0.807418	1	2348	tags=16%, list=11%, signal=18%
IMMUNE_SYSTEM_DEVELOPMENT	IMMUNE_SYSTEM_DEVELOPMENT		76	0.255872	0.926602	0.536585	0.806845	1	3236	tags=22%, list=16%, signal=26%
TRANSMEMBRANE_RECEPTOR_PROTEIN_TYROSINE_KINASE_ACTIVITY	TRANSMEMBRANE_RECEPTOR_PROTEIN_TYROSINE_KINASE_ACTIVITY		43	0.288632	0.926135	0.615385	0.807074	1	3187	tags=21%, list=15%, signal=25%
SH3_SH2_ADAPTOR_ACTIVITY	SH3_SH2_ADAPTOR_ACTIVITY		42	0.268377	0.925985	0.5625	0.806341	1	4815	tags=38%, list=23%, signal=50%
REACTOME_INTERFERON_SIGNALING	REACTOME_INTERFERON_SIGNALING		143	0.23738	0.923279	0.62069	0.812381	1	3531	tags=21%, list=17%, signal=25%
SECRETORY_GRANULE	SECRETORY_GRANULE		18	0.350545	0.922984	0.625	0.812129	1	1065	tags=17%, list=5%, signal=18%
REGULATION_OF_ANGIOGENESIS	REGULATION_OF_ANGIOGENESIS		24	0.314614	0.921425	0.522727	0.815299	1	5272	tags=33%, list=26%, signal=45%
PID_CD8TCRPATHWAY	PID_CD8TCRPATHWAY		51	0.285557	0.920856	0.631579	0.815497	1	3467	tags=27%, list=17%, signal=33%
REACTOME_GLYCOSAMINOGLYCAN_METABOLISM	REACTOME_GLYCOSAMINOGLYCAN_METABOLISM		93	0.233979	0.919315	0.666667	0.818315	1	2606	tags=15%, list=13%, signal=17%
REACTOME_G_ALPHA_Q_SIGNALLING_EVENTS	REACTOME_G_ALPHA_Q_SIGNALLING_EVENTS		161	0.223316	0.919243	0.710526	0.817459	1	4201	tags=20%, list=20%, signal=26%
RECEPTOR_COMPLEX	RECEPTOR_COMPLEX		54	0.276618	0.919129	0.621622	0.816733	1	4916	tags=30%, list=24%, signal=39%
BRAIN_DEVELOPMENT	BRAIN_DEVELOPMENT		44	0.262931	0.917575	0.567568	0.820246	1	6	tags=2%, list=0%, signal=2%
ENZYME_INHIBITOR_ACTIVITY	ENZYME_INHIBITOR_ACTIVITY		116	0.228337	0.91722	0.756757	0.820045	1	3684	tags=21%, list=18%, signal=25%
REACTOME_PLATELET_ACTIVATION_SIGNALING_AND_AGGREGATION	REACTOME_PLATELET_ACTIVATION_SIGNALING_AND_AGGREGATION		186	0.214557	0.915954	0.6	0.822644	1	5339	tags=30%, list=26%, signal=40%
KEGG_FC_EPSILON_RI_SIGNALING_PATHWAY	KEGG_FC_EPSILON_RI_SIGNALING_PATHWAY		75	0.245529	0.914425	0.645161	0.825612	1	3638	tags=20%, list=18%, signal=24%
PID_CDC42_PATHWAY	PID_CDC42_PATHWAY		67	0.258021	0.913299	0.707317	0.827771	1	2794	tags=19%, list=14%, signal=22%
SIG_PIP3_SIGNALING_IN_CARDIAC_MYOCTES	SIG_PIP3_SIGNALING_IN_CARDIAC_MYOCTES		64	0.265994	0.912961	0.605263	0.827534	1	5061	tags=36%, list=25%, signal=47%
REACTOME_OXYGEN_DEPENDENT_PROLINE_HYDROXYLATION_OF_HYPOXIA_INDUCIBLE_FACTOR_ALPHA	REACTOME_OXYGEN_DEPENDENT_PROLINE_HYDROXYLATION_OF_HYPOXIA_INDUCIBLE_FACTOR_ALPHA		16	0.329609	0.912757	0.645833	0.827091	1	4203	tags=38%, list=20%, signal=47%
JNK_CASCADE	JNK_CASCADE		46	0.276962	0.910647	0.684211	0.831302	1	1650	tags=15%, list=8%, signal=17%
REACTOME_DOWNSTREAM_TCR_SIGNALING	REACTOME_DOWNSTREAM_TCR_SIGNALING		31	0.290508	0.910183	0.55	0.831475	1	811	tags=13%, list=4%, signal=13%
ER_NUCLEAR_SIGNALING_PATHWAY	ER_NUCLEAR_SIGNALING_PATHWAY		16	0.357399	0.910099	0.536585	0.830678	1	2302	tags=31%, list=11%, signal=35%
PROTEIN_CATABOLIC_PROCESS	PROTEIN_CATABOLIC_PROCESS		62	0.255827	0.90932	0.631579	0.831522	1	2717	tags=23%, list=13%, signal=26%
REACTOME_PROLONGED_ERK_ACTIVATION_EVENTS	REACTOME_PROLONGED_ERK_ACTIVATION_EVENTS		17	0.320864	0.907123	0.577778	0.835687	1	6465	tags=65%, list=31%, signal=94%
MRNA_PROCESSING_GO_0006397	MRNA_PROCESSING_GO_0006397		51	0.264092	0.907069	0.711111	0.834775	1	2776	tags=25%, list=13%, signal=29%
REACTOME_PI3K_AKT_ACTIVATION	REACTOME_PI3K_AKT_ACTIVATION		29	0.310683	0.906942	0.580645	0.833977	1	2014	tags=21%, list=10%, signal=23%
PID_NCADHERINPATHWAY	PID_NCADHERINPATHWAY		31	0.295259	0.906804	0.55814	0.833259	1	6507	tags=52%, list=32%, signal=75%
DNA_DAMAGE_RESPONSESIGNAL_TRANSDUCTION	DNA_DAMAGE_RESPONSESIGNAL_TRANSDUCTION		30	0.284111	0.906619	0.6	0.832783	1	1007	tags=10%, list=5%, signal=10%
RECEPTOR_BINDING	RECEPTOR_BINDING		347	0.202092	0.906502	0.8	0.83185	1	4108	tags=18%, list=20%, signal=23%
ADENYLATE_CYCLASE_ACTIVATION	ADENYLATE_CYCLASE_ACTIVATION		19	0.325069	0.906246	0.674419	0.831461	1	1764	tags=16%, list=9%, signal=17%
SECONDARY_METABOLIC_PROCESS	SECONDARY_METABOLIC_PROCESS		25	0.296623	0.905985	0.595238	0.830974	1	3250	tags=24%, list=16%, signal=28%
PID_E2F_PATHWAY	PID_E2F_PATHWAY		65	0.255638	0.904608	0.651163	0.83271	1	2505	tags=20%, list=12%, signal=23%
PID_NEPHRIN_NEPH1_PATHWAY	PID_NEPHRIN_NEPH1_PATHWAY		31	0.283047	0.903977	0.527273	0.833247	1	4186	tags=29%, list=20%, signal=36%
REACTOME_INSULIN_SYNTHESIS_AND_PROCESSING	REACTOME_INSULIN_SYNTHESIS_AND_PROCESSING		20	0.345083	0.901215	0.613636	0.839105	1	4428	tags=40%, list=21%, signal=51%
REACTOME_SIGNALING_BY_NOTCH1	REACTOME_SIGNALING_BY_NOTCH1		61	0.272419	0.89932	0.742857	0.84292	1	3749	tags=28%, list=18%, signal=34%
REACTOME_CIRCADIAN_REPRESSION_OF_EXPRESSION_BY_REV_ERBA	REACTOME_CIRCADIAN_REPRESSION_OF_EXPRESSION_BY_REV_ERBA		20	0.313352	0.898687	0.666667	0.843294	1	3749	tags=40%, list=18%, signal=49%
PID_LKB1_PATHWAY	PID_LKB1_PATHWAY		37	0.271818	0.896608	0.619048	0.847755	1	3816	tags=27%, list=19%, signal=33%
SECRETORY_PATHWAY	SECRETORY_PATHWAY		77	0.235275	0.895886	0.659574	0.848543	1	3734	tags=22%, list=18%, signal=27%
SECOND_MESSENGER_MEDIATED_SIGNALING	SECOND_MESSENGER_MEDIATED_SIGNALING		145	0.230739	0.894967	0.735294	0.849915	1	6507	tags=35%, list=32%, signal=51%
STRESS_ACTIVATED_PROTEIN_KINASE_SIGNALING_PATHWAY	STRESS_ACTIVATED_PROTEIN_KINASE_SIGNALING_PATHWAY		48	0.26062	0.894464	0.658537	0.849841	1	1650	tags=15%, list=8%, signal=16%
KEGG_DILATED_CARDIOMYOPATHY	KEGG_DILATED_CARDIOMYOPATHY		89	0.229485	0.893926	0.666667	0.849939	1	5573	tags=35%, list=27%, signal=48%
CYTOPLASMIC_VESICLE	CYTOPLASMIC_VESICLE		105	0.234719	0.893922	0.815789	0.848907	1	2468	tags=17%, list=12%, signal=19%
REACTOME_ACTIVATION_OF_GENES_BY_ATF4	REACTOME_ACTIVATION_OF_GENES_BY_ATF4		23	0.312956	0.893855	0.552632	0.847986	1	3209	tags=30%, list=16%, signal=36%
KEGG_ARRHYTHMOGENIC_RIGHT_VENTRICULAR_CARDIOMYOPATHY_ARVC	KEGG_ARRHYTHMOGENIC_RIGHT_VENTRICULAR_CARDIOMYOPATHY_ARVC		73	0.237942	0.8938	0.690476	0.847098	1	5573	tags=36%, list=27%, signal=49%
REACTOME_BMAL1_CLOCK_NPAS2_ACTIVATES_CIRCADIAN_EXPRESSION	REACTOME_BMAL1_CLOCK_NPAS2_ACTIVATES_CIRCADIAN_EXPRESSION		30	0.314006	0.891029	0.615385	0.852751	1	4232	tags=37%, list=21%, signal=46%
ACTIVATION_OF_IMMUNE_RESPONSE	ACTIVATION_OF_IMMUNE_RESPONSE		17	0.338155	0.890229	0.54	0.853697	1	1541	tags=18%, list=7%, signal=19%
CELL_JUNCTION	CELL_JUNCTION		75	0.240199	0.890165	0.666667	0.852851	1	3174	tags=17%, list=15%, signal=20%
REACTOME_RNA_POL_III_TRANSCRIPTION_INITIATION_FROM_TYPE_2_PROMOTER	REACTOME_RNA_POL_III_TRANSCRIPTION_INITIATION_FROM_TYPE_2_PROMOTER		23	0.30309	0.889291	0.568182	0.853978	1	2723	tags=22%, list=13%, signal=25%
BIOCARTA_IL17_PATHWAY	BIOCARTA_IL17_PATHWAY		16	0.336118	0.888131	0.58	0.855998	1	5915	tags=50%, list=29%, signal=70%
REACTOME_IL_3_5_AND_GM_CSF_SIGNALING	REACTOME_IL_3_5_AND_GM_CSF_SIGNALING		43	0.253969	0.887594	0.689655	0.856124	1	4727	tags=33%, list=23%, signal=42%
REACTOME_DESTABILIZATION_OF_MRNA_BY_TRISTETRAPROLIN_TTP	REACTOME_DESTABILIZATION_OF_MRNA_BY_TRISTETRAPROLIN_TTP		16	0.315192	0.887347	0.594595	0.855725	1	1920	tags=25%, list=9%, signal=28%
PID_EPHA2_FWDPATHWAY	PID_EPHA2_FWDPATHWAY		18	0.335778	0.886602	0.648148	0.856158	1	5355	tags=50%, list=26%, signal=67%
KEGG_THYROID_CANCER	KEGG_THYROID_CANCER		29	0.286269	0.884926	0.617647	0.859258	1	1805	tags=21%, list=9%, signal=23%
BIOCARTA_MTOR_PATHWAY	BIOCARTA_MTOR_PATHWAY		21	0.324628	0.884849	0.560976	0.858505	1	3419	tags=24%, list=17%, signal=29%
DNA_DIRECTED_RNA_POLYMERASE_COMPLEX	DNA_DIRECTED_RNA_POLYMERASE_COMPLEX		15	0.322139	0.88432	0.644444	0.858844	1	1779	tags=20%, list=9%, signal=22%
TIGHT_JUNCTION	TIGHT_JUNCTION		30	0.271442	0.883317	0.632653	0.860262	1	4268	tags=27%, list=21%, signal=34%
BIOCARTA_CXCR4_PATHWAY	BIOCARTA_CXCR4_PATHWAY		23	0.326228	0.883288	0.54717	0.859267	1	3974	tags=30%, list=19%, signal=38%
REACTOME_GPCR_LIGAND_BINDING	REACTOME_GPCR_LIGAND_BINDING		353	0.195053	0.882167	0.903226	0.860738	1	4907	tags=21%, list=24%, signal=27%
CORTICAL_CYTOSKELETON	CORTICAL_CYTOSKELETON		19	0.295964	0.881349	0.607843	0.861694	1	3139	tags=32%, list=15%, signal=37%
PROTEIN_IMPORT_INTO_NUCLEUS	PROTEIN_IMPORT_INTO_NUCLEUS		42	0.271337	0.880216	0.634146	0.863255	1	4830	tags=31%, list=23%, signal=40%
BIOCARTA_RHO_PATHWAY	BIOCARTA_RHO_PATHWAY		31	0.286952	0.8801	0.6875	0.862444	1	2716	tags=23%, list=13%, signal=26%
BIOCARTA_CHEMICAL_PATHWAY	BIOCARTA_CHEMICAL_PATHWAY		21	0.298701	0.876426	0.577778	0.869608	1	2642	tags=24%, list=13%, signal=27%
ENDONUCLEASE_ACTIVITY	ENDONUCLEASE_ACTIVITY		23	0.296761	0.875971	0.705882	0.869546	1	1803	tags=17%, list=9%, signal=19%
PID_SYNDECAN_3_PATHWAY	PID_SYNDECAN_3_PATHWAY		15	0.346576	0.872368	0.58	0.87652	1	2748	tags=27%, list=13%, signal=31%
REACTOME_RECYCLING_PATHWAY_OF_L1	REACTOME_RECYCLING_PATHWAY_OF_L1		25	0.306936	0.872298	0.611111	0.875681	1	2344	tags=20%, list=11%, signal=23%
REACTOME_IL_2_SIGNALING	REACTOME_IL_2_SIGNALING		40	0.251634	0.8702	0.666667	0.879596	1	3924	tags=25%, list=19%, signal=31%
ADHERENS_JUNCTION	ADHERENS_JUNCTION		21	0.317452	0.869771	0.5625	0.879583	1	1185	tags=14%, list=6%, signal=15%
PID_AURORA_A_PATHWAY	PID_AURORA_A_PATHWAY		29	0.292864	0.869379	0.647059	0.879473	1	3902	tags=24%, list=19%, signal=30%
ORGAN_MORPHOGENESIS	ORGAN_MORPHOGENESIS		134	0.215916	0.868243	0.820513	0.880809	1	3263	tags=16%, list=16%, signal=19%
PID_ANTHRAXPATHWAY	PID_ANTHRAXPATHWAY		15	0.326971	0.867497	0.675	0.881447	1	3638	tags=27%, list=18%, signal=32%
PERINUCLEAR_REGION_OF_CYTOPLASM	PERINUCLEAR_REGION_OF_CYTOPLASM		50	0.243786	0.867371	0.72093	0.880681	1	3527	tags=26%, list=17%, signal=31%
RIBOSOMAL_SUBUNIT	RIBOSOMAL_SUBUNIT		20	0.315943	0.867144	0.625	0.880189	1	2153	tags=30%, list=10%, signal=33%
RESPONSE_TO_BACTERIUM	RESPONSE_TO_BACTERIUM		26	0.294314	0.865953	0.658537	0.882117	1	1065	tags=12%, list=5%, signal=12%
INTEGRAL_TO_ENDOPLASMIC_RETICULUM_MEMBRANE	INTEGRAL_TO_ENDOPLASMIC_RETICULUM_MEMBRANE		21	0.311594	0.864742	0.615385	0.883959	1	3220	tags=29%, list=16%, signal=34%
POSITIVE_REGULATION_OF_DNA_BINDING	POSITIVE_REGULATION_OF_DNA_BINDING		24	0.28603	0.864622	0.611111	0.883212	1	3749	tags=25%, list=18%, signal=31%
REGULATION_OF_HEART_CONTRACTION	REGULATION_OF_HEART_CONTRACTION		24	0.290092	0.863447	0.659574	0.884563	1	2627	tags=17%, list=13%, signal=19%
RNA_POLYMERASE_COMPLEX	RNA_POLYMERASE_COMPLEX		15	0.322139	0.86328	0.590909	0.883858	1	1779	tags=20%, list=9%, signal=22%
PID_P38_MK2PATHWAY	PID_P38_MK2PATHWAY		21	0.308702	0.861129	0.666667	0.887542	1	2905	tags=24%, list=14%, signal=28%
SEQUENCE_SPECIFIC_DNA_BINDING	SEQUENCE_SPECIFIC_DNA_BINDING		48	0.257392	0.860696	0.769231	0.88743	1	4007	tags=25%, list=19%, signal=31%
POSITIVE_REGULATION_OF_CELLULAR_COMPONENT_ORGANIZATION_AND_BIOGENESIS	POSITIVE_REGULATION_OF_CELLULAR_COMPONENT_ORGANIZATION_AND_BIOGENESIS		34	0.268944	0.8604	0.681818	0.887141	1	3664	tags=26%, list=18%, signal=32%
CYTOKINE_ACTIVITY	CYTOKINE_ACTIVITY		104	0.206577	0.858799	0.868421	0.889706	1	5045	tags=22%, list=24%, signal=29%
POSITIVE_REGULATION_OF_TRANSCRIPTION_FACTOR_ACTIVITY	POSITIVE_REGULATION_OF_TRANSCRIPTION_FACTOR_ACTIVITY		22	0.299323	0.858226	0.612245	0.890024	1	3749	tags=27%, list=18%, signal=33%
BIOCARTA_IL10_PATHWAY	BIOCARTA_IL10_PATHWAY		17	0.33855	0.856886	0.666667	0.891904	1	635	tags=12%, list=3%, signal=12%
SECRETION_BY_CELL	SECRETION_BY_CELL		100	0.225129	0.856733	0.785714	0.891243	1	3734	tags=21%, list=18%, signal=26%
KEGG_GAP_JUNCTION	KEGG_GAP_JUNCTION		75	0.242342	0.853062	0.769231	0.898164	1	3356	tags=20%, list=16%, signal=24%
INTRINSIC_TO_ENDOPLASMIC_RETICULUM_MEMBRANE	INTRINSIC_TO_ENDOPLASMIC_RETICULUM_MEMBRANE		21	0.311594	0.852861	0.745455	0.897559	1	3220	tags=29%, list=16%, signal=34%
KEGG_ASCORBATE_AND_ALDARATE_METABOLISM	KEGG_ASCORBATE_AND_ALDARATE_METABOLISM		16	0.315286	0.850887	0.592593	0.900282	1	5684	tags=25%, list=28%, signal=34%
REACTOME_BETA_DEFENSINS	REACTOME_BETA_DEFENSINS		20	0.293623	0.849618	0.790698	0.901834	1	4879	tags=30%, list=24%, signal=39%
GTPASE_REGULATOR_ACTIVITY	GTPASE_REGULATOR_ACTIVITY		113	0.212515	0.848317	0.880952	0.903815	1	3637	tags=20%, list=18%, signal=25%
AMINO_ACID_TRANSPORT	AMINO_ACID_TRANSPORT		26	0.284226	0.84772	0.727273	0.90397	1	4604	tags=42%, list=22%, signal=54%
PID_TRAIL_PATHWAY	PID_TRAIL_PATHWAY		28	0.284274	0.843997	0.707317	0.911261	1	3262	tags=25%, list=16%, signal=30%
CYTOKINESIS	CYTOKINESIS		18	0.32966	0.843841	0.631579	0.91045	1	1852	tags=22%, list=9%, signal=24%
KEGG_TIGHT_JUNCTION	KEGG_TIGHT_JUNCTION		125	0.213377	0.843772	0.820513	0.909539	1	3052	tags=18%, list=15%, signal=21%
MULTI_ORGANISM_PROCESS	MULTI_ORGANISM_PROCESS		146	0.21738	0.842828	0.794118	0.91057	1	1462	tags=8%, list=7%, signal=9%
PID_RAS_PATHWAY	PID_RAS_PATHWAY		28	0.293999	0.842803	0.707317	0.909544	1	1868	tags=14%, list=9%, signal=16%
DEVELOPMENTAL_MATURATION	DEVELOPMENTAL_MATURATION		17	0.291091	0.842693	0.7	0.908697	1	3527	tags=24%, list=17%, signal=28%
CHEMOKINE_ACTIVITY	CHEMOKINE_ACTIVITY		40	0.241764	0.842422	0.790698	0.908215	1	4318	tags=25%, list=21%, signal=32%
SA_PTEN_PATHWAY	SA_PTEN_PATHWAY		16	0.318091	0.842108	0.586956	0.907705	1	3670	tags=31%, list=18%, signal=38%
KEGG_VEGF_SIGNALING_PATHWAY	KEGG_VEGF_SIGNALING_PATHWAY		71	0.223998	0.841473	0.780488	0.908076	1	2642	tags=15%, list=13%, signal=18%
ACTIN_FILAMENT_BINDING	ACTIN_FILAMENT_BINDING		23	0.295827	0.840633	0.75	0.9089	1	2748	tags=35%, list=13%, signal=40%
PID_HIF1APATHWAY	PID_HIF1APATHWAY		18	0.324619	0.840067	0.625	0.908898	1	3959	tags=39%, list=19%, signal=48%
CELL_STRUCTURE_DISASSEMBLY_DURING_APOPTOSIS	CELL_STRUCTURE_DISASSEMBLY_DURING_APOPTOSIS		17	0.331017	0.839166	0.75	0.909572	1	2290	tags=29%, list=11%, signal=33%
PHOSPHORIC_ESTER_HYDROLASE_ACTIVITY	PHOSPHORIC_ESTER_HYDROLASE_ACTIVITY		145	0.211451	0.835334	0.9375	0.915664	1	2714	tags=14%, list=13%, signal=16%
NERVOUS_SYSTEM_DEVELOPMENT	NERVOUS_SYSTEM_DEVELOPMENT		358	0.184231	0.831893	1	0.921726	1	3749	tags=17%, list=18%, signal=20%
BIOCARTA_IGF1R_PATHWAY	BIOCARTA_IGF1R_PATHWAY		23	0.280583	0.831735	0.658537	0.921003	1	3356	tags=26%, list=16%, signal=31%
PID_ARF6_TRAFFICKINGPATHWAY	PID_ARF6_TRAFFICKINGPATHWAY		45	0.24505	0.831636	0.846154	0.92021	1	6499	tags=40%, list=32%, signal=58%
REACTOME_CYTOCHROME_P450_ARRANGED_BY_SUBSTRATE_TYPE	REACTOME_CYTOCHROME_P450_ARRANGED_BY_SUBSTRATE_TYPE		49	0.251794	0.831106	0.767442	0.920178	1	5292	tags=29%, list=26%, signal=38%
DETECTION_OF_CHEMICAL_STIMULUS	DETECTION_OF_CHEMICAL_STIMULUS		15	0.30282	0.831063	0.767442	0.919186	1	3472	tags=20%, list=17%, signal=24%
TUBE_MORPHOGENESIS	TUBE_MORPHOGENESIS		15	0.316513	0.828825	0.657895	0.922564	1	992	tags=13%, list=5%, signal=14%
FEEDING_BEHAVIOR	FEEDING_BEHAVIOR		23	0.285819	0.828095	0.795455	0.923005	1	6225	tags=43%, list=30%, signal=62%
BIOCARTA_MYOSIN_PATHWAY	BIOCARTA_MYOSIN_PATHWAY		30	0.264058	0.828028	0.72973	0.922099	1	3362	tags=23%, list=16%, signal=28%
REACTOME_TIGHT_JUNCTION_INTERACTIONS	REACTOME_TIGHT_JUNCTION_INTERACTIONS		28	0.278902	0.827044	0.75	0.922694	1	5159	tags=32%, list=25%, signal=43%
REGULATION_OF_MAPKKK_CASCADE	REGULATION_OF_MAPKKK_CASCADE		19	0.291183	0.826749	0.711538	0.922263	1	1441	tags=11%, list=7%, signal=11%
LIPID_TRANSPORT	LIPID_TRANSPORT		28	0.273947	0.826107	0.75	0.922606	1	2546	tags=18%, list=12%, signal=20%
CHEMOKINE_RECEPTOR_BINDING	CHEMOKINE_RECEPTOR_BINDING		41	0.245896	0.826052	0.815789	0.921649	1	4969	tags=29%, list=24%, signal=38%
ION_CHANNEL_ACTIVITY	ION_CHANNEL_ACTIVITY		140	0.200343	0.824602	0.866667	0.923253	1	2565	tags=10%, list=12%, signal=11%
PID_INSULIN_PATHWAY	PID_INSULIN_PATHWAY		42	0.255603	0.818889	0.795455	0.933065	1	3356	tags=26%, list=16%, signal=31%
NUCLEAR_DNA_DIRECTED_RNA_POLYMERASE_COMPLEX	NUCLEAR_DNA_DIRECTED_RNA_POLYMERASE_COMPLEX		15	0.322139	0.818555	0.666667	0.932726	1	1779	tags=20%, list=9%, signal=22%
ST_PHOSPHOINOSITIDE_3_KINASE_PATHWAY	ST_PHOSPHOINOSITIDE_3_KINASE_PATHWAY		35	0.255982	0.818146	0.73913	0.932356	1	3356	tags=20%, list=16%, signal=24%
KEGG_PROXIMAL_TUBULE_BICARBONATE_RECLAMATION	KEGG_PROXIMAL_TUBULE_BICARBONATE_RECLAMATION		23	0.282469	0.816507	0.666667	0.934345	1	2696	tags=22%, list=13%, signal=25%
REACTOME_CHYLOMICRON_MEDIATED_LIPID_TRANSPORT	REACTOME_CHYLOMICRON_MEDIATED_LIPID_TRANSPORT		15	0.319587	0.814948	0.74	0.936237	1	5343	tags=27%, list=26%, signal=36%
REACTOME_SPHINGOLIPID_DE_NOVO_BIOSYNTHESIS	REACTOME_SPHINGOLIPID_DE_NOVO_BIOSYNTHESIS		19	0.291718	0.814346	0.782609	0.936153	1	1234	tags=11%, list=6%, signal=11%
NUCLEAR_IMPORT	NUCLEAR_IMPORT		43	0.258776	0.814159	0.761905	0.935595	1	4830	tags=30%, list=23%, signal=39%
KEGG_REGULATION_OF_AUTOPHAGY	KEGG_REGULATION_OF_AUTOPHAGY		33	0.260833	0.81408	0.734694	0.934702	1	3970	tags=27%, list=19%, signal=34%
REACTOME_INTEGRIN_CELL_SURFACE_INTERACTIONS	REACTOME_INTEGRIN_CELL_SURFACE_INTERACTIONS		78	0.226233	0.813539	0.774193	0.93456	1	1547	tags=13%, list=8%, signal=14%
SULFUR_METABOLIC_PROCESS	SULFUR_METABOLIC_PROCESS		34	0.258906	0.813422	0.765957	0.933795	1	4035	tags=26%, list=20%, signal=33%
STRIATED_MUSCLE_DEVELOPMENT	STRIATED_MUSCLE_DEVELOPMENT		38	0.253969	0.811705	0.878788	0.935764	1	2744	tags=18%, list=13%, signal=21%
AMINE_RECEPTOR_ACTIVITY	AMINE_RECEPTOR_ACTIVITY		34	0.250614	0.811143	0.878788	0.93569	1	6453	tags=44%, list=31%, signal=64%
MITOCHONDRIAL_RIBOSOME	MITOCHONDRIAL_RIBOSOME		22	0.279867	0.810102	0.714286	0.936317	1	2153	tags=27%, list=10%, signal=30%
PID_S1P_S1P3_PATHWAY	PID_S1P_S1P3_PATHWAY		25	0.289852	0.809883	0.755102	0.93578	1	6450	tags=52%, list=31%, signal=76%
SUBSTRATE_SPECIFIC_CHANNEL_ACTIVITY	SUBSTRATE_SPECIFIC_CHANNEL_ACTIVITY		147	0.201398	0.809727	0.916667	0.934994	1	2565	tags=10%, list=12%, signal=12%
TRANSLATION	TRANSLATION		154	0.196667	0.808834	0.973684	0.935682	1	4170	tags=19%, list=20%, signal=23%
KEGG_NOTCH_SIGNALING_PATHWAY	KEGG_NOTCH_SIGNALING_PATHWAY		41	0.256839	0.807854	0.75	0.936355	1	3749	tags=27%, list=18%, signal=33%
EXTRINSIC_TO_MEMBRANE	EXTRINSIC_TO_MEMBRANE		22	0.283763	0.805516	0.790698	0.939237	1	1850	tags=18%, list=9%, signal=20%
AMINE_BINDING	AMINE_BINDING		22	0.267041	0.805107	0.723404	0.938922	1	992	tags=9%, list=5%, signal=10%
TRANSPORT_VESICLE	TRANSPORT_VESICLE		26	0.28107	0.803955	0.738095	0.939858	1	2220	tags=19%, list=11%, signal=22%
POSITIVE_REGULATION_OF_BINDING	POSITIVE_REGULATION_OF_BINDING		24	0.28603	0.803939	0.733333	0.938849	1	3749	tags=25%, list=18%, signal=31%
KEGG_NATURAL_KILLER_CELL_MEDIATED_CYTOTOXICITY	KEGG_NATURAL_KILLER_CELL_MEDIATED_CYTOTOXICITY		129	0.200415	0.803909	0.888889	0.937897	1	4248	tags=23%, list=21%, signal=29%
CARBOHYDRATE_TRANSPORT	CARBOHYDRATE_TRANSPORT		19	0.29721	0.802537	0.755556	0.939508	1	3750	tags=26%, list=18%, signal=32%
PROTEIN_TYROSINE_KINASE_ACTIVITY	PROTEIN_TYROSINE_KINASE_ACTIVITY		62	0.236978	0.801935	0.833333	0.939307	1	5127	tags=32%, list=25%, signal=43%
BIOCARTA_FMLP_PATHWAY	BIOCARTA_FMLP_PATHWAY		34	0.241057	0.79962	0.863636	0.942121	1	6158	tags=44%, list=30%, signal=63%
LEUKOCYTE_ACTIVATION	LEUKOCYTE_ACTIVATION		65	0.219341	0.797877	0.820513	0.944173	1	3664	tags=22%, list=18%, signal=26%
PID_AMB2_NEUTROPHILS_PATHWAY	PID_AMB2_NEUTROPHILS_PATHWAY		41	0.24776	0.797278	0.780488	0.944035	1	4123	tags=24%, list=20%, signal=30%
PID_TOLL_ENDOGENOUS_PATHWAY	PID_TOLL_ENDOGENOUS_PATHWAY		23	0.259163	0.794621	0.818182	0.947837	1	1319	tags=13%, list=6%, signal=14%
REGULATION_OF_G_PROTEIN_COUPLED_RECEPTOR_PROTEIN_SIGNALING_PATHWAY	REGULATION_OF_G_PROTEIN_COUPLED_RECEPTOR_PROTEIN_SIGNALING_PATHWAY		23	0.267451	0.794343	0.740741	0.947286	1	4071	tags=26%, list=20%, signal=32%
INDUCTION_OF_APOPTOSIS_BY_EXTRACELLULAR_SIGNALS	INDUCTION_OF_APOPTOSIS_BY_EXTRACELLULAR_SIGNALS		27	0.26757	0.793911	0.692308	0.946951	1	1739	tags=15%, list=8%, signal=16%
BIOCARTA_TEL_PATHWAY	BIOCARTA_TEL_PATHWAY		18	0.308919	0.791459	0.704545	0.94982	1	3816	tags=39%, list=19%, signal=48%
PID_EPHRINBREVPATHWAY	PID_EPHRINBREVPATHWAY		30	0.261338	0.788641	0.777778	0.952904	1	5613	tags=37%, list=27%, signal=50%
KEGG_LEUKOCYTE_TRANSENDOTHELIAL_MIGRATION	KEGG_LEUKOCYTE_TRANSENDOTHELIAL_MIGRATION		107	0.187118	0.787385	0.971429	0.954219	1	5244	tags=29%, list=25%, signal=39%
DEFENSE_RESPONSE_TO_BACTERIUM	DEFENSE_RESPONSE_TO_BACTERIUM		20	0.273419	0.786841	0.85	0.95414	1	4891	tags=30%, list=24%, signal=39%
BIOCARTA_NO1_PATHWAY	BIOCARTA_NO1_PATHWAY		29	0.25078	0.78639	0.826087	0.953763	1	5867	tags=48%, list=28%, signal=67%
HOMEOSTATIC_PROCESS	HOMEOSTATIC_PROCESS		191	0.18932	0.78582	0.9375	0.953825	1	2724	tags=13%, list=13%, signal=15%
RESPONSE_TO_ORGANIC_SUBSTANCE	RESPONSE_TO_ORGANIC_SUBSTANCE		28	0.261502	0.785273	0.829787	0.953678	1	745	tags=11%, list=4%, signal=11%
NUCLEAR_HORMONE_RECEPTOR_BINDING	NUCLEAR_HORMONE_RECEPTOR_BINDING		20	0.274799	0.785083	0.853659	0.952985	1	5984	tags=40%, list=29%, signal=56%
TUBE_DEVELOPMENT	TUBE_DEVELOPMENT		17	0.295364	0.78262	0.783784	0.955655	1	3664	tags=24%, list=18%, signal=29%
KEGG_ECM_RECEPTOR_INTERACTION	KEGG_ECM_RECEPTOR_INTERACTION		81	0.221977	0.779771	0.906977	0.958948	1	1547	tags=9%, list=8%, signal=9%
REPRODUCTION	REPRODUCTION		235	0.189605	0.777234	0.969697	0.961672	1	5077	tags=25%, list=25%, signal=33%
REGULATION_OF_DNA_BINDING	REGULATION_OF_DNA_BINDING		43	0.249306	0.776796	0.914286	0.961316	1	3749	tags=26%, list=18%, signal=31%
BIOCARTA_PGC1A_PATHWAY	BIOCARTA_PGC1A_PATHWAY		22	0.280753	0.776781	0.734694	0.960321	1	3085	tags=23%, list=15%, signal=27%
KEGG_RIBOSOME	KEGG_RIBOSOME		79	0.210851	0.774951	0.846154	0.962072	1	13566	tags=96%, list=66%, signal=281%
REACTOME_G_ALPHA_I_SIGNALLING_EVENTS	REACTOME_G_ALPHA_I_SIGNALLING_EVENTS		165	0.195588	0.774514	0.969697	0.961887	1	6056	tags=33%, list=29%, signal=46%
HORMONE_ACTIVITY	HORMONE_ACTIVITY		42	0.215651	0.773087	0.903226	0.96278	1	4836	tags=21%, list=23%, signal=28%
LIGAND_DEPENDENT_NUCLEAR_RECEPTOR_ACTIVITY	LIGAND_DEPENDENT_NUCLEAR_RECEPTOR_ACTIVITY		24	0.264068	0.772975	0.854167	0.961975	1	1500	tags=17%, list=7%, signal=18%
EXTRACELLULAR_SPACE	EXTRACELLULAR_SPACE		229	0.172406	0.770288	0.96875	0.964733	1	5532	tags=24%, list=27%, signal=32%
BIOCARTA_RAC1_PATHWAY	BIOCARTA_RAC1_PATHWAY		23	0.27997	0.769758	0.775	0.964601	1	2315	tags=22%, list=11%, signal=24%
REACTOME_ACTIVATION_OF_KAINATE_RECEPTORS_UPON_GLUTAMATE_BINDING	REACTOME_ACTIVATION_OF_KAINATE_RECEPTORS_UPON_GLUTAMATE_BINDING		30	0.265273	0.769136	0.891892	0.964295	1	3735	tags=23%, list=18%, signal=28%
REACTOME_PEPTIDE_CHAIN_ELONGATION	REACTOME_PEPTIDE_CHAIN_ELONGATION		78	0.199905	0.768882	0.951219	0.963629	1	15278	tags=99%, list=74%, signal=380%
ORGANELLAR_RIBOSOME	ORGANELLAR_RIBOSOME		22	0.279867	0.766457	0.795455	0.965704	1	2153	tags=27%, list=10%, signal=30%
REACTOME_REGULATION_OF_IFNA_SIGNALING	REACTOME_REGULATION_OF_IFNA_SIGNALING		24	0.249341	0.766418	0.844444	0.96473	1	5045	tags=33%, list=24%, signal=44%
INDUCTION_OF_APOPTOSIS_BY_INTRACELLULAR_SIGNALS	INDUCTION_OF_APOPTOSIS_BY_INTRACELLULAR_SIGNALS		22	0.2547	0.765528	0.783784	0.964947	1	1396	tags=14%, list=7%, signal=15%
KEGG_NEUROACTIVE_LIGAND_RECEPTOR_INTERACTION	KEGG_NEUROACTIVE_LIGAND_RECEPTOR_INTERACTION		252	0.179465	0.762455	1	0.967936	1	4074	tags=15%, list=20%, signal=19%
NEGATIVE_REGULATION_OF_CELLULAR_COMPONENT_ORGANIZATION_AND_BIOGENESIS	NEGATIVE_REGULATION_OF_CELLULAR_COMPONENT_ORGANIZATION_AND_BIOGENESIS		26	0.265	0.76232	0.782609	0.967079	1	3362	tags=27%, list=16%, signal=32%
REGULATION_OF_SECRETION	REGULATION_OF_SECRETION		32	0.248495	0.760997	0.862745	0.967817	1	3191	tags=19%, list=15%, signal=22%
PID_ERA_GENOMIC_PATHWAY	PID_ERA_GENOMIC_PATHWAY		61	0.222361	0.759273	0.928571	0.969136	1	3146	tags=20%, list=15%, signal=23%
VASCULATURE_DEVELOPMENT	VASCULATURE_DEVELOPMENT		49	0.2242	0.758976	0.87234	0.968525	1	3211	tags=16%, list=16%, signal=19%
NEGATIVE_REGULATION_OF_DNA_BINDING	NEGATIVE_REGULATION_OF_DNA_BINDING		16	0.277542	0.753542	0.8125	0.974759	1	3145	tags=31%, list=15%, signal=37%
NEGATIVE_REGULATION_OF_BINDING	NEGATIVE_REGULATION_OF_BINDING		17	0.275748	0.753089	0.759259	0.97433	1	3145	tags=29%, list=15%, signal=35%
KEGG_BASAL_CELL_CARCINOMA	KEGG_BASAL_CELL_CARCINOMA		53	0.232809	0.752625	0.888889	0.973899	1	5371	tags=32%, list=26%, signal=43%
BIOCARTA_PAR1_PATHWAY	BIOCARTA_PAR1_PATHWAY		35	0.25134	0.751079	0.818182	0.97491	1	3670	tags=20%, list=18%, signal=24%
STRUCTURAL_MOLECULE_ACTIVITY	STRUCTURAL_MOLECULE_ACTIVITY		226	0.172506	0.74757	1	0.978237	1	2716	tags=12%, list=13%, signal=13%
REACTOME_CELL_CELL_JUNCTION_ORGANIZATION	REACTOME_CELL_CELL_JUNCTION_ORGANIZATION		53	0.209678	0.747386	0.97619	0.977498	1	5159	tags=25%, list=25%, signal=33%
APICAL_JUNCTION_COMPLEX	APICAL_JUNCTION_COMPLEX		33	0.249974	0.747283	0.907407	0.976523	1	4268	tags=24%, list=21%, signal=31%
INORGANIC_ANION_TRANSMEMBRANE_TRANSPORTER_ACTIVITY	INORGANIC_ANION_TRANSMEMBRANE_TRANSPORTER_ACTIVITY		18	0.26967	0.746422	0.860465	0.97651	1	3884	tags=28%, list=19%, signal=34%
PID_ALPHASYNUCLEIN_PATHWAY	PID_ALPHASYNUCLEIN_PATHWAY		33	0.234882	0.743902	0.911765	0.978443	1	4727	tags=30%, list=23%, signal=39%
INTEGRIN_COMPLEX	INTEGRIN_COMPLEX		18	0.268277	0.743423	0.8	0.978117	1	6122	tags=50%, list=30%, signal=71%
ST_G_ALPHA_I_PATHWAY	ST_G_ALPHA_I_PATHWAY		35	0.241971	0.742217	0.914286	0.978474	1	3356	tags=20%, list=16%, signal=24%
LIPID_RAFT	LIPID_RAFT		27	0.261134	0.735306	0.925	0.985577	1	1945	tags=15%, list=9%, signal=16%
CELL_ACTIVATION	CELL_ACTIVATION		71	0.204479	0.734639	0.883721	0.985271	1	3664	tags=20%, list=18%, signal=24%
REACTOME_XENOBIOTICS	REACTOME_XENOBIOTICS		15	0.277661	0.733893	0.837209	0.985255	1	599	tags=7%, list=3%, signal=7%
VESICULAR_FRACTION	VESICULAR_FRACTION		41	0.228691	0.732559	0.888889	0.985728	1	599	tags=7%, list=3%, signal=8%
STRUCTURAL_CONSTITUENT_OF_RIBOSOME	STRUCTURAL_CONSTITUENT_OF_RIBOSOME		75	0.200141	0.730949	1	0.986487	1	2153	tags=5%, list=10%, signal=6%
REGULATION_OF_ANATOMICAL_STRUCTURE_MORPHOGENESIS	REGULATION_OF_ANATOMICAL_STRUCTURE_MORPHOGENESIS		23	0.251274	0.73077	0.894737	0.985606	1	7001	tags=43%, list=34%, signal=66%
REACTOME_DARPP_32_EVENTS	REACTOME_DARPP_32_EVENTS		24	0.254907	0.730085	0.735294	0.985461	1	5249	tags=42%, list=25%, signal=56%
ACETYLGLUCOSAMINYLTRANSFERASE_ACTIVITY	ACETYLGLUCOSAMINYLTRANSFERASE_ACTIVITY		16	0.286397	0.726906	0.811321	0.987603	1	239	tags=6%, list=1%, signal=6%
ACTIVATION_OF_NF_KAPPAB_TRANSCRIPTION_FACTOR	ACTIVATION_OF_NF_KAPPAB_TRANSCRIPTION_FACTOR		16	0.263439	0.723348	0.795455	0.990543	1	811	tags=13%, list=4%, signal=13%
PID_S1P_S1P1_PATHWAY	PID_S1P_S1P1_PATHWAY		19	0.283156	0.722398	0.864865	0.990546	1	5831	tags=53%, list=28%, signal=73%
PEPTIDE_BINDING	PEPTIDE_BINDING		78	0.19417	0.72107	0.957447	0.99089	1	4487	tags=23%, list=22%, signal=29%
APICOLATERAL_PLASMA_MEMBRANE	APICOLATERAL_PLASMA_MEMBRANE		33	0.249974	0.718671	0.846154	0.991909	1	4268	tags=24%, list=21%, signal=31%
PID_DNAPK_PATHWAY	PID_DNAPK_PATHWAY		15	0.293889	0.716914	0.829268	0.992161	1	3517	tags=33%, list=17%, signal=40%
REACTOME_INWARDLY_RECTIFYING_K_CHANNELS	REACTOME_INWARDLY_RECTIFYING_K_CHANNELS		30	0.237586	0.713883	0.875	0.994426	1	3385	tags=17%, list=16%, signal=20%
SKELETAL_MUSCLE_DEVELOPMENT	SKELETAL_MUSCLE_DEVELOPMENT		31	0.210736	0.708534	0.973684	0.998007	1	2410	tags=13%, list=12%, signal=15%
REGULATION_OF_TRANSCRIPTION_FACTOR_ACTIVITY	REGULATION_OF_TRANSCRIPTION_FACTOR_ACTIVITY		36	0.219963	0.705649	0.923077	0.999715	1	3749	tags=25%, list=18%, signal=31%
REACTOME_CHEMOKINE_RECEPTORS_BIND_CHEMOKINES	REACTOME_CHEMOKINE_RECEPTORS_BIND_CHEMOKINES		48	0.199229	0.703289	0.97619	1	1	4969	tags=29%, list=24%, signal=38%
REACTOME_N_GLYCAN_ANTENNAE_ELONGATION_IN_THE_MEDIAL_TRANS_GOLGI	REACTOME_N_GLYCAN_ANTENNAE_ELONGATION_IN_THE_MEDIAL_TRANS_GOLGI		18	0.260195	0.697636	0.902439	1	1	5887	tags=33%, list=29%, signal=47%
CELL_PROJECTION_BIOGENESIS	CELL_PROJECTION_BIOGENESIS		23	0.24966	0.69698	0.895833	1	1	2906	tags=22%, list=14%, signal=25%
REGULATION_OF_DEFENSE_RESPONSE	REGULATION_OF_DEFENSE_RESPONSE		18	0.242514	0.696605	0.888889	1	1	1793	tags=11%, list=9%, signal=12%
MORPHOGENESIS_OF_AN_EPITHELIUM	MORPHOGENESIS_OF_AN_EPITHELIUM		15	0.291251	0.693986	0.866667	1	1	1640	tags=13%, list=8%, signal=14%
REACTOME_PLATELET_SENSITIZATION_BY_LDL	REACTOME_PLATELET_SENSITIZATION_BY_LDL		16	0.275139	0.68962	0.883721	1	1	1662	tags=19%, list=8%, signal=20%
REACTOME_PHASE1_FUNCTIONALIZATION_OF_COMPOUNDS	REACTOME_PHASE1_FUNCTIONALIZATION_OF_COMPOUNDS		68	0.199173	0.686349	1	1	1	5292	tags=25%, list=26%, signal=34%
POLYSACCHARIDE_METABOLIC_PROCESS	POLYSACCHARIDE_METABOLIC_PROCESS		15	0.25414	0.685793	0.875	1	1	7539	tags=47%, list=37%, signal=74%
REACTOME_3_UTR_MEDIATED_TRANSLATIONAL_REGULATION	REACTOME_3_UTR_MEDIATED_TRANSLATIONAL_REGULATION		86	0.180419	0.68493	1	1	1	13566	tags=95%, list=66%, signal=278%
KEGG_HEDGEHOG_SIGNALING_PATHWAY	KEGG_HEDGEHOG_SIGNALING_PATHWAY		53	0.198022	0.682696	0.957447	1	1	5614	tags=32%, list=27%, signal=44%
CONTRACTILE_FIBER_PART	CONTRACTILE_FIBER_PART		22	0.240964	0.680914	0.953488	1	1	1596	tags=9%, list=8%, signal=10%
G_PROTEIN_COUPLED_RECEPTOR_ACTIVITY	G_PROTEIN_COUPLED_RECEPTOR_ACTIVITY		177	0.159479	0.680761	1	1	1	4844	tags=19%, list=24%, signal=25%
ACTIN_POLYMERIZATION_AND_OR_DEPOLYMERIZATION	ACTIN_POLYMERIZATION_AND_OR_DEPOLYMERIZATION		21	0.240179	0.678546	0.875	1	1	5189	tags=38%, list=25%, signal=51%
INORGANIC_ANION_TRANSPORT	INORGANIC_ANION_TRANSPORT		16	0.265371	0.678462	0.851064	1	1	5596	tags=38%, list=27%, signal=51%
PID_S1P_META_PATHWAY	PID_S1P_META_PATHWAY		16	0.282868	0.676856	0.846154	1	1	1535	tags=13%, list=7%, signal=13%
HORMONE_RECEPTOR_BINDING	HORMONE_RECEPTOR_BINDING		21	0.251478	0.675336	0.840909	1	1	5984	tags=38%, list=29%, signal=54%
TRANSMISSION_OF_NERVE_IMPULSE	TRANSMISSION_OF_NERVE_IMPULSE		181	0.157514	0.675008	1	1	1	6666	tags=33%, list=32%, signal=49%
KEGG_RENIN_ANGIOTENSIN_SYSTEM	KEGG_RENIN_ANGIOTENSIN_SYSTEM		16	0.258172	0.673678	0.96	1	1	4204	tags=25%, list=20%, signal=31%
SIG_REGULATION_OF_THE_ACTIN_CYTOSKELETON_BY_RHO_GTPASES	SIG_REGULATION_OF_THE_ACTIN_CYTOSKELETON_BY_RHO_GTPASES		35	0.209201	0.671342	1	1	1	5061	tags=31%, list=25%, signal=42%
REACTOME_SYNTHESIS_OF_PA	REACTOME_SYNTHESIS_OF_PA		22	0.233705	0.663457	0.933333	1	1	4326	tags=23%, list=21%, signal=29%
KEGG_CYTOSOLIC_DNA_SENSING_PATHWAY	KEGG_CYTOSOLIC_DNA_SENSING_PATHWAY		51	0.196307	0.660123	0.97561	1	1	4181	tags=25%, list=20%, signal=32%
REACTOME_INHIBITION_OF_VOLTAGE_GATED_CA2_CHANNELS_VIA_GBETA_GAMMA_SUBUNITS	REACTOME_INHIBITION_OF_VOLTAGE_GATED_CA2_CHANNELS_VIA_GBETA_GAMMA_SUBUNITS		24	0.237361	0.658685	0.97561	1	1	3385	tags=17%, list=16%, signal=20%
SERINE_TYPE_ENDOPEPTIDASE_INHIBITOR_ACTIVITY	SERINE_TYPE_ENDOPEPTIDASE_INHIBITOR_ACTIVITY		25	0.236791	0.657848	0.918367	1	1	4672	tags=28%, list=23%, signal=36%
PID_VEGFR1_2_PATHWAY	PID_VEGFR1_2_PATHWAY		65	0.183184	0.654168	1	1	1	5927	tags=37%, list=29%, signal=52%
CONTRACTILE_FIBER	CONTRACTILE_FIBER		24	0.232856	0.649308	0.93617	1	1	1596	tags=8%, list=8%, signal=9%
BEHAVIOR	BEHAVIOR		140	0.166437	0.645048	1	1	1	4969	tags=22%, list=24%, signal=29%
BIOCARTA_GATA3_PATHWAY	BIOCARTA_GATA3_PATHWAY		15	0.252716	0.643503	0.945455	1	1	2379	tags=13%, list=12%, signal=15%
CALCIUM_INDEPENDENT_CELL_CELL_ADHESION	CALCIUM_INDEPENDENT_CELL_CELL_ADHESION		21	0.23895	0.636741	0.974359	1	1	5026	tags=29%, list=24%, signal=38%
SYNAPTIC_TRANSMISSION	SYNAPTIC_TRANSMISSION		166	0.15616	0.633013	1	1	1	6666	tags=33%, list=32%, signal=49%
SYNAPTOGENESIS	SYNAPTOGENESIS		18	0.23221	0.630898	0.871795	1	1	3191	tags=17%, list=15%, signal=20%
KEGG_GLYCOSPHINGOLIPID_BIOSYNTHESIS_LACTO_AND_NEOLACTO_SERIES	KEGG_GLYCOSPHINGOLIPID_BIOSYNTHESIS_LACTO_AND_NEOLACTO_SERIES		26	0.211301	0.630306	0.974359	1	1	8214	tags=58%, list=40%, signal=96%
KEGG_TYPE_I_DIABETES_MELLITUS	KEGG_TYPE_I_DIABETES_MELLITUS		40	0.192732	0.627384	1	1	1	3836	tags=20%, list=19%, signal=25%
G_PROTEIN_SIGNALING_COUPLED_TO_IP3_SECOND_MESSENGERPHOSPHOLIPASE_C_ACTIVATING	G_PROTEIN_SIGNALING_COUPLED_TO_IP3_SECOND_MESSENGERPHOSPHOLIPASE_C_ACTIVATING		40	0.193745	0.625327	0.972222	1	1	6367	tags=30%, list=31%, signal=43%
PROTEIN_SECRETION	PROTEIN_SECRETION		23	0.211163	0.624368	0.923077	1	1	3191	tags=17%, list=15%, signal=21%
EXCRETION	EXCRETION		35	0.20381	0.621537	0.973684	1	1	5533	tags=34%, list=27%, signal=47%
PEPTIDE_RECEPTOR_ACTIVITY	PEPTIDE_RECEPTOR_ACTIVITY		48	0.181553	0.621527	1	1	1	4186	tags=17%, list=20%, signal=21%
BIOCARTA_MEF2D_PATHWAY	BIOCARTA_MEF2D_PATHWAY		18	0.221636	0.620771	0.904762	1	1	4721	tags=33%, list=23%, signal=43%
AMINE_BIOSYNTHETIC_PROCESS	AMINE_BIOSYNTHETIC_PROCESS		15	0.22944	0.618967	0.942857	1	1	4913	tags=33%, list=24%, signal=44%
MYOBLAST_DIFFERENTIATION	MYOBLAST_DIFFERENTIATION		17	0.248148	0.618373	0.931818	1	1	2410	tags=18%, list=12%, signal=20%
LOCOMOTORY_BEHAVIOR	LOCOMOTORY_BEHAVIOR		86	0.170726	0.618108	0.972222	1	1	4531	tags=21%, list=22%, signal=27%
RHODOPSIN_LIKE_RECEPTOR_ACTIVITY	RHODOPSIN_LIKE_RECEPTOR_ACTIVITY		125	0.149529	0.612635	1	1	1	6507	tags=30%, list=32%, signal=43%
PHOSPHOINOSITIDE_MEDIATED_SIGNALING	PHOSPHOINOSITIDE_MEDIATED_SIGNALING		43	0.182591	0.606938	0.974359	1	1	3712	tags=14%, list=18%, signal=17%
MICROSOME	MICROSOME		39	0.174422	0.603995	0.977273	1	1	5258	tags=28%, list=26%, signal=38%
REACTOME_TRANSPORT_TO_THE_GOLGI_AND_SUBSEQUENT_MODIFICATION	REACTOME_TRANSPORT_TO_THE_GOLGI_AND_SUBSEQUENT_MODIFICATION		32	0.199599	0.603686	0.951219	1	1	5906	tags=34%, list=29%, signal=48%
REACTOME_ENDOGENOUS_STEROLS	REACTOME_ENDOGENOUS_STEROLS		15	0.236357	0.602437	0.952381	1	1	5192	tags=27%, list=25%, signal=36%
REACTOME_MICRORNA_MIRNA_BIOGENESIS	REACTOME_MICRORNA_MIRNA_BIOGENESIS		21	0.205983	0.598962	0.93617	1	1	5903	tags=38%, list=29%, signal=53%
REACTOME_FORMATION_OF_THE_TERNARY_COMPLEX_AND_SUBSEQUENTLY_THE_43S_COMPLEX	REACTOME_FORMATION_OF_THE_TERNARY_COMPLEX_AND_SUBSEQUENTLY_THE_43S_COMPLEX		36	0.198444	0.596513	0.979592	1	1	16523	tags=100%, list=80%, signal=504%
INTERMEDIATE_FILAMENT	INTERMEDIATE_FILAMENT		21	0.216789	0.596258	1	1	1	6769	tags=43%, list=33%, signal=64%
REACTOME_GLUCAGON_TYPE_LIGAND_RECEPTORS	REACTOME_GLUCAGON_TYPE_LIGAND_RECEPTORS		32	0.187	0.594682	0.979167	1	1	3385	tags=16%, list=16%, signal=19%
REACTOME_GLUTAMATE_NEUROTRANSMITTER_RELEASE_CYCLE	REACTOME_GLUTAMATE_NEUROTRANSMITTER_RELEASE_CYCLE		15	0.213872	0.583426	1	1	1	3132	tags=20%, list=15%, signal=24%
PID_FASPATHWAY	PID_FASPATHWAY		37	0.188162	0.583147	1	1	1	2656	tags=16%, list=13%, signal=19%
REACTOME_EICOSANOID_LIGAND_BINDING_RECEPTORS	REACTOME_EICOSANOID_LIGAND_BINDING_RECEPTORS		15	0.217867	0.575113	0.945455	1	1	4490	tags=27%, list=22%, signal=34%
BIOCARTA_IL7_PATHWAY	BIOCARTA_IL7_PATHWAY		17	0.202422	0.574217	0.981482	1	1	3749	tags=24%, list=18%, signal=29%
EXTRACELLULAR_REGION_PART	EXTRACELLULAR_REGION_PART		316	0.128479	0.571769	1	1	1	5779	tags=24%, list=28%, signal=33%
INTERMEDIATE_FILAMENT_CYTOSKELETON	INTERMEDIATE_FILAMENT_CYTOSKELETON		21	0.216789	0.562604	0.958333	1	1	6769	tags=43%, list=33%, signal=64%
REACTOME_ACTIVATION_OF_THE_MRNA_UPON_BINDING_OF_THE_CAP_BINDING_COMPLEX_AND_EIFS_AND_SUBSEQUENT_BINDING_TO_43S	REACTOME_ACTIVATION_OF_THE_MRNA_UPON_BINDING_OF_THE_CAP_BINDING_COMPLEX_AND_EIFS_AND_SUBSEQUENT_BINDING_TO_43S		43	0.161762	0.5617	1	1	1	13011	tags=93%, list=63%, signal=252%
REACTOME_THROMBOXANE_SIGNALLING_THROUGH_TP_RECEPTOR	REACTOME_THROMBOXANE_SIGNALLING_THROUGH_TP_RECEPTOR		22	0.198526	0.560245	0.930233	1	1	3385	tags=18%, list=16%, signal=22%
G_PROTEIN_COUPLED_RECEPTOR_BINDING	G_PROTEIN_COUPLED_RECEPTOR_BINDING		51	0.173352	0.557744	1	1	1	5087	tags=25%, list=25%, signal=34%
HEART_DEVELOPMENT	HEART_DEVELOPMENT		33	0.167723	0.556807	0.97561	1	1	6169	tags=36%, list=30%, signal=52%
CELL_MATURATION	CELL_MATURATION		15	0.222655	0.552436	0.977273	1	1	3527	tags=20%, list=17%, signal=24%
STRUCTURAL_CONSTITUENT_OF_MUSCLE	STRUCTURAL_CONSTITUENT_OF_MUSCLE		31	0.178284	0.5492	0.977273	1	1	170	tags=3%, list=1%, signal=3%
REACTOME_PTM_GAMMA_CARBOXYLATION_HYPUSINE_FORMATION_AND_ARYLSULFATASE_ACTIVATION	REACTOME_PTM_GAMMA_CARBOXYLATION_HYPUSINE_FORMATION_AND_ARYLSULFATASE_ACTIVATION		25	0.194662	0.547036	1	1	1	4170	tags=24%, list=20%, signal=30%
ST_MYOCYTE_AD_PATHWAY	ST_MYOCYTE_AD_PATHWAY		26	0.200941	0.545899	0.962963	1	1	2664	tags=15%, list=13%, signal=18%
REACTOME_INTRINSIC_PATHWAY	REACTOME_INTRINSIC_PATHWAY		17	0.197873	0.543505	0.978261	1	1	16531	tags=100%, list=80%, signal=505%
REACTOME_ACYL_CHAIN_REMODELLING_OF_PE	REACTOME_ACYL_CHAIN_REMODELLING_OF_PE		17	0.19637	0.542072	1	1	1	5050	tags=29%, list=25%, signal=39%
REACTOME_AMINE_LIGAND_BINDING_RECEPTORS	REACTOME_AMINE_LIGAND_BINDING_RECEPTORS		36	0.164196	0.538191	1	1	1	6453	tags=42%, list=31%, signal=61%
DIGESTION	DIGESTION		41	0.165958	0.537976	1	1	1	6225	tags=29%, list=30%, signal=42%
REACTOME_INCRETIN_SYNTHESIS_SECRETION_AND_INACTIVATION	REACTOME_INCRETIN_SYNTHESIS_SECRETION_AND_INACTIVATION		17	0.201333	0.536706	0.977273	1	1	3282	tags=24%, list=16%, signal=28%
PID_HEDGEHOG_2PATHWAY	PID_HEDGEHOG_2PATHWAY		22	0.185595	0.536084	0.978261	1	1	4230	tags=23%, list=21%, signal=29%
PROTEIN_POLYMERIZATION	PROTEIN_POLYMERIZATION		18	0.205248	0.534071	1	1	1	3632	tags=22%, list=18%, signal=27%
REGULATION_OF_BLOOD_PRESSURE	REGULATION_OF_BLOOD_PRESSURE		21	0.182746	0.527512	0.954545	1	1	5132	tags=29%, list=25%, signal=38%
BIOCARTA_EIF4_PATHWAY	BIOCARTA_EIF4_PATHWAY		22	0.177357	0.522943	0.981482	1	1	3419	tags=18%, list=17%, signal=22%
ST_ADRENERGIC	ST_ADRENERGIC		35	0.162455	0.522669	1	1	1	2748	tags=14%, list=13%, signal=16%
SYNAPSE_ORGANIZATION_AND_BIOGENESIS	SYNAPSE_ORGANIZATION_AND_BIOGENESIS		22	0.185898	0.51224	1	1	1	7058	tags=41%, list=34%, signal=62%
GALACTOSYLTRANSFERASE_ACTIVITY	GALACTOSYLTRANSFERASE_ACTIVITY		16	0.189643	0.505867	1	1	1	5887	tags=31%, list=29%, signal=44%
REACTOME_THROMBIN_SIGNALLING_THROUGH_PROTEINASE_ACTIVATED_RECEPTORS_PARS	REACTOME_THROMBIN_SIGNALLING_THROUGH_PROTEINASE_ACTIVATED_RECEPTORS_PARS		30	0.175412	0.501883	1	1	1	4522	tags=23%, list=22%, signal=30%
REACTOME_ACYL_CHAIN_REMODELLING_OF_PC	REACTOME_ACYL_CHAIN_REMODELLING_OF_PC		16	0.208816	0.495941	1	1	1	5050	tags=31%, list=25%, signal=41%
DETECTION_OF_STIMULUS_INVOLVED_IN_SENSORY_PERCEPTION	DETECTION_OF_STIMULUS_INVOLVED_IN_SENSORY_PERCEPTION		19	0.180601	0.492334	1	0.999719	1	6490	tags=37%, list=31%, signal=54%
CELL_RECOGNITION	CELL_RECOGNITION		16	0.176504	0.484774	1	0.999412	1	4555	tags=25%, list=22%, signal=32%
REACTOME_LIGAND_GATED_ION_CHANNEL_TRANSPORT	REACTOME_LIGAND_GATED_ION_CHANNEL_TRANSPORT		21	0.157332	0.448469	1	1	1	8290	tags=52%, list=40%, signal=88%
PHOSPHORIC_DIESTER_HYDROLASE_ACTIVITY	PHOSPHORIC_DIESTER_HYDROLASE_ACTIVITY		37	0.138403	0.442402	1	0.999741	1	6790	tags=35%, list=33%, signal=52%
REACTOME_INFLUENZA_VIRAL_RNA_TRANSCRIPTION_AND_REPLICATION	REACTOME_INFLUENZA_VIRAL_RNA_TRANSCRIPTION_AND_REPLICATION		93	0.104423	0.391603	1	0.999856	1	3816	tags=8%, list=19%, signal=9%

## Sheet: K562 GSEA DOWN
NAME	GS<br> follow link to MSigDB	GS DETAILS	SIZE	ES	NES	NOM p-val	FDR q-val	FWER p-val	RANK AT MAX	LEADING EDGE
MITOCHONDRIAL_ENVELOPE	MITOCHONDRIAL_ENVELOPE	Details ...	92	-0.566342	-2.1762	0	0	0	3123	tags=38%, list=15%, signal=45%
KEGG_FATTY_ACID_METABOLISM	KEGG_FATTY_ACID_METABOLISM	Details ...	39	-0.64658	-2.15668	0	0	0	3468	tags=36%, list=17%, signal=43%
REACTOME_BASE_EXCISION_REPAIR	REACTOME_BASE_EXCISION_REPAIR	Details ...	18	-0.781153	-2.15252	0	0	0	2827	tags=67%, list=14%, signal=77%
KEGG_PEROXISOME	KEGG_PEROXISOME	Details ...	72	-0.584047	-2.13826	0	0	0	4142	tags=44%, list=20%, signal=55%
REACTOME_GLOBAL_GENOMIC_NER_GG_NER	REACTOME_GLOBAL_GENOMIC_NER_GG_NER	Details ...	32	-0.735085	-2.10203	0	0.00158216	0.01	2968	tags=56%, list=14%, signal=66%
KEGG_BASE_EXCISION_REPAIR	KEGG_BASE_EXCISION_REPAIR	Details ...	33	-0.668221	-2.09594	0	0.00131847	0.01	2827	tags=48%, list=14%, signal=56%
REACTOME_EXTENSION_OF_TELOMERES	REACTOME_EXTENSION_OF_TELOMERES	Details ...	23	-0.721957	-2.08876	0	0.00229984	0.02	2968	tags=57%, list=14%, signal=66%
KEGG_VALINE_LEUCINE_AND_ISOLEUCINE_DEGRADATION	KEGG_VALINE_LEUCINE_AND_ISOLEUCINE_DEGRADATION	Details ...	43	-0.688151	-2.07746	0	0.00201236	0.02	2558	tags=44%, list=12%, signal=50%
KEGG_NUCLEOTIDE_EXCISION_REPAIR	KEGG_NUCLEOTIDE_EXCISION_REPAIR	Details ...	44	-0.653305	-2.07188	0	0.0027056	0.03	2968	tags=45%, list=14%, signal=53%
KEGG_BUTANOATE_METABOLISM	KEGG_BUTANOATE_METABOLISM	Details ...	31	-0.676234	-2.04317	0	0.00328207	0.04	3468	tags=48%, list=17%, signal=58%
OXIDOREDUCTASE_ACTIVITY_ACTING_ON_THE_CH_CH_GROUP_OF_DONORS	OXIDOREDUCTASE_ACTIVITY_ACTING_ON_THE_CH_CH_GROUP_OF_DONORS	Details ...	23	-0.7254	-2.02474	0	0.0029837	0.04	2424	tags=52%, list=12%, signal=59%
MITOCHONDRIAL_MEMBRANE_PART	MITOCHONDRIAL_MEMBRANE_PART	Details ...	51	-0.616308	-2.02095	0	0.00273506	0.04	2784	tags=37%, list=14%, signal=43%
MITOCHONDRIAL_INNER_MEMBRANE	MITOCHONDRIAL_INNER_MEMBRANE	Details ...	64	-0.599953	-2.01505	0	0.00252467	0.04	2079	tags=31%, list=10%, signal=35%
MITOCHONDRIAL_MEMBRANE	MITOCHONDRIAL_MEMBRANE	Details ...	82	-0.55904	-2.01335	0	0.00294041	0.05	3123	tags=37%, list=15%, signal=43%
MITOCHONDRION	MITOCHONDRION	Details ...	311	-0.472961	-2.00635	0	0.00327705	0.06	3199	tags=34%, list=16%, signal=39%
ORGANELLE_INNER_MEMBRANE	ORGANELLE_INNER_MEMBRANE	Details ...	72	-0.567677	-1.98931	0	0.00307223	0.06	2079	tags=31%, list=10%, signal=34%
REACTOME_RESOLUTION_OF_AP_SITES_VIA_THE_MULTIPLE_NUCLEOTIDE_PATCH_REPLACEMENT_PATHWAY	REACTOME_RESOLUTION_OF_AP_SITES_VIA_THE_MULTIPLE_NUCLEOTIDE_PATCH_REPLACEMENT_PATHWAY	Details ...	16	-0.76382	-1.97914	0	0.00336706	0.07	2827	tags=63%, list=14%, signal=72%
KEGG_ONE_CARBON_POOL_BY_FOLATE	KEGG_ONE_CARBON_POOL_BY_FOLATE	Details ...	16	-0.779706	-1.97604	0	0.00363066	0.08	2250	tags=63%, list=11%, signal=70%
PEROXISOME	PEROXISOME	Details ...	44	-0.599893	-1.96755	0	0.00386832	0.09	3545	tags=48%, list=17%, signal=58%
REACTOME_GLUCOSE_METABOLISM	REACTOME_GLUCOSE_METABOLISM	Details ...	63	-0.572394	-1.9619	0	0.00491579	0.12	2124	tags=35%, list=10%, signal=39%
REACTOME_DNA_STRAND_ELONGATION	REACTOME_DNA_STRAND_ELONGATION	Details ...	27	-0.650889	-1.93048	0	0.00851362	0.19	3415	tags=52%, list=17%, signal=62%
COENZYME_BINDING	COENZYME_BINDING	Details ...	15	-0.774362	-1.92955	0	0.00812664	0.19	1221	tags=40%, list=6%, signal=42%
MITOCHONDRIAL_PART	MITOCHONDRIAL_PART	Details ...	137	-0.505511	-1.92304	0	0.00919224	0.22	3980	tags=40%, list=19%, signal=49%
REACTOME_TRANSCRIPTION_COUPLED_NER_TC_NER	REACTOME_TRANSCRIPTION_COUPLED_NER_TC_NER	Details ...	43	-0.594788	-1.92233	0	0.00880923	0.22	2968	tags=35%, list=14%, signal=41%
REACTOME_FORMATION_OF_INCISION_COMPLEX_IN_GG_NER	REACTOME_FORMATION_OF_INCISION_COMPLEX_IN_GG_NER	Details ...	20	-0.724077	-1.91542	0	0.0100891	0.26	2968	tags=50%, list=14%, signal=58%
REACTOME_DNA_REPAIR	REACTOME_DNA_REPAIR	Details ...	100	-0.518809	-1.90223	0	0.0118856	0.31	3017	tags=34%, list=15%, signal=40%
REACTOME_NUCLEOTIDE_EXCISION_REPAIR	REACTOME_NUCLEOTIDE_EXCISION_REPAIR	Details ...	48	-0.601315	-1.88985	0	0.0141681	0.38	2968	tags=38%, list=14%, signal=44%
KEGG_PYRUVATE_METABOLISM	KEGG_PYRUVATE_METABOLISM	Details ...	40	-0.586533	-1.88636	0	0.0151187	0.41	3468	tags=43%, list=17%, signal=51%
KEGG_FRUCTOSE_AND_MANNOSE_METABOLISM	KEGG_FRUCTOSE_AND_MANNOSE_METABOLISM	Details ...	34	-0.624001	-1.88587	0	0.0148771	0.41	2138	tags=35%, list=10%, signal=39%
REACTOME_TELOMERE_MAINTENANCE	REACTOME_TELOMERE_MAINTENANCE	Details ...	62	-0.54667	-1.87994	0	0.0162937	0.45	3537	tags=34%, list=17%, signal=41%
KEGG_DNA_REPLICATION	KEGG_DNA_REPLICATION	Details ...	34	-0.62778	-1.86556	0	0.0173378	0.5	3415	tags=47%, list=17%, signal=56%
REACTOME_METABOLISM_OF_VITAMINS_AND_COFACTORS	REACTOME_METABOLISM_OF_VITAMINS_AND_COFACTORS	Details ...	47	-0.599787	-1.85995	0	0.0175567	0.5	3202	tags=40%, list=16%, signal=48%
REACTOME_LAGGING_STRAND_SYNTHESIS	REACTOME_LAGGING_STRAND_SYNTHESIS	Details ...	17	-0.728391	-1.85556	0	0.0180032	0.51	2968	tags=59%, list=14%, signal=69%
MICROBODY	MICROBODY	Details ...	44	-0.599893	-1.84643	0	0.0201136	0.58	3545	tags=48%, list=17%, signal=58%
SIG_PIP3_SIGNALING_IN_B_LYMPHOCYTES	SIG_PIP3_SIGNALING_IN_B_LYMPHOCYTES	Details ...	34	-0.589418	-1.84039	0	0.0209376	0.61	3494	tags=41%, list=17%, signal=50%
REACTOME_TCA_CYCLE_AND_RESPIRATORY_ELECTRON_TRANSPORT	REACTOME_TCA_CYCLE_AND_RESPIRATORY_ELECTRON_TRANSPORT	Details ...	111	-0.49662	-1.83971	0	0.020356	0.61	4775	tags=38%, list=23%, signal=49%
REACTOME_GLYCOGEN_BREAKDOWN_GLYCOGENOLYSIS	REACTOME_GLYCOGEN_BREAKDOWN_GLYCOGENOLYSIS	Details ...	16	-0.699066	-1.83775	0	0.0200282	0.62	1867	tags=38%, list=9%, signal=41%
KEGG_AMINOACYL_TRNA_BIOSYNTHESIS	KEGG_AMINOACYL_TRNA_BIOSYNTHESIS	Details ...	32	-0.604613	-1.83614	0	0.019923	0.63	3308	tags=44%, list=16%, signal=52%
REACTOME_PEROXISOMAL_LIPID_METABOLISM	REACTOME_PEROXISOMAL_LIPID_METABOLISM	Details ...	18	-0.675066	-1.8354	0	0.0194122	0.63	3545	tags=56%, list=17%, signal=67%
KEGG_CITRATE_CYCLE_TCA_CYCLE	KEGG_CITRATE_CYCLE_TCA_CYCLE	Details ...	29	-0.623993	-1.82788	0	0.0201819	0.63	2916	tags=52%, list=14%, signal=60%
REACTOME_BRANCHED_CHAIN_AMINO_ACID_CATABOLISM	REACTOME_BRANCHED_CHAIN_AMINO_ACID_CATABOLISM	Details ...	16	-0.74715	-1.82041	0	0.021073	0.65	2190	tags=56%, list=11%, signal=63%
COFACTOR_METABOLIC_PROCESS	COFACTOR_METABOLIC_PROCESS	Details ...	49	-0.548621	-1.81112	0.0178571	0.0238736	0.72	3469	tags=39%, list=17%, signal=47%
REACTOME_RESPIRATORY_ELECTRON_TRANSPORT_ATP_SYNTHESIS_BY_CHEMIOSMOTIC_COUPLING_AND_HEAT_PRODUCTION_BY_UNCOUPLING_PROTEINS_	REACTOME_RESPIRATORY_ELECTRON_TRANSPORT_ATP_SYNTHESIS_BY_CHEMIOSMOTIC_COUPLING_AND_HEAT_PRODUCTION_BY_UNCOUPLING_PROTEINS_	Details ...	77	-0.513771	-1.80629	0	0.0244454	0.73	2784	tags=25%, list=14%, signal=28%
OXIDOREDUCTASE_ACTIVITY	OXIDOREDUCTASE_ACTIVITY	Details ...	269	-0.432953	-1.80565	0	0.024075	0.74	2681	tags=25%, list=13%, signal=28%
REACTOME_GLUCONEOGENESIS	REACTOME_GLUCONEOGENESIS	Details ...	30	-0.625752	-1.80515	0	0.0237233	0.75	3309	tags=43%, list=16%, signal=52%
AMINO_ACID_CATABOLIC_PROCESS	AMINO_ACID_CATABOLIC_PROCESS	Details ...	22	-0.628602	-1.77176	0	0.0366441	0.85	3309	tags=50%, list=16%, signal=60%
KEGG_TERPENOID_BACKBONE_BIOSYNTHESIS	KEGG_TERPENOID_BACKBONE_BIOSYNTHESIS	Details ...	15	-0.666374	-1.76561	0	0.0384569	0.89	4447	tags=73%, list=22%, signal=93%
FATTY_ACID_METABOLIC_PROCESS	FATTY_ACID_METABOLIC_PROCESS	Details ...	58	-0.525653	-1.76298	0	0.0393515	0.89	3647	tags=34%, list=18%, signal=42%
ORGANELLE_ENVELOPE	ORGANELLE_ENVELOPE	Details ...	158	-0.448497	-1.76283	0	0.0385485	0.89	2207	tags=29%, list=11%, signal=32%
AMINE_CATABOLIC_PROCESS	AMINE_CATABOLIC_PROCESS	Details ...	24	-0.623249	-1.76187	0	0.0380992	0.89	3309	tags=50%, list=16%, signal=59%
NITROGEN_COMPOUND_CATABOLIC_PROCESS	NITROGEN_COMPOUND_CATABOLIC_PROCESS		26	-0.616247	-1.75851	0.0185185	0.0389414	0.89	3309	tags=46%, list=16%, signal=55%
ENVELOPE	ENVELOPE		158	-0.448497	-1.75214	0	0.0413234	0.89	2207	tags=29%, list=11%, signal=32%
KEGG_ALANINE_ASPARTATE_AND_GLUTAMATE_METABOLISM	KEGG_ALANINE_ASPARTATE_AND_GLUTAMATE_METABOLISM		32	-0.599696	-1.74983	0	0.0425385	0.9	1862	tags=28%, list=9%, signal=31%
CELLULAR_LIPID_CATABOLIC_PROCESS	CELLULAR_LIPID_CATABOLIC_PROCESS		31	-0.601692	-1.74496	0	0.0431031	0.9	2558	tags=32%, list=12%, signal=37%
REACTOME_FATTY_ACYL_COA_BIOSYNTHESIS	REACTOME_FATTY_ACYL_COA_BIOSYNTHESIS		17	-0.705463	-1.74429	0	0.0424663	0.9	4111	tags=53%, list=20%, signal=66%
REACTOME_RECRUITMENT_OF_MITOTIC_CENTROSOME_PROTEINS_AND_COMPLEXES	REACTOME_RECRUITMENT_OF_MITOTIC_CENTROSOME_PROTEINS_AND_COMPLEXES		54	-0.506673	-1.7419	0	0.0428674	0.9	4253	tags=46%, list=21%, signal=58%
CARBOXYLIC_ACID_METABOLIC_PROCESS	CARBOXYLIC_ACID_METABOLIC_PROCESS		166	-0.449241	-1.73796	0	0.0431085	0.92	3647	tags=31%, list=18%, signal=37%
KEGG_PROPANOATE_METABOLISM	KEGG_PROPANOATE_METABOLISM		31	-0.591047	-1.73448	0	0.0439134	0.92	3468	tags=35%, list=17%, signal=43%
REACTOME_MITOTIC_G2_G2_M_PHASES	REACTOME_MITOTIC_G2_G2_M_PHASES		69	-0.466581	-1.73329	0	0.0445522	0.92	4253	tags=39%, list=21%, signal=49%
KEGG_GLYCOLYSIS_GLUCONEOGENESIS	KEGG_GLYCOLYSIS_GLUCONEOGENESIS		60	-0.532454	-1.73289	0	0.0439468	0.92	2175	tags=28%, list=11%, signal=32%
KEGG_PENTOSE_PHOSPHATE_PATHWAY	KEGG_PENTOSE_PHOSPHATE_PATHWAY		26	-0.605558	-1.73272	0	0.0432263	0.92	2124	tags=38%, list=10%, signal=43%
ORGANIC_ACID_METABOLIC_PROCESS	ORGANIC_ACID_METABOLIC_PROCESS		168	-0.448159	-1.73037	0	0.0431921	0.92	3647	tags=30%, list=18%, signal=37%
KEGG_MISMATCH_REPAIR	KEGG_MISMATCH_REPAIR		22	-0.620425	-1.72995	0	0.0426356	0.92	2968	tags=45%, list=14%, signal=53%
AEROBIC_RESPIRATION	AEROBIC_RESPIRATION		15	-0.666801	-1.72984	0.0175439	0.0419695	0.92	2601	tags=47%, list=13%, signal=53%
MITOCHONDRIAL_RESPIRATORY_CHAIN	MITOCHONDRIAL_RESPIRATORY_CHAIN		23	-0.613899	-1.72633	0	0.0432208	0.93	2784	tags=39%, list=14%, signal=45%
REACTOME_COLLAGEN_FORMATION	REACTOME_COLLAGEN_FORMATION		56	-0.514325	-1.72041	0	0.045779	0.93	2930	tags=23%, list=14%, signal=27%
ELECTRON_TRANSPORT_GO_0006118	ELECTRON_TRANSPORT_GO_0006118		50	-0.525045	-1.71623	0	0.0475368	0.95	1879	tags=24%, list=9%, signal=26%
LIPID_CATABOLIC_PROCESS	LIPID_CATABOLIC_PROCESS		34	-0.584615	-1.71411	0.0188679	0.0481721	0.96	2558	tags=29%, list=12%, signal=34%
OXIDOREDUCTASE_ACTIVITY_ACTING_ON_NADH_OR_NADPH	OXIDOREDUCTASE_ACTIVITY_ACTING_ON_NADH_OR_NADPH		25	-0.616588	-1.71261	0.0172414	0.0479482	0.96	2115	tags=36%, list=10%, signal=40%
REACTOME_RESPIRATORY_ELECTRON_TRANSPORT	REACTOME_RESPIRATORY_ELECTRON_TRANSPORT		61	-0.488614	-1.70124	0	0.0539067	0.97	2267	tags=21%, list=11%, signal=24%
COENZYME_METABOLIC_PROCESS	COENZYME_METABOLIC_PROCESS		35	-0.576589	-1.70064	0	0.0534961	0.97	3469	tags=40%, list=17%, signal=48%
KEGG_GLYOXYLATE_AND_DICARBOXYLATE_METABOLISM	KEGG_GLYOXYLATE_AND_DICARBOXYLATE_METABOLISM		15	-0.632068	-1.69805	0.0192308	0.0542149	0.98	2601	tags=47%, list=13%, signal=53%
REACTOME_TRNA_AMINOACYLATION	REACTOME_TRNA_AMINOACYLATION		33	-0.559676	-1.69731	0	0.0540337	0.98	3308	tags=39%, list=16%, signal=47%
REACTOME_GENERATION_OF_SECOND_MESSENGER_MOLECULES	REACTOME_GENERATION_OF_SECOND_MESSENGER_MOLECULES		24	-0.595832	-1.6928	0	0.057703	0.98	5234	tags=58%, list=25%, signal=78%
REACTOME_LOSS_OF_NLP_FROM_MITOTIC_CENTROSOMES	REACTOME_LOSS_OF_NLP_FROM_MITOTIC_CENTROSOMES		47	-0.506895	-1.67906	0	0.0639718	0.99	4253	tags=47%, list=21%, signal=59%
KEGG_AMINO_SUGAR_AND_NUCLEOTIDE_SUGAR_METABOLISM	KEGG_AMINO_SUGAR_AND_NUCLEOTIDE_SUGAR_METABOLISM		44	-0.532568	-1.67191	0	0.0689174	1	2138	tags=34%, list=10%, signal=38%
KEGG_SELENOAMINO_ACID_METABOLISM	KEGG_SELENOAMINO_ACID_METABOLISM		21	-0.627728	-1.6682	0.0166667	0.0709923	1	2557	tags=43%, list=12%, signal=49%
REACTOME_S_PHASE	REACTOME_S_PHASE		95	-0.45747	-1.66657	0	0.0711327	1	3536	tags=34%, list=17%, signal=40%
NUCLEAR_CHROMOSOME_PART	NUCLEAR_CHROMOSOME_PART		31	-0.552454	-1.66584	0	0.0707471	1	5017	tags=42%, list=24%, signal=55%
KEGG_CYSTEINE_AND_METHIONINE_METABOLISM	KEGG_CYSTEINE_AND_METHIONINE_METABOLISM		31	-0.604472	-1.66443	0	0.0708816	1	1160	tags=26%, list=6%, signal=27%
REACTOME_ABC_FAMILY_PROTEINS_MEDIATED_TRANSPORT	REACTOME_ABC_FAMILY_PROTEINS_MEDIATED_TRANSPORT		33	-0.55107	-1.66006	0.0140845	0.0726186	1	2679	tags=27%, list=13%, signal=31%
REACTOME_FORMATION_OF_TRANSCRIPTION_COUPLED_NER_TC_NER_REPAIR_COMPLEX	REACTOME_FORMATION_OF_TRANSCRIPTION_COUPLED_NER_TC_NER_REPAIR_COMPLEX		28	-0.553863	-1.65811	0	0.0729294	1	2004	tags=21%, list=10%, signal=24%
FATTY_ACID_OXIDATION	FATTY_ACID_OXIDATION		18	-0.624273	-1.65162	0.030303	0.0768919	1	2882	tags=44%, list=14%, signal=52%
AMINO_ACID_AND_DERIVATIVE_METABOLIC_PROCESS	AMINO_ACID_AND_DERIVATIVE_METABOLIC_PROCESS		96	-0.435364	-1.6499	0	0.0776424	1	3379	tags=32%, list=16%, signal=38%
REACTOME_METABOLISM_OF_NUCLEOTIDES	REACTOME_METABOLISM_OF_NUCLEOTIDES		67	-0.461876	-1.6483	0	0.0780746	1	4677	tags=46%, list=23%, signal=60%
DI___TRI_VALENT_INORGANIC_CATION_TRANSMEMBRANE_TRANSPORTER_ACTIVITY	DI___TRI_VALENT_INORGANIC_CATION_TRANSMEMBRANE_TRANSPORTER_ACTIVITY		22	-0.601782	-1.64605	0	0.0788868	1	4234	tags=41%, list=21%, signal=51%
OXIDOREDUCTASE_ACTIVITY_GO_0016616	OXIDOREDUCTASE_ACTIVITY_GO_0016616		54	-0.46153	-1.64207	0	0.0808876	1	2657	tags=28%, list=13%, signal=32%
AMINO_ACID_METABOLIC_PROCESS	AMINO_ACID_METABOLIC_PROCESS		73	-0.459214	-1.64166	0	0.0802472	1	3379	tags=32%, list=16%, signal=38%
REACTOME_PYRUVATE_METABOLISM_AND_CITRIC_ACID_TCA_CYCLE	REACTOME_PYRUVATE_METABOLISM_AND_CITRIC_ACID_TCA_CYCLE		38	-0.516115	-1.63917	0.0363636	0.0820086	1	5078	tags=53%, list=25%, signal=70%
CHROMATIN	CHROMATIN		34	-0.540027	-1.63758	0	0.0825367	1	3834	tags=41%, list=19%, signal=51%
REACTOME_METABOLISM_OF_AMINO_ACIDS_AND_DERIVATIVES	REACTOME_METABOLISM_OF_AMINO_ACIDS_AND_DERIVATIVES		183	-0.41404	-1.63208	0	0.0871583	1	2912	tags=25%, list=14%, signal=29%
MICROTUBULE_ORGANIZING_CENTER_PART	MICROTUBULE_ORGANIZING_CENTER_PART		19	-0.586848	-1.62043	0	0.0951498	1	4818	tags=63%, list=23%, signal=82%
PROTEIN_COMPLEX_BINDING	PROTEIN_COMPLEX_BINDING		53	-0.480285	-1.61654	0	0.0971131	1	2622	tags=25%, list=13%, signal=28%
REACTOME_DEPOSITION_OF_NEW_CENPA_CONTAINING_NUCLEOSOMES_AT_THE_CENTROMERE	REACTOME_DEPOSITION_OF_NEW_CENPA_CONTAINING_NUCLEOSOMES_AT_THE_CENTROMERE		50	-0.488127	-1.61063	0.0178571	0.101911	1	4761	tags=40%, list=23%, signal=52%
ORGANELLE_MEMBRANE	ORGANELLE_MEMBRANE		271	-0.392073	-1.60832	0	0.102732	1	3123	tags=30%, list=15%, signal=34%
REACTOME_MITOCHONDRIAL_PROTEIN_IMPORT	REACTOME_MITOCHONDRIAL_PROTEIN_IMPORT		44	-0.500586	-1.60565	0	0.104719	1	3133	tags=36%, list=15%, signal=43%
KEGG_PURINE_METABOLISM	KEGG_PURINE_METABOLISM		149	-0.415387	-1.60332	0	0.105586	1	2320	tags=21%, list=11%, signal=24%
REACTOME_RNA_POL_I_TRANSCRIPTION	REACTOME_RNA_POL_I_TRANSCRIPTION		70	-0.45723	-1.59562	0.0357143	0.112106	1	2075	tags=21%, list=10%, signal=24%
KEGG_PORPHYRIN_AND_CHLOROPHYLL_METABOLISM	KEGG_PORPHYRIN_AND_CHLOROPHYLL_METABOLISM		31	-0.547522	-1.59158	0	0.114749	1	2681	tags=32%, list=13%, signal=37%
REACTOME_MEIOTIC_RECOMBINATION	REACTOME_MEIOTIC_RECOMBINATION		70	-0.482421	-1.59126	0	0.114103	1	4761	tags=40%, list=23%, signal=52%
REACTOME_PURINE_METABOLISM	REACTOME_PURINE_METABOLISM		32	-0.539209	-1.58553	0	0.120928	1	4117	tags=56%, list=20%, signal=70%
PEROXISOME_ORGANIZATION_AND_BIOGENESIS	PEROXISOME_ORGANIZATION_AND_BIOGENESIS		15	-0.640939	-1.5854	0.0350877	0.119904	1	3000	tags=47%, list=15%, signal=55%
REACTOME_SYNTHESIS_OF_DNA	REACTOME_SYNTHESIS_OF_DNA		80	-0.449039	-1.58514	0	0.119135	1	3536	tags=33%, list=17%, signal=39%
REACTOME_CHROMOSOME_MAINTENANCE	REACTOME_CHROMOSOME_MAINTENANCE		100	-0.428022	-1.58381	0	0.119319	1	3647	tags=31%, list=18%, signal=37%
ELECTRON_CARRIER_ACTIVITY	ELECTRON_CARRIER_ACTIVITY		74	-0.455598	-1.58318	0	0.118963	1	3511	tags=35%, list=17%, signal=42%
CELLULAR_RESPIRATION	CELLULAR_RESPIRATION		19	-0.627302	-1.57601	0.0416667	0.126045	1	2601	tags=42%, list=13%, signal=48%
COFACTOR_BINDING	COFACTOR_BINDING		21	-0.565348	-1.56786	0.0178571	0.132689	1	1221	tags=29%, list=6%, signal=30%
KEGG_PRIMARY_IMMUNODEFICIENCY	KEGG_PRIMARY_IMMUNODEFICIENCY		35	-0.531291	-1.56636	0	0.133037	1	4818	tags=46%, list=23%, signal=60%
LYASE_ACTIVITY	LYASE_ACTIVITY		67	-0.43614	-1.56559	0	0.132637	1	3954	tags=30%, list=19%, signal=37%
CELLULAR_CATABOLIC_PROCESS	CELLULAR_CATABOLIC_PROCESS		195	-0.390429	-1.56266	0	0.134552	1	3007	tags=28%, list=15%, signal=32%
GENERATION_OF_PRECURSOR_METABOLITES_AND_ENERGY	GENERATION_OF_PRECURSOR_METABOLITES_AND_ENERGY		119	-0.404937	-1.56201	0	0.13378	1	2868	tags=24%, list=14%, signal=28%
INORGANIC_CATION_TRANSMEMBRANE_TRANSPORTER_ACTIVITY	INORGANIC_CATION_TRANSMEMBRANE_TRANSPORTER_ACTIVITY		56	-0.460973	-1.55684	0	0.1403	1	3882	tags=30%, list=19%, signal=37%
CATABOLIC_PROCESS	CATABOLIC_PROCESS		206	-0.369939	-1.55645	0	0.139494	1	3007	tags=26%, list=15%, signal=30%
DNA_DEPENDENT_DNA_REPLICATION	DNA_DEPENDENT_DNA_REPLICATION		47	-0.500195	-1.55573	0.0153846	0.138848	1	2981	tags=32%, list=14%, signal=37%
KEGG_RIBOFLAVIN_METABOLISM	KEGG_RIBOFLAVIN_METABOLISM		16	-0.582983	-1.55514	0.0377359	0.138134	1	3202	tags=31%, list=16%, signal=37%
MITOCHONDRIAL_OUTER_MEMBRANE	MITOCHONDRIAL_OUTER_MEMBRANE		17	-0.576036	-1.55449	0.0491803	0.137853	1	1585	tags=35%, list=8%, signal=38%
MONOCARBOXYLIC_ACID_METABOLIC_PROCESS	MONOCARBOXYLIC_ACID_METABOLIC_PROCESS		81	-0.431833	-1.55438	0	0.136813	1	3647	tags=30%, list=18%, signal=36%
REACTOME_CELL_CYCLE_MITOTIC	REACTOME_CELL_CYCLE_MITOTIC		271	-0.385887	-1.55386	0	0.136271	1	3536	tags=28%, list=17%, signal=34%
DNA_REPAIR	DNA_REPAIR		117	-0.410827	-1.55124	0	0.1369	1	2359	tags=25%, list=11%, signal=28%
REACTOME_ACTIVATION_OF_THE_PRE_REPLICATIVE_COMPLEX	REACTOME_ACTIVATION_OF_THE_PRE_REPLICATIVE_COMPLEX		22	-0.582604	-1.55122	0.0344828	0.135759	1	3415	tags=36%, list=17%, signal=44%
REACTOME_METABOLISM_OF_CARBOHYDRATES	REACTOME_METABOLISM_OF_CARBOHYDRATES		215	-0.375635	-1.54665	0	0.139894	1	2124	tags=20%, list=10%, signal=22%
REACTOME_CELL_CYCLE	REACTOME_CELL_CYCLE		345	-0.364149	-1.54513	0	0.140692	1	3950	tags=29%, list=19%, signal=36%
LIGASE_ACTIVITY	LIGASE_ACTIVITY		89	-0.429576	-1.54476	0.0166667	0.140076	1	3228	tags=36%, list=16%, signal=42%
REACTOME_RNA_POL_I_TRANSCRIPTION_INITIATION	REACTOME_RNA_POL_I_TRANSCRIPTION_INITIATION		22	-0.573119	-1.54459	0.0615385	0.138946	1	2004	tags=36%, list=10%, signal=40%
CYTOSOLIC_PART	CYTOSOLIC_PART		23	-0.562745	-1.54165	0	0.140512	1	4180	tags=52%, list=20%, signal=65%
REACTOME_APC_C_CDC20_MEDIATED_DEGRADATION_OF_CYCLIN_B	REACTOME_APC_C_CDC20_MEDIATED_DEGRADATION_OF_CYCLIN_B		17	-0.593699	-1.53898	0.0377359	0.143096	1	2929	tags=35%, list=14%, signal=41%
REACTOME_G1_S_TRANSITION	REACTOME_G1_S_TRANSITION		94	-0.406041	-1.5377	0	0.144155	1	2070	tags=20%, list=10%, signal=22%
KEGG_GALACTOSE_METABOLISM	KEGG_GALACTOSE_METABOLISM		25	-0.544662	-1.53606	0	0.145136	1	1894	tags=28%, list=9%, signal=31%
KEGG_ABC_TRANSPORTERS	KEGG_ABC_TRANSPORTERS		44	-0.493007	-1.53312	0.0169492	0.146852	1	2679	tags=30%, list=13%, signal=34%
ISOMERASE_ACTIVITY	ISOMERASE_ACTIVITY		33	-0.490673	-1.53092	0.0338983	0.148432	1	2372	tags=21%, list=12%, signal=24%
KEGG_GLYCEROLIPID_METABOLISM	KEGG_GLYCEROLIPID_METABOLISM		43	-0.464789	-1.52927	0.0185185	0.149415	1	3468	tags=19%, list=17%, signal=22%
KEGG_PYRIMIDINE_METABOLISM	KEGG_PYRIMIDINE_METABOLISM		88	-0.431418	-1.52748	0.0149254	0.150507	1	2995	tags=30%, list=15%, signal=34%
REACTOME_PLC_BETA_MEDIATED_EVENTS	REACTOME_PLC_BETA_MEDIATED_EVENTS		42	-0.454176	-1.52338	0.03125	0.15502	1	5016	tags=43%, list=24%, signal=57%
OXIDOREDUCTASE_ACTIVITY_ACTING_ON_CH_OH_GROUP_OF_DONORS	OXIDOREDUCTASE_ACTIVITY_ACTING_ON_CH_OH_GROUP_OF_DONORS		60	-0.454031	-1.52126	0.0188679	0.156352	1	2657	tags=27%, list=13%, signal=31%
REACTOME_AMINO_ACID_SYNTHESIS_AND_INTERCONVERSION_TRANSAMINATION	REACTOME_AMINO_ACID_SYNTHESIS_AND_INTERCONVERSION_TRANSAMINATION		16	-0.566145	-1.51793	0.0769231	0.159306	1	3309	tags=31%, list=16%, signal=37%
NEURON_APOPTOSIS	NEURON_APOPTOSIS		16	-0.576726	-1.51533	0.0217391	0.161707	1	2689	tags=31%, list=13%, signal=36%
REACTOME_RNA_POL_I_TRANSCRIPTION_TERMINATION	REACTOME_RNA_POL_I_TRANSCRIPTION_TERMINATION		20	-0.592662	-1.51224	0	0.165299	1	2004	tags=40%, list=10%, signal=44%
SPINDLE_MICROTUBULE	SPINDLE_MICROTUBULE		15	-0.612085	-1.51109	0.0508475	0.165509	1	2671	tags=53%, list=13%, signal=61%
DNA_POLYMERASE_ACTIVITY	DNA_POLYMERASE_ACTIVITY		18	-0.593164	-1.50909	0.0363636	0.167307	1	2671	tags=44%, list=13%, signal=51%
DOUBLE_STRANDED_DNA_BINDING	DOUBLE_STRANDED_DNA_BINDING		31	-0.494167	-1.50757	0.0689655	0.16816	1	1053	tags=23%, list=5%, signal=24%
MEIOSIS_I	MEIOSIS_I		16	-0.590098	-1.5019	0.0338983	0.174586	1	4086	tags=56%, list=20%, signal=70%
CYTOSKELETON_DEPENDENT_INTRACELLULAR_TRANSPORT	CYTOSKELETON_DEPENDENT_INTRACELLULAR_TRANSPORT		26	-0.543782	-1.49586	0.0535714	0.182777	1	3621	tags=38%, list=18%, signal=47%
REACTOME_PHOSPHORYLATION_OF_THE_APC_C	REACTOME_PHOSPHORYLATION_OF_THE_APC_C		15	-0.621172	-1.49472	0.0833333	0.183151	1	2929	tags=40%, list=14%, signal=47%
NITROGEN_COMPOUND_METABOLIC_PROCESS	NITROGEN_COMPOUND_METABOLIC_PROCESS		147	-0.380107	-1.48916	0	0.189279	1	3379	tags=27%, list=16%, signal=32%
REACTOME_INHIBITION_OF_THE_PROTEOLYTIC_ACTIVITY_OF_APC_C_REQUIRED_FOR_THE_ONSET_OF_ANAPHASE_BY_MITOTIC_SPINDLE_CHECKPOINT_COMPONENTS	REACTOME_INHIBITION_OF_THE_PROTEOLYTIC_ACTIVITY_OF_APC_C_REQUIRED_FOR_THE_ONSET_OF_ANAPHASE_BY_MITOTIC_SPINDLE_CHECKPOINT_COMPONENTS		17	-0.565529	-1.48683	0.0476191	0.191338	1	2929	tags=35%, list=14%, signal=41%
HYDROLASE_ACTIVITY_ACTING_ON_CARBON_NITROGEN_NOT_PEPTIDEBONDSIN_CYCLIC_AMIDINES	HYDROLASE_ACTIVITY_ACTING_ON_CARBON_NITROGEN_NOT_PEPTIDEBONDSIN_CYCLIC_AMIDINES		16	-0.549416	-1.48612	0.0476191	0.190641	1	2017	tags=38%, list=10%, signal=42%
REACTOME_NCAM1_INTERACTIONS	REACTOME_NCAM1_INTERACTIONS		37	-0.483665	-1.48036	0.0338983	0.19869	1	5387	tags=41%, list=26%, signal=55%
MITOCHONDRION_ORGANIZATION_AND_BIOGENESIS	MITOCHONDRION_ORGANIZATION_AND_BIOGENESIS		45	-0.472489	-1.48033	0.0615385	0.197458	1	1762	tags=29%, list=9%, signal=32%
REPLICATION_FORK	REPLICATION_FORK		17	-0.561839	-1.479	0.0217391	0.197608	1	3415	tags=41%, list=17%, signal=49%
HYDROLASE_ACTIVITY_ACTING_ON_CARBON_NITROGEN_NOT_PEPTIDEBONDS	HYDROLASE_ACTIVITY_ACTING_ON_CARBON_NITROGEN_NOT_PEPTIDEBONDS		44	-0.469869	-1.47816	0.0476191	0.197819	1	2017	tags=25%, list=10%, signal=28%
MEMBRANE_LIPID_BIOSYNTHETIC_PROCESS	MEMBRANE_LIPID_BIOSYNTHETIC_PROCESS		40	-0.442108	-1.47741	0	0.197911	1	3290	tags=35%, list=16%, signal=42%
REACTOME_MITOCHONDRIAL_TRNA_AMINOACYLATION	REACTOME_MITOCHONDRIAL_TRNA_AMINOACYLATION		16	-0.587787	-1.47566	0.0526316	0.199432	1	3292	tags=44%, list=16%, signal=52%
DNA_REPLICATION	DNA_REPLICATION		88	-0.409315	-1.47484	0.0166667	0.199729	1	3070	tags=28%, list=15%, signal=33%
ATPASE_ACTIVITY_COUPLED	ATPASE_ACTIVITY_COUPLED		85	-0.384902	-1.46704	0.0175439	0.210362	1	3338	tags=26%, list=16%, signal=31%
OXIDOREDUCTASE_ACTIVITY_GO_0016705	OXIDOREDUCTASE_ACTIVITY_GO_0016705		34	-0.476076	-1.46579	0.0169492	0.211108	1	1735	tags=21%, list=8%, signal=22%
REACTOME_CHOLESTEROL_BIOSYNTHESIS	REACTOME_CHOLESTEROL_BIOSYNTHESIS		21	-0.539431	-1.46296	0.0178571	0.215212	1	4447	tags=57%, list=22%, signal=73%
BIOCARTA_CSK_PATHWAY	BIOCARTA_CSK_PATHWAY		23	-0.51959	-1.46161	0.0517241	0.215457	1	5661	tags=65%, list=27%, signal=90%
REACTOME_METAL_ION_SLC_TRANSPORTERS	REACTOME_METAL_ION_SLC_TRANSPORTERS		22	-0.509166	-1.46023	0.111111	0.216263	1	1388	tags=18%, list=7%, signal=19%
MITOCHONDRIAL_TRANSPORT	MITOCHONDRIAL_TRANSPORT		19	-0.554035	-1.45869	0.0535714	0.217	1	1585	tags=37%, list=8%, signal=40%
AMINE_METABOLIC_PROCESS	AMINE_METABOLIC_PROCESS		135	-0.375029	-1.44822	0.0172414	0.233454	1	3379	tags=27%, list=16%, signal=33%
REACTOME_REGULATION_OF_MITOTIC_CELL_CYCLE	REACTOME_REGULATION_OF_MITOTIC_CELL_CYCLE		73	-0.407663	-1.44569	0.0526316	0.235702	1	2297	tags=21%, list=11%, signal=23%
MICROTUBULE_ORGANIZING_CENTER	MICROTUBULE_ORGANIZING_CENTER		57	-0.451788	-1.44235	0.0322581	0.240047	1	3327	tags=40%, list=16%, signal=48%
DNA_METABOLIC_PROCESS	DNA_METABOLIC_PROCESS		232	-0.351646	-1.43793	0	0.246731	1	2382	tags=22%, list=12%, signal=24%
CELLULAR_LIPID_METABOLIC_PROCESS	CELLULAR_LIPID_METABOLIC_PROCESS		226	-0.349937	-1.43752	0	0.245869	1	3545	tags=24%, list=17%, signal=29%
LYTIC_VACUOLE	LYTIC_VACUOLE		55	-0.41645	-1.43742	0.046875	0.244577	1	2289	tags=29%, list=11%, signal=33%
SERINE_TYPE_ENDOPEPTIDASE_ACTIVITY	SERINE_TYPE_ENDOPEPTIDASE_ACTIVITY		37	-0.482616	-1.43658	0.0806452	0.244772	1	786	tags=14%, list=4%, signal=14%
REACTOME_CYTOSOLIC_TRNA_AMINOACYLATION	REACTOME_CYTOSOLIC_TRNA_AMINOACYLATION		20	-0.560441	-1.43292	0.0566038	0.249891	1	3308	tags=35%, list=16%, signal=42%
BASOLATERAL_PLASMA_MEMBRANE	BASOLATERAL_PLASMA_MEMBRANE		30	-0.479882	-1.42715	0.12963	0.258435	1	2953	tags=33%, list=14%, signal=39%
COFACTOR_BIOSYNTHETIC_PROCESS	COFACTOR_BIOSYNTHETIC_PROCESS		21	-0.500919	-1.4251	0.0833333	0.260768	1	1995	tags=29%, list=10%, signal=32%
CARBOHYDRATE_METABOLIC_PROCESS	CARBOHYDRATE_METABOLIC_PROCESS		171	-0.353824	-1.42377	0.0140845	0.261968	1	3598	tags=25%, list=17%, signal=30%
ALCOHOL_METABOLIC_PROCESS	ALCOHOL_METABOLIC_PROCESS		84	-0.403938	-1.42332	0.016129	0.261201	1	3468	tags=29%, list=17%, signal=34%
DI___TRI_VALENT_INORGANIC_CATION_TRANSPORT	DI___TRI_VALENT_INORGANIC_CATION_TRANSPORT		30	-0.492963	-1.42243	0.0545455	0.260969	1	2779	tags=33%, list=13%, signal=38%
PROTEIN_AMINO_ACID_O_LINKED_GLYCOSYLATION	PROTEIN_AMINO_ACID_O_LINKED_GLYCOSYLATION		18	-0.537122	-1.42221	0.09375	0.259982	1	4484	tags=72%, list=22%, signal=92%
REACTOME_APC_C_CDH1_MEDIATED_DEGRADATION_OF_CDC20_AND_OTHER_APC_C_CDH1_TARGETED_PROTEINS_IN_LATE_MITOSIS_EARLY_G1	REACTOME_APC_C_CDH1_MEDIATED_DEGRADATION_OF_CDC20_AND_OTHER_APC_C_CDH1_TARGETED_PROTEINS_IN_LATE_MITOSIS_EARLY_G1		62	-0.418688	-1.42202	0.0384615	0.258813	1	2297	tags=23%, list=11%, signal=25%
CARBOHYDRATE_KINASE_ACTIVITY	CARBOHYDRATE_KINASE_ACTIVITY		15	-0.579855	-1.4209	0.0952381	0.259415	1	1894	tags=40%, list=9%, signal=44%
REACTOME_POST_TRANSLATIONAL_MODIFICATION_SYNTHESIS_OF_GPI_ANCHORED_PROTEINS	REACTOME_POST_TRANSLATIONAL_MODIFICATION_SYNTHESIS_OF_GPI_ANCHORED_PROTEINS		25	-0.491886	-1.41944	0.0701754	0.260121	1	3290	tags=36%, list=16%, signal=43%
SERINE_TYPE_PEPTIDASE_ACTIVITY	SERINE_TYPE_PEPTIDASE_ACTIVITY		41	-0.452947	-1.41913	0.0754717	0.259066	1	2077	tags=20%, list=10%, signal=22%
RESPONSE_TO_DNA_DAMAGE_STIMULUS	RESPONSE_TO_DNA_DAMAGE_STIMULUS		148	-0.361498	-1.41675	0	0.261671	1	2359	tags=22%, list=11%, signal=24%
COLLAGEN	COLLAGEN		23	-0.508376	-1.41616	0.0909091	0.261077	1	1969	tags=26%, list=10%, signal=29%
MEIOTIC_CELL_CYCLE	MEIOTIC_CELL_CYCLE		31	-0.462492	-1.415	0.0169492	0.261448	1	4850	tags=48%, list=24%, signal=63%
INTRINSIC_TO_ORGANELLE_MEMBRANE	INTRINSIC_TO_ORGANELLE_MEMBRANE		44	-0.420036	-1.41458	0.046875	0.260631	1	1835	tags=23%, list=9%, signal=25%
REACTOME_E2F_MEDIATED_REGULATION_OF_DNA_REPLICATION	REACTOME_E2F_MEDIATED_REGULATION_OF_DNA_REPLICATION		23	-0.516778	-1.4139	0.0769231	0.26032	1	2659	tags=35%, list=13%, signal=40%
LIPID_METABOLIC_PROCESS	LIPID_METABOLIC_PROCESS		287	-0.323288	-1.41282	0.0147059	0.260908	1	3545	tags=24%, list=17%, signal=28%
KEGG_VASOPRESSIN_REGULATED_WATER_REABSORPTION	KEGG_VASOPRESSIN_REGULATED_WATER_REABSORPTION		44	-0.451516	-1.41127	0.0677966	0.262289	1	1796	tags=20%, list=9%, signal=22%
GOLGI_APPARATUS_PART	GOLGI_APPARATUS_PART		85	-0.397262	-1.41095	0.03125	0.261181	1	3446	tags=29%, list=17%, signal=35%
REACTOME_DNA_REPLICATION	REACTOME_DNA_REPLICATION		166	-0.366153	-1.40792	0.0307692	0.264656	1	3813	tags=28%, list=19%, signal=34%
LYSOSOME	LYSOSOME		55	-0.41645	-1.40724	0.0344828	0.264505	1	2289	tags=29%, list=11%, signal=33%
REACTOME_CDT1_ASSOCIATION_WITH_THE_CDC6_ORC_ORIGIN_COMPLEX	REACTOME_CDT1_ASSOCIATION_WITH_THE_CDC6_ORC_ORIGIN_COMPLEX		47	-0.433944	-1.40601	0.0483871	0.265165	1	1919	tags=21%, list=9%, signal=23%
KEGG_GLUTATHIONE_METABOLISM	KEGG_GLUTATHIONE_METABOLISM		45	-0.438579	-1.40371	0.0545455	0.267891	1	6293	tags=51%, list=31%, signal=73%
REACTOME_CONVERSION_FROM_APC_C_CDC20_TO_APC_C_CDH1_IN_LATE_ANAPHASE	REACTOME_CONVERSION_FROM_APC_C_CDC20_TO_APC_C_CDH1_IN_LATE_ANAPHASE		15	-0.588905	-1.40162	0.0754717	0.270087	1	2929	tags=40%, list=14%, signal=47%
PHOSPHOINOSITIDE_BIOSYNTHETIC_PROCESS	PHOSPHOINOSITIDE_BIOSYNTHETIC_PROCESS		20	-0.493099	-1.40002	0.09375	0.27067	1	3290	tags=35%, list=16%, signal=42%
ENERGY_DERIVATION_BY_OXIDATION_OF_ORGANIC_COMPOUNDS	ENERGY_DERIVATION_BY_OXIDATION_OF_ORGANIC_COMPOUNDS		37	-0.44899	-1.39945	0.1	0.270274	1	2601	tags=27%, list=13%, signal=31%
LIPID_BIOSYNTHETIC_PROCESS	LIPID_BIOSYNTHETIC_PROCESS		87	-0.401198	-1.39818	0.0461538	0.270653	1	3647	tags=29%, list=18%, signal=35%
REACTOME_M_G1_TRANSITION	REACTOME_M_G1_TRANSITION		69	-0.406819	-1.39815	0.031746	0.269302	1	1919	tags=19%, list=9%, signal=21%
MACROMOLECULAR_COMPLEX_DISASSEMBLY	MACROMOLECULAR_COMPLEX_DISASSEMBLY		15	-0.534839	-1.39753	0.126984	0.268547	1	1730	tags=27%, list=8%, signal=29%
REACTOME_TRIGLYCERIDE_BIOSYNTHESIS	REACTOME_TRIGLYCERIDE_BIOSYNTHESIS		31	-0.456575	-1.39573	0.111111	0.270838	1	3311	tags=29%, list=16%, signal=35%
REACTOME_MITOTIC_G1_G1_S_PHASES	REACTOME_MITOTIC_G1_G1_S_PHASES		115	-0.359571	-1.39562	0	0.269753	1	2070	tags=18%, list=10%, signal=20%
KEGG_LYSOSOME	KEGG_LYSOSOME		115	-0.365696	-1.39474	0.0144928	0.270207	1	3863	tags=31%, list=19%, signal=38%
KEGG_GLYCOSAMINOGLYCAN_DEGRADATION	KEGG_GLYCOSAMINOGLYCAN_DEGRADATION		21	-0.494184	-1.39167	0.0555556	0.27508	1	3773	tags=38%, list=18%, signal=47%
REACTOME_CITRIC_ACID_CYCLE_TCA_CYCLE	REACTOME_CITRIC_ACID_CYCLE_TCA_CYCLE		18	-0.514018	-1.38691	0.0961538	0.282872	1	5066	tags=56%, list=25%, signal=74%
MICROTUBULE_BASED_PROCESS	MICROTUBULE_BASED_PROCESS		76	-0.392198	-1.38475	0.0526316	0.285212	1	4637	tags=39%, list=23%, signal=51%
PHOSPHOLIPID_BIOSYNTHETIC_PROCESS	PHOSPHOLIPID_BIOSYNTHETIC_PROCESS		32	-0.454969	-1.3807	0.0363636	0.291715	1	3290	tags=41%, list=16%, signal=48%
CELLULAR_CARBOHYDRATE_CATABOLIC_PROCESS	CELLULAR_CARBOHYDRATE_CATABOLIC_PROCESS		22	-0.465266	-1.37975	0.0701754	0.292215	1	3330	tags=32%, list=16%, signal=38%
ENDOPLASMIC_RETICULUM_PART	ENDOPLASMIC_RETICULUM_PART		83	-0.378082	-1.3791	0.0307692	0.29222	1	3446	tags=29%, list=17%, signal=35%
SERINE_HYDROLASE_ACTIVITY	SERINE_HYDROLASE_ACTIVITY		42	-0.441961	-1.3761	0.122807	0.296641	1	2077	tags=19%, list=10%, signal=21%
REACTOME_MEIOSIS	REACTOME_MEIOSIS		96	-0.355923	-1.37369	0.0333333	0.299401	1	4850	tags=33%, list=24%, signal=43%
CELLULAR_CARBOHYDRATE_METABOLIC_PROCESS	CELLULAR_CARBOHYDRATE_METABOLIC_PROCESS		120	-0.359555	-1.37306	0.0166667	0.29933	1	3121	tags=24%, list=15%, signal=28%
REACTOME_SYNTHESIS_OF_GLYCOSYLPHOSPHATIDYLINOSITOL_GPI	REACTOME_SYNTHESIS_OF_GLYCOSYLPHOSPHATIDYLINOSITOL_GPI		17	-0.557178	-1.37206	0.0892857	0.299776	1	2123	tags=29%, list=10%, signal=33%
REACTOME_APC_CDC20_MEDIATED_DEGRADATION_OF_NEK2A	REACTOME_APC_CDC20_MEDIATED_DEGRADATION_OF_NEK2A		20	-0.513834	-1.3678	0.0634921	0.306752	1	2929	tags=30%, list=14%, signal=35%
REACTOME_REGULATION_OF_APOPTOSIS	REACTOME_REGULATION_OF_APOPTOSIS		54	-0.394399	-1.36763	0.0727273	0.305561	1	1919	tags=20%, list=9%, signal=22%
NUCLEOTIDYLTRANSFERASE_ACTIVITY	NUCLEOTIDYLTRANSFERASE_ACTIVITY		45	-0.448629	-1.36728	0.06	0.304813	1	2995	tags=36%, list=15%, signal=42%
PID_LIS1PATHWAY	PID_LIS1PATHWAY		27	-0.463235	-1.36713	0.134615	0.303803	1	2049	tags=26%, list=10%, signal=29%
MICROTUBULE	MICROTUBULE		31	-0.491077	-1.36275	0.0169492	0.311441	1	3160	tags=39%, list=15%, signal=46%
MICROTUBULE_CYTOSKELETON_ORGANIZATION_AND_BIOGENESIS	MICROTUBULE_CYTOSKELETON_ORGANIZATION_AND_BIOGENESIS		33	-0.476933	-1.3623	0.0454545	0.310632	1	5221	tags=48%, list=25%, signal=65%
ORGANELLE_LUMEN	ORGANELLE_LUMEN		391	-0.307931	-1.36004	0	0.314198	1	3955	tags=29%, list=19%, signal=36%
REACTOME_AUTODEGRADATION_OF_CDH1_BY_CDH1_APC_C	REACTOME_AUTODEGRADATION_OF_CDH1_BY_CDH1_APC_C		54	-0.415374	-1.35937	0.0833333	0.313997	1	2297	tags=22%, list=11%, signal=25%
KEGG_PARKINSONS_DISEASE	KEGG_PARKINSONS_DISEASE		106	-0.37348	-1.35795	0.0144928	0.315115	1	2784	tags=20%, list=14%, signal=23%
MYOSIN_COMPLEX	MYOSIN_COMPLEX		15	-0.554265	-1.35604	0.134615	0.318038	1	4156	tags=40%, list=20%, signal=50%
REACTOME_PYRUVATE_METABOLISM	REACTOME_PYRUVATE_METABOLISM		17	-0.525689	-1.35487	0.134615	0.318957	1	4434	tags=47%, list=22%, signal=60%
REACTOME_CDK_MEDIATED_PHOSPHORYLATION_AND_REMOVAL_OF_CDC6	REACTOME_CDK_MEDIATED_PHOSPHORYLATION_AND_REMOVAL_OF_CDC6		45	-0.426081	-1.35323	0.0526316	0.321141	1	1919	tags=20%, list=9%, signal=22%
REACTOME_GAP_JUNCTION_TRAFFICKING	REACTOME_GAP_JUNCTION_TRAFFICKING		22	-0.496112	-1.35207	0.118644	0.321722	1	982	tags=18%, list=5%, signal=19%
ACETYLCHOLINE_BINDING	ACETYLCHOLINE_BINDING		16	-0.526697	-1.35089	0.0877193	0.322766	1	6763	tags=75%, list=33%, signal=112%
MEMBRANE_ENCLOSED_LUMEN	MEMBRANE_ENCLOSED_LUMEN		391	-0.307931	-1.35017	0	0.322596	1	3955	tags=29%, list=19%, signal=36%
CELL_CYCLE_PROCESS	CELL_CYCLE_PROCESS		172	-0.350064	-1.34946	0.015873	0.322937	1	3911	tags=30%, list=19%, signal=36%
KEGG_HOMOLOGOUS_RECOMBINATION	KEGG_HOMOLOGOUS_RECOMBINATION		26	-0.451548	-1.34794	0.114286	0.324594	1	2968	tags=35%, list=14%, signal=40%
HYDROLASE_ACTIVITY_ACTING_ON_GLYCOSYL_BONDS	HYDROLASE_ACTIVITY_ACTING_ON_GLYCOSYL_BONDS		44	-0.409198	-1.34489	0.0384615	0.329491	1	2638	tags=20%, list=13%, signal=23%
CHROMOSOMAL_PART	CHROMOSOMAL_PART		88	-0.376659	-1.34456	0.0185185	0.328794	1	3834	tags=28%, list=19%, signal=35%
RESPONSE_TO_ENDOGENOUS_STIMULUS	RESPONSE_TO_ENDOGENOUS_STIMULUS		184	-0.337822	-1.34238	0.046875	0.331716	1	3670	tags=27%, list=18%, signal=33%
PROTEIN_FOLDING	PROTEIN_FOLDING		55	-0.413404	-1.34143	0.09375	0.332544	1	3749	tags=35%, list=18%, signal=42%
REACTOME_CYCLIN_E_ASSOCIATED_EVENTS_DURING_G1_S_TRANSITION_	REACTOME_CYCLIN_E_ASSOCIATED_EVENTS_DURING_G1_S_TRANSITION_		60	-0.402434	-1.33936	0.0925926	0.33594	1	1919	tags=20%, list=9%, signal=22%
ORGANELLE_ORGANIZATION_AND_BIOGENESIS	ORGANELLE_ORGANIZATION_AND_BIOGENESIS		424	-0.302513	-1.33814	0	0.337234	1	4850	tags=33%, list=24%, signal=42%
MICROTUBULE_BASED_MOVEMENT	MICROTUBULE_BASED_MOVEMENT		16	-0.491715	-1.3379	0.166667	0.33613	1	3621	tags=38%, list=18%, signal=45%
REACTOME_DOUBLE_STRAND_BREAK_REPAIR	REACTOME_DOUBLE_STRAND_BREAK_REPAIR		22	-0.472349	-1.33775	0.135593	0.335145	1	3647	tags=50%, list=18%, signal=61%
HYDROLASE_ACTIVITY_ACTING_ON_CARBON_NITROGEN_NOT_PEPTIDEBONDSIN_LINEAR_AMIDES	HYDROLASE_ACTIVITY_ACTING_ON_CARBON_NITROGEN_NOT_PEPTIDEBONDSIN_LINEAR_AMIDES		19	-0.511915	-1.3327	0.142857	0.344869	1	4388	tags=42%, list=21%, signal=53%
REACTOME_APC_C_CDC20_MEDIATED_DEGRADATION_OF_MITOTIC_PROTEINS	REACTOME_APC_C_CDC20_MEDIATED_DEGRADATION_OF_MITOTIC_PROTEINS		62	-0.402834	-1.33235	0.12069	0.344235	1	2297	tags=21%, list=11%, signal=24%
INTRAMOLECULAR_OXIDOREDUCTASE_ACTIVITY	INTRAMOLECULAR_OXIDOREDUCTASE_ACTIVITY		18	-0.52463	-1.33136	0.101695	0.34486	1	2372	tags=22%, list=12%, signal=25%
REACTOME_SULFUR_AMINO_ACID_METABOLISM	REACTOME_SULFUR_AMINO_ACID_METABOLISM		22	-0.506977	-1.32994	0.0980392	0.346668	1	3756	tags=50%, list=18%, signal=61%
CELL_CYCLE_PHASE	CELL_CYCLE_PHASE		153	-0.341745	-1.32987	0	0.34552	1	3873	tags=28%, list=19%, signal=34%
ENDOPLASMIC_RETICULUM	ENDOPLASMIC_RETICULUM		258	-0.327858	-1.32729	0	0.35045	1	4524	tags=31%, list=22%, signal=39%
AROMATIC_COMPOUND_METABOLIC_PROCESS	AROMATIC_COMPOUND_METABOLIC_PROCESS		25	-0.511793	-1.32479	0.123077	0.354704	1	1587	tags=24%, list=8%, signal=26%
REACTOME_RNA_POL_I_PROMOTER_OPENING	REACTOME_RNA_POL_I_PROMOTER_OPENING		47	-0.425178	-1.32302	0.103448	0.357326	1	5356	tags=34%, list=26%, signal=46%
CENTROSOME	CENTROSOME		49	-0.412235	-1.31819	0.15	0.367737	1	3327	tags=39%, list=16%, signal=46%
REACTOME_DESTABILIZATION_OF_MRNA_BY_KSRP	REACTOME_DESTABILIZATION_OF_MRNA_BY_KSRP		16	-0.528673	-1.31749	0.12	0.367829	1	5949	tags=56%, list=29%, signal=79%
MITOCHONDRIAL_LUMEN	MITOCHONDRIAL_LUMEN		46	-0.398659	-1.31685	0.0517241	0.368263	1	3953	tags=37%, list=19%, signal=46%
PORE_COMPLEX	PORE_COMPLEX		32	-0.416162	-1.31676	0.101695	0.366959	1	1853	tags=25%, list=9%, signal=27%
NUCLEAR_MEMBRANE_PART	NUCLEAR_MEMBRANE_PART		39	-0.414338	-1.31674	0.0576923	0.365467	1	2145	tags=26%, list=10%, signal=29%
KEGG_ARACHIDONIC_ACID_METABOLISM	KEGG_ARACHIDONIC_ACID_METABOLISM		51	-0.403376	-1.31655	0.1	0.364583	1	4518	tags=22%, list=22%, signal=28%
BIOCARTA_NO2IL12_PATHWAY	BIOCARTA_NO2IL12_PATHWAY		15	-0.522097	-1.31134	0.08	0.375975	1	5234	tags=47%, list=25%, signal=63%
REACTOME_PACKAGING_OF_TELOMERE_ENDS	REACTOME_PACKAGING_OF_TELOMERE_ENDS		39	-0.407918	-1.30959	0.0701754	0.378465	1	4761	tags=28%, list=23%, signal=37%
REACTOME_ANTIGEN_ACTIVATES_B_CELL_RECEPTOR_LEADING_TO_GENERATION_OF_SECOND_MESSENGERS	REACTOME_ANTIGEN_ACTIVATES_B_CELL_RECEPTOR_LEADING_TO_GENERATION_OF_SECOND_MESSENGERS		28	-0.443638	-1.30922	0.103448	0.377861	1	3441	tags=39%, list=17%, signal=47%
HYDROLASE_ACTIVITY_ACTING_ON_ACID_ANHYDRIDESCATALYZING_TRANSMEMBRANE_MOVEMENT_OF_SUBSTANCES	HYDROLASE_ACTIVITY_ACTING_ON_ACID_ANHYDRIDESCATALYZING_TRANSMEMBRANE_MOVEMENT_OF_SUBSTANCES		37	-0.400241	-1.30899	0.125	0.376678	1	3124	tags=30%, list=15%, signal=35%
REACTOME_ABCA_TRANSPORTERS_IN_LIPID_HOMEOSTASIS	REACTOME_ABCA_TRANSPORTERS_IN_LIPID_HOMEOSTASIS		17	-0.513863	-1.30723	0.12069	0.378811	1	2231	tags=24%, list=11%, signal=26%
ORGANELLE_OUTER_MEMBRANE	ORGANELLE_OUTER_MEMBRANE		23	-0.49351	-1.30606	0.176471	0.380084	1	2729	tags=35%, list=13%, signal=40%
REACTOME_MITOTIC_M_M_G1_PHASES	REACTOME_MITOTIC_M_M_G1_PHASES		147	-0.342627	-1.30598	0.05	0.378778	1	3813	tags=26%, list=19%, signal=31%
CATION_TRANSPORT	CATION_TRANSPORT		139	-0.340396	-1.30584	0.0476191	0.377554	1	3862	tags=23%, list=19%, signal=28%
PID_BARD1PATHWAY	PID_BARD1PATHWAY		29	-0.458571	-1.30463	0.103448	0.379357	1	4647	tags=45%, list=23%, signal=58%
REACTOME_METABOLISM_OF_PROTEINS	REACTOME_METABOLISM_OF_PROTEINS		371	-0.298192	-1.30335	0	0.380898	1	4303	tags=23%, list=21%, signal=28%
KEGG_GLYCOSYLPHOSPHATIDYLINOSITOL_GPI_ANCHOR_BIOSYNTHESIS	KEGG_GLYCOSYLPHOSPHATIDYLINOSITOL_GPI_ANCHOR_BIOSYNTHESIS		24	-0.485356	-1.30249	0.129032	0.381657	1	2123	tags=25%, list=10%, signal=28%
METHYLTRANSFERASE_ACTIVITY	METHYLTRANSFERASE_ACTIVITY		34	-0.416638	-1.30123	0.138462	0.383329	1	4586	tags=44%, list=22%, signal=57%
DENDRITE	DENDRITE		16	-0.513331	-1.30094	0.16129	0.38255	1	3231	tags=31%, list=16%, signal=37%
CALCIUM_ION_TRANSPORT	CALCIUM_ION_TRANSPORT		25	-0.478561	-1.30041	0.140625	0.382304	1	2723	tags=28%, list=13%, signal=32%
REACTOME_ASSEMBLY_OF_THE_PRE_REPLICATIVE_COMPLEX	REACTOME_ASSEMBLY_OF_THE_PRE_REPLICATIVE_COMPLEX		56	-0.381387	-1.2991	0.15873	0.384182	1	1919	tags=18%, list=9%, signal=20%
MOTOR_ACTIVITY	MOTOR_ACTIVITY		28	-0.402311	-1.29561	0.105263	0.391045	1	3324	tags=29%, list=16%, signal=34%
SECONDARY_ACTIVE_TRANSMEMBRANE_TRANSPORTER_ACTIVITY	SECONDARY_ACTIVE_TRANSMEMBRANE_TRANSPORTER_ACTIVITY		47	-0.402557	-1.2931	0.125	0.394946	1	1646	tags=17%, list=8%, signal=18%
INTERPHASE	INTERPHASE		62	-0.365754	-1.29165	0.0508475	0.396682	1	1964	tags=21%, list=10%, signal=23%
PID_THROMBIN_PAR1_PATHWAY	PID_THROMBIN_PAR1_PATHWAY		42	-0.400238	-1.2888	0.1	0.402773	1	5010	tags=40%, list=24%, signal=53%
RESPONSE_TO_ABIOTIC_STIMULUS	RESPONSE_TO_ABIOTIC_STIMULUS		86	-0.350006	-1.2867	0.0892857	0.405817	1	4344	tags=31%, list=21%, signal=40%
REACTOME_GLYCOLYSIS	REACTOME_GLYCOLYSIS		26	-0.481084	-1.28636	0.0961538	0.404941	1	2124	tags=31%, list=10%, signal=34%
REACTOME_ENOS_ACTIVATION_AND_REGULATION	REACTOME_ENOS_ACTIVATION_AND_REGULATION		18	-0.496364	-1.28295	0.166667	0.411329	1	4459	tags=44%, list=22%, signal=57%
M_PHASE	M_PHASE		101	-0.351773	-1.28165	0.0689655	0.412745	1	4970	tags=38%, list=24%, signal=49%
REACTOME_NITRIC_OXIDE_STIMULATES_GUANYLATE_CYCLASE	REACTOME_NITRIC_OXIDE_STIMULATES_GUANYLATE_CYCLASE		24	-0.433852	-1.27796	0.103448	0.420788	1	3946	tags=25%, list=19%, signal=31%
REACTOME_IRON_UPTAKE_AND_TRANSPORT	REACTOME_IRON_UPTAKE_AND_TRANSPORT		33	-0.422417	-1.27763	0.190476	0.419998	1	2681	tags=30%, list=13%, signal=35%
NUCLEOBASENUCLEOSIDENUCLEOTIDE_KINASE_ACTIVITY	NUCLEOBASENUCLEOSIDENUCLEOTIDE_KINASE_ACTIVITY		23	-0.454554	-1.27695	0.133333	0.420426	1	2659	tags=30%, list=13%, signal=35%
INTEGRIN_BINDING	INTEGRIN_BINDING		30	-0.408518	-1.27369	0.118644	0.427135	1	2622	tags=23%, list=13%, signal=27%
REACTOME_GLUTATHIONE_CONJUGATION	REACTOME_GLUTATHIONE_CONJUGATION		19	-0.491918	-1.27152	0.245283	0.43039	1	5252	tags=53%, list=25%, signal=71%
OXYGEN_AND_REACTIVE_OXYGEN_SPECIES_METABOLIC_PROCESS	OXYGEN_AND_REACTIVE_OXYGEN_SPECIES_METABOLIC_PROCESS		19	-0.476754	-1.2715	0.172414	0.42883	1	2128	tags=21%, list=10%, signal=23%
HETEROCYCLE_METABOLIC_PROCESS	HETEROCYCLE_METABOLIC_PROCESS		25	-0.47272	-1.27056	0.146341	0.430018	1	1995	tags=24%, list=10%, signal=27%
GLUCOSE_METABOLIC_PROCESS	GLUCOSE_METABOLIC_PROCESS		27	-0.442786	-1.27033	0.155172	0.428912	1	3330	tags=37%, list=16%, signal=44%
VACUOLE	VACUOLE		63	-0.37823	-1.26939	0.113208	0.429898	1	2289	tags=27%, list=11%, signal=30%
ATPASE_ACTIVITY_COUPLED_TO_MOVEMENT_OF_SUBSTANCES	ATPASE_ACTIVITY_COUPLED_TO_MOVEMENT_OF_SUBSTANCES		38	-0.387327	-1.26888	0.12963	0.429358	1	3124	tags=29%, list=15%, signal=34%
MITOCHONDRIAL_MATRIX	MITOCHONDRIAL_MATRIX		46	-0.398659	-1.26819	0.15873	0.429838	1	3953	tags=37%, list=19%, signal=46%
BIOCARTA_BARRESTIN_SRC_PATHWAY	BIOCARTA_BARRESTIN_SRC_PATHWAY		15	-0.532157	-1.268	0.176471	0.429006	1	4765	tags=47%, list=23%, signal=61%
NEGATIVE_REGULATION_OF_DNA_METABOLIC_PROCESS	NEGATIVE_REGULATION_OF_DNA_METABOLIC_PROCESS		17	-0.466909	-1.26611	0.153846	0.431903	1	1833	tags=18%, list=9%, signal=19%
OUTER_MEMBRANE	OUTER_MEMBRANE		24	-0.471805	-1.26328	0.181818	0.43724	1	2729	tags=33%, list=13%, signal=38%
REACTOME_ION_TRANSPORT_BY_P_TYPE_ATPASES	REACTOME_ION_TRANSPORT_BY_P_TYPE_ATPASES		31	-0.412561	-1.26089	0.133333	0.442467	1	3124	tags=29%, list=15%, signal=34%
REACTOME_MRNA_CAPPING	REACTOME_MRNA_CAPPING		28	-0.445259	-1.25935	0.181818	0.444456	1	1051	tags=18%, list=5%, signal=19%
REACTOME_FORMATION_OF_THE_HIV1_EARLY_ELONGATION_COMPLEX	REACTOME_FORMATION_OF_THE_HIV1_EARLY_ELONGATION_COMPLEX		32	-0.420496	-1.25874	0.125	0.444413	1	1051	tags=16%, list=5%, signal=16%
KEGG_GLYCOSPHINGOLIPID_BIOSYNTHESIS_GANGLIO_SERIES	KEGG_GLYCOSPHINGOLIPID_BIOSYNTHESIS_GANGLIO_SERIES		15	-0.460034	-1.2587	0.12069	0.442984	1	5879	tags=40%, list=29%, signal=56%
RESPONSE_TO_NUTRIENT_LEVELS	RESPONSE_TO_NUTRIENT_LEVELS		27	-0.429211	-1.25782	0.254902	0.443178	1	2844	tags=26%, list=14%, signal=30%
MICROTUBULE_CYTOSKELETON	MICROTUBULE_CYTOSKELETON		136	-0.332845	-1.25754	0.0289855	0.442269	1	3911	tags=31%, list=19%, signal=38%
REACTOME_METABOLISM_OF_LIPIDS_AND_LIPOPROTEINS	REACTOME_METABOLISM_OF_LIPIDS_AND_LIPOPROTEINS		400	-0.290691	-1.25615	0.0540541	0.444667	1	3559	tags=23%, list=17%, signal=27%
REACTOME_GLUCOSE_TRANSPORT	REACTOME_GLUCOSE_TRANSPORT		38	-0.387691	-1.25594	0.153846	0.443842	1	3113	tags=26%, list=15%, signal=31%
KEGG_PHOSPHATIDYLINOSITOL_SIGNALING_SYSTEM	KEGG_PHOSPHATIDYLINOSITOL_SIGNALING_SYSTEM		67	-0.368397	-1.25375	0.169811	0.447663	1	5034	tags=37%, list=24%, signal=49%
RESPONSE_TO_VIRUS	RESPONSE_TO_VIRUS		47	-0.385552	-1.25364	0.130435	0.446416	1	2435	tags=19%, list=12%, signal=22%
REACTOME_ORC1_REMOVAL_FROM_CHROMATIN	REACTOME_ORC1_REMOVAL_FROM_CHROMATIN		58	-0.383698	-1.24981	0.0806452	0.454918	1	1919	tags=19%, list=9%, signal=21%
REACTOME_DAG_AND_IP3_SIGNALING	REACTOME_DAG_AND_IP3_SIGNALING		31	-0.41586	-1.24877	0.216667	0.456415	1	5016	tags=39%, list=24%, signal=51%
ATPASE_ACTIVITY	ATPASE_ACTIVITY		101	-0.327492	-1.24725	0.12963	0.458499	1	3338	tags=23%, list=16%, signal=27%
CHROMOSOME	CHROMOSOME		114	-0.339163	-1.24708	0.0983607	0.457347	1	4697	tags=34%, list=23%, signal=44%
METAL_ION_TRANSPORT	METAL_ION_TRANSPORT		111	-0.332107	-1.24522	0.0983607	0.46051	1	4234	tags=26%, list=21%, signal=33%
REACTOME_CGMP_EFFECTS	REACTOME_CGMP_EFFECTS		19	-0.463427	-1.24479	0.169811	0.460001	1	5437	tags=32%, list=26%, signal=43%
ENDOMEMBRANE_SYSTEM	ENDOMEMBRANE_SYSTEM		194	-0.314168	-1.24446	0.0909091	0.459497	1	3446	tags=28%, list=17%, signal=33%
KEGG_BIOSYNTHESIS_OF_UNSATURATED_FATTY_ACIDS	KEGG_BIOSYNTHESIS_OF_UNSATURATED_FATTY_ACIDS		19	-0.476527	-1.24354	0.163636	0.460297	1	3384	tags=37%, list=16%, signal=44%
REACTOME_MHC_CLASS_II_ANTIGEN_PRESENTATION	REACTOME_MHC_CLASS_II_ANTIGEN_PRESENTATION		82	-0.339193	-1.24284	0.117647	0.46098	1	3872	tags=30%, list=19%, signal=37%
ION_TRANSPORT	ION_TRANSPORT		175	-0.315743	-1.24204	0.101449	0.460938	1	2862	tags=17%, list=14%, signal=20%
CELLULAR_RESPONSE_TO_STIMULUS	CELLULAR_RESPONSE_TO_STIMULUS		17	-0.488605	-1.24151	0.206349	0.460895	1	3670	tags=53%, list=18%, signal=64%
GATED_CHANNEL_ACTIVITY	GATED_CHANNEL_ACTIVITY		115	-0.320922	-1.24079	0.107692	0.461261	1	5284	tags=31%, list=26%, signal=42%
VOLTAGE_GATED_CALCIUM_CHANNEL_COMPLEX	VOLTAGE_GATED_CALCIUM_CHANNEL_COMPLEX		15	-0.492113	-1.23985	0.25	0.462676	1	3649	tags=40%, list=18%, signal=49%
PIGMENT_METABOLIC_PROCESS	PIGMENT_METABOLIC_PROCESS		18	-0.454789	-1.23872	0.204082	0.464375	1	1995	tags=22%, list=10%, signal=25%
REACTOME_PLATELET_CALCIUM_HOMEOSTASIS	REACTOME_PLATELET_CALCIUM_HOMEOSTASIS		15	-0.488151	-1.23697	0.156863	0.467482	1	5939	tags=47%, list=29%, signal=66%
KEGG_RNA_DEGRADATION	KEGG_RNA_DEGRADATION		51	-0.355963	-1.23601	0.140351	0.468527	1	2713	tags=25%, list=13%, signal=29%
KEGG_PROTEASOME	KEGG_PROTEASOME		42	-0.379242	-1.23575	0.181818	0.468039	1	1919	tags=19%, list=9%, signal=21%
PROTEIN_HETERODIMERIZATION_ACTIVITY	PROTEIN_HETERODIMERIZATION_ACTIVITY		74	-0.343193	-1.23542	0.0645161	0.467535	1	3037	tags=23%, list=15%, signal=27%
KEGG_STARCH_AND_SUCROSE_METABOLISM	KEGG_STARCH_AND_SUCROSE_METABOLISM		39	-0.388053	-1.23488	0.21875	0.467585	1	2342	tags=21%, list=11%, signal=23%
CYTOSKELETON_ORGANIZATION_AND_BIOGENESIS	CYTOSKELETON_ORGANIZATION_AND_BIOGENESIS		195	-0.311154	-1.23355	0.0597015	0.469689	1	4901	tags=34%, list=24%, signal=44%
REACTOME_TRANSMEMBRANE_TRANSPORT_OF_SMALL_MOLECULES	REACTOME_TRANSMEMBRANE_TRANSPORT_OF_SMALL_MOLECULES		396	-0.287386	-1.23286	0.0416667	0.469598	1	3994	tags=22%, list=19%, signal=27%
KEGG_OXIDATIVE_PHOSPHORYLATION	KEGG_OXIDATIVE_PHOSPHORYLATION		110	-0.345764	-1.23226	0.166667	0.469927	1	2784	tags=18%, list=14%, signal=21%
KEGG_ARGININE_AND_PROLINE_METABOLISM	KEGG_ARGININE_AND_PROLINE_METABOLISM		52	-0.364218	-1.23215	0.125	0.468831	1	2007	tags=19%, list=10%, signal=21%
ENDOPLASMIC_RETICULUM_MEMBRANE	ENDOPLASMIC_RETICULUM_MEMBRANE		74	-0.362449	-1.23193	0.0983607	0.467641	1	3446	tags=28%, list=17%, signal=34%
PHOSPHOINOSITIDE_METABOLIC_PROCESS	PHOSPHOINOSITIDE_METABOLIC_PROCESS		24	-0.428753	-1.23133	0.16	0.467865	1	3290	tags=29%, list=16%, signal=35%
NUCLEOBASENUCLEOSIDE_AND_NUCLEOTIDE_METABOLIC_PROCESS	NUCLEOBASENUCLEOSIDE_AND_NUCLEOTIDE_METABOLIC_PROCESS		48	-0.363634	-1.23035	0.105263	0.469079	1	2320	tags=25%, list=11%, signal=28%
NUCLEAR_PORE	NUCLEAR_PORE		28	-0.421206	-1.22681	0.236364	0.476504	1	1853	tags=25%, list=9%, signal=27%
STEROID_METABOLIC_PROCESS	STEROID_METABOLIC_PROCESS		65	-0.360095	-1.22605	0.15873	0.476974	1	2696	tags=18%, list=13%, signal=21%
REACTOME_ER_PHAGOSOME_PATHWAY	REACTOME_ER_PHAGOSOME_PATHWAY		57	-0.360823	-1.22139	0.127273	0.488338	1	1919	tags=18%, list=9%, signal=19%
STRUCTURE_SPECIFIC_DNA_BINDING	STRUCTURE_SPECIFIC_DNA_BINDING		53	-0.373879	-1.22128	0.137931	0.487084	1	1053	tags=13%, list=5%, signal=14%
GLYCOPROTEIN_METABOLIC_PROCESS	GLYCOPROTEIN_METABOLIC_PROCESS		85	-0.334351	-1.22115	0.145161	0.48601	1	4083	tags=32%, list=20%, signal=39%
PIGMENT_BIOSYNTHETIC_PROCESS	PIGMENT_BIOSYNTHETIC_PROCESS		17	-0.476792	-1.21964	0.186441	0.488455	1	1995	tags=24%, list=10%, signal=26%
RESPONSE_TO_LIGHT_STIMULUS	RESPONSE_TO_LIGHT_STIMULUS		44	-0.374436	-1.21948	0.123077	0.487608	1	3649	tags=27%, list=18%, signal=33%
PROTON_TRANSPORTING_TWO_SECTOR_ATPASE_COMPLEX	PROTON_TRANSPORTING_TWO_SECTOR_ATPASE_COMPLEX		15	-0.479122	-1.2189	0.166667	0.487516	1	2718	tags=33%, list=13%, signal=38%
REACTOME_NEP_NS2_INTERACTS_WITH_THE_CELLULAR_EXPORT_MACHINERY	REACTOME_NEP_NS2_INTERACTS_WITH_THE_CELLULAR_EXPORT_MACHINERY		27	-0.393799	-1.21793	0.166667	0.488433	1	941	tags=19%, list=5%, signal=19%
ADENYL_NUCLEOTIDE_BINDING	ADENYL_NUCLEOTIDE_BINDING		150	-0.308815	-1.21776	0.111111	0.487448	1	3615	tags=27%, list=18%, signal=33%
CELL_CYCLE_CHECKPOINT_GO_0000075	CELL_CYCLE_CHECKPOINT_GO_0000075		44	-0.372759	-1.21655	0.20339	0.489375	1	4722	tags=39%, list=23%, signal=50%
HYDROGEN_ION_TRANSMEMBRANE_TRANSPORTER_ACTIVITY	HYDROGEN_ION_TRANSMEMBRANE_TRANSPORTER_ACTIVITY		26	-0.43119	-1.21362	0.176471	0.494308	1	1832	tags=19%, list=9%, signal=21%
NUCLEAR_LUMEN	NUCLEAR_LUMEN		325	-0.279628	-1.21243	0.0769231	0.49654	1	3466	tags=25%, list=17%, signal=29%
BIOCARTA_NDKDYNAMIN_PATHWAY	BIOCARTA_NDKDYNAMIN_PATHWAY		17	-0.458865	-1.2123	0.287879	0.49525	1	1910	tags=24%, list=9%, signal=26%
KEGG_METABOLISM_OF_XENOBIOTICS_BY_CYTOCHROME_P450	KEGG_METABOLISM_OF_XENOBIOTICS_BY_CYTOCHROME_P450		60	-0.348122	-1.21202	0.155172	0.494548	1	5252	tags=30%, list=25%, signal=40%
REACTOME_HOMOLOGOUS_RECOMBINATION_REPAIR_OF_REPLICATION_INDEPENDENT_DOUBLE_STRAND_BREAKS	REACTOME_HOMOLOGOUS_RECOMBINATION_REPAIR_OF_REPLICATION_INDEPENDENT_DOUBLE_STRAND_BREAKS		16	-0.487615	-1.21198	0.188679	0.493198	1	3647	tags=56%, list=18%, signal=68%
REACTOME_O_LINKED_GLYCOSYLATION_OF_MUCINS	REACTOME_O_LINKED_GLYCOSYLATION_OF_MUCINS		50	-0.37311	-1.21057	0.19697	0.495364	1	4281	tags=28%, list=21%, signal=35%
REACTOME_VIF_MEDIATED_DEGRADATION_OF_APOBEC3G	REACTOME_VIF_MEDIATED_DEGRADATION_OF_APOBEC3G		48	-0.383313	-1.21053	0.241935	0.49409	1	1919	tags=19%, list=9%, signal=21%
GLYCOPROTEIN_BIOSYNTHETIC_PROCESS	GLYCOPROTEIN_BIOSYNTHETIC_PROCESS		71	-0.351983	-1.21018	0.136364	0.493546	1	4083	tags=32%, list=20%, signal=40%
BIOCARTA_PTDINS_PATHWAY	BIOCARTA_PTDINS_PATHWAY		23	-0.401557	-1.20885	0.206897	0.495638	1	3371	tags=26%, list=16%, signal=31%
PRIMARY_ACTIVE_TRANSMEMBRANE_TRANSPORTER_ACTIVITY	PRIMARY_ACTIVE_TRANSMEMBRANE_TRANSPORTER_ACTIVITY		38	-0.39564	-1.20882	0.196429	0.494232	1	3124	tags=29%, list=15%, signal=34%
PROTEIN_C_TERMINUS_BINDING	PROTEIN_C_TERMINUS_BINDING		71	-0.33985	-1.20702	0.169231	0.497826	1	3480	tags=27%, list=17%, signal=32%
NUCLEAR_ENVELOPE	NUCLEAR_ENVELOPE		67	-0.333081	-1.20455	0.213115	0.503009	1	2207	tags=27%, list=11%, signal=30%
ACTIVE_TRANSMEMBRANE_TRANSPORTER_ACTIVITY	ACTIVE_TRANSMEMBRANE_TRANSPORTER_ACTIVITY		120	-0.316625	-1.20397	0.111111	0.502965	1	2231	tags=18%, list=11%, signal=20%
REACTOME_PKA_MEDIATED_PHOSPHORYLATION_OF_CREB	REACTOME_PKA_MEDIATED_PHOSPHORYLATION_OF_CREB		17	-0.467365	-1.20268	0.193548	0.505629	1	5795	tags=53%, list=28%, signal=74%
NUCLEOPLASM	NUCLEOPLASM		238	-0.287439	-1.20223	0.084507	0.505633	1	3605	tags=27%, list=17%, signal=33%
REACTOME_SCF_BETA_TRCP_MEDIATED_DEGRADATION_OF_EMI1	REACTOME_SCF_BETA_TRCP_MEDIATED_DEGRADATION_OF_EMI1		47	-0.387767	-1.20214	0.140351	0.504486	1	1919	tags=19%, list=9%, signal=21%
KEGG_VASCULAR_SMOOTH_MUSCLE_CONTRACTION	KEGG_VASCULAR_SMOOTH_MUSCLE_CONTRACTION		110	-0.319849	-1.20016	0.166667	0.508588	1	5614	tags=35%, list=27%, signal=47%
GLYCEROPHOSPHOLIPID_BIOSYNTHETIC_PROCESS	GLYCEROPHOSPHOLIPID_BIOSYNTHETIC_PROCESS		26	-0.436551	-1.2001	0.211538	0.507226	1	3290	tags=35%, list=16%, signal=41%
CYTOSOL	CYTOSOL		186	-0.305206	-1.19937	0.112676	0.507523	1	3976	tags=27%, list=19%, signal=34%
REACTOME_G1_PHASE	REACTOME_G1_PHASE		34	-0.392632	-1.19893	0.214286	0.507196	1	1599	tags=21%, list=8%, signal=22%
VOLTAGE_GATED_CHANNEL_ACTIVITY	VOLTAGE_GATED_CHANNEL_ACTIVITY		71	-0.348223	-1.19762	0.212121	0.509115	1	4402	tags=31%, list=21%, signal=39%
KEGG_PENTOSE_AND_GLUCURONATE_INTERCONVERSIONS	KEGG_PENTOSE_AND_GLUCURONATE_INTERCONVERSIONS		18	-0.426944	-1.19674	0.212121	0.509672	1	2342	tags=22%, list=11%, signal=25%
MONOVALENT_INORGANIC_CATION_TRANSMEMBRANE_TRANSPORTER_ACTIVITY	MONOVALENT_INORGANIC_CATION_TRANSMEMBRANE_TRANSPORTER_ACTIVITY		32	-0.406662	-1.19641	0.148148	0.509455	1	3882	tags=28%, list=19%, signal=35%
KEGG_CALCIUM_SIGNALING_PATHWAY	KEGG_CALCIUM_SIGNALING_PATHWAY		171	-0.30726	-1.19543	0.104478	0.510914	1	5614	tags=32%, list=27%, signal=44%
REACTOME_CELL_CYCLE_CHECKPOINTS	REACTOME_CELL_CYCLE_CHECKPOINTS		100	-0.321607	-1.19329	0.137931	0.515439	1	3612	tags=25%, list=18%, signal=30%
REACTOME_MUSCLE_CONTRACTION	REACTOME_MUSCLE_CONTRACTION		44	-0.369659	-1.19037	0.20339	0.522186	1	2106	tags=16%, list=10%, signal=18%
REACTOME_STRIATED_MUSCLE_CONTRACTION	REACTOME_STRIATED_MUSCLE_CONTRACTION		27	-0.397039	-1.19021	0.214286	0.521116	1	526	tags=11%, list=3%, signal=11%
REACTOME_ANTIGEN_PROCESSING_UBIQUITINATION_PROTEASOME_DEGRADATION	REACTOME_ANTIGEN_PROCESSING_UBIQUITINATION_PROTEASOME_DEGRADATION		184	-0.300803	-1.18942	0.140625	0.521985	1	2150	tags=18%, list=10%, signal=20%
RESPONSE_TO_RADIATION	RESPONSE_TO_RADIATION		57	-0.3581	-1.18935	0.203704	0.520805	1	3649	tags=26%, list=18%, signal=32%
PROTEIN_TRANSPORT	PROTEIN_TRANSPORT		141	-0.304165	-1.18928	0.126984	0.519498	1	2445	tags=18%, list=12%, signal=20%
TRANSFERASE_ACTIVITY_TRANSFERRING_ONE_CARBON_GROUPS	TRANSFERASE_ACTIVITY_TRANSFERRING_ONE_CARBON_GROUPS		35	-0.391771	-1.18784	0.155172	0.522075	1	4586	tags=43%, list=22%, signal=55%
TRANSLATION_REGULATOR_ACTIVITY	TRANSLATION_REGULATOR_ACTIVITY		31	-0.386827	-1.1838	0.214286	0.531828	1	3670	tags=32%, list=18%, signal=39%
DNA_RECOMBINATION	DNA_RECOMBINATION		43	-0.364317	-1.18275	0.20339	0.533125	1	3647	tags=33%, list=18%, signal=39%
REGULATION_OF_T_CELL_PROLIFERATION	REGULATION_OF_T_CELL_PROLIFERATION		16	-0.443573	-1.18235	0.214286	0.532872	1	2799	tags=25%, list=14%, signal=29%
REACTOME_RNA_POL_I_RNA_POL_III_AND_MITOCHONDRIAL_TRANSCRIPTION	REACTOME_RNA_POL_I_RNA_POL_III_AND_MITOCHONDRIAL_TRANSCRIPTION		103	-0.325093	-1.18205	0.166667	0.531973	1	2075	tags=17%, list=10%, signal=18%
GOLGI_APPARATUS	GOLGI_APPARATUS		199	-0.298502	-1.18069	0.118421	0.534263	1	3119	tags=23%, list=15%, signal=27%
NUCLEAR_PART	NUCLEAR_PART		487	-0.271165	-1.18058	0.0821918	0.533281	1	2995	tags=21%, list=15%, signal=24%
REACTOME_ZINC_TRANSPORTERS	REACTOME_ZINC_TRANSPORTERS		15	-0.453766	-1.18038	0.215686	0.532232	1	907	tags=13%, list=4%, signal=14%
REACTOME_ASSOCIATION_OF_TRIC_CCT_WITH_TARGET_PROTEINS_DURING_BIOSYNTHESIS	REACTOME_ASSOCIATION_OF_TRIC_CCT_WITH_TARGET_PROTEINS_DURING_BIOSYNTHESIS		24	-0.3936	-1.18005	0.25	0.53185	1	4303	tags=33%, list=21%, signal=42%
SPINDLE	SPINDLE		37	-0.384413	-1.17841	0.263889	0.535005	1	2671	tags=30%, list=13%, signal=34%
UBIQUITIN_LIGASE_COMPLEX	UBIQUITIN_LIGASE_COMPLEX		24	-0.405783	-1.17756	0.24	0.536293	1	4143	tags=38%, list=20%, signal=47%
LIGASE_ACTIVITY_FORMING_CARBON_NITROGEN_BONDS	LIGASE_ACTIVITY_FORMING_CARBON_NITROGEN_BONDS		62	-0.356161	-1.17731	0.184615	0.53569	1	2929	tags=31%, list=14%, signal=36%
REACTOME_POST_TRANSLATIONAL_PROTEIN_MODIFICATION	REACTOME_POST_TRANSLATIONAL_PROTEIN_MODIFICATION		166	-0.305011	-1.17716	0.161765	0.534651	1	4282	tags=27%, list=21%, signal=33%
TRANSFERASE_ACTIVITY_TRANSFERRING_PHOSPHORUS_CONTAINING_GROUPS	TRANSFERASE_ACTIVITY_TRANSFERRING_PHOSPHORUS_CONTAINING_GROUPS		396	-0.273856	-1.1771	0.114286	0.533398	1	4752	tags=33%, list=23%, signal=42%
MEMBRANE_LIPID_METABOLIC_PROCESS	MEMBRANE_LIPID_METABOLIC_PROCESS		87	-0.326059	-1.17702	0.181818	0.532175	1	3431	tags=23%, list=17%, signal=27%
PID_CXCR3PATHWAY	PID_CXCR3PATHWAY		40	-0.355964	-1.17501	0.196078	0.536339	1	6400	tags=45%, list=31%, signal=65%
VOLTAGE_GATED_CALCIUM_CHANNEL_ACTIVITY	VOLTAGE_GATED_CALCIUM_CHANNEL_ACTIVITY		18	-0.476466	-1.17329	0.272727	0.539503	1	5238	tags=44%, list=25%, signal=60%
NEURON_PROJECTION	NEURON_PROJECTION		19	-0.440164	-1.17278	0.254545	0.539496	1	4461	tags=37%, list=22%, signal=47%
KEGG_ALZHEIMERS_DISEASE	KEGG_ALZHEIMERS_DISEASE		149	-0.304782	-1.17128	0.183333	0.542253	1	3817	tags=23%, list=19%, signal=28%
INTEGRAL_TO_ORGANELLE_MEMBRANE	INTEGRAL_TO_ORGANELLE_MEMBRANE		42	-0.38068	-1.16991	0.272727	0.544771	1	1835	tags=21%, list=9%, signal=23%
PROTEIN_HOMOOLIGOMERIZATION	PROTEIN_HOMOOLIGOMERIZATION		20	-0.405246	-1.16648	0.25	0.552247	1	4677	tags=40%, list=23%, signal=52%
TRANSFERASE_ACTIVITY_TRANSFERRING_SULFUR_CONTAINING_GROUPS	TRANSFERASE_ACTIVITY_TRANSFERRING_SULFUR_CONTAINING_GROUPS		29	-0.399514	-1.16578	0.20339	0.55276	1	1755	tags=17%, list=9%, signal=19%
GLUTATHIONE_TRANSFERASE_ACTIVITY	GLUTATHIONE_TRANSFERASE_ACTIVITY		15	-0.455828	-1.16527	0.35	0.553004	1	5252	tags=47%, list=25%, signal=63%
DRUG_BINDING	DRUG_BINDING		15	-0.460832	-1.16383	0.28125	0.555544	1	1079	tags=13%, list=5%, signal=14%
KEGG_INOSITOL_PHOSPHATE_METABOLISM	KEGG_INOSITOL_PHOSPHATE_METABOLISM		46	-0.368214	-1.16281	0.269231	0.556663	1	4535	tags=33%, list=22%, signal=42%
SODIUM_CHANNEL_ACTIVITY	SODIUM_CHANNEL_ACTIVITY		16	-0.432136	-1.16224	0.245614	0.556633	1	2674	tags=25%, list=13%, signal=29%
REACTOME_REGULATION_OF_ORNITHINE_DECARBOXYLASE_ODC	REACTOME_REGULATION_OF_ORNITHINE_DECARBOXYLASE_ODC		47	-0.373509	-1.16148	0.264706	0.557447	1	2011	tags=21%, list=10%, signal=24%
BIOSYNTHETIC_PROCESS	BIOSYNTHETIC_PROCESS		422	-0.268363	-1.15973	0.0945946	0.561057	1	3451	tags=20%, list=17%, signal=23%
NEUROGENESIS	NEUROGENESIS		90	-0.317978	-1.15946	0.125	0.560415	1	3338	tags=20%, list=16%, signal=24%
CALMODULIN_BINDING	CALMODULIN_BINDING		25	-0.405557	-1.15896	0.20339	0.560674	1	4599	tags=36%, list=22%, signal=46%
PID_IL8CXCR1_PATHWAY	PID_IL8CXCR1_PATHWAY		25	-0.418233	-1.15892	0.234375	0.559391	1	5010	tags=48%, list=24%, signal=63%
REACTOME_PRE_NOTCH_PROCESSING_IN_GOLGI	REACTOME_PRE_NOTCH_PROCESSING_IN_GOLGI		16	-0.470063	-1.15679	0.313725	0.563759	1	831	tags=13%, list=4%, signal=13%
KEGG_SYSTEMIC_LUPUS_ERYTHEMATOSUS	KEGG_SYSTEMIC_LUPUS_ERYTHEMATOSUS		107	-0.318353	-1.15535	0.177419	0.566593	1	3537	tags=21%, list=17%, signal=25%
PID_RETINOIC_ACID_PATHWAY	PID_RETINOIC_ACID_PATHWAY		28	-0.402045	-1.15516	0.22807	0.565738	1	463	tags=11%, list=2%, signal=11%
REACTOME_CA_DEPENDENT_EVENTS	REACTOME_CA_DEPENDENT_EVENTS		29	-0.400568	-1.15484	0.303571	0.565375	1	5016	tags=38%, list=24%, signal=50%
REACTOME_PHASE_II_CONJUGATION	REACTOME_PHASE_II_CONJUGATION		53	-0.337262	-1.15402	0.25	0.566163	1	3528	tags=26%, list=17%, signal=32%
LIPID_BINDING	LIPID_BINDING		73	-0.341698	-1.15263	0.214286	0.568168	1	2886	tags=21%, list=14%, signal=24%
MITOTIC_CELL_CYCLE	MITOTIC_CELL_CYCLE		136	-0.303019	-1.15236	0.237288	0.567669	1	2929	tags=21%, list=14%, signal=24%
CARBOHYDRATE_CATABOLIC_PROCESS	CARBOHYDRATE_CATABOLIC_PROCESS		23	-0.41172	-1.15233	0.244898	0.566373	1	3330	tags=30%, list=16%, signal=36%
REACTOME_G0_AND_EARLY_G1	REACTOME_G0_AND_EARLY_G1		19	-0.401226	-1.15138	0.230769	0.567559	1	1594	tags=16%, list=8%, signal=17%
REACTOME_RNA_POL_II_TRANSCRIPTION_PRE_INITIATION_AND_PROMOTER_OPENING	REACTOME_RNA_POL_II_TRANSCRIPTION_PRE_INITIATION_AND_PROMOTER_OPENING		39	-0.372395	-1.15123	0.213115	0.566595	1	2476	tags=21%, list=12%, signal=23%
KEGG_PANTOTHENATE_AND_COA_BIOSYNTHESIS	KEGG_PANTOTHENATE_AND_COA_BIOSYNTHESIS		16	-0.456836	-1.15107	0.3125	0.565617	1	6490	tags=56%, list=31%, signal=82%
ANION_CATION_SYMPORTER_ACTIVITY	ANION_CATION_SYMPORTER_ACTIVITY		16	-0.456598	-1.15088	0.291667	0.564581	1	179	tags=13%, list=1%, signal=13%
REACTOME_EXTRACELLULAR_MATRIX_ORGANIZATION	REACTOME_EXTRACELLULAR_MATRIX_ORGANIZATION		83	-0.332661	-1.15045	0.210526	0.564434	1	2930	tags=17%, list=14%, signal=20%
KEGG_NICOTINATE_AND_NICOTINAMIDE_METABOLISM	KEGG_NICOTINATE_AND_NICOTINAMIDE_METABOLISM		21	-0.434242	-1.15037	0.272727	0.563265	1	886	tags=19%, list=4%, signal=20%
KEGG_TRYPTOPHAN_METABOLISM	KEGG_TRYPTOPHAN_METABOLISM		38	-0.376761	-1.14862	0.298507	0.566376	1	4051	tags=29%, list=20%, signal=36%
KEGG_GLYCINE_SERINE_AND_THREONINE_METABOLISM	KEGG_GLYCINE_SERINE_AND_THREONINE_METABOLISM		31	-0.378797	-1.14847	0.296296	0.565345	1	2952	tags=29%, list=14%, signal=34%
TRANSLATION_FACTOR_ACTIVITY_NUCLEIC_ACID_BINDING	TRANSLATION_FACTOR_ACTIVITY_NUCLEIC_ACID_BINDING		29	-0.397584	-1.14829	0.213115	0.564361	1	3670	tags=34%, list=18%, signal=42%
NUCLEAR_ENVELOPE_ENDOPLASMIC_RETICULUM_NETWORK	NUCLEAR_ENVELOPE_ENDOPLASMIC_RETICULUM_NETWORK		83	-0.329455	-1.14619	0.237288	0.568892	1	3446	tags=27%, list=17%, signal=32%
ESTABLISHMENT_OF_PROTEIN_LOCALIZATION	ESTABLISHMENT_OF_PROTEIN_LOCALIZATION		166	-0.287197	-1.14578	0.222222	0.568578	1	2445	tags=17%, list=12%, signal=19%
REACTOME_REGULATION_OF_GLUCOKINASE_BY_GLUCOKINASE_REGULATORY_PROTEIN	REACTOME_REGULATION_OF_GLUCOKINASE_BY_GLUCOKINASE_REGULATORY_PROTEIN		27	-0.39019	-1.14492	0.244898	0.569474	1	941	tags=19%, list=5%, signal=19%
REACTOME_MITOTIC_PROMETAPHASE	REACTOME_MITOTIC_PROMETAPHASE		74	-0.32178	-1.14332	0.225806	0.572142	1	3172	tags=24%, list=15%, signal=29%
INTRACELLULAR_PROTEIN_TRANSPORT	INTRACELLULAR_PROTEIN_TRANSPORT		129	-0.29479	-1.14272	0.220339	0.572378	1	2445	tags=18%, list=12%, signal=20%
KEGG_ALPHA_LINOLENIC_ACID_METABOLISM	KEGG_ALPHA_LINOLENIC_ACID_METABOLISM		17	-0.447845	-1.14217	0.37037	0.572675	1	7450	tags=65%, list=36%, signal=101%
CELLULAR_LOCALIZATION	CELLULAR_LOCALIZATION		334	-0.265513	-1.14134	0.144928	0.573639	1	2445	tags=17%, list=12%, signal=19%
REACTOME_INTERACTIONS_OF_VPR_WITH_HOST_CELLULAR_PROTEINS	REACTOME_INTERACTIONS_OF_VPR_WITH_HOST_CELLULAR_PROTEINS		32	-0.384746	-1.14131	0.261538	0.572361	1	941	tags=19%, list=5%, signal=20%
KINASE_ACTIVITY	KINASE_ACTIVITY		345	-0.262508	-1.1413	0.144737	0.571031	1	4791	tags=32%, list=23%, signal=42%
KEGG_UBIQUITIN_MEDIATED_PROTEOLYSIS	KEGG_UBIQUITIN_MEDIATED_PROTEOLYSIS		122	-0.301516	-1.14088	0.242857	0.570681	1	3057	tags=22%, list=15%, signal=26%
AMINO_SUGAR_METABOLIC_PROCESS	AMINO_SUGAR_METABOLIC_PROCESS		18	-0.431106	-1.14049	0.298507	0.570346	1	3598	tags=22%, list=17%, signal=27%
DNA_CATABOLIC_PROCESS	DNA_CATABOLIC_PROCESS		22	-0.425968	-1.14009	0.280702	0.570247	1	1697	tags=23%, list=8%, signal=25%
REACTOME_SYNTHESIS_AND_INTERCONVERSION_OF_NUCLEOTIDE_DI_AND_TRIPHOSPHATES	REACTOME_SYNTHESIS_AND_INTERCONVERSION_OF_NUCLEOTIDE_DI_AND_TRIPHOSPHATES		16	-0.471764	-1.13961	0.291667	0.570209	1	1610	tags=19%, list=8%, signal=20%
RESPONSE_TO_OTHER_ORGANISM	RESPONSE_TO_OTHER_ORGANISM		75	-0.317266	-1.13925	0.183333	0.569862	1	2590	tags=16%, list=13%, signal=18%
REACTOME_ADAPTIVE_IMMUNE_SYSTEM	REACTOME_ADAPTIVE_IMMUNE_SYSTEM		474	-0.256006	-1.13725	0.031746	0.573906	1	3813	tags=23%, list=19%, signal=28%
REACTOME_CLASS_I_MHC_MEDIATED_ANTIGEN_PROCESSING_PRESENTATION	REACTOME_CLASS_I_MHC_MEDIATED_ANTIGEN_PROCESSING_PRESENTATION		217	-0.284363	-1.13713	0.20339	0.572919	1	2297	tags=18%, list=11%, signal=20%
BIOCARTA_CTLA4_PATHWAY	BIOCARTA_CTLA4_PATHWAY		20	-0.441057	-1.13672	0.25	0.572795	1	5234	tags=45%, list=25%, signal=60%
REACTOME_CREB_PHOSPHORYLATION_THROUGH_THE_ACTIVATION_OF_CAMKII	REACTOME_CREB_PHOSPHORYLATION_THROUGH_THE_ACTIVATION_OF_CAMKII		15	-0.45008	-1.13179	0.327869	0.58443	1	7780	tags=67%, list=38%, signal=107%
RESPONSE_TO_HYPOXIA	RESPONSE_TO_HYPOXIA		25	-0.403451	-1.13028	0.32	0.58747	1	898	tags=16%, list=4%, signal=17%
M_PHASE_OF_MITOTIC_CELL_CYCLE	M_PHASE_OF_MITOTIC_CELL_CYCLE		77	-0.312181	-1.12812	0.269231	0.592486	1	4970	tags=35%, list=24%, signal=46%
NUCLEOTIDE_METABOLIC_PROCESS	NUCLEOTIDE_METABOLIC_PROCESS		38	-0.375567	-1.12769	0.298246	0.592128	1	2320	tags=29%, list=11%, signal=33%
MAINTENANCE_OF_LOCALIZATION	MAINTENANCE_OF_LOCALIZATION		20	-0.419611	-1.12686	0.339286	0.593314	1	1063	tags=15%, list=5%, signal=16%
REACTOME_ION_CHANNEL_TRANSPORT	REACTOME_ION_CHANNEL_TRANSPORT		52	-0.335128	-1.12583	0.225806	0.594974	1	4530	tags=27%, list=22%, signal=34%
SUBSTRATE_SPECIFIC_TRANSPORTER_ACTIVITY	SUBSTRATE_SPECIFIC_TRANSPORTER_ACTIVITY		378	-0.261378	-1.12493	0.101449	0.596087	1	3649	tags=21%, list=18%, signal=25%
ONE_CARBON_COMPOUND_METABOLIC_PROCESS	ONE_CARBON_COMPOUND_METABOLIC_PROCESS		26	-0.386969	-1.1248	0.307692	0.594979	1	1420	tags=23%, list=7%, signal=25%
MITOSIS	MITOSIS		75	-0.312114	-1.12473	0.285714	0.59378	1	4970	tags=35%, list=24%, signal=46%
CARBON_CARBON_LYASE_ACTIVITY	CARBON_CARBON_LYASE_ACTIVITY		18	-0.45146	-1.12389	0.363636	0.594835	1	3625	tags=33%, list=18%, signal=40%
CATION_TRANSMEMBRANE_TRANSPORTER_ACTIVITY	CATION_TRANSMEMBRANE_TRANSPORTER_ACTIVITY		206	-0.287027	-1.1237	0.246377	0.594109	1	4234	tags=24%, list=21%, signal=30%
KEGG_ANTIGEN_PROCESSING_AND_PRESENTATION	KEGG_ANTIGEN_PROCESSING_AND_PRESENTATION		81	-0.316392	-1.12219	0.269841	0.597076	1	2522	tags=19%, list=12%, signal=21%
NEURITE_DEVELOPMENT	NEURITE_DEVELOPMENT		53	-0.345014	-1.12098	0.212121	0.599107	1	2460	tags=19%, list=12%, signal=21%
REACTOME_CROSS_PRESENTATION_OF_SOLUBLE_EXOGENOUS_ANTIGENS_ENDOSOMES	REACTOME_CROSS_PRESENTATION_OF_SOLUBLE_EXOGENOUS_ANTIGENS_ENDOSOMES		44	-0.349077	-1.12082	0.277778	0.598062	1	1919	tags=18%, list=9%, signal=20%
RESPONSE_TO_EXTRACELLULAR_STIMULUS	RESPONSE_TO_EXTRACELLULAR_STIMULUS		31	-0.36465	-1.12059	0.321429	0.597334	1	2844	tags=23%, list=14%, signal=26%
INTRACELLULAR_TRANSPORT	INTRACELLULAR_TRANSPORT		255	-0.268576	-1.12035	0.183333	0.596628	1	3119	tags=21%, list=15%, signal=24%
TRANSLATIONAL_INITIATION	TRANSLATIONAL_INITIATION		26	-0.407693	-1.11969	0.262295	0.597293	1	3670	tags=35%, list=18%, signal=42%
REGULATION_OF_CYTOSKELETON_ORGANIZATION_AND_BIOGENESIS	REGULATION_OF_CYTOSKELETON_ORGANIZATION_AND_BIOGENESIS		28	-0.392424	-1.11942	0.280702	0.596682	1	3327	tags=36%, list=16%, signal=43%
PID_INTEGRIN2_PATHWAY	PID_INTEGRIN2_PATHWAY		28	-0.390567	-1.11907	0.259259	0.596344	1	5507	tags=46%, list=27%, signal=63%
REACTOME_GLYCOSPHINGOLIPID_METABOLISM	REACTOME_GLYCOSPHINGOLIPID_METABOLISM		32	-0.349259	-1.11717	0.25	0.599772	1	1983	tags=16%, list=10%, signal=17%
NUCLEOSIDE_TRIPHOSPHATASE_ACTIVITY	NUCLEOSIDE_TRIPHOSPHATASE_ACTIVITY		190	-0.274034	-1.11529	0.231884	0.603512	1	4366	tags=27%, list=21%, signal=34%
BASE_EXCISION_REPAIR	BASE_EXCISION_REPAIR		15	-0.46231	-1.11511	0.322581	0.602606	1	2355	tags=20%, list=11%, signal=23%
REACTOME_ACTIVATION_OF_NF_KAPPAB_IN_B_CELLS	REACTOME_ACTIVATION_OF_NF_KAPPAB_IN_B_CELLS		59	-0.338853	-1.11504	0.307692	0.6015	1	1919	tags=19%, list=9%, signal=20%
PID_IL8CXCR2_PATHWAY	PID_IL8CXCR2_PATHWAY		30	-0.390883	-1.11462	0.283333	0.601286	1	5010	tags=43%, list=24%, signal=57%
REACTOME_BIOSYNTHESIS_OF_THE_N_GLYCAN_PRECURSOR_DOLICHOL_LIPID_LINKED_OLIGOSACCHARIDE_LLO_AND_TRANSFER_TO_A_NASCENT_PROTEIN	REACTOME_BIOSYNTHESIS_OF_THE_N_GLYCAN_PRECURSOR_DOLICHOL_LIPID_LINKED_OLIGOSACCHARIDE_LLO_AND_TRANSFER_TO_A_NASCENT_PROTEIN		25	-0.374494	-1.11037	0.377358	0.611701	1	3192	tags=36%, list=15%, signal=43%
MICROTUBULE_BINDING	MICROTUBULE_BINDING		28	-0.371965	-1.1099	0.345455	0.611391	1	2814	tags=32%, list=14%, signal=37%
BIOCARTA_TH1TH2_PATHWAY	BIOCARTA_TH1TH2_PATHWAY		19	-0.399102	-1.10946	0.302326	0.611176	1	7548	tags=53%, list=37%, signal=83%
ADENYL_RIBONUCLEOTIDE_BINDING	ADENYL_RIBONUCLEOTIDE_BINDING		146	-0.291559	-1.10755	0.242424	0.61491	1	3615	tags=27%, list=18%, signal=33%
REACTOME_FATTY_ACID_TRIACYLGLYCEROL_AND_KETONE_BODY_METABOLISM	REACTOME_FATTY_ACID_TRIACYLGLYCEROL_AND_KETONE_BODY_METABOLISM		140	-0.289381	-1.10645	0.246575	0.616627	1	3316	tags=24%, list=16%, signal=28%
REACTOME_ANTIVIRAL_MECHANISM_BY_IFN_STIMULATED_GENES	REACTOME_ANTIVIRAL_MECHANISM_BY_IFN_STIMULATED_GENES		62	-0.326636	-1.10556	0.298507	0.617636	1	3593	tags=31%, list=17%, signal=37%
KEGG_PPAR_SIGNALING_PATHWAY	KEGG_PPAR_SIGNALING_PATHWAY		66	-0.328782	-1.1054	0.272727	0.616767	1	3384	tags=20%, list=16%, signal=23%
CONDENSED_NUCLEAR_CHROMOSOME	CONDENSED_NUCLEAR_CHROMOSOME		16	-0.435838	-1.1046	0.305085	0.617448	1	4637	tags=56%, list=23%, signal=73%
REACTOME_SCFSKP2_MEDIATED_DEGRADATION_OF_P27_P21	REACTOME_SCFSKP2_MEDIATED_DEGRADATION_OF_P27_P21		51	-0.341946	-1.10455	0.333333	0.616371	1	1919	tags=18%, list=9%, signal=19%
NUCLEAR_CHROMOSOME	NUCLEAR_CHROMOSOME		50	-0.348143	-1.10402	0.344828	0.61663	1	4637	tags=36%, list=23%, signal=46%
CARBON_OXYGEN_LYASE_ACTIVITY	CARBON_OXYGEN_LYASE_ACTIVITY		31	-0.367306	-1.10298	0.285714	0.618379	1	3954	tags=26%, list=19%, signal=32%
KEGG_DRUG_METABOLISM_CYTOCHROME_P450	KEGG_DRUG_METABOLISM_CYTOCHROME_P450		61	-0.322076	-1.10248	0.333333	0.618295	1	5252	tags=30%, list=25%, signal=39%
STEROID_BIOSYNTHETIC_PROCESS	STEROID_BIOSYNTHETIC_PROCESS		23	-0.395055	-1.10234	0.333333	0.617403	1	6532	tags=43%, list=32%, signal=64%
CHROMATIN_BINDING	CHROMATIN_BINDING		31	-0.378086	-1.10191	0.338983	0.617412	1	910	tags=16%, list=4%, signal=17%
GOLGI_MEMBRANE	GOLGI_MEMBRANE		37	-0.363369	-1.10116	0.350877	0.617779	1	4461	tags=41%, list=22%, signal=52%
KEGG_PROGESTERONE_MEDIATED_OOCYTE_MATURATION	KEGG_PROGESTERONE_MEDIATED_OOCYTE_MATURATION		82	-0.302812	-1.09788	0.206349	0.62563	1	5437	tags=30%, list=26%, signal=41%
CHROMATIN_MODIFICATION	CHROMATIN_MODIFICATION		45	-0.347628	-1.09591	0.294118	0.629556	1	1335	tags=16%, list=6%, signal=17%
CELLULAR_COMPONENT_DISASSEMBLY	CELLULAR_COMPONENT_DISASSEMBLY		32	-0.373089	-1.09406	0.326087	0.633355	1	1730	tags=22%, list=8%, signal=24%
BIOCARTA_NKCELLS_PATHWAY	BIOCARTA_NKCELLS_PATHWAY		18	-0.405577	-1.0938	0.320755	0.63277	1	2493	tags=22%, list=12%, signal=25%
CHROMOSOME_ORGANIZATION_AND_BIOGENESIS	CHROMOSOME_ORGANIZATION_AND_BIOGENESIS		105	-0.289546	-1.09333	0.269231	0.632845	1	4086	tags=26%, list=20%, signal=32%
REACTOME_HOST_INTERACTIONS_OF_HIV_FACTORS	REACTOME_HOST_INTERACTIONS_OF_HIV_FACTORS		118	-0.291712	-1.09329	0.295082	0.631622	1	2009	tags=15%, list=10%, signal=17%
POSITIVE_REGULATION_OF_T_CELL_ACTIVATION	POSITIVE_REGULATION_OF_T_CELL_ACTIVATION		21	-0.371666	-1.08731	0.415094	0.647736	1	5991	tags=52%, list=29%, signal=74%
PID_NETRIN_PATHWAY	PID_NETRIN_PATHWAY		31	-0.359177	-1.08668	0.352941	0.648194	1	2493	tags=26%, list=12%, signal=29%
REACTOME_G2_M_CHECKPOINTS	REACTOME_G2_M_CHECKPOINTS		32	-0.33741	-1.08648	0.38806	0.647394	1	3612	tags=28%, list=18%, signal=34%
NEURON_DIFFERENTIATION	NEURON_DIFFERENTIATION		73	-0.304765	-1.08541	0.292308	0.649223	1	2460	tags=15%, list=12%, signal=17%
KEGG_OOCYTE_MEIOSIS	KEGG_OOCYTE_MEIOSIS		106	-0.283967	-1.08354	0.271186	0.653339	1	2297	tags=15%, list=11%, signal=17%
REACTOME_MRNA_PROCESSING	REACTOME_MRNA_PROCESSING		125	-0.289103	-1.08343	0.268657	0.652241	1	1147	tags=13%, list=6%, signal=13%
REGULATION_OF_MITOTIC_CELL_CYCLE	REGULATION_OF_MITOTIC_CELL_CYCLE		17	-0.400157	-1.08311	0.38	0.651818	1	506	tags=12%, list=2%, signal=12%
DOUBLE_STRAND_BREAK_REPAIR	DOUBLE_STRAND_BREAK_REPAIR		22	-0.406727	-1.08268	0.316667	0.651585	1	2266	tags=27%, list=11%, signal=31%
REGULATION_OF_CATABOLIC_PROCESS	REGULATION_OF_CATABOLIC_PROCESS		16	-0.435763	-1.08241	0.415094	0.650789	1	2994	tags=25%, list=15%, signal=29%
CYTOSKELETAL_PART	CYTOSKELETAL_PART		215	-0.267594	-1.08197	0.226667	0.650636	1	4179	tags=28%, list=20%, signal=35%
PROTEIN_TARGETING	PROTEIN_TARGETING		98	-0.28433	-1.0816	0.305085	0.650542	1	1860	tags=13%, list=9%, signal=15%
REACTOME_P53_INDEPENDENT_G1_S_DNA_DAMAGE_CHECKPOINT	REACTOME_P53_INDEPENDENT_G1_S_DNA_DAMAGE_CHECKPOINT		47	-0.320206	-1.08107	0.355932	0.650936	1	1919	tags=17%, list=9%, signal=19%
REACTOME_SEMA4D_IN_SEMAPHORIN_SIGNALING	REACTOME_SEMA4D_IN_SEMAPHORIN_SIGNALING		27	-0.375792	-1.08034	0.322581	0.651478	1	4565	tags=37%, list=22%, signal=48%
PID_MYC_ACTIVPATHWAY	PID_MYC_ACTIVPATHWAY		75	-0.311779	-1.08021	0.362069	0.650572	1	1705	tags=21%, list=8%, signal=23%
REACTOME_TRANSPORT_OF_RIBONUCLEOPROTEINS_INTO_THE_HOST_NUCLEUS	REACTOME_TRANSPORT_OF_RIBONUCLEOPROTEINS_INTO_THE_HOST_NUCLEUS		27	-0.377241	-1.07796	0.383333	0.655604	1	941	tags=19%, list=5%, signal=19%
DEVELOPMENT_OF_PRIMARY_SEXUAL_CHARACTERISTICS	DEVELOPMENT_OF_PRIMARY_SEXUAL_CHARACTERISTICS		26	-0.367122	-1.07794	0.363636	0.654292	1	3900	tags=31%, list=19%, signal=38%
REACTOME_NCAM_SIGNALING_FOR_NEURITE_OUT_GROWTH	REACTOME_NCAM_SIGNALING_FOR_NEURITE_OUT_GROWTH		61	-0.32618	-1.07781	0.311475	0.653267	1	5003	tags=33%, list=24%, signal=43%
BIOCARTA_COMP_PATHWAY	BIOCARTA_COMP_PATHWAY		16	-0.427789	-1.07673	0.355932	0.65464	1	22	tags=6%, list=0%, signal=6%
NUCLEOPLASM_PART	NUCLEOPLASM_PART		181	-0.262902	-1.07628	0.257576	0.654654	1	3466	tags=26%, list=17%, signal=31%
REACTOME_SIGNALING_BY_THE_B_CELL_RECEPTOR_BCR	REACTOME_SIGNALING_BY_THE_B_CELL_RECEPTOR_BCR		112	-0.286975	-1.07578	0.296875	0.654868	1	3536	tags=25%, list=17%, signal=30%
SUBSTRATE_SPECIFIC_TRANSMEMBRANE_TRANSPORTER_ACTIVITY	SUBSTRATE_SPECIFIC_TRANSMEMBRANE_TRANSPORTER_ACTIVITY		331	-0.251903	-1.07506	0.25	0.655692	1	3886	tags=21%, list=19%, signal=26%
PROTEIN_LOCALIZATION	PROTEIN_LOCALIZATION		189	-0.271095	-1.07398	0.25	0.657703	1	2445	tags=16%, list=12%, signal=18%
RESPONSE_TO_UV	RESPONSE_TO_UV		24	-0.405642	-1.07267	0.355932	0.659779	1	3469	tags=29%, list=17%, signal=35%
DEOXYRIBONUCLEASE_ACTIVITY	DEOXYRIBONUCLEASE_ACTIVITY		22	-0.38464	-1.07107	0.307692	0.662861	1	943	tags=14%, list=5%, signal=14%
REACTOME_AQUAPORIN_MEDIATED_TRANSPORT	REACTOME_AQUAPORIN_MEDIATED_TRANSPORT		49	-0.300319	-1.06993	0.344828	0.664347	1	6263	tags=41%, list=30%, signal=58%
REGULATION_OF_DNA_REPLICATION	REGULATION_OF_DNA_REPLICATION		18	-0.401484	-1.06966	0.378788	0.663998	1	2945	tags=22%, list=14%, signal=26%
PID_TXA2PATHWAY	PID_TXA2PATHWAY		55	-0.310768	-1.06831	0.392157	0.66644	1	5010	tags=36%, list=24%, signal=48%
CONDENSED_CHROMOSOME	CONDENSED_CHROMOSOME		29	-0.335904	-1.06812	0.327869	0.665499	1	4637	tags=45%, list=23%, signal=58%
GENERATION_OF_NEURONS	GENERATION_OF_NEURONS		80	-0.296593	-1.06799	0.34375	0.664573	1	2460	tags=15%, list=12%, signal=17%
INTERPHASE_OF_MITOTIC_CELL_CYCLE	INTERPHASE_OF_MITOTIC_CELL_CYCLE		57	-0.317414	-1.06637	0.3	0.668445	1	2929	tags=23%, list=14%, signal=27%
REACTOME_HIV_INFECTION	REACTOME_HIV_INFECTION		189	-0.260489	-1.065	0.269841	0.671391	1	2009	tags=14%, list=10%, signal=16%
PHOSPHOLIPID_METABOLIC_PROCESS	PHOSPHOLIPID_METABOLIC_PROCESS		63	-0.322573	-1.06454	0.314815	0.671238	1	3431	tags=25%, list=17%, signal=30%
SIG_BCR_SIGNALING_PATHWAY	SIG_BCR_SIGNALING_PATHWAY		45	-0.331386	-1.0645	0.380952	0.66997	1	3494	tags=27%, list=17%, signal=32%
MACROMOLECULE_LOCALIZATION	MACROMOLECULE_LOCALIZATION		207	-0.264016	-1.0621	0.274194	0.675594	1	2445	tags=16%, list=12%, signal=18%
DNA_DEPENDENT_ATPASE_ACTIVITY	DNA_DEPENDENT_ATPASE_ACTIVITY		19	-0.406058	-1.06184	0.381818	0.675001	1	4192	tags=32%, list=20%, signal=40%
ATPASE_ACTIVITY_COUPLED_TO_TRANSMEMBRANE_MOVEMENT_OF_IONS_PHOSPHORYLATIVE_MECHANISM	ATPASE_ACTIVITY_COUPLED_TO_TRANSMEMBRANE_MOVEMENT_OF_IONS_PHOSPHORYLATIVE_MECHANISM		19	-0.417401	-1.06035	0.403226	0.678075	1	3124	tags=32%, list=15%, signal=37%
PID_FANCONI_PATHWAY	PID_FANCONI_PATHWAY		42	-0.331854	-1.05911	0.338983	0.679951	1	4225	tags=33%, list=21%, signal=42%
GOLGI_VESICLE_TRANSPORT	GOLGI_VESICLE_TRANSPORT		45	-0.326684	-1.05902	0.333333	0.67879	1	3446	tags=27%, list=17%, signal=32%
ENDOPEPTIDASE_ACTIVITY	ENDOPEPTIDASE_ACTIVITY		107	-0.286996	-1.0585	0.318182	0.678879	1	3724	tags=21%, list=18%, signal=26%
VOLTAGE_GATED_CATION_CHANNEL_ACTIVITY	VOLTAGE_GATED_CATION_CHANNEL_ACTIVITY		65	-0.321646	-1.0577	0.311475	0.679912	1	5284	tags=35%, list=26%, signal=47%
PHOSPHOTRANSFERASE_ACTIVITY_ALCOHOL_GROUP_AS_ACCEPTOR	PHOSPHOTRANSFERASE_ACTIVITY_ALCOHOL_GROUP_AS_ACCEPTOR		313	-0.254184	-1.0563	0.289474	0.682334	1	4791	tags=32%, list=23%, signal=41%
REGULATION_OF_MUSCLE_CONTRACTION	REGULATION_OF_MUSCLE_CONTRACTION		18	-0.386438	-1.05615	0.4	0.681466	1	6284	tags=39%, list=30%, signal=56%
PID_PLK1_PATHWAY	PID_PLK1_PATHWAY		39	-0.352977	-1.05537	0.403846	0.682573	1	3790	tags=26%, list=18%, signal=31%
PID_AURORA_B_PATHWAY	PID_AURORA_B_PATHWAY		38	-0.338454	-1.05505	0.372549	0.6822	1	3790	tags=26%, list=18%, signal=32%
ORGANELLE_LOCALIZATION	ORGANELLE_LOCALIZATION		23	-0.374074	-1.05263	0.392157	0.688357	1	1353	tags=22%, list=7%, signal=23%
NEURON_DEVELOPMENT	NEURON_DEVELOPMENT		60	-0.309932	-1.05189	0.283019	0.68889	1	2460	tags=17%, list=12%, signal=19%
GLYCOLIPID_METABOLIC_PROCESS	GLYCOLIPID_METABOLIC_PROCESS		16	-0.436489	-1.05072	0.360656	0.690839	1	503	tags=13%, list=2%, signal=13%
ION_TRANSMEMBRANE_TRANSPORTER_ACTIVITY	ION_TRANSMEMBRANE_TRANSPORTER_ACTIVITY		265	-0.257856	-1.05071	0.376812	0.689523	1	3886	tags=21%, list=19%, signal=26%
REACTOME_AUTODEGRADATION_OF_THE_E3_UBIQUITIN_LIGASE_COP1	REACTOME_AUTODEGRADATION_OF_THE_E3_UBIQUITIN_LIGASE_COP1		46	-0.329508	-1.05066	0.421875	0.688386	1	1919	tags=17%, list=9%, signal=19%
NUCLEOTIDE_BINDING	NUCLEOTIDE_BINDING		202	-0.265945	-1.05064	0.328571	0.687111	1	3615	tags=24%, list=18%, signal=29%
PHOSPHOLIPID_BINDING	PHOSPHOLIPID_BINDING		39	-0.327127	-1.05023	0.407407	0.68711	1	4552	tags=31%, list=22%, signal=39%
S_ADENOSYLMETHIONINE_DEPENDENT_METHYLTRANSFERASE_ACTIVITY	S_ADENOSYLMETHIONINE_DEPENDENT_METHYLTRANSFERASE_ACTIVITY		22	-0.388638	-1.05009	0.392857	0.68639	1	2891	tags=32%, list=14%, signal=37%
REACTOME_PLATELET_HOMEOSTASIS	REACTOME_PLATELET_HOMEOSTASIS		73	-0.294097	-1.04765	0.350877	0.692019	1	6263	tags=38%, list=30%, signal=55%
REACTOME_EFFECTS_OF_PIP2_HYDROLYSIS	REACTOME_EFFECTS_OF_PIP2_HYDROLYSIS		20	-0.394881	-1.04752	0.412698	0.691123	1	4183	tags=30%, list=20%, signal=38%
DAMAGED_DNA_BINDING	DAMAGED_DNA_BINDING		19	-0.39048	-1.04694	0.377358	0.691438	1	2359	tags=26%, list=11%, signal=30%
REACTOME_SLC_MEDIATED_TRANSMEMBRANE_TRANSPORT	REACTOME_SLC_MEDIATED_TRANSMEMBRANE_TRANSPORT		233	-0.261296	-1.04688	0.369231	0.690361	1	3228	tags=18%, list=16%, signal=21%
CELL_CYCLE_GO_0007049	CELL_CYCLE_GO_0007049		285	-0.253069	-1.0456	0.352113	0.692354	1	3781	tags=24%, list=18%, signal=29%
PROTEIN_AUTOPROCESSING	PROTEIN_AUTOPROCESSING		28	-0.356328	-1.0431	0.383333	0.6983	1	4669	tags=36%, list=23%, signal=46%
PROTEIN_IMPORT	PROTEIN_IMPORT		55	-0.318053	-1.04254	0.367647	0.698457	1	1077	tags=11%, list=5%, signal=11%
HYDROLASE_ACTIVITY_HYDROLYZING_O_GLYCOSYL_COMPOUNDS	HYDROLASE_ACTIVITY_HYDROLYZING_O_GLYCOSYL_COMPOUNDS		35	-0.349984	-1.04242	0.366667	0.697479	1	2638	tags=20%, list=13%, signal=23%
TRANSFERASE_ACTIVITY_TRANSFERRING_HEXOSYL_GROUPS	TRANSFERASE_ACTIVITY_TRANSFERRING_HEXOSYL_GROUPS		75	-0.288337	-1.04052	0.368421	0.701364	1	3714	tags=21%, list=18%, signal=26%
REACTOME_UNBLOCKING_OF_NMDA_RECEPTOR_GLUTAMATE_BINDING_AND_ACTIVATION	REACTOME_UNBLOCKING_OF_NMDA_RECEPTOR_GLUTAMATE_BINDING_AND_ACTIVATION		15	-0.402327	-1.04051	0.446429	0.700079	1	8291	tags=60%, list=40%, signal=100%
T_CELL_PROLIFERATION	T_CELL_PROLIFERATION		18	-0.392921	-1.04017	0.360656	0.699716	1	2799	tags=22%, list=14%, signal=26%
SINGLE_STRANDED_DNA_BINDING	SINGLE_STRANDED_DNA_BINDING		32	-0.325675	-1.03999	0.375	0.699048	1	3936	tags=22%, list=19%, signal=27%
PEPTIDASE_ACTIVITY	PEPTIDASE_ACTIVITY		159	-0.256926	-1.03978	0.34375	0.698216	1	3729	tags=22%, list=18%, signal=27%
METALLOENDOPEPTIDASE_ACTIVITY	METALLOENDOPEPTIDASE_ACTIVITY		26	-0.370195	-1.03949	0.392857	0.697769	1	3123	tags=23%, list=15%, signal=27%
PID_VEGFR1_PATHWAY	PID_VEGFR1_PATHWAY		24	-0.388945	-1.03732	0.461538	0.702501	1	3950	tags=33%, list=19%, signal=41%
FEMALE_GAMETE_GENERATION	FEMALE_GAMETE_GENERATION		16	-0.415364	-1.03713	0.393443	0.701759	1	3872	tags=31%, list=19%, signal=38%
TRANSMEMBRANE_TRANSPORTER_ACTIVITY	TRANSMEMBRANE_TRANSPORTER_ACTIVITY		361	-0.247987	-1.0369	0.311688	0.701052	1	3649	tags=20%, list=18%, signal=24%
NUCLEOLUS	NUCLEOLUS		104	-0.280169	-1.0346	0.380282	0.706476	1	2864	tags=20%, list=14%, signal=23%
REACTOME_TCR_SIGNALING	REACTOME_TCR_SIGNALING		48	-0.318326	-1.03405	0.432836	0.70674	1	4296	tags=33%, list=21%, signal=42%
KEGG_O_GLYCAN_BIOSYNTHESIS	KEGG_O_GLYCAN_BIOSYNTHESIS		29	-0.352489	-1.03362	0.408163	0.706563	1	4281	tags=34%, list=21%, signal=43%
PID_HDAC_CLASSII_PATHWAY	PID_HDAC_CLASSII_PATHWAY		32	-0.340678	-1.03262	0.393939	0.708189	1	514	tags=13%, list=2%, signal=13%
SYMPORTER_ACTIVITY	SYMPORTER_ACTIVITY		31	-0.343163	-1.03148	0.424242	0.710246	1	287	tags=10%, list=1%, signal=10%
REACTOME_AMYLOIDS	REACTOME_AMYLOIDS		66	-0.290368	-1.0312	0.363636	0.709885	1	3537	tags=17%, list=17%, signal=20%
PID_RHOA_REG_PATHWAY	PID_RHOA_REG_PATHWAY		42	-0.320386	-1.03043	0.413793	0.710487	1	2583	tags=19%, list=13%, signal=22%
LIPOPROTEIN_BIOSYNTHETIC_PROCESS	LIPOPROTEIN_BIOSYNTHETIC_PROCESS		25	-0.349682	-1.03043	0.377358	0.709206	1	3290	tags=32%, list=16%, signal=38%
BIOCARTA_CELLCYCLE_PATHWAY	BIOCARTA_CELLCYCLE_PATHWAY		22	-0.378097	-1.0293	0.426471	0.711203	1	1225	tags=14%, list=6%, signal=14%
KEGG_GLYCEROPHOSPHOLIPID_METABOLISM	KEGG_GLYCEROPHOSPHOLIPID_METABOLISM		64	-0.315061	-1.02905	0.409836	0.710596	1	3820	tags=30%, list=19%, signal=36%
KEGG_FC_GAMMA_R_MEDIATED_PHAGOCYTOSIS	KEGG_FC_GAMMA_R_MEDIATED_PHAGOCYTOSIS		87	-0.280461	-1.02786	0.431373	0.71278	1	3823	tags=26%, list=19%, signal=32%
REACTOME_PYRIMIDINE_METABOLISM	REACTOME_PYRIMIDINE_METABOLISM		23	-0.393644	-1.0276	0.461538	0.712183	1	4677	tags=43%, list=23%, signal=56%
REACTOME_ACTIVATION_OF_NMDA_RECEPTOR_UPON_GLUTAMATE_BINDING_AND_POSTSYNAPTIC_EVENTS	REACTOME_ACTIVATION_OF_NMDA_RECEPTOR_UPON_GLUTAMATE_BINDING_AND_POSTSYNAPTIC_EVENTS		37	-0.340488	-1.02732	0.5	0.711546	1	5050	tags=30%, list=25%, signal=39%
ESTABLISHMENT_OF_CELLULAR_LOCALIZATION	ESTABLISHMENT_OF_CELLULAR_LOCALIZATION		317	-0.24492	-1.02668	0.358209	0.711975	1	2445	tags=16%, list=12%, signal=18%
REACTOME_CD28_CO_STIMULATION	REACTOME_CD28_CO_STIMULATION		29	-0.334307	-1.02662	0.415094	0.710897	1	3559	tags=24%, list=17%, signal=29%
KEGG_STEROID_BIOSYNTHESIS	KEGG_STEROID_BIOSYNTHESIS		16	-0.376855	-1.02486	0.370968	0.71478	1	3336	tags=38%, list=16%, signal=45%
METAL_ION_TRANSMEMBRANE_TRANSPORTER_ACTIVITY	METAL_ION_TRANSMEMBRANE_TRANSPORTER_ACTIVITY		141	-0.270533	-1.02432	0.369863	0.715069	1	4874	tags=28%, list=24%, signal=37%
REACTOME_CREB_PHOSPHORYLATION_THROUGH_THE_ACTIVATION_OF_RAS	REACTOME_CREB_PHOSPHORYLATION_THROUGH_THE_ACTIVATION_OF_RAS		27	-0.346935	-1.02244	0.413793	0.719122	1	3456	tags=22%, list=17%, signal=27%
REACTOME_FORMATION_OF_RNA_POL_II_ELONGATION_COMPLEX_	REACTOME_FORMATION_OF_RNA_POL_II_ELONGATION_COMPLEX_		42	-0.324159	-1.02101	0.428571	0.721996	1	2009	tags=17%, list=10%, signal=18%
ATPASE_ACTIVITY_COUPLED_TO_TRANSMEMBRANE_MOVEMENT_OF_IONS	ATPASE_ACTIVITY_COUPLED_TO_TRANSMEMBRANE_MOVEMENT_OF_IONS		22	-0.341029	-1.02047	0.411765	0.722129	1	3124	tags=27%, list=15%, signal=32%
REACTOME_ACTIVATION_OF_ATR_IN_RESPONSE_TO_REPLICATION_STRESS	REACTOME_ACTIVATION_OF_ATR_IN_RESPONSE_TO_REPLICATION_STRESS		27	-0.350613	-1.0204	0.481482	0.721018	1	3415	tags=26%, list=17%, signal=31%
REACTOME_MEMBRANE_TRAFFICKING	REACTOME_MEMBRANE_TRAFFICKING		116	-0.274954	-1.01973	0.362069	0.721399	1	3909	tags=25%, list=19%, signal=31%
SENSORY_PERCEPTION	SENSORY_PERCEPTION		180	-0.253399	-1.01853	0.428571	0.723583	1	3649	tags=20%, list=18%, signal=24%
REACTOME_PD1_SIGNALING	REACTOME_PD1_SIGNALING		15	-0.407629	-1.01851	0.403846	0.722402	1	5234	tags=47%, list=25%, signal=63%
KEGG_HISTIDINE_METABOLISM	KEGG_HISTIDINE_METABOLISM		27	-0.343588	-1.01847	0.446429	0.721225	1	6463	tags=44%, list=31%, signal=65%
CALCIUM_ION_BINDING	CALCIUM_ION_BINDING		99	-0.269593	-1.01748	0.410714	0.722643	1	2676	tags=15%, list=13%, signal=17%
REACTOME_SEMAPHORIN_INTERACTIONS	REACTOME_SEMAPHORIN_INTERACTIONS		61	-0.306709	-1.01719	0.446429	0.722071	1	5324	tags=33%, list=26%, signal=44%
REACTOME_TRANSPORT_OF_GLUCOSE_AND_OTHER_SUGARS_BILE_SALTS_AND_ORGANIC_ACIDS_METAL_IONS_AND_AMINE_COMPOUNDS	REACTOME_TRANSPORT_OF_GLUCOSE_AND_OTHER_SUGARS_BILE_SALTS_AND_ORGANIC_ACIDS_METAL_IONS_AND_AMINE_COMPOUNDS		85	-0.282265	-1.0165	0.408163	0.722495	1	5002	tags=28%, list=24%, signal=37%
ATP_BINDING	ATP_BINDING		139	-0.27924	-1.01614	0.466667	0.722275	1	3615	tags=27%, list=18%, signal=32%
REACTOME_DESTABILIZATION_OF_MRNA_BY_AUF1_HNRNP_D0	REACTOME_DESTABILIZATION_OF_MRNA_BY_AUF1_HNRNP_D0		48	-0.31459	-1.01592	0.367347	0.721824	1	1919	tags=17%, list=9%, signal=18%
REACTOME_TRANS_GOLGI_NETWORK_VESICLE_BUDDING	REACTOME_TRANS_GOLGI_NETWORK_VESICLE_BUDDING		56	-0.315093	-1.01431	0.54902	0.725484	1	2151	tags=20%, list=10%, signal=22%
REACTOME_INTEGRATION_OF_ENERGY_METABOLISM	REACTOME_INTEGRATION_OF_ENERGY_METABOLISM		112	-0.26807	-1.01294	0.4	0.727633	1	5016	tags=34%, list=24%, signal=45%
RESPONSE_TO_TEMPERATURE_STIMULUS	RESPONSE_TO_TEMPERATURE_STIMULUS		16	-0.3863	-1.01149	0.387755	0.730848	1	3921	tags=44%, list=19%, signal=54%
HYDRO_LYASE_ACTIVITY	HYDRO_LYASE_ACTIVITY		27	-0.348697	-1.01131	0.411765	0.730174	1	677	tags=11%, list=3%, signal=11%
NUCLEAR_BODY	NUCLEAR_BODY		29	-0.345693	-1.01069	0.442623	0.730761	1	4261	tags=34%, list=21%, signal=43%
MACROMOLECULE_CATABOLIC_PROCESS	MACROMOLECULE_CATABOLIC_PROCESS		127	-0.261821	-1.01057	0.403226	0.729861	1	2342	tags=18%, list=11%, signal=20%
PID_INSULIN_GLUCOSE_PATHWAY	PID_INSULIN_GLUCOSE_PATHWAY		26	-0.357459	-1.01049	0.425926	0.728823	1	4912	tags=38%, list=24%, signal=50%
TRANSFERASE_ACTIVITY_TRANSFERRING_GLYCOSYL_GROUPS	TRANSFERASE_ACTIVITY_TRANSFERRING_GLYCOSYL_GROUPS		103	-0.264012	-1.00982	0.45614	0.729299	1	4606	tags=25%, list=22%, signal=32%
NEGATIVE_REGULATION_OF_CELL_ADHESION	NEGATIVE_REGULATION_OF_CELL_ADHESION		17	-0.381701	-1.00955	0.433962	0.728902	1	4363	tags=29%, list=21%, signal=37%
ESTABLISHMENT_AND_OR_MAINTENANCE_OF_CHROMATIN_ARCHITECTURE	ESTABLISHMENT_AND_OR_MAINTENANCE_OF_CHROMATIN_ARCHITECTURE		66	-0.28945	-1.00913	0.479167	0.728768	1	3955	tags=26%, list=19%, signal=32%
CHROMATIN_REMODELING	CHROMATIN_REMODELING		21	-0.342907	-1.00838	0.409091	0.729688	1	1335	tags=19%, list=6%, signal=20%
PROTEIN_SERINE_THREONINE_KINASE_ACTIVITY	PROTEIN_SERINE_THREONINE_KINASE_ACTIVITY		196	-0.256784	-1.00832	0.483871	0.728561	1	4791	tags=33%, list=23%, signal=43%
KEGG_CELL_CYCLE	KEGG_CELL_CYCLE		113	-0.270345	-1.00739	0.424242	0.729681	1	1599	tags=12%, list=8%, signal=13%
NEUROTRANSMITTER_RECEPTOR_ACTIVITY	NEUROTRANSMITTER_RECEPTOR_ACTIVITY		49	-0.312348	-1.00619	0.413793	0.731561	1	6763	tags=41%, list=33%, signal=61%
CELLULAR_COMPONENT_ASSEMBLY	CELLULAR_COMPONENT_ASSEMBLY		253	-0.235085	-1.00602	0.430556	0.730672	1	4099	tags=24%, list=20%, signal=29%
REACTOME_AXON_GUIDANCE	REACTOME_AXON_GUIDANCE		232	-0.252081	-1.0055	0.469697	0.73075	1	2842	tags=17%, list=14%, signal=19%
REACTOME_ANTIGEN_PROCESSING_CROSS_PRESENTATION	REACTOME_ANTIGEN_PROCESSING_CROSS_PRESENTATION		69	-0.300028	-1.00519	0.446429	0.730186	1	1919	tags=16%, list=9%, signal=18%
ACTIVATION_OF_JNK_ACTIVITY	ACTIVATION_OF_JNK_ACTIVITY		16	-0.396572	-1.00131	0.465517	0.740334	1	3615	tags=38%, list=18%, signal=45%
CELLULAR_MACROMOLECULE_CATABOLIC_PROCESS	CELLULAR_MACROMOLECULE_CATABOLIC_PROCESS		97	-0.264778	-1.00121	0.474576	0.739397	1	2994	tags=22%, list=15%, signal=25%
TRANSLATION_INITIATION_FACTOR_ACTIVITY	TRANSLATION_INITIATION_FACTOR_ACTIVITY		17	-0.390894	-1.00103	0.433962	0.738713	1	4378	tags=41%, list=21%, signal=52%
KEGG_TYROSINE_METABOLISM	KEGG_TYROSINE_METABOLISM		39	-0.329437	-0.999852	0.492754	0.740688	1	5021	tags=38%, list=24%, signal=51%
REACTOME_POST_NMDA_RECEPTOR_ACTIVATION_EVENTS	REACTOME_POST_NMDA_RECEPTOR_ACTIVATION_EVENTS		33	-0.323451	-0.999673	0.44186	0.740057	1	5050	tags=30%, list=25%, signal=40%
COVALENT_CHROMATIN_MODIFICATION	COVALENT_CHROMATIN_MODIFICATION		20	-0.376793	-0.998677	0.491228	0.741737	1	3738	tags=30%, list=18%, signal=37%
RIBONUCLEOPROTEIN_COMPLEX_BIOGENESIS_AND_ASSEMBLY	RIBONUCLEOPROTEIN_COMPLEX_BIOGENESIS_AND_ASSEMBLY		56	-0.307645	-0.996118	0.438597	0.747691	1	3141	tags=23%, list=15%, signal=27%
REGULATION_OF_CELLULAR_COMPONENT_ORGANIZATION_AND_BIOGENESIS	REGULATION_OF_CELLULAR_COMPONENT_ORGANIZATION_AND_BIOGENESIS		108	-0.264064	-0.992831	0.46	0.756039	1	3327	tags=21%, list=16%, signal=25%
PID_REELINPATHWAY	PID_REELINPATHWAY		29	-0.347557	-0.992383	0.491228	0.756167	1	2049	tags=17%, list=10%, signal=19%
REGULATION_OF_TRANSLATIONAL_INITIATION	REGULATION_OF_TRANSLATIONAL_INITIATION		19	-0.382841	-0.992148	0.461538	0.755597	1	3141	tags=32%, list=15%, signal=37%
CHROMOSOME_SEGREGATION	CHROMOSOME_SEGREGATION		27	-0.366165	-0.991805	0.459016	0.755314	1	3758	tags=33%, list=18%, signal=41%
REACTOME_SIGNALING_BY_WNT	REACTOME_SIGNALING_BY_WNT		61	-0.304218	-0.991371	0.483333	0.755495	1	1965	tags=16%, list=10%, signal=18%
MACROMOLECULE_BIOSYNTHETIC_PROCESS	MACROMOLECULE_BIOSYNTHETIC_PROCESS		286	-0.237072	-0.988999	0.530303	0.761063	1	3406	tags=18%, list=17%, signal=21%
PROTEIN_DOMAIN_SPECIFIC_BINDING	PROTEIN_DOMAIN_SPECIFIC_BINDING		63	-0.280743	-0.986668	0.492308	0.766361	1	2799	tags=19%, list=14%, signal=22%
REACTOME_KERATAN_SULFATE_KERATIN_METABOLISM	REACTOME_KERATAN_SULFATE_KERATIN_METABOLISM		29	-0.362282	-0.985585	0.423729	0.768111	1	1457	tags=14%, list=7%, signal=15%
KEGG_HUNTINGTONS_DISEASE	KEGG_HUNTINGTONS_DISEASE		164	-0.25488	-0.984598	0.507246	0.769364	1	2784	tags=15%, list=14%, signal=17%
PID_ATR_PATHWAY	PID_ATR_PATHWAY		38	-0.314507	-0.983456	0.454545	0.771385	1	3415	tags=24%, list=17%, signal=28%
GLYCEROPHOSPHOLIPID_METABOLIC_PROCESS	GLYCEROPHOSPHOLIPID_METABOLIC_PROCESS		39	-0.314378	-0.982524	0.426229	0.772598	1	3425	tags=26%, list=17%, signal=31%
ANION_TRANSMEMBRANE_TRANSPORTER_ACTIVITY	ANION_TRANSMEMBRANE_TRANSPORTER_ACTIVITY		55	-0.294462	-0.981237	0.553571	0.774927	1	2679	tags=18%, list=13%, signal=21%
TRNA_METABOLIC_PROCESS	TRNA_METABOLIC_PROCESS		18	-0.356229	-0.980517	0.45098	0.775435	1	2238	tags=28%, list=11%, signal=31%
CELLULAR_BIOSYNTHETIC_PROCESS	CELLULAR_BIOSYNTHETIC_PROCESS		287	-0.22943	-0.980155	0.530303	0.775048	1	4224	tags=20%, list=20%, signal=24%
PROTEIN_AMINO_ACID_LIPIDATION	PROTEIN_AMINO_ACID_LIPIDATION		23	-0.367947	-0.979733	0.464286	0.77518	1	3893	tags=39%, list=19%, signal=48%
REACTOME_HIV_LIFE_CYCLE	REACTOME_HIV_LIFE_CYCLE		112	-0.254412	-0.978173	0.477612	0.778252	1	2772	tags=18%, list=13%, signal=21%
PROTEOLYSIS	PROTEOLYSIS		172	-0.243859	-0.97813	0.519481	0.777072	1	3123	tags=19%, list=15%, signal=22%
OXIDOREDUCTASE_ACTIVITY_ACTING_ON_THE_ALDEHYDE_OR_OXO_GROUP_OF_DONORS	OXIDOREDUCTASE_ACTIVITY_ACTING_ON_THE_ALDEHYDE_OR_OXO_GROUP_OF_DONORS		22	-0.374338	-0.977541	0.482143	0.777369	1	2046	tags=32%, list=10%, signal=35%
REACTOME_STEROID_HORMONES	REACTOME_STEROID_HORMONES		28	-0.332645	-0.97517	0.5	0.782861	1	2636	tags=18%, list=13%, signal=20%
PYROPHOSPHATASE_ACTIVITY	PYROPHOSPHATASE_ACTIVITY		204	-0.244712	-0.975013	0.453125	0.782117	1	4192	tags=25%, list=20%, signal=30%
BIOCARTA_BIOPEPTIDES_PATHWAY	BIOCARTA_BIOPEPTIDES_PATHWAY		41	-0.313519	-0.974886	0.4	0.781124	1	3823	tags=32%, list=19%, signal=39%
BIOCARTA_STATHMIN_PATHWAY	BIOCARTA_STATHMIN_PATHWAY		18	-0.371384	-0.974165	0.490196	0.782028	1	5234	tags=50%, list=25%, signal=67%
NUCLEAR_MEMBRANE	NUCLEAR_MEMBRANE		47	-0.303964	-0.974029	0.553571	0.78113	1	2207	tags=26%, list=11%, signal=29%
METALLOPEPTIDASE_ACTIVITY	METALLOPEPTIDASE_ACTIVITY		44	-0.309408	-0.973682	0.438597	0.780843	1	3968	tags=25%, list=19%, signal=31%
DNA_INTEGRITY_CHECKPOINT	DNA_INTEGRITY_CHECKPOINT		20	-0.345693	-0.973343	0.507692	0.780557	1	293	tags=10%, list=1%, signal=10%
PROTEASOME_COMPLEX	PROTEASOME_COMPLEX		22	-0.337301	-0.971068	0.423077	0.786488	1	1970	tags=23%, list=10%, signal=25%
MITOTIC_CELL_CYCLE_CHECKPOINT	MITOTIC_CELL_CYCLE_CHECKPOINT		21	-0.347227	-0.970807	0.545455	0.786032	1	7613	tags=67%, list=37%, signal=106%
PROTEIN_PROCESSING	PROTEIN_PROCESSING		44	-0.29645	-0.970619	0.541667	0.785528	1	4669	tags=30%, list=23%, signal=38%
HYDROLASE_ACTIVITY_ACTING_ON_ACID_ANHYDRIDES	HYDROLASE_ACTIVITY_ACTING_ON_ACID_ANHYDRIDES		206	-0.239769	-0.97002	0.558824	0.78598	1	4192	tags=24%, list=20%, signal=30%
AMINO_ACID_DERIVATIVE_METABOLIC_PROCESS	AMINO_ACID_DERIVATIVE_METABOLIC_PROCESS		23	-0.335503	-0.969539	0.547619	0.78621	1	3250	tags=30%, list=16%, signal=36%
PROTEIN_COMPLEX_ASSEMBLY	PROTEIN_COMPLEX_ASSEMBLY		158	-0.247488	-0.967806	0.454545	0.789433	1	2823	tags=17%, list=14%, signal=20%
ANION_TRANSPORT	ANION_TRANSPORT		29	-0.335648	-0.967692	0.517857	0.78842	1	2729	tags=17%, list=13%, signal=20%
PID_HNF3BPATHWAY	PID_HNF3BPATHWAY		41	-0.310461	-0.967422	0.482759	0.788281	1	2219	tags=20%, list=11%, signal=22%
CYTOSKELETON	CYTOSKELETON		336	-0.226533	-0.966863	0.584615	0.788889	1	4179	tags=24%, list=20%, signal=30%
MEMBRANE_ORGANIZATION_AND_BIOGENESIS	MEMBRANE_ORGANIZATION_AND_BIOGENESIS		124	-0.255063	-0.966464	0.523077	0.788801	1	3260	tags=21%, list=16%, signal=25%
RECEPTOR_SIGNALING_PROTEIN_ACTIVITY	RECEPTOR_SIGNALING_PROTEIN_ACTIVITY		78	-0.277973	-0.964663	0.508475	0.792677	1	3615	tags=27%, list=18%, signal=33%
BIOCARTA_SPPA_PATHWAY	BIOCARTA_SPPA_PATHWAY		19	-0.364264	-0.964588	0.490909	0.791627	1	4094	tags=32%, list=20%, signal=39%
VOLTAGE_GATED_POTASSIUM_CHANNEL_COMPLEX	VOLTAGE_GATED_POTASSIUM_CHANNEL_COMPLEX		40	-0.300841	-0.961793	0.483333	0.798609	1	4159	tags=30%, list=20%, signal=38%
REACTOME_GPVI_MEDIATED_ACTIVATION_CASCADE	REACTOME_GPVI_MEDIATED_ACTIVATION_CASCADE		30	-0.312528	-0.961341	0.490909	0.798585	1	4818	tags=37%, list=23%, signal=48%
REACTOME_LATE_PHASE_OF_HIV_LIFE_CYCLE	REACTOME_LATE_PHASE_OF_HIV_LIFE_CYCLE		100	-0.25505	-0.961159	0.483871	0.797723	1	2476	tags=17%, list=12%, signal=19%
REACTOME_NEPHRIN_INTERACTIONS	REACTOME_NEPHRIN_INTERACTIONS		18	-0.369034	-0.96071	0.490566	0.797816	1	4337	tags=33%, list=21%, signal=42%
LIPID_HOMEOSTASIS	LIPID_HOMEOSTASIS		16	-0.354758	-0.960566	0.433962	0.796936	1	1592	tags=19%, list=8%, signal=20%
REACTOME_ACTIVATED_AMPK_STIMULATES_FATTY_ACID_OXIDATION_IN_MUSCLE	REACTOME_ACTIVATED_AMPK_STIMULATES_FATTY_ACID_OXIDATION_IN_MUSCLE		16	-0.376533	-0.959847	0.470588	0.797646	1	3303	tags=38%, list=16%, signal=45%
REACTOME_SPHINGOLIPID_METABOLISM	REACTOME_SPHINGOLIPID_METABOLISM		51	-0.278888	-0.957936	0.523077	0.801541	1	2263	tags=14%, list=11%, signal=15%
REACTOME_SIGNALING_BY_FGFR1_FUSION_MUTANTS	REACTOME_SIGNALING_BY_FGFR1_FUSION_MUTANTS		15	-0.36769	-0.95168	0.491228	0.818046	1	4119	tags=33%, list=20%, signal=42%
MEMBRANE_FRACTION	MEMBRANE_FRACTION		321	-0.220796	-0.950149	0.625	0.82125	1	4100	tags=21%, list=20%, signal=25%
CHROMATIN_REMODELING_COMPLEX	CHROMATIN_REMODELING_COMPLEX		17	-0.340271	-0.949605	0.58	0.821527	1	3955	tags=41%, list=19%, signal=51%
THIOLESTER_HYDROLASE_ACTIVITY	THIOLESTER_HYDROLASE_ACTIVITY		16	-0.387218	-0.949357	0.530612	0.820943	1	2669	tags=31%, list=13%, signal=36%
REGULATION_OF_ACTION_POTENTIAL	REGULATION_OF_ACTION_POTENTIAL		17	-0.342703	-0.948748	0.576923	0.82151	1	3670	tags=24%, list=18%, signal=29%
NITROGEN_COMPOUND_BIOSYNTHETIC_PROCESS	NITROGEN_COMPOUND_BIOSYNTHETIC_PROCESS		25	-0.334005	-0.946669	0.5	0.825589	1	3023	tags=20%, list=15%, signal=23%
KEGG_N_GLYCAN_BIOSYNTHESIS	KEGG_N_GLYCAN_BIOSYNTHESIS		42	-0.304418	-0.945726	0.545455	0.826913	1	3192	tags=29%, list=15%, signal=34%
ENDOSOME	ENDOSOME		57	-0.271361	-0.944121	0.516667	0.830001	1	2158	tags=21%, list=10%, signal=23%
CELL_MIGRATION	CELL_MIGRATION		90	-0.251765	-0.943509	0.596491	0.830533	1	4472	tags=22%, list=22%, signal=28%
PROTEIN_RNA_COMPLEX_ASSEMBLY	PROTEIN_RNA_COMPLEX_ASSEMBLY		44	-0.303785	-0.943334	0.530303	0.829717	1	3141	tags=25%, list=15%, signal=29%
REACTOME_METABOLISM_OF_STEROID_HORMONES_AND_VITAMINS_A_AND_D	REACTOME_METABOLISM_OF_STEROID_HORMONES_AND_VITAMINS_A_AND_D		34	-0.325543	-0.942343	0.576271	0.830863	1	6705	tags=47%, list=33%, signal=70%
APOPTOTIC_NUCLEAR_CHANGES	APOPTOTIC_NUCLEAR_CHANGES		18	-0.358254	-0.941054	0.526316	0.832991	1	1697	tags=22%, list=8%, signal=24%
REACTOME_NEURONAL_SYSTEM	REACTOME_NEURONAL_SYSTEM		268	-0.222095	-0.941042	0.629032	0.831712	1	5050	tags=27%, list=25%, signal=36%
REACTOME_SIGNALING_BY_ERBB2	REACTOME_SIGNALING_BY_ERBB2		90	-0.269618	-0.940805	0.619048	0.831037	1	3950	tags=24%, list=19%, signal=30%
GAMETE_GENERATION	GAMETE_GENERATION		100	-0.254365	-0.940467	0.606557	0.830778	1	4474	tags=24%, list=22%, signal=31%
LIPOPROTEIN_METABOLIC_PROCESS	LIPOPROTEIN_METABOLIC_PROCESS		32	-0.30991	-0.937169	0.516667	0.838512	1	3290	tags=25%, list=16%, signal=30%
PID_RAC1_REG_PATHWAY	PID_RAC1_REG_PATHWAY		36	-0.299712	-0.936898	0.627119	0.837917	1	1958	tags=19%, list=10%, signal=21%
REGULATION_OF_ORGANELLE_ORGANIZATION_AND_BIOGENESIS	REGULATION_OF_ORGANELLE_ORGANIZATION_AND_BIOGENESIS		37	-0.312468	-0.936724	0.655738	0.83715	1	3327	tags=27%, list=16%, signal=32%
REACTOME_ACTIVATED_NOTCH1_TRANSMITS_SIGNAL_TO_THE_NUCLEUS	REACTOME_ACTIVATED_NOTCH1_TRANSMITS_SIGNAL_TO_THE_NUCLEUS		25	-0.325239	-0.936699	0.518518	0.83595	1	2539	tags=20%, list=12%, signal=23%
CARBOXYLESTERASE_ACTIVITY	CARBOXYLESTERASE_ACTIVITY		31	-0.304593	-0.936627	0.519231	0.834917	1	4293	tags=19%, list=21%, signal=24%
PHOSPHATASE_REGULATOR_ACTIVITY	PHOSPHATASE_REGULATOR_ACTIVITY		26	-0.319367	-0.935274	0.630769	0.837386	1	1965	tags=15%, list=10%, signal=17%
SENSORY_PERCEPTION_OF_CHEMICAL_STIMULUS	SENSORY_PERCEPTION_OF_CHEMICAL_STIMULUS		16	-0.37595	-0.934718	0.563636	0.837438	1	3471	tags=25%, list=17%, signal=30%
REACTOME_P53_DEPENDENT_G1_DNA_DAMAGE_RESPONSE	REACTOME_P53_DEPENDENT_G1_DNA_DAMAGE_RESPONSE		52	-0.275485	-0.934027	0.62069	0.838059	1	1919	tags=15%, list=9%, signal=17%
REACTOME_SEMA4D_INDUCED_CELL_MIGRATION_AND_GROWTH_CONE_COLLAPSE	REACTOME_SEMA4D_INDUCED_CELL_MIGRATION_AND_GROWTH_CONE_COLLAPSE		23	-0.329595	-0.932869	0.603448	0.839843	1	1432	tags=17%, list=7%, signal=19%
SOLUBLE_FRACTION	SOLUBLE_FRACTION		149	-0.236899	-0.931848	0.615385	0.841096	1	2694	tags=16%, list=13%, signal=18%
PID_CDC42_REG_PATHWAY	PID_CDC42_REG_PATHWAY		29	-0.3223	-0.931036	0.62	0.842065	1	2388	tags=21%, list=12%, signal=23%
REACTOME_REGULATION_OF_WATER_BALANCE_BY_RENAL_AQUAPORINS	REACTOME_REGULATION_OF_WATER_BALANCE_BY_RENAL_AQUAPORINS		42	-0.292741	-0.929084	0.612903	0.846493	1	6263	tags=43%, list=30%, signal=61%
BIOCARTA_VEGF_PATHWAY	BIOCARTA_VEGF_PATHWAY		27	-0.325247	-0.928984	0.555556	0.845564	1	3823	tags=33%, list=19%, signal=41%
KEGG_RETINOL_METABOLISM	KEGG_RETINOL_METABOLISM		49	-0.29635	-0.928686	0.535714	0.844961	1	3708	tags=22%, list=18%, signal=27%
REGULATION_OF_GENE_EXPRESSION_EPIGENETIC	REGULATION_OF_GENE_EXPRESSION_EPIGENETIC		28	-0.344292	-0.926876	0.527273	0.848407	1	1553	tags=25%, list=8%, signal=27%
BIOCARTA_ACTINY_PATHWAY	BIOCARTA_ACTINY_PATHWAY		19	-0.337803	-0.926315	0.454545	0.848653	1	1002	tags=16%, list=5%, signal=17%
ST_B_CELL_ANTIGEN_RECEPTOR	ST_B_CELL_ANTIGEN_RECEPTOR		39	-0.296283	-0.925393	0.631579	0.849712	1	3494	tags=26%, list=17%, signal=31%
REACTOME_GOLGI_ASSOCIATED_VESICLE_BIOGENESIS	REACTOME_GOLGI_ASSOCIATED_VESICLE_BIOGENESIS		49	-0.280889	-0.925296	0.54717	0.848747	1	2151	tags=18%, list=10%, signal=20%
LIPID_TRANSPORTER_ACTIVITY	LIPID_TRANSPORTER_ACTIVITY		27	-0.312968	-0.924559	0.6	0.849195	1	3260	tags=26%, list=16%, signal=31%
REACTOME_MEIOTIC_SYNAPSIS	REACTOME_MEIOTIC_SYNAPSIS		60	-0.273955	-0.924025	0.615385	0.849255	1	4850	tags=27%, list=24%, signal=35%
VESICLE	VESICLE		109	-0.23782	-0.922963	0.683333	0.850752	1	3943	tags=23%, list=19%, signal=28%
KEGG_NITROGEN_METABOLISM	KEGG_NITROGEN_METABOLISM		23	-0.330124	-0.920306	0.58	0.856665	1	506	tags=9%, list=2%, signal=9%
REGULATION_OF_DNA_METABOLIC_PROCESS	REGULATION_OF_DNA_METABOLIC_PROCESS		41	-0.276482	-0.920077	0.66	0.855843	1	2945	tags=17%, list=14%, signal=20%
RNA_BINDING	RNA_BINDING		213	-0.237276	-0.917928	0.655738	0.860051	1	1888	tags=12%, list=9%, signal=13%
REACTOME_TRANSPORT_OF_MATURE_MRNA_DERIVED_FROM_AN_INTRONLESS_TRANSCRIPT	REACTOME_TRANSPORT_OF_MATURE_MRNA_DERIVED_FROM_AN_INTRONLESS_TRANSCRIPT		33	-0.304921	-0.915166	0.566038	0.866119	1	2772	tags=24%, list=13%, signal=28%
REACTOME_CIRCADIAN_CLOCK	REACTOME_CIRCADIAN_CLOCK		45	-0.275686	-0.914973	0.655172	0.865265	1	2203	tags=18%, list=11%, signal=20%
REACTOME_SYNTHESIS_OF_BILE_ACIDS_AND_BILE_SALTS_VIA_7ALPHA_HYDROXYCHOLESTEROL	REACTOME_SYNTHESIS_OF_BILE_ACIDS_AND_BILE_SALTS_VIA_7ALPHA_HYDROXYCHOLESTEROL		15	-0.361639	-0.91304	0.596154	0.868698	1	3451	tags=27%, list=17%, signal=32%
RESPONSE_TO_HORMONE_STIMULUS	RESPONSE_TO_HORMONE_STIMULUS		32	-0.311281	-0.912972	0.563636	0.867614	1	3670	tags=31%, list=18%, signal=38%
PHOSPHORYLATION	PHOSPHORYLATION		282	-0.22041	-0.910741	0.672131	0.872383	1	5050	tags=30%, list=25%, signal=39%
PID_CXCR4_PATHWAY	PID_CXCR4_PATHWAY		97	-0.246854	-0.907043	0.692308	0.880761	1	5315	tags=34%, list=26%, signal=46%
PID_DELTANP63PATHWAY	PID_DELTANP63PATHWAY		46	-0.284724	-0.906739	0.552239	0.880459	1	2811	tags=22%, list=14%, signal=25%
PID_EPHA_FWDPATHWAY	PID_EPHA_FWDPATHWAY		33	-0.286861	-0.905369	0.653846	0.882942	1	4818	tags=33%, list=23%, signal=43%
VIRAL_GENOME_REPLICATION	VIRAL_GENOME_REPLICATION		20	-0.334278	-0.905299	0.553571	0.881858	1	439	tags=10%, list=2%, signal=10%
REACTOME_SYNTHESIS_OF_PC	REACTOME_SYNTHESIS_OF_PC		17	-0.367742	-0.904143	0.660714	0.88324	1	2897	tags=35%, list=14%, signal=41%
PROTEIN_DIMERIZATION_ACTIVITY	PROTEIN_DIMERIZATION_ACTIVITY		171	-0.229063	-0.903254	0.757576	0.88432	1	3270	tags=19%, list=16%, signal=22%
TRANSFERASE_ACTIVITY_TRANSFERRING_ALKYL_OR_ARYLOTHER_THAN_METHYLGROUPS	TRANSFERASE_ACTIVITY_TRANSFERRING_ALKYL_OR_ARYLOTHER_THAN_METHYLGROUPS		30	-0.308157	-0.903091	0.568966	0.883511	1	5252	tags=43%, list=25%, signal=58%
POSITIVE_REGULATION_OF_JNK_ACTIVITY	POSITIVE_REGULATION_OF_JNK_ACTIVITY		18	-0.343048	-0.901531	0.461538	0.885998	1	3615	tags=39%, list=18%, signal=47%
REACTOME_IMMUNOREGULATORY_INTERACTIONS_BETWEEN_A_LYMPHOID_AND_A_NON_LYMPHOID_CELL	REACTOME_IMMUNOREGULATORY_INTERACTIONS_BETWEEN_A_LYMPHOID_AND_A_NON_LYMPHOID_CELL		59	-0.261492	-0.900638	0.651515	0.886967	1	4575	tags=25%, list=22%, signal=33%
PID_ATM_PATHWAY	PID_ATM_PATHWAY		31	-0.306927	-0.900314	0.603448	0.886546	1	4850	tags=42%, list=24%, signal=55%
EXTRACELLULAR_MATRIX_PART	EXTRACELLULAR_MATRIX_PART		54	-0.279832	-0.899257	0.698413	0.887912	1	2460	tags=15%, list=12%, signal=17%
TUBULIN_BINDING	TUBULIN_BINDING		42	-0.292125	-0.898677	0.581818	0.887904	1	2814	tags=24%, list=14%, signal=28%
GOLGI_ASSOCIATED_VESICLE	GOLGI_ASSOCIATED_VESICLE		23	-0.323904	-0.897548	0.629032	0.889734	1	3119	tags=22%, list=15%, signal=26%
REGULATION_OF_T_CELL_ACTIVATION	REGULATION_OF_T_CELL_ACTIVATION		28	-0.29736	-0.897281	0.55102	0.889168	1	5991	tags=39%, list=29%, signal=55%
REACTOME_GLUCAGON_SIGNALING_IN_METABOLIC_REGULATION	REACTOME_GLUCAGON_SIGNALING_IN_METABOLIC_REGULATION		32	-0.30645	-0.895055	0.597015	0.894234	1	7027	tags=56%, list=34%, signal=85%
SPHINGOLIPID_METABOLIC_PROCESS	SPHINGOLIPID_METABOLIC_PROCESS		23	-0.324181	-0.894191	0.62963	0.895187	1	271	tags=9%, list=1%, signal=9%
ION_HOMEOSTASIS	ION_HOMEOSTASIS		117	-0.231548	-0.893286	0.76	0.896369	1	5291	tags=30%, list=26%, signal=40%
MACROMOLECULAR_COMPLEX_ASSEMBLY	MACROMOLECULAR_COMPLEX_ASSEMBLY		236	-0.220479	-0.892514	0.761905	0.897327	1	3141	tags=18%, list=15%, signal=21%
REACTOME_PROTEIN_FOLDING	REACTOME_PROTEIN_FOLDING		40	-0.300182	-0.891434	0.557692	0.898821	1	3871	tags=28%, list=19%, signal=34%
LIPASE_ACTIVITY	LIPASE_ACTIVITY		47	-0.261387	-0.890469	0.603448	0.899895	1	527	tags=4%, list=3%, signal=4%
PID_ERBB_NETWORK_PATHWAY	PID_ERBB_NETWORK_PATHWAY		15	-0.353341	-0.890382	0.66	0.898765	1	1333	tags=13%, list=6%, signal=14%
PROTEIN_AMINO_ACID_PHOSPHORYLATION	PROTEIN_AMINO_ACID_PHOSPHORYLATION		253	-0.21722	-0.89009	0.8125	0.898146	1	5050	tags=30%, list=25%, signal=40%
ST_INTEGRIN_SIGNALING_PATHWAY	ST_INTEGRIN_SIGNALING_PATHWAY		79	-0.242672	-0.88847	0.728814	0.900805	1	2711	tags=16%, list=13%, signal=19%
PROTEIN_KINASE_ACTIVITY	PROTEIN_KINASE_ACTIVITY		270	-0.216806	-0.886652	0.80597	0.904125	1	4791	tags=30%, list=23%, signal=39%
REACTOME_FANCONI_ANEMIA_PATHWAY	REACTOME_FANCONI_ANEMIA_PATHWAY		19	-0.35085	-0.886138	0.6	0.903985	1	4225	tags=37%, list=21%, signal=46%
MONOVALENT_INORGANIC_CATION_TRANSPORT	MONOVALENT_INORGANIC_CATION_TRANSPORT		89	-0.25749	-0.884936	0.72549	0.905583	1	4344	tags=22%, list=21%, signal=28%
REACTOME_KINESINS	REACTOME_KINESINS		22	-0.335913	-0.884327	0.708333	0.905897	1	5986	tags=41%, list=29%, signal=58%
REACTOME_G_ALPHA_Z_SIGNALLING_EVENTS	REACTOME_G_ALPHA_Z_SIGNALLING_EVENTS		42	-0.287634	-0.880925	0.649123	0.913268	1	6263	tags=43%, list=30%, signal=61%
EXTRACELLULAR_MATRIX_STRUCTURAL_CONSTITUENT	EXTRACELLULAR_MATRIX_STRUCTURAL_CONSTITUENT		25	-0.317016	-0.880697	0.704918	0.912544	1	8211	tags=52%, list=40%, signal=86%
KEGG_RNA_POLYMERASE	KEGG_RNA_POLYMERASE		28	-0.307002	-0.880231	0.666667	0.91242	1	6304	tags=46%, list=31%, signal=67%
REACTOME_ASPARAGINE_N_LINKED_GLYCOSYLATION	REACTOME_ASPARAGINE_N_LINKED_GLYCOSYLATION		71	-0.261272	-0.879415	0.709091	0.913343	1	4282	tags=27%, list=21%, signal=34%
L_AMINO_ACID_TRANSMEMBRANE_TRANSPORTER_ACTIVITY	L_AMINO_ACID_TRANSMEMBRANE_TRANSPORTER_ACTIVITY		17	-0.344599	-0.877755	0.62	0.91605	1	2158	tags=24%, list=10%, signal=26%
REACTOME_REGULATION_OF_MRNA_STABILITY_BY_PROTEINS_THAT_BIND_AU_RICH_ELEMENTS	REACTOME_REGULATION_OF_MRNA_STABILITY_BY_PROTEINS_THAT_BIND_AU_RICH_ELEMENTS		78	-0.248553	-0.877357	0.672414	0.915886	1	1997	tags=15%, list=10%, signal=17%
TRANS_GOLGI_NETWORK	TRANS_GOLGI_NETWORK		17	-0.349519	-0.877291	0.654545	0.914813	1	2723	tags=24%, list=13%, signal=27%
KINETOCHORE	KINETOCHORE		22	-0.296689	-0.877217	0.58	0.913822	1	1172	tags=14%, list=6%, signal=14%
KEGG_CHEMOKINE_SIGNALING_PATHWAY	KEGG_CHEMOKINE_SIGNALING_PATHWAY		173	-0.216712	-0.876725	0.772727	0.913605	1	5347	tags=30%, list=26%, signal=40%
REACTOME_PHOSPHOLIPID_METABOLISM	REACTOME_PHOSPHOLIPID_METABOLISM		152	-0.226861	-0.875959	0.787879	0.914092	1	4188	tags=22%, list=20%, signal=28%
DNA_HELICASE_ACTIVITY	DNA_HELICASE_ACTIVITY		22	-0.325705	-0.875508	0.587302	0.913728	1	1212	tags=14%, list=6%, signal=14%
PHOSPHOLIPASE_ACTIVITY	PHOSPHOLIPASE_ACTIVITY		39	-0.281504	-0.87506	0.644068	0.913725	1	527	tags=5%, list=3%, signal=5%
REACTOME_ANTIGEN_PRESENTATION_FOLDING_ASSEMBLY_AND_PEPTIDE_LOADING_OF_CLASS_I_MHC	REACTOME_ANTIGEN_PRESENTATION_FOLDING_ASSEMBLY_AND_PEPTIDE_LOADING_OF_CLASS_I_MHC		18	-0.337515	-0.874501	0.583333	0.913908	1	3553	tags=22%, list=17%, signal=27%
HISTONE_DEACETYLASE_COMPLEX	HISTONE_DEACETYLASE_COMPLEX		16	-0.361429	-0.873683	0.638298	0.91462	1	676	tags=19%, list=3%, signal=19%
REACTOME_DOWNSTREAM_SIGNALING_EVENTS_OF_B_CELL_RECEPTOR_BCR	REACTOME_DOWNSTREAM_SIGNALING_EVENTS_OF_B_CELL_RECEPTOR_BCR		84	-0.248803	-0.873589	0.714286	0.913574	1	1919	tags=14%, list=9%, signal=16%
REACTOME_RORA_ACTIVATES_CIRCADIAN_EXPRESSION	REACTOME_RORA_ACTIVATES_CIRCADIAN_EXPRESSION		21	-0.316531	-0.870216	0.716981	0.920706	1	2055	tags=19%, list=10%, signal=21%
REACTOME_OPIOID_SIGNALLING	REACTOME_OPIOID_SIGNALLING		76	-0.241505	-0.869963	0.714286	0.919965	1	5016	tags=32%, list=24%, signal=42%
BIOCARTA_ACH_PATHWAY	BIOCARTA_ACH_PATHWAY		15	-0.373408	-0.867969	0.588235	0.923047	1	2325	tags=13%, list=11%, signal=15%
CELL_MATRIX_JUNCTION	CELL_MATRIX_JUNCTION		16	-0.334906	-0.867271	0.68	0.923562	1	2953	tags=25%, list=14%, signal=29%
CARBOXYLIC_ACID_TRANSMEMBRANE_TRANSPORTER_ACTIVITY	CARBOXYLIC_ACID_TRANSMEMBRANE_TRANSPORTER_ACTIVITY		44	-0.275976	-0.865434	0.696429	0.926665	1	3379	tags=20%, list=16%, signal=24%
CARBOHYDRATE_BIOSYNTHETIC_PROCESS	CARBOHYDRATE_BIOSYNTHETIC_PROCESS		44	-0.270279	-0.865366	0.686275	0.92554	1	2818	tags=20%, list=14%, signal=24%
REACTOME_DOWNSTREAM_SIGNAL_TRANSDUCTION	REACTOME_DOWNSTREAM_SIGNAL_TRANSDUCTION		84	-0.241375	-0.865149	0.770492	0.924753	1	3950	tags=26%, list=19%, signal=32%
PATTERN_SPECIFICATION_PROCESS	PATTERN_SPECIFICATION_PROCESS		28	-0.28404	-0.863922	0.631579	0.926642	1	4454	tags=21%, list=22%, signal=27%
SPINDLE_POLE	SPINDLE_POLE		17	-0.309345	-0.85962	0.677966	0.935279	1	2496	tags=29%, list=12%, signal=33%
REACTOME_INHIBITION_OF_INSULIN_SECRETION_BY_ADRENALINE_NORADRENALINE	REACTOME_INHIBITION_OF_INSULIN_SECRETION_BY_ADRENALINE_NORADRENALINE		24	-0.301759	-0.858971	0.709091	0.935456	1	7027	tags=63%, list=34%, signal=95%
REACTOME_COSTIMULATION_BY_THE_CD28_FAMILY	REACTOME_COSTIMULATION_BY_THE_CD28_FAMILY		57	-0.267935	-0.855579	0.690909	0.94201	1	4296	tags=28%, list=21%, signal=35%
REGULATION_OF_MITOSIS	REGULATION_OF_MITOSIS		39	-0.284746	-0.854451	0.730769	0.943489	1	4722	tags=31%, list=23%, signal=40%
ESTABLISHMENT_AND_OR_MAINTENANCE_OF_CELL_POLARITY	ESTABLISHMENT_AND_OR_MAINTENANCE_OF_CELL_POLARITY		19	-0.320351	-0.853392	0.758621	0.944712	1	3179	tags=21%, list=15%, signal=25%
CELL_FRACTION	CELL_FRACTION		460	-0.200601	-0.853305	0.95082	0.943685	1	3384	tags=17%, list=16%, signal=19%
PID_MYC_PATHWAY	PID_MYC_PATHWAY		23	-0.321721	-0.85316	0.711538	0.942871	1	3198	tags=30%, list=16%, signal=36%
MICROTUBULE_ASSOCIATED_COMPLEX	MICROTUBULE_ASSOCIATED_COMPLEX		44	-0.275441	-0.852433	0.677419	0.943232	1	4887	tags=32%, list=24%, signal=42%
CELL_CORTEX	CELL_CORTEX		37	-0.280091	-0.852353	0.684211	0.942168	1	4367	tags=35%, list=21%, signal=45%
CELLULAR_HOMEOSTASIS	CELLULAR_HOMEOSTASIS		133	-0.222495	-0.851029	0.84127	0.94357	1	5291	tags=29%, list=26%, signal=38%
REACTOME_GLYCEROPHOSPHOLIPID_BIOSYNTHESIS	REACTOME_GLYCEROPHOSPHOLIPID_BIOSYNTHESIS		67	-0.246235	-0.850152	0.693548	0.944337	1	3256	tags=22%, list=16%, signal=27%
REACTOME_GABA_SYNTHESIS_RELEASE_REUPTAKE_AND_DEGRADATION	REACTOME_GABA_SYNTHESIS_RELEASE_REUPTAKE_AND_DEGRADATION		17	-0.319381	-0.849989	0.640625	0.943407	1	5390	tags=35%, list=26%, signal=48%
EARLY_ENDOSOME	EARLY_ENDOSOME		17	-0.341889	-0.849746	0.679245	0.942654	1	2158	tags=29%, list=10%, signal=33%
KEGG_CELL_ADHESION_MOLECULES_CAMS	KEGG_CELL_ADHESION_MOLECULES_CAMS		125	-0.230398	-0.849298	0.814286	0.942475	1	4673	tags=26%, list=23%, signal=33%
KEGG_SPHINGOLIPID_METABOLISM	KEGG_SPHINGOLIPID_METABOLISM		30	-0.279264	-0.848195	0.64	0.943702	1	221	tags=7%, list=1%, signal=7%
CELL_PROJECTION	CELL_PROJECTION		98	-0.226143	-0.847016	0.788462	0.945112	1	3943	tags=22%, list=19%, signal=28%
SIG_CHEMOTAXIS	SIG_CHEMOTAXIS		45	-0.262013	-0.845977	0.75	0.946341	1	5823	tags=36%, list=28%, signal=49%
REACTOME_METABOLISM_OF_NON_CODING_RNA	REACTOME_METABOLISM_OF_NON_CODING_RNA		43	-0.259854	-0.845297	0.706897	0.9467	1	1481	tags=14%, list=7%, signal=15%
REACTOME_TRAFFICKING_OF_AMPA_RECEPTORS	REACTOME_TRAFFICKING_OF_AMPA_RECEPTORS		26	-0.290848	-0.843711	0.678571	0.948945	1	2801	tags=19%, list=14%, signal=22%
CELL_PROJECTION_PART	CELL_PROJECTION_PART		18	-0.333252	-0.842699	0.6	0.949817	1	13746	tags=100%, list=67%, signal=300%
PROTEIN_N_TERMINUS_BINDING	PROTEIN_N_TERMINUS_BINDING		38	-0.259106	-0.842508	0.79661	0.9489	1	3955	tags=24%, list=19%, signal=29%
KEGG_VIBRIO_CHOLERAE_INFECTION	KEGG_VIBRIO_CHOLERAE_INFECTION		50	-0.257811	-0.841588	0.754386	0.949743	1	2678	tags=18%, list=13%, signal=21%
ORGANIC_ACID_TRANSMEMBRANE_TRANSPORTER_ACTIVITY	ORGANIC_ACID_TRANSMEMBRANE_TRANSPORTER_ACTIVITY		45	-0.270151	-0.841538	0.725807	0.948582	1	3379	tags=20%, list=16%, signal=24%
REACTOME_INTERACTION_BETWEEN_L1_AND_ANKYRINS	REACTOME_INTERACTION_BETWEEN_L1_AND_ANKYRINS		20	-0.293387	-0.840254	0.72549	0.95019	1	4367	tags=30%, list=21%, signal=38%
REACTOME_VOLTAGE_GATED_POTASSIUM_CHANNELS	REACTOME_VOLTAGE_GATED_POTASSIUM_CHANNELS		43	-0.270452	-0.839844	0.686567	0.949799	1	5306	tags=35%, list=26%, signal=47%
REACTOME_LYSOSOME_VESICLE_BIOGENESIS	REACTOME_LYSOSOME_VESICLE_BIOGENESIS		22	-0.306722	-0.838115	0.76	0.952574	1	1987	tags=14%, list=10%, signal=15%
REACTOME_PROTEOLYTIC_CLEAVAGE_OF_SNARE_COMPLEX_PROTEINS	REACTOME_PROTEOLYTIC_CLEAVAGE_OF_SNARE_COMPLEX_PROTEINS		15	-0.326352	-0.836887	0.694915	0.953974	1	2918	tags=33%, list=14%, signal=39%
UDP_GLYCOSYLTRANSFERASE_ACTIVITY	UDP_GLYCOSYLTRANSFERASE_ACTIVITY		37	-0.263548	-0.834025	0.769231	0.958403	1	4484	tags=30%, list=22%, signal=38%
EXTRACELLULAR_LIGAND_GATED_ION_CHANNEL_ACTIVITY	EXTRACELLULAR_LIGAND_GATED_ION_CHANNEL_ACTIVITY		19	-0.308768	-0.833857	0.723404	0.957422	1	6052	tags=42%, list=29%, signal=60%
REACTOME_INFLUENZA_LIFE_CYCLE	REACTOME_INFLUENZA_LIFE_CYCLE		127	-0.218307	-0.832153	0.820896	0.959784	1	941	tags=5%, list=5%, signal=5%
REACTOME_CD28_DEPENDENT_PI3K_AKT_SIGNALING	REACTOME_CD28_DEPENDENT_PI3K_AKT_SIGNALING		19	-0.296695	-0.832106	0.701754	0.958656	1	3559	tags=21%, list=17%, signal=25%
KEGG_MELANOGENESIS	KEGG_MELANOGENESIS		98	-0.237268	-0.831413	0.84375	0.959078	1	5365	tags=29%, list=26%, signal=38%
PROTEIN_AMINO_ACID_N_LINKED_GLYCOSYLATION	PROTEIN_AMINO_ACID_N_LINKED_GLYCOSYLATION		28	-0.287796	-0.831167	0.746032	0.958367	1	3018	tags=21%, list=15%, signal=25%
BIOCARTA_CHREBP2_PATHWAY	BIOCARTA_CHREBP2_PATHWAY		42	-0.26571	-0.83033	0.6875	0.958609	1	3950	tags=29%, list=19%, signal=35%
REACTOME_TRANSMISSION_ACROSS_CHEMICAL_SYNAPSES	REACTOME_TRANSMISSION_ACROSS_CHEMICAL_SYNAPSES		180	-0.212618	-0.829963	0.8125	0.958111	1	5050	tags=27%, list=25%, signal=36%
ICOSANOID_METABOLIC_PROCESS	ICOSANOID_METABOLIC_PROCESS		17	-0.333449	-0.829825	0.648148	0.957213	1	85	tags=6%, list=0%, signal=6%
CHROMATIN_ASSEMBLY	CHROMATIN_ASSEMBLY		16	-0.341207	-0.829091	0.672727	0.957328	1	2125	tags=25%, list=10%, signal=28%
NEUROLOGICAL_SYSTEM_PROCESS	NEUROLOGICAL_SYSTEM_PROCESS		359	-0.191651	-0.828886	0.945205	0.956412	1	3854	tags=18%, list=19%, signal=22%
REACTOME_SIGNALING_BY_PDGF	REACTOME_SIGNALING_BY_PDGF		111	-0.216337	-0.828736	0.864407	0.95553	1	3950	tags=23%, list=19%, signal=29%
REACTOME_SYNTHESIS_OF_BILE_ACIDS_AND_BILE_SALTS	REACTOME_SYNTHESIS_OF_BILE_ACIDS_AND_BILE_SALTS		19	-0.303101	-0.828301	0.784314	0.955198	1	3451	tags=21%, list=17%, signal=25%
RESPONSE_TO_DRUG	RESPONSE_TO_DRUG		20	-0.309435	-0.826493	0.706897	0.957619	1	2231	tags=15%, list=11%, signal=17%
RECEPTOR_MEDIATED_ENDOCYTOSIS	RECEPTOR_MEDIATED_ENDOCYTOSIS		31	-0.284509	-0.826356	0.729167	0.956582	1	3103	tags=23%, list=15%, signal=27%
UNFOLDED_PROTEIN_BINDING	UNFOLDED_PROTEIN_BINDING		40	-0.267969	-0.826163	0.807018	0.955813	1	4461	tags=33%, list=22%, signal=41%
T_CELL_ACTIVATION	T_CELL_ACTIVATION		42	-0.264711	-0.825168	0.7	0.956504	1	6779	tags=48%, list=33%, signal=71%
AMINO_ACID_TRANSMEMBRANE_TRANSPORTER_ACTIVITY	AMINO_ACID_TRANSMEMBRANE_TRANSPORTER_ACTIVITY		29	-0.273289	-0.824807	0.676923	0.955944	1	2158	tags=17%, list=10%, signal=19%
REACTOME_TRANSFERRIN_ENDOCYTOSIS_AND_RECYCLING	REACTOME_TRANSFERRIN_ENDOCYTOSIS_AND_RECYCLING		24	-0.305544	-0.824485	0.705882	0.955366	1	2678	tags=21%, list=13%, signal=24%
ACTIN_FILAMENT_BASED_PROCESS	ACTIN_FILAMENT_BASED_PROCESS		108	-0.221756	-0.824177	0.842105	0.954798	1	4901	tags=31%, list=24%, signal=41%
REGULATION_OF_JNK_ACTIVITY	REGULATION_OF_JNK_ACTIVITY		20	-0.30892	-0.823953	0.714286	0.954044	1	3615	tags=35%, list=18%, signal=42%
REACTOME_BIOLOGICAL_OXIDATIONS	REACTOME_BIOLOGICAL_OXIDATIONS		120	-0.217122	-0.82251	0.870968	0.955591	1	3980	tags=20%, list=19%, signal=25%
REACTOME_BOTULINUM_NEUROTOXICITY	REACTOME_BOTULINUM_NEUROTOXICITY		16	-0.324282	-0.821272	0.634921	0.956727	1	2918	tags=31%, list=14%, signal=36%
MICROTUBULE_ORGANIZING_CENTER_ORGANIZATION_AND_BIOGENESIS	MICROTUBULE_ORGANIZING_CENTER_ORGANIZATION_AND_BIOGENESIS		15	-0.347119	-0.82087	0.75	0.95624	1	4741	tags=47%, list=23%, signal=61%
REACTOME_TRANSPORT_OF_VITAMINS_NUCLEOSIDES_AND_RELATED_MOLECULES	REACTOME_TRANSPORT_OF_VITAMINS_NUCLEOSIDES_AND_RELATED_MOLECULES		31	-0.292754	-0.819626	0.698413	0.957462	1	3228	tags=19%, list=16%, signal=23%
IMMUNE_EFFECTOR_PROCESS	IMMUNE_EFFECTOR_PROCESS		37	-0.260334	-0.819568	0.730159	0.956315	1	1966	tags=14%, list=10%, signal=15%
REACTOME_NEUROTRANSMITTER_RECEPTOR_BINDING_AND_DOWNSTREAM_TRANSMISSION_IN_THE_POSTSYNAPTIC_CELL	REACTOME_NEUROTRANSMITTER_RECEPTOR_BINDING_AND_DOWNSTREAM_TRANSMISSION_IN_THE_POSTSYNAPTIC_CELL		131	-0.215888	-0.81847	0.857143	0.957228	1	5050	tags=27%, list=25%, signal=35%
PID_AR_PATHWAY	PID_AR_PATHWAY		50	-0.256109	-0.81672	0.716981	0.959435	1	2329	tags=16%, list=11%, signal=18%
RESPONSE_TO_OXIDATIVE_STRESS	RESPONSE_TO_OXIDATIVE_STRESS		43	-0.247871	-0.814525	0.792453	0.962289	1	1433	tags=12%, list=7%, signal=12%
ST_WNT_CA2_CYCLIC_GMP_PATHWAY	ST_WNT_CA2_CYCLIC_GMP_PATHWAY		20	-0.292868	-0.81258	0.762712	0.964629	1	3441	tags=25%, list=17%, signal=30%
REACTOME_BILE_ACID_AND_BILE_SALT_METABOLISM	REACTOME_BILE_ACID_AND_BILE_SALT_METABOLISM		27	-0.30969	-0.810899	0.763636	0.966645	1	3451	tags=19%, list=17%, signal=22%
BIOCARTA_NOS1_PATHWAY	BIOCARTA_NOS1_PATHWAY		20	-0.30034	-0.809916	0.702128	0.967412	1	5016	tags=35%, list=24%, signal=46%
POTASSIUM_ION_TRANSPORT	POTASSIUM_ION_TRANSPORT		58	-0.237329	-0.808043	0.8125	0.969263	1	4159	tags=22%, list=20%, signal=28%
EXCITATORY_EXTRACELLULAR_LIGAND_GATED_ION_CHANNEL_ACTIVITY	EXCITATORY_EXTRACELLULAR_LIGAND_GATED_ION_CHANNEL_ACTIVITY		19	-0.308768	-0.807619	0.711538	0.9688	1	6052	tags=42%, list=29%, signal=60%
REACTOME_PI_METABOLISM	REACTOME_PI_METABOLISM		35	-0.260488	-0.806482	0.807018	0.969622	1	4535	tags=29%, list=22%, signal=37%
KEGG_PROTEIN_EXPORT	KEGG_PROTEIN_EXPORT		20	-0.308803	-0.80406	0.724138	0.972854	1	1693	tags=15%, list=8%, signal=16%
PROTEIN_AMINO_ACID_AUTOPHOSPHORYLATION	PROTEIN_AMINO_ACID_AUTOPHOSPHORYLATION		27	-0.276485	-0.803194	0.733333	0.973069	1	4669	tags=33%, list=23%, signal=43%
PID_TRKRPATHWAY	PID_TRKRPATHWAY		59	-0.243013	-0.802386	0.795455	0.973256	1	2689	tags=19%, list=13%, signal=21%
GTPASE_ACTIVITY	GTPASE_ACTIVITY		88	-0.220339	-0.802251	0.910714	0.972302	1	4305	tags=26%, list=21%, signal=33%
CHROMOSOMEPERICENTRIC_REGION	CHROMOSOMEPERICENTRIC_REGION		27	-0.283586	-0.801062	0.759259	0.973367	1	1335	tags=15%, list=6%, signal=16%
REACTOME_REGULATION_OF_SIGNALING_BY_CBL	REACTOME_REGULATION_OF_SIGNALING_BY_CBL		18	-0.289025	-0.799927	0.795918	0.974149	1	4765	tags=33%, list=23%, signal=43%
KEGG_INTESTINAL_IMMUNE_NETWORK_FOR_IGA_PRODUCTION	KEGG_INTESTINAL_IMMUNE_NETWORK_FOR_IGA_PRODUCTION		45	-0.24479	-0.799803	0.77193	0.973086	1	4558	tags=31%, list=22%, signal=40%
REACTOME_SMOOTH_MUSCLE_CONTRACTION	REACTOME_SMOOTH_MUSCLE_CONTRACTION		21	-0.2924	-0.798445	0.786885	0.974074	1	2106	tags=19%, list=10%, signal=21%
RESPONSE_TO_NUTRIENT	RESPONSE_TO_NUTRIENT		16	-0.307346	-0.79635	0.755556	0.976283	1	6434	tags=50%, list=31%, signal=73%
IDENTICAL_PROTEIN_BINDING	IDENTICAL_PROTEIN_BINDING		280	-0.199973	-0.795407	0.936508	0.976507	1	4793	tags=25%, list=23%, signal=32%
PROTEIN_OLIGOMERIZATION	PROTEIN_OLIGOMERIZATION		35	-0.249059	-0.79472	0.824561	0.976289	1	4677	tags=26%, list=23%, signal=33%
PID_TCR_PATHWAY	PID_TCR_PATHWAY		64	-0.239623	-0.793658	0.865385	0.976713	1	5413	tags=36%, list=26%, signal=49%
TRANSMEMBRANE_RECEPTOR_PROTEIN_PHOSPHATASE_ACTIVITY	TRANSMEMBRANE_RECEPTOR_PROTEIN_PHOSPHATASE_ACTIVITY		19	-0.287573	-0.793174	0.75	0.97623	1	7779	tags=53%, list=38%, signal=84%
REACTOME_REGULATION_OF_INSULIN_SECRETION	REACTOME_REGULATION_OF_INSULIN_SECRETION		85	-0.225781	-0.79284	0.842105	0.975526	1	6415	tags=44%, list=31%, signal=63%
KEGG_INSULIN_SIGNALING_PATHWAY	KEGG_INSULIN_SIGNALING_PATHWAY		131	-0.211023	-0.792835	0.910448	0.974341	1	2515	tags=16%, list=12%, signal=18%
REACTOME_OLFACTORY_SIGNALING_PATHWAY	REACTOME_OLFACTORY_SIGNALING_PATHWAY		78	-0.222267	-0.791853	0.923077	0.974849	1	7550	tags=40%, list=37%, signal=62%
CHEMICAL_HOMEOSTASIS	CHEMICAL_HOMEOSTASIS		142	-0.207657	-0.791774	0.887324	0.973799	1	3339	tags=16%, list=16%, signal=19%
CELLULAR_PROTEIN_CATABOLIC_PROCESS	CELLULAR_PROTEIN_CATABOLIC_PROCESS		53	-0.249916	-0.791032	0.783333	0.973943	1	2929	tags=21%, list=14%, signal=24%
COATED_VESICLE	COATED_VESICLE		41	-0.262044	-0.790618	0.828571	0.973547	1	3796	tags=24%, list=18%, signal=30%
CARBOHYDRATE_TRANSMEMBRANE_TRANSPORTER_ACTIVITY	CARBOHYDRATE_TRANSMEMBRANE_TRANSPORTER_ACTIVITY		16	-0.313734	-0.787029	0.74	0.978409	1	4207	tags=31%, list=20%, signal=39%
REGULATION_OF_LYMPHOCYTE_ACTIVATION	REGULATION_OF_LYMPHOCYTE_ACTIVATION		35	-0.256287	-0.785729	0.773585	0.979264	1	5564	tags=34%, list=27%, signal=47%
CELLULAR_MORPHOGENESIS_DURING_DIFFERENTIATION	CELLULAR_MORPHOGENESIS_DURING_DIFFERENTIATION		49	-0.239787	-0.783756	0.809524	0.981223	1	2156	tags=12%, list=10%, signal=14%
HISTONE_MODIFICATION	HISTONE_MODIFICATION		19	-0.315363	-0.781657	0.707692	0.983594	1	3738	tags=26%, list=18%, signal=32%
HEPARIN_BINDING	HEPARIN_BINDING		21	-0.288184	-0.780209	0.8	0.984486	1	1280	tags=10%, list=6%, signal=10%
REACTOME_NETRIN1_SIGNALING	REACTOME_NETRIN1_SIGNALING		37	-0.256648	-0.779571	0.784314	0.98431	1	2388	tags=16%, list=12%, signal=18%
REACTOME_G_BETA_GAMMA_SIGNALLING_THROUGH_PLC_BETA	REACTOME_G_BETA_GAMMA_SIGNALLING_THROUGH_PLC_BETA		19	-0.293632	-0.778155	0.84	0.985509	1	7027	tags=68%, list=34%, signal=104%
REACTOME_SIGNALING_BY_BMP	REACTOME_SIGNALING_BY_BMP		21	-0.287021	-0.777995	0.75	0.984555	1	1619	tags=14%, list=8%, signal=15%
KEGG_LONG_TERM_POTENTIATION	KEGG_LONG_TERM_POTENTIATION		68	-0.220237	-0.777922	0.866667	0.983427	1	5614	tags=31%, list=27%, signal=42%
NUCLEOTIDE_BIOSYNTHETIC_PROCESS	NUCLEOTIDE_BIOSYNTHETIC_PROCESS		18	-0.301327	-0.769687	0.788462	0.994875	1	5442	tags=44%, list=26%, signal=60%
DOUBLE_STRANDED_RNA_BINDING	DOUBLE_STRANDED_RNA_BINDING		16	-0.313364	-0.769174	0.732143	0.994462	1	1553	tags=13%, list=8%, signal=14%
REACTOME_AMINE_DERIVED_HORMONES	REACTOME_AMINE_DERIVED_HORMONES		15	-0.307562	-0.766654	0.826923	0.996994	1	14274	tags=100%, list=69%, signal=325%
NEUROTRANSMITTER_BINDING	NEUROTRANSMITTER_BINDING		52	-0.228585	-0.766365	0.850746	0.996171	1	6763	tags=38%, list=33%, signal=57%
NEUROPEPTIDE_RECEPTOR_ACTIVITY	NEUROPEPTIDE_RECEPTOR_ACTIVITY		22	-0.285338	-0.765738	0.828125	0.995737	1	273	tags=5%, list=1%, signal=5%
POSITIVE_REGULATION_OF_LYMPHOCYTE_ACTIVATION	POSITIVE_REGULATION_OF_LYMPHOCYTE_ACTIVATION		24	-0.275275	-0.765346	0.849057	0.995108	1	5991	tags=46%, list=29%, signal=65%
REACTOME_PKB_MEDIATED_EVENTS	REACTOME_PKB_MEDIATED_EVENTS		23	-0.266391	-0.761135	0.87234	0.999815	1	3494	tags=35%, list=17%, signal=42%
KEGG_DRUG_METABOLISM_OTHER_ENZYMES	KEGG_DRUG_METABOLISM_OTHER_ENZYMES		39	-0.253099	-0.759723	0.833333	1	1	5302	tags=33%, list=26%, signal=45%
CARBOXYLIC_ACID_TRANSPORT	CARBOXYLIC_ACID_TRANSPORT		41	-0.238113	-0.758907	0.8	1	1	3379	tags=22%, list=16%, signal=26%
ST_GAQ_PATHWAY	ST_GAQ_PATHWAY		27	-0.260523	-0.756167	0.842105	1	1	3494	tags=22%, list=17%, signal=27%
REACTOME_L1CAM_INTERACTIONS	REACTOME_L1CAM_INTERACTIONS		79	-0.210758	-0.749523	0.910714	1	1	2722	tags=14%, list=13%, signal=16%
REACTOME_COMPLEMENT_CASCADE	REACTOME_COMPLEMENT_CASCADE		28	-0.255926	-0.749439	0.823529	1	1	22	tags=4%, list=0%, signal=4%
CELL_CORTEX_PART	CELL_CORTEX_PART		23	-0.26673	-0.748354	0.794118	1	1	4900	tags=43%, list=24%, signal=57%
KEGG_STEROID_HORMONE_BIOSYNTHESIS	KEGG_STEROID_HORMONE_BIOSYNTHESIS		45	-0.22993	-0.74802	0.854545	1	1	4174	tags=18%, list=20%, signal=22%
SULFOTRANSFERASE_ACTIVITY	SULFOTRANSFERASE_ACTIVITY		25	-0.266185	-0.747441	0.819672	1	1	1718	tags=12%, list=8%, signal=13%
REACTOME_RAS_ACTIVATION_UOPN_CA2_INFUX_THROUGH_NMDA_RECEPTOR	REACTOME_RAS_ACTIVATION_UOPN_CA2_INFUX_THROUGH_NMDA_RECEPTOR		17	-0.28105	-0.747259	0.894737	1	1	7780	tags=53%, list=38%, signal=85%
ORGANIC_ACID_TRANSPORT	ORGANIC_ACID_TRANSPORT		42	-0.233241	-0.74488	0.861538	1	1	3379	tags=21%, list=16%, signal=26%
LYMPHOCYTE_ACTIVATION	LYMPHOCYTE_ACTIVATION		58	-0.227346	-0.741717	0.887097	1	1	2799	tags=17%, list=14%, signal=20%
AXON_GUIDANCE	AXON_GUIDANCE		22	-0.265871	-0.741632	0.901639	1	1	1583	tags=9%, list=8%, signal=10%
NEUROPEPTIDE_BINDING	NEUROPEPTIDE_BINDING		23	-0.277608	-0.741565	0.793103	1	1	273	tags=4%, list=1%, signal=4%
MICROTUBULE_MOTOR_ACTIVITY	MICROTUBULE_MOTOR_ACTIVITY		16	-0.285954	-0.738212	0.77193	1	1	6273	tags=50%, list=30%, signal=72%
STRUCTURAL_CONSTITUENT_OF_CYTOSKELETON	STRUCTURAL_CONSTITUENT_OF_CYTOSKELETON		54	-0.23555	-0.737861	0.926471	1	1	4367	tags=24%, list=21%, signal=30%
REACTOME_CELL_CELL_COMMUNICATION	REACTOME_CELL_CELL_COMMUNICATION		111	-0.196376	-0.735111	0.984127	1	1	3559	tags=16%, list=17%, signal=19%
BIOCARTA_SHH_PATHWAY	BIOCARTA_SHH_PATHWAY		16	-0.291489	-0.734811	0.886792	1	1	5016	tags=38%, list=24%, signal=50%
EMBRYONIC_MORPHOGENESIS	EMBRYONIC_MORPHOGENESIS		17	-0.299469	-0.732605	0.839286	1	1	6326	tags=47%, list=31%, signal=68%
REACTOME_PHOSPHOLIPASE_C_MEDIATED_CASCADE	REACTOME_PHOSPHOLIPASE_C_MEDIATED_CASCADE		53	-0.215921	-0.732589	0.886792	1	1	5016	tags=30%, list=24%, signal=40%
HYDROLASE_ACTIVITY_ACTING_ON_ESTER_BONDS	HYDROLASE_ACTIVITY_ACTING_ON_ESTER_BONDS		255	-0.182902	-0.731933	0.986301	1	1	1953	tags=9%, list=9%, signal=10%
REACTOME_REGULATION_OF_INSULIN_SECRETION_BY_GLUCAGON_LIKE_PEPTIDE1	REACTOME_REGULATION_OF_INSULIN_SECRETION_BY_GLUCAGON_LIKE_PEPTIDE1		41	-0.224934	-0.731007	0.980769	1	1	6263	tags=41%, list=30%, signal=59%
REGULATION_OF_PROTEIN_STABILITY	REGULATION_OF_PROTEIN_STABILITY		16	-0.288762	-0.729919	0.828125	1	1	4970	tags=38%, list=24%, signal=49%
LIPOPROTEIN_BINDING	LIPOPROTEIN_BINDING		17	-0.26681	-0.727039	0.84127	1	1	1280	tags=12%, list=6%, signal=13%
CATION_CHANNEL_ACTIVITY	CATION_CHANNEL_ACTIVITY		114	-0.199791	-0.726069	0.982456	1	1	5284	tags=29%, list=26%, signal=39%
CELLULAR_CATION_HOMEOSTASIS	CELLULAR_CATION_HOMEOSTASIS		96	-0.208034	-0.725033	0.936508	1	1	5427	tags=30%, list=26%, signal=41%
ANTIGEN_BINDING	ANTIGEN_BINDING		23	-0.260432	-0.720449	0.849057	1	1	4366	tags=17%, list=21%, signal=22%
REACTOME_KERATAN_SULFATE_BIOSYNTHESIS	REACTOME_KERATAN_SULFATE_BIOSYNTHESIS		25	-0.24792	-0.720225	0.844828	1	1	1033	tags=8%, list=5%, signal=8%
POTASSIUM_CHANNEL_ACTIVITY	POTASSIUM_CHANNEL_ACTIVITY		49	-0.218759	-0.720113	0.982143	1	1	5284	tags=29%, list=26%, signal=38%
REACTOME_RNA_POL_III_CHAIN_ELONGATION	REACTOME_RNA_POL_III_CHAIN_ELONGATION		17	-0.27022	-0.719432	0.929825	1	1	4364	tags=29%, list=21%, signal=37%
ST_T_CELL_SIGNAL_TRANSDUCTION	ST_T_CELL_SIGNAL_TRANSDUCTION		44	-0.230777	-0.718918	0.888889	1	1	3582	tags=23%, list=17%, signal=27%
BASEMENT_MEMBRANE	BASEMENT_MEMBRANE		34	-0.240491	-0.718222	0.888889	1	1	7140	tags=44%, list=35%, signal=67%
VOLTAGE_GATED_POTASSIUM_CHANNEL_ACTIVITY	VOLTAGE_GATED_POTASSIUM_CHANNEL_ACTIVITY		36	-0.246727	-0.718044	0.849057	1	1	5284	tags=31%, list=26%, signal=41%
NUCLEOTIDE_EXCISION_REPAIR	NUCLEOTIDE_EXCISION_REPAIR		19	-0.277403	-0.717889	0.912281	1	1	2359	tags=21%, list=11%, signal=24%
EXONUCLEASE_ACTIVITY	EXONUCLEASE_ACTIVITY		18	-0.278416	-0.717002	0.85	1	1	910	tags=11%, list=4%, signal=12%
DETECTION_OF_ABIOTIC_STIMULUS	DETECTION_OF_ABIOTIC_STIMULUS		19	-0.257532	-0.715586	0.836066	1	1	7864	tags=47%, list=38%, signal=77%
STEROID_BINDING	STEROID_BINDING		18	-0.266384	-0.710928	0.869565	1	1	3977	tags=22%, list=19%, signal=28%
POSITIVE_REGULATION_OF_SECRETION	POSITIVE_REGULATION_OF_SECRETION		15	-0.275221	-0.710035	0.901961	1	1	1088	tags=7%, list=5%, signal=7%
BIOCARTA_INTRINSIC_PATHWAY	BIOCARTA_INTRINSIC_PATHWAY		23	-0.250843	-0.707389	0.913793	1	1	6323	tags=30%, list=31%, signal=44%
LIGAND_GATED_CHANNEL_ACTIVITY	LIGAND_GATED_CHANNEL_ACTIVITY		36	-0.229897	-0.705701	0.964286	1	1	6052	tags=31%, list=29%, signal=43%
NUCLEASE_ACTIVITY	NUCLEASE_ACTIVITY		52	-0.220002	-0.705197	0.862745	1	1	1953	tags=13%, list=9%, signal=15%
REACTOME_NUCLEAR_SIGNALING_BY_ERBB4	REACTOME_NUCLEAR_SIGNALING_BY_ERBB4		35	-0.233053	-0.702773	0.9	1	1	5620	tags=31%, list=27%, signal=43%
REACTOME_TRANSPORT_OF_INORGANIC_CATIONS_ANIONS_AND_AMINO_ACIDS_OLIGOPEPTIDES	REACTOME_TRANSPORT_OF_INORGANIC_CATIONS_ANIONS_AND_AMINO_ACIDS_OLIGOPEPTIDES		90	-0.193141	-0.70214	0.983607	1	1	5749	tags=33%, list=28%, signal=46%
KEGG_LONG_TERM_DEPRESSION	KEGG_LONG_TERM_DEPRESSION		66	-0.199967	-0.699417	0.980392	1	1	4402	tags=26%, list=21%, signal=33%
SODIUM_ION_TRANSPORT	SODIUM_ION_TRANSPORT		19	-0.272957	-0.697925	0.901961	1	1	2674	tags=16%, list=13%, signal=18%
REGULATION_OF_NEUROTRANSMITTER_LEVELS	REGULATION_OF_NEUROTRANSMITTER_LEVELS		22	-0.271767	-0.695304	0.933333	1	1	3796	tags=23%, list=18%, signal=28%
CATION_HOMEOSTASIS	CATION_HOMEOSTASIS		99	-0.194163	-0.695181	0.981482	1	1	5427	tags=29%, list=26%, signal=40%
SEXUAL_REPRODUCTION	SEXUAL_REPRODUCTION		121	-0.185127	-0.693567	1	1	1	4896	tags=22%, list=24%, signal=29%
REACTOME_SYNTHESIS_OF_PIPS_AT_THE_PLASMA_MEMBRANE	REACTOME_SYNTHESIS_OF_PIPS_AT_THE_PLASMA_MEMBRANE		23	-0.264841	-0.692303	0.941176	1	1	1340	tags=13%, list=7%, signal=14%
EXOPEPTIDASE_ACTIVITY	EXOPEPTIDASE_ACTIVITY		28	-0.246265	-0.692191	1	1	1	3729	tags=21%, list=18%, signal=26%
BIOGENIC_AMINE_METABOLIC_PROCESS	BIOGENIC_AMINE_METABOLIC_PROCESS		16	-0.262875	-0.689795	0.873016	1	1	5772	tags=44%, list=28%, signal=61%
CELLULAR_DEFENSE_RESPONSE	CELLULAR_DEFENSE_RESPONSE		51	-0.212697	-0.688093	0.952381	1	1	4085	tags=20%, list=20%, signal=24%
PID_ERBB4_PATHWAY	PID_ERBB4_PATHWAY		37	-0.230292	-0.684547	0.884615	1	1	4188	tags=27%, list=20%, signal=34%
PID_WNT_SIGNALING_PATHWAY	PID_WNT_SIGNALING_PATHWAY		26	-0.228855	-0.684523	0.933333	1	1	6372	tags=42%, list=31%, signal=61%
REACTOME_RNA_POL_III_TRANSCRIPTION_TERMINATION	REACTOME_RNA_POL_III_TRANSCRIPTION_TERMINATION		19	-0.268512	-0.684314	0.847458	1	1	4364	tags=26%, list=21%, signal=33%
BIOCARTA_BAD_PATHWAY	BIOCARTA_BAD_PATHWAY		26	-0.23322	-0.684092	0.966102	1	1	1697	tags=12%, list=8%, signal=13%
REGULATION_OF_CELL_ADHESION	REGULATION_OF_CELL_ADHESION		34	-0.222379	-0.683384	0.916667	1	1	4363	tags=21%, list=21%, signal=26%
SYNAPSE	SYNAPSE		27	-0.250263	-0.683133	0.943396	1	1	3068	tags=19%, list=15%, signal=22%
PROTEINACEOUS_EXTRACELLULAR_MATRIX	PROTEINACEOUS_EXTRACELLULAR_MATRIX		92	-0.198167	-0.68284	0.970149	1	1	5714	tags=26%, list=28%, signal=36%
EXTRACELLULAR_MATRIX	EXTRACELLULAR_MATRIX		94	-0.187996	-0.682197	0.967742	1	1	6284	tags=30%, list=30%, signal=43%
OXYGEN_BINDING	OXYGEN_BINDING		21	-0.26604	-0.680601	0.864407	1	1	4172	tags=19%, list=20%, signal=24%
BIOCARTA_DC_PATHWAY	BIOCARTA_DC_PATHWAY		22	-0.241548	-0.677043	0.898305	1	1	7177	tags=41%, list=35%, signal=63%
REACTOME_POTASSIUM_CHANNELS	REACTOME_POTASSIUM_CHANNELS		96	-0.178273	-0.674222	0.96875	1	1	4241	tags=20%, list=21%, signal=25%
PID_PI3KCIPATHWAY	PID_PI3KCIPATHWAY		41	-0.219483	-0.673991	1	1	1	5034	tags=29%, list=24%, signal=39%
BIOCARTA_NKT_PATHWAY	BIOCARTA_NKT_PATHWAY		27	-0.231498	-0.667366	0.875	1	1	4558	tags=26%, list=22%, signal=33%
BIOCARTA_MPR_PATHWAY	BIOCARTA_MPR_PATHWAY		32	-0.226908	-0.667262	0.916667	1	1	3949	tags=22%, list=19%, signal=27%
BIOCARTA_CREB_PATHWAY	BIOCARTA_CREB_PATHWAY		26	-0.230898	-0.660807	0.918367	1	1	5949	tags=38%, list=29%, signal=54%
BIOCARTA_CCR3_PATHWAY	BIOCARTA_CCR3_PATHWAY		22	-0.224522	-0.657373	0.957447	1	1	4565	tags=27%, list=22%, signal=35%
GLYCOSAMINOGLYCAN_BINDING	GLYCOSAMINOGLYCAN_BINDING		29	-0.232758	-0.655015	0.983333	1	1	3064	tags=14%, list=15%, signal=16%
REACTOME_G_PROTEIN_BETA_GAMMA_SIGNALLING	REACTOME_G_PROTEIN_BETA_GAMMA_SIGNALLING		26	-0.242465	-0.652685	0.951613	1	1	7171	tags=58%, list=35%, signal=88%
REACTOME_CELL_JUNCTION_ORGANIZATION	REACTOME_CELL_JUNCTION_ORGANIZATION		71	-0.182926	-0.652228	0.980392	1	1	3320	tags=15%, list=16%, signal=18%
POLYSACCHARIDE_BINDING	POLYSACCHARIDE_BINDING		31	-0.226761	-0.648347	0.949152	1	1	3064	tags=13%, list=15%, signal=15%
PID_SYNDECAN_1_PATHWAY	PID_SYNDECAN_1_PATHWAY		46	-0.196389	-0.646967	1	1	1	5553	tags=26%, list=27%, signal=36%
MAGNESIUM_ION_BINDING	MAGNESIUM_ION_BINDING		54	-0.189833	-0.644122	0.985507	1	1	3615	tags=20%, list=18%, signal=25%
REACTOME_CLASS_B_2_SECRETIN_FAMILY_RECEPTORS	REACTOME_CLASS_B_2_SECRETIN_FAMILY_RECEPTORS		81	-0.176917	-0.643925	0.984127	1	1	7036	tags=41%, list=34%, signal=62%
PATTERN_BINDING	PATTERN_BINDING		37	-0.212365	-0.642743	0.951613	1	1	3064	tags=14%, list=15%, signal=16%
DETECTION_OF_EXTERNAL_STIMULUS	DETECTION_OF_EXTERNAL_STIMULUS		20	-0.249846	-0.641741	0.896552	1	1	3649	tags=20%, list=18%, signal=24%
CENTRAL_NERVOUS_SYSTEM_DEVELOPMENT	CENTRAL_NERVOUS_SYSTEM_DEVELOPMENT		112	-0.17525	-0.641471	0.981818	1	1	6423	tags=34%, list=31%, signal=49%
T_CELL_DIFFERENTIATION	T_CELL_DIFFERENTIATION		15	-0.255484	-0.641461	0.944444	1	1	4818	tags=33%, list=23%, signal=43%
AXONOGENESIS	AXONOGENESIS		43	-0.22034	-0.641087	0.983333	1	1	2156	tags=12%, list=10%, signal=13%
KEGG_PRIMARY_BILE_ACID_BIOSYNTHESIS	KEGG_PRIMARY_BILE_ACID_BIOSYNTHESIS		16	-0.237707	-0.640246	0.94	1	1	3451	tags=19%, list=17%, signal=23%
CARBOHYDRATE_BINDING	CARBOHYDRATE_BINDING		65	-0.185359	-0.635522	1	1	1	3903	tags=14%, list=19%, signal=17%
BIOCARTA_IL22BP_PATHWAY	BIOCARTA_IL22BP_PATHWAY		16	-0.256407	-0.635341	0.890909	1	1	3736	tags=31%, list=18%, signal=38%
PID_BETACATENIN_DEG_PATHWAY	PID_BETACATENIN_DEG_PATHWAY		16	-0.253847	-0.635047	0.875	1	1	2623	tags=19%, list=13%, signal=21%
REACTOME_ADP_SIGNALLING_THROUGH_P2RY1	REACTOME_ADP_SIGNALLING_THROUGH_P2RY1		24	-0.228764	-0.632979	0.893939	1	1	7027	tags=54%, list=34%, signal=82%
ST_GA13_PATHWAY	ST_GA13_PATHWAY		36	-0.200449	-0.628463	0.985075	1	1	3494	tags=17%, list=17%, signal=20%
PHOSPHOTRANSFERASE_ACTIVITY_PHOSPHATE_GROUP_AS_ACCEPTOR	PHOSPHOTRANSFERASE_ACTIVITY_PHOSPHATE_GROUP_AS_ACCEPTOR		17	-0.234655	-0.627942	0.94	1	1	1717	tags=12%, list=8%, signal=13%
CELL_CELL_ADHESION	CELL_CELL_ADHESION		79	-0.176682	-0.62496	1	1	1	4472	tags=22%, list=22%, signal=27%
REACTOME_G_ALPHA_S_SIGNALLING_EVENTS	REACTOME_G_ALPHA_S_SIGNALLING_EVENTS		113	-0.168563	-0.623418	1	1	1	7027	tags=39%, list=34%, signal=59%
REACTOME_SIGNAL_AMPLIFICATION	REACTOME_SIGNAL_AMPLIFICATION		30	-0.213959	-0.623158	0.964912	1	1	6263	tags=43%, list=30%, signal=62%
KEGG_LINOLEIC_ACID_METABOLISM	KEGG_LINOLEIC_ACID_METABOLISM		27	-0.210928	-0.618662	0.948276	1	1	3812	tags=22%, list=18%, signal=27%
REACTOME_ADP_SIGNALLING_THROUGH_P2RY12	REACTOME_ADP_SIGNALLING_THROUGH_P2RY12		20	-0.224334	-0.611855	0.95	1	1	7027	tags=60%, list=34%, signal=91%
KEGG_AXON_GUIDANCE	KEGG_AXON_GUIDANCE		127	-0.163422	-0.607131	1	1	1	5519	tags=27%, list=27%, signal=36%
BIOCARTA_AMI_PATHWAY	BIOCARTA_AMI_PATHWAY		19	-0.229082	-0.605964	0.964286	1	1	1588	tags=11%, list=8%, signal=11%
BIOCARTA_CK1_PATHWAY	BIOCARTA_CK1_PATHWAY		17	-0.235865	-0.600528	0.980769	1	1	5016	tags=35%, list=24%, signal=47%
EPIDERMIS_DEVELOPMENT	EPIDERMIS_DEVELOPMENT		68	-0.177019	-0.598835	1	1	1	6039	tags=34%, list=29%, signal=48%
REACTOME_TERMINATION_OF_O_GLYCAN_BIOSYNTHESIS	REACTOME_TERMINATION_OF_O_GLYCAN_BIOSYNTHESIS		18	-0.233372	-0.597267	0.967742	1	1	3961	tags=17%, list=19%, signal=21%
SUGAR_BINDING	SUGAR_BINDING		32	-0.204292	-0.595347	0.981132	1	1	3903	tags=16%, list=19%, signal=19%
REACTOME_G_PROTEIN_ACTIVATION	REACTOME_G_PROTEIN_ACTIVATION		26	-0.2097	-0.594391	0.984615	1	1	7027	tags=50%, list=34%, signal=76%
KEGG_ALLOGRAFT_REJECTION	KEGG_ALLOGRAFT_REJECTION		34	-0.199407	-0.592925	0.983607	1	1	5001	tags=26%, list=24%, signal=35%
KEGG_CARDIAC_MUSCLE_CONTRACTION	KEGG_CARDIAC_MUSCLE_CONTRACTION		70	-0.177813	-0.59288	1	1	1	3649	tags=14%, list=18%, signal=17%
KEGG_MTOR_SIGNALING_PATHWAY	KEGG_MTOR_SIGNALING_PATHWAY		46	-0.188278	-0.586736	0.983871	1	1	3559	tags=20%, list=17%, signal=24%
REACTOME_GABA_B_RECEPTOR_ACTIVATION	REACTOME_GABA_B_RECEPTOR_ACTIVATION		37	-0.188702	-0.583907	1	1	1	5010	tags=24%, list=24%, signal=32%
BIOCARTA_EDG1_PATHWAY	BIOCARTA_EDG1_PATHWAY		24	-0.214277	-0.57745	1	1	1	5661	tags=33%, list=27%, signal=46%
REACTOME_GABA_RECEPTOR_ACTIVATION	REACTOME_GABA_RECEPTOR_ACTIVATION		51	-0.174168	-0.576814	0.981132	1	1	5010	tags=22%, list=24%, signal=28%
KEGG_TASTE_TRANSDUCTION	KEGG_TASTE_TRANSDUCTION		44	-0.179324	-0.574353	0.982143	1	1	5567	tags=27%, list=27%, signal=37%
HEMATOPOIETIN_INTERFERON_CLASSD200_DOMAIN_CYTOKINE_RECEPTOR_BINDING	HEMATOPOIETIN_INTERFERON_CLASSD200_DOMAIN_CYTOKINE_RECEPTOR_BINDING		28	-0.208454	-0.574342	0.968254	1	1	7688	tags=50%, list=37%, signal=80%
MONOOXYGENASE_ACTIVITY	MONOOXYGENASE_ACTIVITY		28	-0.19616	-0.56833	1	1	1	1667	tags=7%, list=8%, signal=8%
DETECTION_OF_STIMULUS	DETECTION_OF_STIMULUS		40	-0.183299	-0.564715	0.980392	1	1	5375	tags=25%, list=26%, signal=34%
EXTRACELLULAR_REGION	EXTRACELLULAR_REGION		415	-0.129427	-0.563727	1	1	1	2460	tags=8%, list=12%, signal=9%
REACTOME_SIGNALING_BY_FGFR1_MUTANTS	REACTOME_SIGNALING_BY_FGFR1_MUTANTS		26	-0.200152	-0.559492	1	1	1	4374	tags=23%, list=21%, signal=29%
BASAL_LAMINA	BASAL_LAMINA		18	-0.211451	-0.557546	0.963636	1	1	7121	tags=44%, list=35%, signal=68%
ECTODERM_DEVELOPMENT	ECTODERM_DEVELOPMENT		76	-0.163468	-0.552042	1	1	1	6039	tags=34%, list=29%, signal=48%
KEGG_AUTOIMMUNE_THYROID_DISEASE	KEGG_AUTOIMMUNE_THYROID_DISEASE		49	-0.173626	-0.549692	0.983607	1	1	6697	tags=37%, list=33%, signal=54%
ST_WNT_BETA_CATENIN_PATHWAY	ST_WNT_BETA_CATENIN_PATHWAY		33	-0.184523	-0.546516	0.980769	1	1	5329	tags=30%, list=26%, signal=41%
SULFURIC_ESTER_HYDROLASE_ACTIVITY	SULFURIC_ESTER_HYDROLASE_ACTIVITY		15	-0.215881	-0.538714	1	1	1	7643	tags=67%, list=37%, signal=106%
BIOCARTA_HCMV_PATHWAY	BIOCARTA_HCMV_PATHWAY		16	-0.202858	-0.535391	1	1	1	2126	tags=13%, list=10%, signal=14%
ANTIOXIDANT_ACTIVITY	ANTIOXIDANT_ACTIVITY		17	-0.205168	-0.53515	0.983051	1	1	8417	tags=59%, list=41%, signal=99%
KEGG_GLYCOSAMINOGLYCAN_BIOSYNTHESIS_KERATAN_SULFATE	KEGG_GLYCOSAMINOGLYCAN_BIOSYNTHESIS_KERATAN_SULFATE		15	-0.219973	-0.522598	0.979167	1	1	1033	tags=7%, list=5%, signal=7%
INNATE_IMMUNE_RESPONSE	INNATE_IMMUNE_RESPONSE		21	-0.189307	-0.515643	1	1	1	6737	tags=38%, list=33%, signal=57%
REACTOME_PROSTACYCLIN_SIGNALLING_THROUGH_PROSTACYCLIN_RECEPTOR	REACTOME_PROSTACYCLIN_SIGNALLING_THROUGH_PROSTACYCLIN_RECEPTOR		18	-0.199969	-0.502526	1	1	1	7027	tags=56%, list=34%, signal=84%
REACTOME_ADHERENS_JUNCTIONS_INTERACTIONS	REACTOME_ADHERENS_JUNCTIONS_INTERACTIONS		25	-0.169666	-0.5006	1	1	1	3129	tags=12%, list=15%, signal=14%
REACTOME_G_BETA_GAMMA_SIGNALLING_THROUGH_PI3KGAMMA	REACTOME_G_BETA_GAMMA_SIGNALLING_THROUGH_PI3KGAMMA		23	-0.175201	-0.493635	1	1	1	7171	tags=52%, list=35%, signal=80%
REACTOME_TRANSLATION	REACTOME_TRANSLATION		124	-0.124186	-0.470155	1	1	1	4524	tags=10%, list=22%, signal=13%
KEGG_ETHER_LIPID_METABOLISM	KEGG_ETHER_LIPID_METABOLISM		28	-0.159369	-0.443048	0.983051	1	1	7501	tags=36%, list=36%, signal=56%
REACTOME_SRP_DEPENDENT_COTRANSLATIONAL_PROTEIN_TARGETING_TO_MEMBRANE	REACTOME_SRP_DEPENDENT_COTRANSLATIONAL_PROTEIN_TARGETING_TO_MEMBRANE		99	-0.120052	-0.430069	1	1	1	823	tags=2%, list=4%, signal=2%
CELL_MATRIX_ADHESION	CELL_MATRIX_ADHESION		36	-0.134609	-0.417706	1	1	1	7646	tags=39%, list=37%, signal=62%
CELL_SUBSTRATE_ADHESION	CELL_SUBSTRATE_ADHESION		37	-0.128503	-0.411218	1	1	1	7646	tags=38%, list=37%, signal=60%
EXTRACELLULAR_STRUCTURE_ORGANIZATION_AND_BIOGENESIS	EXTRACELLULAR_STRUCTURE_ORGANIZATION_AND_BIOGENESIS		30	-0.136574	-0.394404	1	1	1	6641	tags=33%, list=32%, signal=49%
APICAL_PART_OF_CELL	APICAL_PART_OF_CELL		16	-0.137499	-0.353195	1	0.999966	1	7439	tags=38%, list=36%, signal=59%

## Sheet: TF1 GSEA UP
NAME	GS<br> follow link to MSigDB	GS DETAILS	SIZE	ES	NES	NOM p-val	FDR q-val	FWER p-val	RANK AT MAX	LEADING EDGE
KEGG_RIBOSOME	KEGG_RIBOSOME	Details ...	79	0.630002	1.83351	0	0.152351	0.13	5516	tags=43%, list=27%, signal=59%
REACTOME_GENERIC_TRANSCRIPTION_PATHWAY	REACTOME_GENERIC_TRANSCRIPTION_PATHWAY	Details ...	305	0.521045	1.75272	0	0.450934	0.57	2897	tags=28%, list=14%, signal=32%
TRANSCRIPTION_COREPRESSOR_ACTIVITY	TRANSCRIPTION_COREPRESSOR_ACTIVITY	Details ...	80	0.633952	1.75082	0	0.31437	0.57	3498	tags=40%, list=17%, signal=48%
REACTOME_PEPTIDE_CHAIN_ELONGATION	REACTOME_PEPTIDE_CHAIN_ELONGATION	Details ...	78	0.610376	1.72114	0	0.357356	0.72	5516	tags=41%, list=27%, signal=56%
BIOCARTA_P38MAPK_PATHWAY	BIOCARTA_P38MAPK_PATHWAY	Details ...	39	0.671712	1.70699	0	0.346569	0.77	3747	tags=54%, list=18%, signal=66%
BIOCARTA_TGFB_PATHWAY	BIOCARTA_TGFB_PATHWAY	Details ...	18	0.783787	1.67125	0	0.492369	0.91	3224	tags=56%, list=16%, signal=66%
PID_RAS_PATHWAY	PID_RAS_PATHWAY	Details ...	28	0.652748	1.66528	0	0.452456	0.92	2609	tags=29%, list=13%, signal=33%
PROTEASE_INHIBITOR_ACTIVITY	PROTEASE_INHIBITOR_ACTIVITY	Details ...	41	0.631793	1.66101	0	0.425162	0.96	3991	tags=27%, list=19%, signal=33%
PID_SYNDECAN_4_PATHWAY	PID_SYNDECAN_4_PATHWAY	Details ...	32	0.638846	1.64588	0	0.462023	0.96	1984	tags=19%, list=10%, signal=21%
TRANSCRIPTION_REPRESSOR_ACTIVITY	TRANSCRIPTION_REPRESSOR_ACTIVITY	Details ...	131	0.548483	1.64034	0	0.445015	0.99	3526	tags=31%, list=17%, signal=38%
PID_RET_PATHWAY	PID_RET_PATHWAY	Details ...	39	0.625178	1.63599	0	0.425837	1	3773	tags=41%, list=18%, signal=50%
PID_BMPPATHWAY	PID_BMPPATHWAY	Details ...	38	0.652936	1.62263	0.0238095	0.459258	1	2237	tags=29%, list=11%, signal=32%
PID_INTEGRIN3_PATHWAY	PID_INTEGRIN3_PATHWAY	Details ...	42	0.616817	1.62094	0	0.431756	1	3401	tags=24%, list=17%, signal=28%
NEGATIVE_REGULATION_OF_TRANSCRIPTION_DNA_DEPENDENT	NEGATIVE_REGULATION_OF_TRANSCRIPTION_DNA_DEPENDENT	Details ...	113	0.522474	1.61925	0	0.405975	1	3461	tags=31%, list=17%, signal=37%
PID_HES_HEYPATHWAY	PID_HES_HEYPATHWAY	Details ...	44	0.594393	1.61325	0	0.398315	1	2402	tags=20%, list=12%, signal=23%
TRANSCRIPTION_FACTOR_ACTIVITY	TRANSCRIPTION_FACTOR_ACTIVITY	Details ...	320	0.488714	1.6069	0	0.39817	1	3291	tags=24%, list=16%, signal=28%
MYELOID_CELL_DIFFERENTIATION	MYELOID_CELL_DIFFERENTIATION	Details ...	34	0.634411	1.59836	0	0.407462	1	4189	tags=38%, list=20%, signal=48%
BIOCARTA_SPRY_PATHWAY	BIOCARTA_SPRY_PATHWAY	Details ...	18	0.704623	1.5938	0	0.406164	1	3669	tags=50%, list=18%, signal=61%
PID_TGFBRPATHWAY	PID_TGFBRPATHWAY	Details ...	52	0.634415	1.59052	0	0.397073	1	3027	tags=40%, list=15%, signal=47%
NEGATIVE_REGULATION_OF_GROWTH	NEGATIVE_REGULATION_OF_GROWTH	Details ...	36	0.642196	1.56937	0	0.480605	1	3239	tags=36%, list=16%, signal=43%
REGULATION_OF_GROWTH	REGULATION_OF_GROWTH	Details ...	52	0.600729	1.5693	0	0.457719	1	3239	tags=31%, list=16%, signal=36%
REACTOME_CHEMOKINE_RECEPTORS_BIND_CHEMOKINES	REACTOME_CHEMOKINE_RECEPTORS_BIND_CHEMOKINES	Details ...	48	0.58942	1.55374	0	0.520052	1	1862	tags=17%, list=9%, signal=18%
REACTOME_SIGNALING_BY_BMP	REACTOME_SIGNALING_BY_BMP	Details ...	21	0.691588	1.55338	0.0416667	0.499632	1	3497	tags=33%, list=17%, signal=40%
REACTOME_NEGATIVE_REGULATORS_OF_RIG_I_MDA5_SIGNALING	REACTOME_NEGATIVE_REGULATORS_OF_RIG_I_MDA5_SIGNALING	Details ...	25	0.684933	1.55192	0	0.484298	1	3497	tags=44%, list=17%, signal=53%
REACTOME_RESPONSE_TO_ELEVATED_PLATELET_CYTOSOLIC_CA2_	REACTOME_RESPONSE_TO_ELEVATED_PLATELET_CYTOSOLIC_CA2_	Details ...	75	0.562781	1.54586	0	0.498582	1	3122	tags=32%, list=15%, signal=38%
BIOCARTA_AT1R_PATHWAY	BIOCARTA_AT1R_PATHWAY	Details ...	31	0.630438	1.54442	0.0416667	0.48289	1	4044	tags=48%, list=20%, signal=60%
REACTOME_SIGNALING_BY_NODAL	REACTOME_SIGNALING_BY_NODAL	Details ...	15	0.712246	1.54229	0.0204082	0.472484	1	3027	tags=33%, list=15%, signal=39%
NEGATIVE_REGULATION_OF_RNA_METABOLIC_PROCESS	NEGATIVE_REGULATION_OF_RNA_METABOLIC_PROCESS	Details ...	113	0.522474	1.52597	0	0.540342	1	3461	tags=31%, list=17%, signal=37%
EXTRINSIC_TO_MEMBRANE	EXTRINSIC_TO_MEMBRANE	Details ...	22	0.651708	1.5202	0.0208333	0.554049	1	3094	tags=27%, list=15%, signal=32%
BIOCARTA_CYTOKINE_PATHWAY	BIOCARTA_CYTOKINE_PATHWAY	Details ...	21	0.628173	1.50191	0.0238095	0.630813	1	4492	tags=29%, list=22%, signal=36%
PID_SMAD2_3NUCLEARPATHWAY	PID_SMAD2_3NUCLEARPATHWAY	Details ...	72	0.516846	1.49453	0	0.653847	1	3576	tags=42%, list=17%, signal=50%
REGULATION_OF_CELL_GROWTH	REGULATION_OF_CELL_GROWTH	Details ...	40	0.612621	1.49384	0	0.636924	1	3239	tags=35%, list=16%, signal=41%
NEGATIVE_REGULATION_OF_TRANSCRIPTION_FROM_RNA_POLYMERASE_II_PROMOTER	NEGATIVE_REGULATION_OF_TRANSCRIPTION_FROM_RNA_POLYMERASE_II_PROMOTER	Details ...	75	0.523273	1.49118	0.0208333	0.630543	1	3586	tags=33%, list=17%, signal=40%
ST_JNK_MAPK_PATHWAY	ST_JNK_MAPK_PATHWAY	Details ...	38	0.597277	1.49084	0	0.613494	1	2357	tags=29%, list=11%, signal=33%
REACTOME_SIGNALING_BY_HIPPO	REACTOME_SIGNALING_BY_HIPPO	Details ...	19	0.669376	1.48925	0.0363636	0.603478	1	3203	tags=37%, list=16%, signal=44%
BIOCARTA_NTHI_PATHWAY	BIOCARTA_NTHI_PATHWAY	Details ...	23	0.663941	1.48534	0	0.610584	1	3027	tags=43%, list=15%, signal=51%
STRUCTURAL_CONSTITUENT_OF_RIBOSOME	STRUCTURAL_CONSTITUENT_OF_RIBOSOME	Details ...	75	0.508386	1.48468	0	0.597073	1	5516	tags=39%, list=27%, signal=53%
PID_S1P_S1P3_PATHWAY	PID_S1P_S1P3_PATHWAY	Details ...	25	0.628131	1.48079	0.04	0.599412	1	3352	tags=32%, list=16%, signal=38%
REACTOME_3_UTR_MEDIATED_TRANSLATIONAL_REGULATION	REACTOME_3_UTR_MEDIATED_TRANSLATIONAL_REGULATION	Details ...	86	0.517931	1.47453	0	0.614588	1	5516	tags=40%, list=27%, signal=54%
PID_S1P_META_PATHWAY	PID_S1P_META_PATHWAY	Details ...	16	0.703376	1.47423	0.0566038	0.60124	1	3489	tags=38%, list=17%, signal=45%
REACTOME_INFLUENZA_VIRAL_RNA_TRANSCRIPTION_AND_REPLICATION	REACTOME_INFLUENZA_VIRAL_RNA_TRANSCRIPTION_AND_REPLICATION	Details ...	93	0.510068	1.46751	0.0454545	0.619312	1	5516	tags=43%, list=27%, signal=58%
REACTOME_CLASS_A1_RHODOPSIN_LIKE_RECEPTORS	REACTOME_CLASS_A1_RHODOPSIN_LIKE_RECEPTORS	Details ...	259	0.439971	1.46269	0	0.628494	1	2569	tags=12%, list=12%, signal=13%
RECEPTOR_SIGNALING_PROTEIN_ACTIVITY	RECEPTOR_SIGNALING_PROTEIN_ACTIVITY	Details ...	78	0.527386	1.46094	0.0212766	0.623042	1	2236	tags=27%, list=11%, signal=30%
REACTOME_MYOGENESIS	REACTOME_MYOGENESIS	Details ...	25	0.627329	1.45948	0.0350877	0.619231	1	2753	tags=36%, list=13%, signal=42%
PID_ANGIOPOIETINRECEPTOR_PATHWAY	PID_ANGIOPOIETINRECEPTOR_PATHWAY	Details ...	49	0.546926	1.45853	0	0.609749	1	4441	tags=43%, list=22%, signal=55%
GTPASE_ACTIVATOR_ACTIVITY	GTPASE_ACTIVATOR_ACTIVITY	Details ...	55	0.548603	1.45714	0.0217391	0.603317	1	1986	tags=24%, list=10%, signal=26%
REACTOME_SHC_RELATED_EVENTS	REACTOME_SHC_RELATED_EVENTS	Details ...	16	0.645501	1.45496	0	0.601408	1	3669	tags=44%, list=18%, signal=53%
NEGATIVE_REGULATION_OF_TRANSCRIPTION	NEGATIVE_REGULATION_OF_TRANSCRIPTION	Details ...	163	0.469968	1.45393	0	0.59373	1	3586	tags=33%, list=17%, signal=40%
PID_HIF2PATHWAY	PID_HIF2PATHWAY	Details ...	30	0.610658	1.45078	0.0350877	0.596208	1	2839	tags=33%, list=14%, signal=39%
PID_AP1_PATHWAY	PID_AP1_PATHWAY	Details ...	69	0.527345	1.4434	0.0181818	0.623887	1	3401	tags=32%, list=17%, signal=38%
PID_P38ALPHABETAPATHWAY	PID_P38ALPHABETAPATHWAY		29	0.582398	1.44285	0.06	0.613994	1	4010	tags=34%, list=19%, signal=43%
PID_CD40_PATHWAY	PID_CD40_PATHWAY		30	0.610248	1.44274	0.04	0.602975	1	3149	tags=33%, list=15%, signal=39%
CHEMOKINE_RECEPTOR_BINDING	CHEMOKINE_RECEPTOR_BINDING		41	0.545481	1.43851	0.0434783	0.612416	1	1406	tags=15%, list=7%, signal=16%
KEGG_ENDOCYTOSIS	KEGG_ENDOCYTOSIS		157	0.461177	1.43491	0	0.618794	1	3669	tags=28%, list=18%, signal=34%
KEGG_NOD_LIKE_RECEPTOR_SIGNALING_PATHWAY	KEGG_NOD_LIKE_RECEPTOR_SIGNALING_PATHWAY		51	0.518447	1.42891	0.0222222	0.63561	1	2757	tags=27%, list=13%, signal=32%
REACTOME_GPCR_LIGAND_BINDING	REACTOME_GPCR_LIGAND_BINDING		353	0.419757	1.42832	0	0.626991	1	2569	tags=11%, list=12%, signal=12%
NEGATIVE_REGULATION_OF_NUCLEOBASENUCLEOSIDENUCLEOTIDE_AND_NUCLEIC_ACID_METABOLIC_PROCESS	NEGATIVE_REGULATION_OF_NUCLEOBASENUCLEOSIDENUCLEOTIDE_AND_NUCLEIC_ACID_METABOLIC_PROCESS		183	0.442289	1.42793	0	0.618297	1	3586	tags=32%, list=17%, signal=38%
TRANSCRIPTION_COFACTOR_ACTIVITY	TRANSCRIPTION_COFACTOR_ACTIVITY		200	0.437253	1.42748	0	0.609536	1	3498	tags=29%, list=17%, signal=35%
REACTOME_INTERFERON_GAMMA_SIGNALING	REACTOME_INTERFERON_GAMMA_SIGNALING		54	0.534765	1.427	0.0625	0.601233	1	3685	tags=31%, list=18%, signal=38%
CHEMOKINE_ACTIVITY	CHEMOKINE_ACTIVITY		40	0.559226	1.42477	0.0181818	0.602111	1	1406	tags=15%, list=7%, signal=16%
KEGG_ADHERENS_JUNCTION	KEGG_ADHERENS_JUNCTION		73	0.51407	1.42439	0.0217391	0.593388	1	3352	tags=33%, list=16%, signal=39%
KEGG_RIG_I_LIKE_RECEPTOR_SIGNALING_PATHWAY	KEGG_RIG_I_LIKE_RECEPTOR_SIGNALING_PATHWAY		65	0.524383	1.42277	0.025	0.591469	1	3173	tags=26%, list=15%, signal=31%
REACTOME_FORMATION_OF_THE_TERNARY_COMPLEX_AND_SUBSEQUENTLY_THE_43S_COMPLEX	REACTOME_FORMATION_OF_THE_TERNARY_COMPLEX_AND_SUBSEQUENTLY_THE_43S_COMPLEX		36	0.585552	1.42149	0.0816327	0.588204	1	5110	tags=36%, list=25%, signal=48%
BIOCARTA_INTEGRIN_PATHWAY	BIOCARTA_INTEGRIN_PATHWAY		37	0.561982	1.41896	0.0363636	0.588477	1	4441	tags=51%, list=22%, signal=65%
PID_EPHBFWDPATHWAY	PID_EPHBFWDPATHWAY		40	0.567972	1.41713	0	0.587314	1	3730	tags=40%, list=18%, signal=49%
REACTOME_RIG_I_MDA5_MEDIATED_INDUCTION_OF_IFN_ALPHA_BETA_PATHWAYS	REACTOME_RIG_I_MDA5_MEDIATED_INDUCTION_OF_IFN_ALPHA_BETA_PATHWAYS		65	0.514379	1.41403	0.0363636	0.595699	1	3577	tags=31%, list=17%, signal=37%
REACTOME_TRAF6_MEDIATED_IRF7_ACTIVATION	REACTOME_TRAF6_MEDIATED_IRF7_ACTIVATION		28	0.588446	1.40966	0.06	0.606726	1	1778	tags=21%, list=9%, signal=23%
REACTOME_REGULATION_OF_INSULIN_LIKE_GROWTH_FACTOR_IGF_ACTIVITY_BY_INSULIN_LIKE_GROWTH_FACTOR_BINDING_PROTEINS_IGFBPS	REACTOME_REGULATION_OF_INSULIN_LIKE_GROWTH_FACTOR_IGF_ACTIVITY_BY_INSULIN_LIKE_GROWTH_FACTOR_BINDING_PROTEINS_IGFBPS		16	0.679361	1.4089	0.0576923	0.600921	1	2884	tags=19%, list=14%, signal=22%
BLOOD_COAGULATION	BLOOD_COAGULATION		41	0.547696	1.40316	0.0625	0.620423	1	3122	tags=27%, list=15%, signal=32%
PID_RAC1_PATHWAY	PID_RAC1_PATHWAY		50	0.531986	1.40212	0.0576923	0.615029	1	2537	tags=28%, list=12%, signal=32%
REACTOME_HS_GAG_BIOSYNTHESIS	REACTOME_HS_GAG_BIOSYNTHESIS		29	0.594957	1.3992	0.0769231	0.61946	1	1083	tags=14%, list=5%, signal=15%
KEGG_TGF_BETA_SIGNALING_PATHWAY	KEGG_TGF_BETA_SIGNALING_PATHWAY		82	0.490389	1.3953	0.0357143	0.626566	1	2388	tags=23%, list=12%, signal=26%
REACTOME_EGFR_DOWNREGULATION	REACTOME_EGFR_DOWNREGULATION		24	0.643255	1.39476	0.0784314	0.6195	1	3031	tags=38%, list=15%, signal=44%
NEGATIVE_REGULATION_OF_METABOLIC_PROCESS	NEGATIVE_REGULATION_OF_METABOLIC_PROCESS		230	0.425709	1.39356	0	0.616161	1	3613	tags=31%, list=18%, signal=37%
NEGATIVE_REGULATION_OF_CELLULAR_METABOLIC_PROCESS	NEGATIVE_REGULATION_OF_CELLULAR_METABOLIC_PROCESS		227	0.426319	1.39226	0	0.614244	1	3613	tags=31%, list=18%, signal=38%
VITAMIN_METABOLIC_PROCESS	VITAMIN_METABOLIC_PROCESS		17	0.627999	1.39089	0.06	0.612821	1	670	tags=18%, list=3%, signal=18%
BIOCARTA_KERATINOCYTE_PATHWAY	BIOCARTA_KERATINOCYTE_PATHWAY		44	0.536931	1.39048	0.06	0.606832	1	2690	tags=32%, list=13%, signal=37%
HEMOSTASIS	HEMOSTASIS		46	0.552216	1.38997	0.0243902	0.60163	1	3122	tags=28%, list=15%, signal=33%
RAS_GTPASE_ACTIVATOR_ACTIVITY	RAS_GTPASE_ACTIVATOR_ACTIVITY		26	0.623312	1.38969	0.104167	0.594915	1	2638	tags=38%, list=13%, signal=44%
WOUND_HEALING	WOUND_HEALING		52	0.527886	1.38732	0.0487805	0.600133	1	3122	tags=23%, list=15%, signal=27%
MYELOID_LEUKOCYTE_DIFFERENTIATION	MYELOID_LEUKOCYTE_DIFFERENTIATION		15	0.67367	1.38668	0.0980392	0.596106	1	3025	tags=27%, list=15%, signal=31%
SECRETORY_GRANULE	SECRETORY_GRANULE		18	0.62325	1.38643	0.0943396	0.589818	1	3728	tags=39%, list=18%, signal=47%
SECOND_MESSENGER_MEDIATED_SIGNALING	SECOND_MESSENGER_MEDIATED_SIGNALING		145	0.447809	1.38493	0	0.588674	1	2625	tags=14%, list=13%, signal=16%
PID_ALK1PATHWAY	PID_ALK1PATHWAY		26	0.616094	1.38399	0.0652174	0.586698	1	877	tags=15%, list=4%, signal=16%
RHODOPSIN_LIKE_RECEPTOR_ACTIVITY	RHODOPSIN_LIKE_RECEPTOR_ACTIVITY		125	0.460357	1.38262	0.0196078	0.586079	1	408	tags=5%, list=2%, signal=5%
ST_P38_MAPK_PATHWAY	ST_P38_MAPK_PATHWAY		34	0.545548	1.38015	0.0909091	0.590649	1	2236	tags=32%, list=11%, signal=36%
RECEPTOR_SIGNALING_PROTEIN_SERINE_THREONINE_KINASE_ACTIVITY	RECEPTOR_SIGNALING_PROTEIN_SERINE_THREONINE_KINASE_ACTIVITY		34	0.573023	1.37278	0.0816327	0.615684	1	2236	tags=32%, list=11%, signal=36%
REACTOME_INNATE_IMMUNE_SYSTEM	REACTOME_INNATE_IMMUNE_SYSTEM		225	0.428825	1.36791	0	0.632714	1	3225	tags=23%, list=16%, signal=27%
PID_P38ALPHABETADOWNSTREAMPATHWAY	PID_P38ALPHABETADOWNSTREAMPATHWAY		37	0.56936	1.36773	0.0476191	0.6264	1	2939	tags=32%, list=14%, signal=38%
REACTOME_G_ALPHA_I_SIGNALLING_EVENTS	REACTOME_G_ALPHA_I_SIGNALLING_EVENTS		165	0.459193	1.36772	0.0217391	0.61944	1	1556	tags=8%, list=8%, signal=9%
TRANSCRIPTION_FROM_RNA_POLYMERASE_II_PROMOTER	TRANSCRIPTION_FROM_RNA_POLYMERASE_II_PROMOTER		414	0.398238	1.36685	0	0.617101	1	3141	tags=25%, list=15%, signal=29%
GROWTH	GROWTH		67	0.483539	1.36506	0.0238095	0.61827	1	3239	tags=24%, list=16%, signal=28%
REACTOME_PEPTIDE_LIGAND_BINDING_RECEPTORS	REACTOME_PEPTIDE_LIGAND_BINDING_RECEPTORS		163	0.435502	1.36369	0	0.616829	1	2569	tags=13%, list=12%, signal=15%
BIOCARTA_RAS_PATHWAY	BIOCARTA_RAS_PATHWAY		22	0.618676	1.36246	0.0930233	0.615015	1	3669	tags=59%, list=18%, signal=72%
KEGG_PATHWAYS_IN_CANCER	KEGG_PATHWAYS_IN_CANCER		315	0.419915	1.36243	0	0.608747	1	3586	tags=26%, list=17%, signal=31%
G_PROTEIN_SIGNALING_COUPLED_TO_CAMP_NUCLEOTIDE_SECOND_MESSENGER	G_PROTEIN_SIGNALING_COUPLED_TO_CAMP_NUCLEOTIDE_SECOND_MESSENGER		64	0.495943	1.36151	0.04	0.606815	1	1374	tags=11%, list=7%, signal=12%
PID_IFNGPATHWAY	PID_IFNGPATHWAY		38	0.540265	1.36089	0.0487805	0.603275	1	3656	tags=34%, list=18%, signal=42%
KEGG_STEROID_HORMONE_BIOSYNTHESIS	KEGG_STEROID_HORMONE_BIOSYNTHESIS		45	0.569202	1.35999	0.0925926	0.600295	1	3935	tags=27%, list=19%, signal=33%
REACTOME_PLATELET_ACTIVATION_SIGNALING_AND_AGGREGATION	REACTOME_PLATELET_ACTIVATION_SIGNALING_AND_AGGREGATION		186	0.432267	1.35986	0.0212766	0.594433	1	3532	tags=27%, list=17%, signal=33%
N_ACETYLTRANSFERASE_ACTIVITY	N_ACETYLTRANSFERASE_ACTIVITY		17	0.628656	1.35861	0.025641	0.592832	1	2897	tags=41%, list=14%, signal=48%
PID_WNT_SIGNALING_PATHWAY	PID_WNT_SIGNALING_PATHWAY		26	0.5886	1.35856	0.0217391	0.587264	1	4021	tags=27%, list=20%, signal=33%
REACTOME_DOWNREGULATION_OF_SMAD2_3_SMAD4_TRANSCRIPTIONAL_ACTIVITY	REACTOME_DOWNREGULATION_OF_SMAD2_3_SMAD4_TRANSCRIPTIONAL_ACTIVITY		17	0.642446	1.35797	0.192308	0.584684	1	3576	tags=47%, list=17%, signal=57%
COAGULATION	COAGULATION		42	0.540577	1.35758	0.0555556	0.581095	1	3122	tags=26%, list=15%, signal=31%
EXOCYTOSIS	EXOCYTOSIS		23	0.6287	1.35691	0.122807	0.578019	1	972	tags=17%, list=5%, signal=18%
DETECTION_OF_CHEMICAL_STIMULUS	DETECTION_OF_CHEMICAL_STIMULUS		15	0.659225	1.35679	0.0476191	0.573192	1	1785	tags=13%, list=9%, signal=15%
KEGG_DORSO_VENTRAL_AXIS_FORMATION	KEGG_DORSO_VENTRAL_AXIS_FORMATION		23	0.586215	1.35656	0.106383	0.56959	1	2609	tags=39%, list=13%, signal=45%
CAMP_MEDIATED_SIGNALING	CAMP_MEDIATED_SIGNALING		65	0.494425	1.356	0.0576923	0.567575	1	1374	tags=11%, list=7%, signal=12%
BIOCARTA_HCMV_PATHWAY	BIOCARTA_HCMV_PATHWAY		16	0.631852	1.35471	0.0566038	0.566913	1	3403	tags=44%, list=17%, signal=52%
SPLICEOSOME	SPLICEOSOME		40	0.508658	1.34936	0.0576923	0.580336	1	3092	tags=40%, list=15%, signal=47%
KEGG_TOLL_LIKE_RECEPTOR_SIGNALING_PATHWAY	KEGG_TOLL_LIKE_RECEPTOR_SIGNALING_PATHWAY		98	0.465664	1.34859	0.0652174	0.577448	1	3225	tags=27%, list=16%, signal=31%
REACTOME_TIE2_SIGNALING	REACTOME_TIE2_SIGNALING		17	0.615054	1.3439	0.12766	0.592365	1	3669	tags=59%, list=18%, signal=72%
KEGG_GLYCOSAMINOGLYCAN_BIOSYNTHESIS_HEPARAN_SULFATE	KEGG_GLYCOSAMINOGLYCAN_BIOSYNTHESIS_HEPARAN_SULFATE		25	0.585745	1.34278	0.0666667	0.59074	1	2689	tags=20%, list=13%, signal=23%
HORMONE_METABOLIC_PROCESS	HORMONE_METABOLIC_PROCESS		29	0.579758	1.34136	0.0816327	0.591511	1	234	tags=10%, list=1%, signal=10%
G_PROTEIN_SIGNALING_COUPLED_TO_CYCLIC_NUCLEOTIDE_SECOND_MESSENGER	G_PROTEIN_SIGNALING_COUPLED_TO_CYCLIC_NUCLEOTIDE_SECOND_MESSENGER		98	0.454668	1.34082	0	0.588717	1	1374	tags=10%, list=7%, signal=11%
BIOCARTA_GATA3_PATHWAY	BIOCARTA_GATA3_PATHWAY		15	0.629132	1.33946	0.111111	0.589484	1	1803	tags=33%, list=9%, signal=37%
REACTOME_RAP1_SIGNALLING	REACTOME_RAP1_SIGNALLING		15	0.651332	1.3373	0.102041	0.593896	1	2229	tags=27%, list=11%, signal=30%
BIOCARTA_PPARA_PATHWAY	BIOCARTA_PPARA_PATHWAY		53	0.511457	1.33715	0.0980392	0.589253	1	2942	tags=21%, list=14%, signal=24%
BIOCARTA_HER2_PATHWAY	BIOCARTA_HER2_PATHWAY		22	0.575964	1.33673	0.0540541	0.586056	1	3669	tags=41%, list=18%, signal=50%
CARBOHYDRATE_TRANSPORT	CARBOHYDRATE_TRANSPORT		19	0.626507	1.3352	0.101695	0.587476	1	4236	tags=37%, list=21%, signal=46%
PID_AVB3_INTEGRIN_PATHWAY	PID_AVB3_INTEGRIN_PATHWAY		72	0.46753	1.33329	0.0454545	0.59	1	3403	tags=21%, list=17%, signal=25%
PID_INTEGRIN5_PATHWAY	PID_INTEGRIN5_PATHWAY		17	0.619168	1.33127	0.113208	0.593212	1	2642	tags=24%, list=13%, signal=27%
REGULATION_OF_HEART_CONTRACTION	REGULATION_OF_HEART_CONTRACTION		24	0.621357	1.33049	0.0612245	0.590101	1	1677	tags=13%, list=8%, signal=14%
KINASE_REGULATOR_ACTIVITY	KINASE_REGULATOR_ACTIVITY		44	0.515947	1.32939	0.0566038	0.588906	1	2392	tags=27%, list=12%, signal=31%
POSITIVE_REGULATION_OF_CELL_DIFFERENTIATION	POSITIVE_REGULATION_OF_CELL_DIFFERENTIATION		21	0.573618	1.32805	0.148936	0.58847	1	3025	tags=29%, list=15%, signal=33%
REACTOME_DARPP_32_EVENTS	REACTOME_DARPP_32_EVENTS		24	0.559917	1.32766	0.139535	0.584983	1	2388	tags=29%, list=12%, signal=33%
ZINC_ION_BINDING	ZINC_ION_BINDING		87	0.441775	1.32756	0.0185185	0.580745	1	3804	tags=29%, list=18%, signal=35%
CYCLIC_NUCLEOTIDE_MEDIATED_SIGNALING	CYCLIC_NUCLEOTIDE_MEDIATED_SIGNALING		100	0.465761	1.32695	0	0.57871	1	1374	tags=11%, list=7%, signal=12%
REGULATION_OF_RNA_METABOLIC_PROCESS	REGULATION_OF_RNA_METABOLIC_PROCESS		411	0.389272	1.32628	0	0.576163	1	3462	tags=26%, list=17%, signal=31%
REACTOME_PHASE1_FUNCTIONALIZATION_OF_COMPOUNDS	REACTOME_PHASE1_FUNCTIONALIZATION_OF_COMPOUNDS		68	0.460004	1.32553	0.0212766	0.574353	1	3151	tags=18%, list=15%, signal=21%
REACTOME_REGULATION_OF_KIT_SIGNALING	REACTOME_REGULATION_OF_KIT_SIGNALING		15	0.680396	1.32479	0.148936	0.5731	1	2609	tags=40%, list=13%, signal=46%
KEGG_P53_SIGNALING_PATHWAY	KEGG_P53_SIGNALING_PATHWAY		64	0.484253	1.32238	0	0.578512	1	2945	tags=34%, list=14%, signal=40%
REGULATION_OF_MYELOID_CELL_DIFFERENTIATION	REGULATION_OF_MYELOID_CELL_DIFFERENTIATION		18	0.646567	1.32135	0.097561	0.578488	1	3025	tags=33%, list=15%, signal=39%
BIOCARTA_PYK2_PATHWAY	BIOCARTA_PYK2_PATHWAY		26	0.555879	1.32045	0.0952381	0.577476	1	4044	tags=50%, list=20%, signal=62%
KEGG_CHRONIC_MYELOID_LEUKEMIA	KEGG_CHRONIC_MYELOID_LEUKEMIA		72	0.473708	1.31964	0.0638298	0.576771	1	3669	tags=39%, list=18%, signal=47%
RESPONSE_TO_WOUNDING	RESPONSE_TO_WOUNDING		173	0.418363	1.31789	0.0444444	0.579908	1	3122	tags=19%, list=15%, signal=22%
REACTOME_SHC_MEDIATED_CASCADE	REACTOME_SHC_MEDIATED_CASCADE		28	0.56037	1.31776	0.142857	0.576392	1	2609	tags=18%, list=13%, signal=20%
PID_ATF2_PATHWAY	PID_ATF2_PATHWAY		56	0.505287	1.31767	0.0816327	0.572556	1	2351	tags=20%, list=11%, signal=22%
KEGG_MAPK_SIGNALING_PATHWAY	KEGG_MAPK_SIGNALING_PATHWAY		256	0.400808	1.31635	0	0.573819	1	3397	tags=22%, list=16%, signal=26%
N_ACYLTRANSFERASE_ACTIVITY	N_ACYLTRANSFERASE_ACTIVITY		18	0.624262	1.3155	0.0425532	0.572667	1	2897	tags=39%, list=14%, signal=45%
KEGG_EPITHELIAL_CELL_SIGNALING_IN_HELICOBACTER_PYLORI_INFECTION	KEGG_EPITHELIAL_CELL_SIGNALING_IN_HELICOBACTER_PYLORI_INFECTION		62	0.493716	1.31479	0.0377359	0.571657	1	3673	tags=32%, list=18%, signal=39%
BIOCARTA_CTCF_PATHWAY	BIOCARTA_CTCF_PATHWAY		22	0.583983	1.3141	0.150943	0.570402	1	3586	tags=50%, list=17%, signal=60%
PID_ERBB1_DOWNSTREAM_PATHWAY	PID_ERBB1_DOWNSTREAM_PATHWAY		101	0.448289	1.31363	0.06	0.567595	1	3714	tags=34%, list=18%, signal=41%
PID_AJDISS_2PATHWAY	PID_AJDISS_2PATHWAY		47	0.501549	1.31356	0.0816327	0.564329	1	2061	tags=21%, list=10%, signal=24%
REACTOME_ACTIVATED_TLR4_SIGNALLING	REACTOME_ACTIVATED_TLR4_SIGNALLING		83	0.440535	1.31323	0.0204082	0.561677	1	3224	tags=29%, list=16%, signal=34%
BIOGENIC_AMINE_METABOLIC_PROCESS	BIOGENIC_AMINE_METABOLIC_PROCESS		16	0.598637	1.31217	0.137255	0.561984	1	1578	tags=13%, list=8%, signal=14%
PID_P53DOWNSTREAMPATHWAY	PID_P53DOWNSTREAMPATHWAY		122	0.440061	1.30882	0.0196078	0.571162	1	2577	tags=25%, list=13%, signal=29%
G_PROTEIN_COUPLED_RECEPTOR_PROTEIN_SIGNALING_PATHWAY	G_PROTEIN_COUPLED_RECEPTOR_PROTEIN_SIGNALING_PATHWAY		308	0.391522	1.3088	0	0.567276	1	2625	tags=11%, list=13%, signal=12%
REACTOME_CYTOCHROME_P450_ARRANGED_BY_SUBSTRATE_TYPE	REACTOME_CYTOCHROME_P450_ARRANGED_BY_SUBSTRATE_TYPE		49	0.488861	1.30437	0.0731707	0.580235	1	2830	tags=16%, list=14%, signal=19%
REGULATION_OF_TRANSCRIPTIONDNA_DEPENDENT	REGULATION_OF_TRANSCRIPTIONDNA_DEPENDENT		406	0.391231	1.29741	0	0.600625	1	3462	tags=26%, list=17%, signal=31%
KEGG_PANCREATIC_CANCER	KEGG_PANCREATIC_CANCER		69	0.466298	1.29505	0.0833333	0.606787	1	3403	tags=35%, list=17%, signal=42%
BIOCARTA_STRESS_PATHWAY	BIOCARTA_STRESS_PATHWAY		24	0.548032	1.29396	0.130435	0.607054	1	2690	tags=33%, list=13%, signal=38%
REACTOME_CTNNB1_PHOSPHORYLATION_CASCADE	REACTOME_CTNNB1_PHOSPHORYLATION_CASCADE		16	0.628208	1.29365	0.148148	0.60454	1	2388	tags=38%, list=12%, signal=42%
REACTOME_ACTIVATED_POINT_MUTANTS_OF_FGFR2	REACTOME_ACTIVATED_POINT_MUTANTS_OF_FGFR2		16	0.610134	1.2899	0.122449	0.615875	1	163	tags=6%, list=1%, signal=6%
TRANSMEMBRANE_RECEPTOR_PROTEIN_SERINE_THREONINE_KINASE_SIGNALING_PATHWAY	TRANSMEMBRANE_RECEPTOR_PROTEIN_SERINE_THREONINE_KINASE_SIGNALING_PATHWAY		45	0.504593	1.28565	0.102041	0.628992	1	3441	tags=33%, list=17%, signal=40%
REGULATION_OF_HYDROLASE_ACTIVITY	REGULATION_OF_HYDROLASE_ACTIVITY		69	0.449734	1.28549	0.0784314	0.625194	1	3218	tags=30%, list=16%, signal=36%
REACTOME_CLASS_B_2_SECRETIN_FAMILY_RECEPTORS	REACTOME_CLASS_B_2_SECRETIN_FAMILY_RECEPTORS		81	0.451203	1.28468	0.0566038	0.624486	1	4068	tags=20%, list=20%, signal=25%
BIOCARTA_AMI_PATHWAY	BIOCARTA_AMI_PATHWAY		19	0.604786	1.28268	0.170213	0.628059	1	739	tags=16%, list=4%, signal=16%
BIOCARTA_NOS1_PATHWAY	BIOCARTA_NOS1_PATHWAY		20	0.539811	1.28253	0.0638298	0.624404	1	1620	tags=25%, list=8%, signal=27%
PID_SHP2_PATHWAY	PID_SHP2_PATHWAY		54	0.480708	1.28208	0.0833333	0.622382	1	3773	tags=44%, list=18%, signal=54%
PID_HIF1_TFPATHWAY	PID_HIF1_TFPATHWAY		60	0.477139	1.28156	0.0877193	0.620264	1	2000	tags=15%, list=10%, signal=17%
SULFUR_COMPOUND_BIOSYNTHETIC_PROCESS	SULFUR_COMPOUND_BIOSYNTHETIC_PROCESS		16	0.60992	1.27962	0.181818	0.623622	1	2117	tags=25%, list=10%, signal=28%
REACTOME_ADHERENS_JUNCTIONS_INTERACTIONS	REACTOME_ADHERENS_JUNCTIONS_INTERACTIONS		25	0.54793	1.27842	0.137255	0.623863	1	2262	tags=20%, list=11%, signal=22%
BIOCARTA_ECM_PATHWAY	BIOCARTA_ECM_PATHWAY		23	0.57675	1.27838	0.146341	0.620279	1	4441	tags=57%, list=22%, signal=72%
BIOCARTA_INFLAM_PATHWAY	BIOCARTA_INFLAM_PATHWAY		29	0.539294	1.27683	0.114754	0.622964	1	2987	tags=14%, list=14%, signal=16%
REGULATION_OF_TRANSCRIPTION	REGULATION_OF_TRANSCRIPTION		497	0.374091	1.275	0	0.626098	1	3535	tags=26%, list=17%, signal=31%
PROTEIN_KINASE_REGULATOR_ACTIVITY	PROTEIN_KINASE_REGULATOR_ACTIVITY		38	0.500884	1.27275	0.0909091	0.631008	1	2392	tags=26%, list=12%, signal=30%
PID_FOXOPATHWAY	PID_FOXOPATHWAY		44	0.477618	1.27109	0.121951	0.63389	1	2955	tags=30%, list=14%, signal=34%
NEGATIVE_REGULATION_OF_CELL_CYCLE	NEGATIVE_REGULATION_OF_CELL_CYCLE		74	0.442449	1.27035	0.08	0.633412	1	3358	tags=34%, list=16%, signal=40%
PID_WNT_NONCANONICAL_PATHWAY	PID_WNT_NONCANONICAL_PATHWAY		30	0.532032	1.27023	0.125	0.630079	1	2102	tags=20%, list=10%, signal=22%
REACTOME_ABORTIVE_ELONGATION_OF_HIV1_TRANSCRIPT_IN_THE_ABSENCE_OF_TAT	REACTOME_ABORTIVE_ELONGATION_OF_HIV1_TRANSCRIPT_IN_THE_ABSENCE_OF_TAT		23	0.572981	1.26933	0.133333	0.629773	1	4252	tags=52%, list=21%, signal=66%
TRANSCRIPTION_FACTOR_BINDING	TRANSCRIPTION_FACTOR_BINDING		268	0.400713	1.269	0.0204082	0.627141	1	2784	tags=24%, list=14%, signal=27%
REACTOME_NONSENSE_MEDIATED_DECAY_ENHANCED_BY_THE_EXON_JUNCTION_COMPLEX	REACTOME_NONSENSE_MEDIATED_DECAY_ENHANCED_BY_THE_EXON_JUNCTION_COMPLEX		96	0.427397	1.26893	0.02	0.62373	1	5115	tags=40%, list=25%, signal=52%
REACTOME_SIGNALLING_TO_RAS	REACTOME_SIGNALLING_TO_RAS		25	0.56289	1.2665	0.170213	0.629213	1	3669	tags=44%, list=18%, signal=53%
VIRAL_GENOME_REPLICATION	VIRAL_GENOME_REPLICATION		20	0.561513	1.26426	0.186047	0.63416	1	3325	tags=40%, list=16%, signal=48%
KEGG_BASAL_CELL_CARCINOMA	KEGG_BASAL_CELL_CARCINOMA		53	0.486978	1.26364	0.0793651	0.633243	1	3293	tags=21%, list=16%, signal=25%
PID_IL4_2PATHWAY	PID_IL4_2PATHWAY		62	0.457357	1.26286	0.0232558	0.632179	1	3467	tags=35%, list=17%, signal=43%
REACTOME_TRAF6_MEDIATED_NFKB_ACTIVATION	REACTOME_TRAF6_MEDIATED_NFKB_ACTIVATION		20	0.558044	1.26072	0.166667	0.637008	1	3149	tags=30%, list=15%, signal=35%
MOLECULAR_ADAPTOR_ACTIVITY	MOLECULAR_ADAPTOR_ACTIVITY		48	0.475512	1.26006	0.169811	0.636281	1	2261	tags=27%, list=11%, signal=30%
HOMEOSTASIS_OF_NUMBER_OF_CELLS	HOMEOSTASIS_OF_NUMBER_OF_CELLS		19	0.571921	1.25981	0.166667	0.633973	1	3952	tags=42%, list=19%, signal=52%
SH3_SH2_ADAPTOR_ACTIVITY	SH3_SH2_ADAPTOR_ACTIVITY		42	0.481301	1.25817	0.121951	0.637167	1	2261	tags=29%, list=11%, signal=32%
REACTOME_HEMOSTASIS	REACTOME_HEMOSTASIS		427	0.363094	1.25772	0	0.635485	1	3583	tags=26%, list=17%, signal=30%
BIOCARTA_CK1_PATHWAY	BIOCARTA_CK1_PATHWAY		17	0.58845	1.25387	0.2	0.647249	1	2392	tags=29%, list=12%, signal=33%
BIOCARTA_ALK_PATHWAY	BIOCARTA_ALK_PATHWAY		36	0.482525	1.25254	0.148936	0.648836	1	3441	tags=31%, list=17%, signal=37%
CELL_CYCLE_ARREST_GO_0007050	CELL_CYCLE_ARREST_GO_0007050		54	0.473496	1.25151	0.0943396	0.650076	1	3358	tags=37%, list=16%, signal=44%
REACTOME_INSULIN_RECEPTOR_RECYCLING	REACTOME_INSULIN_RECEPTOR_RECYCLING		22	0.580456	1.25064	0.191489	0.649638	1	4090	tags=41%, list=20%, signal=51%
REACTOME_XENOBIOTICS	REACTOME_XENOBIOTICS		15	0.618805	1.24907	0.208333	0.652752	1	2816	tags=27%, list=14%, signal=31%
ENZYME_LINKED_RECEPTOR_PROTEIN_SIGNALING_PATHWAY	ENZYME_LINKED_RECEPTOR_PROTEIN_SIGNALING_PATHWAY		132	0.414472	1.24794	0.0638298	0.65403	1	2261	tags=18%, list=11%, signal=20%
REGULATION_OF_SIGNAL_TRANSDUCTION	REGULATION_OF_SIGNAL_TRANSDUCTION		200	0.384788	1.24676	0.02	0.656046	1	3246	tags=25%, list=16%, signal=29%
PID_MYC_REPRESSPATHWAY	PID_MYC_REPRESSPATHWAY		62	0.451176	1.24629	0.16	0.654292	1	2182	tags=27%, list=11%, signal=31%
REACTOME_FGFR_LIGAND_BINDING_AND_ACTIVATION	REACTOME_FGFR_LIGAND_BINDING_AND_ACTIVATION		22	0.562633	1.24594	0.194444	0.65229	1	163	tags=5%, list=1%, signal=5%
OXIDOREDUCTASE_ACTIVITY_ACTING_ON_THE_ALDEHYDE_OR_OXO_GROUP_OF_DONORSNAD_OR_NADP_AS_ACCEPTOR	OXIDOREDUCTASE_ACTIVITY_ACTING_ON_THE_ALDEHYDE_OR_OXO_GROUP_OF_DONORSNAD_OR_NADP_AS_ACCEPTOR		16	0.58736	1.24516	0.212766	0.652048	1	1474	tags=25%, list=7%, signal=27%
REACTOME_FRS2_MEDIATED_CASCADE	REACTOME_FRS2_MEDIATED_CASCADE		35	0.499164	1.24426	0.166667	0.652548	1	3773	tags=23%, list=18%, signal=28%
REGULATION_OF_BODY_FLUID_LEVELS	REGULATION_OF_BODY_FLUID_LEVELS		55	0.450147	1.24241	0.115385	0.655654	1	1593	tags=18%, list=8%, signal=20%
PID_NFKAPPABCANONICALPATHWAY	PID_NFKAPPABCANONICALPATHWAY		22	0.545959	1.2419	0.173913	0.654358	1	3497	tags=41%, list=17%, signal=49%
INSULIN_RECEPTOR_SIGNALING_PATHWAY	INSULIN_RECEPTOR_SIGNALING_PATHWAY		17	0.552781	1.24052	0.150943	0.656895	1	2815	tags=29%, list=14%, signal=34%
REACTOME_ENDOSOMAL_SORTING_COMPLEX_REQUIRED_FOR_TRANSPORT_ESCRT	REACTOME_ENDOSOMAL_SORTING_COMPLEX_REQUIRED_FOR_TRANSPORT_ESCRT		24	0.572636	1.23948	0.133333	0.657559	1	1982	tags=25%, list=10%, signal=28%
REACTOME_TOLL_RECEPTOR_CASCADES	REACTOME_TOLL_RECEPTOR_CASCADES		104	0.441687	1.23844	0.0888889	0.658337	1	3225	tags=29%, list=16%, signal=34%
ST_TUMOR_NECROSIS_FACTOR_PATHWAY	ST_TUMOR_NECROSIS_FACTOR_PATHWAY		27	0.548162	1.23755	0.122449	0.657769	1	2690	tags=33%, list=13%, signal=38%
PID_PDGFRBPATHWAY	PID_PDGFRBPATHWAY		123	0.406098	1.23753	0.0731707	0.654616	1	3509	tags=30%, list=17%, signal=36%
G_PROTEIN_COUPLED_RECEPTOR_ACTIVITY	G_PROTEIN_COUPLED_RECEPTOR_ACTIVITY		177	0.382089	1.23694	0.0465116	0.653563	1	2569	tags=8%, list=12%, signal=10%
ANGIOGENESIS	ANGIOGENESIS		42	0.492861	1.23684	0.125	0.65076	1	1933	tags=14%, list=9%, signal=16%
NEGATIVE_REGULATION_OF_CELL_PROLIFERATION	NEGATIVE_REGULATION_OF_CELL_PROLIFERATION		146	0.40684	1.23606	0.0869565	0.65159	1	3664	tags=25%, list=18%, signal=30%
REACTOME_NUCLEOTIDE_BINDING_DOMAIN_LEUCINE_RICH_REPEAT_CONTAINING_RECEPTOR_NLR_SIGNALING_PATHWAYS	REACTOME_NUCLEOTIDE_BINDING_DOMAIN_LEUCINE_RICH_REPEAT_CONTAINING_RECEPTOR_NLR_SIGNALING_PATHWAYS		36	0.475788	1.23509	0.106383	0.65189	1	3357	tags=36%, list=16%, signal=43%
REACTOME_G_ALPHA_Q_SIGNALLING_EVENTS	REACTOME_G_ALPHA_Q_SIGNALLING_EVENTS		161	0.383271	1.23395	0.0238095	0.653316	1	2721	tags=12%, list=13%, signal=14%
KEGG_OLFACTORY_TRANSDUCTION	KEGG_OLFACTORY_TRANSDUCTION		114	0.421509	1.23345	0.0769231	0.652057	1	4673	tags=17%, list=23%, signal=21%
REACTOME_HEPARAN_SULFATE_HEPARIN_HS_GAG_METABOLISM	REACTOME_HEPARAN_SULFATE_HEPARIN_HS_GAG_METABOLISM		45	0.483046	1.23327	0.176471	0.649332	1	3047	tags=20%, list=15%, signal=23%
CELL_RECOGNITION	CELL_RECOGNITION		16	0.598482	1.23314	0.181818	0.646787	1	4882	tags=50%, list=24%, signal=65%
KEGG_LINOLEIC_ACID_METABOLISM	KEGG_LINOLEIC_ACID_METABOLISM		27	0.512875	1.23195	0.183673	0.648023	1	2395	tags=15%, list=12%, signal=17%
BIOCARTA_HDAC_PATHWAY	BIOCARTA_HDAC_PATHWAY		28	0.540855	1.23179	0.22449	0.645653	1	4044	tags=43%, list=20%, signal=53%
REACTOME_LATENT_INFECTION_OF_HOMO_SAPIENS_WITH_MYCOBACTERIUM_TUBERCULOSIS	REACTOME_LATENT_INFECTION_OF_HOMO_SAPIENS_WITH_MYCOBACTERIUM_TUBERCULOSIS		28	0.504899	1.2274	0.177778	0.658308	1	3673	tags=36%, list=18%, signal=43%
CALMODULIN_BINDING	CALMODULIN_BINDING		25	0.52517	1.22723	0.119048	0.655471	1	1495	tags=20%, list=7%, signal=22%
REACTOME_CELL_SURFACE_INTERACTIONS_AT_THE_VASCULAR_WALL	REACTOME_CELL_SURFACE_INTERACTIONS_AT_THE_VASCULAR_WALL		84	0.415244	1.22678	0.148936	0.653856	1	4094	tags=36%, list=20%, signal=44%
KEGG_WNT_SIGNALING_PATHWAY	KEGG_WNT_SIGNALING_PATHWAY		144	0.388057	1.22626	0.0555556	0.65277	1	2388	tags=19%, list=12%, signal=22%
KEGG_GNRH_SIGNALING_PATHWAY	KEGG_GNRH_SIGNALING_PATHWAY		97	0.414017	1.22598	0.0212766	0.651084	1	3248	tags=19%, list=16%, signal=22%
ST_GRANULE_CELL_SURVIVAL_PATHWAY	ST_GRANULE_CELL_SURVIVAL_PATHWAY		26	0.514684	1.22537	0.3	0.650112	1	3705	tags=35%, list=18%, signal=42%
RESPONSE_TO_DRUG	RESPONSE_TO_DRUG		20	0.568178	1.22181	0.142857	0.660293	1	948	tags=15%, list=5%, signal=16%
BIOCARTA_STEM_PATHWAY	BIOCARTA_STEM_PATHWAY		15	0.581468	1.22041	0.24	0.66194	1	3405	tags=20%, list=17%, signal=24%
REACTOME_GRB2_EVENTS_IN_ERBB2_SIGNALING	REACTOME_GRB2_EVENTS_IN_ERBB2_SIGNALING		21	0.571688	1.21922	0.16	0.663397	1	3669	tags=33%, list=18%, signal=41%
CELL_SURFACE	CELL_SURFACE		69	0.448231	1.21894	0.105263	0.661712	1	3786	tags=23%, list=18%, signal=28%
KEGG_NITROGEN_METABOLISM	KEGG_NITROGEN_METABOLISM		23	0.524315	1.21704	0.229167	0.667088	1	4420	tags=30%, list=21%, signal=39%
CELL_CELL_ADHESION	CELL_CELL_ADHESION		79	0.409836	1.21681	0.06	0.665125	1	4984	tags=29%, list=24%, signal=38%
GROWTH_FACTOR_ACTIVITY	GROWTH_FACTOR_ACTIVITY		49	0.454681	1.21641	0.108696	0.663261	1	3007	tags=12%, list=15%, signal=14%
BIOCARTA_SHH_PATHWAY	BIOCARTA_SHH_PATHWAY		16	0.552903	1.21224	0.190476	0.676446	1	3271	tags=31%, list=16%, signal=37%
REACTOME_TGF_BETA_RECEPTOR_SIGNALING_ACTIVATES_SMADS	REACTOME_TGF_BETA_RECEPTOR_SIGNALING_ACTIVATES_SMADS		23	0.554591	1.21119	0.155172	0.677385	1	3027	tags=39%, list=15%, signal=46%
POSITIVE_REGULATION_OF_HYDROLASE_ACTIVITY	POSITIVE_REGULATION_OF_HYDROLASE_ACTIVITY		47	0.466967	1.21056	0.102041	0.67693	1	3218	tags=34%, list=16%, signal=40%
BIOCARTA_CDC42RAC_PATHWAY	BIOCARTA_CDC42RAC_PATHWAY		15	0.552922	1.20905	0.25	0.680855	1	3403	tags=40%, list=17%, signal=48%
ANTIGEN_BINDING	ANTIGEN_BINDING		23	0.543065	1.20608	0.234043	0.689544	1	1467	tags=17%, list=7%, signal=19%
REACTOME_IL1_SIGNALING	REACTOME_IL1_SIGNALING		32	0.485581	1.20427	0.211538	0.69511	1	3224	tags=38%, list=16%, signal=44%
ENZYME_ACTIVATOR_ACTIVITY	ENZYME_ACTIVATOR_ACTIVITY		115	0.419707	1.20242	0.12766	0.699125	1	2638	tags=23%, list=13%, signal=27%
SULFUR_METABOLIC_PROCESS	SULFUR_METABOLIC_PROCESS		34	0.497073	1.20074	0.207547	0.702604	1	3479	tags=26%, list=17%, signal=32%
REGULATION_OF_NEUROTRANSMITTER_LEVELS	REGULATION_OF_NEUROTRANSMITTER_LEVELS		22	0.548799	1.19951	0.208333	0.703939	1	4767	tags=32%, list=23%, signal=41%
ANATOMICAL_STRUCTURE_FORMATION	ANATOMICAL_STRUCTURE_FORMATION		50	0.43348	1.19625	0.142857	0.714704	1	1933	tags=14%, list=9%, signal=15%
PID_S1P_S1P2_PATHWAY	PID_S1P_S1P2_PATHWAY		23	0.538273	1.19468	0.183673	0.717442	1	3352	tags=39%, list=16%, signal=47%
BIOCARTA_RAC1_PATHWAY	BIOCARTA_RAC1_PATHWAY		23	0.504593	1.19449	0.190476	0.714933	1	3777	tags=48%, list=18%, signal=58%
REGULATION_OF_TRANSCRIPTION_FROM_RNA_POLYMERASE_II_PROMOTER	REGULATION_OF_TRANSCRIPTION_FROM_RNA_POLYMERASE_II_PROMOTER		259	0.367504	1.19405	0.0769231	0.713695	1	3110	tags=24%, list=15%, signal=28%
TRANSFORMING_GROWTH_FACTOR_BETA_RECEPTOR_SIGNALING_PATHWAY	TRANSFORMING_GROWTH_FACTOR_BETA_RECEPTOR_SIGNALING_PATHWAY		35	0.517926	1.19331	0.215686	0.713073	1	3246	tags=37%, list=16%, signal=44%
KEGG_BASAL_TRANSCRIPTION_FACTORS	KEGG_BASAL_TRANSCRIPTION_FACTORS		33	0.497345	1.19137	0.12766	0.717593	1	2771	tags=39%, list=13%, signal=45%
KEGG_RENAL_CELL_CARCINOMA	KEGG_RENAL_CELL_CARCINOMA		69	0.401598	1.19079	0.1	0.7168	1	3741	tags=29%, list=18%, signal=35%
PID_AR_TF_PATHWAY	PID_AR_TF_PATHWAY		47	0.453028	1.19057	0.107143	0.714428	1	2951	tags=21%, list=14%, signal=25%
TUBE_MORPHOGENESIS	TUBE_MORPHOGENESIS		15	0.563851	1.19039	0.21875	0.712135	1	2117	tags=20%, list=10%, signal=22%
PID_MET_PATHWAY	PID_MET_PATHWAY		76	0.433939	1.18941	0.16	0.712287	1	3784	tags=36%, list=18%, signal=43%
WNT_SIGNALING	WNT_SIGNALING		87	0.423406	1.18779	0.175	0.715232	1	2388	tags=16%, list=12%, signal=18%
REACTOME_INTEGRIN_CELL_SURFACE_INTERACTIONS	REACTOME_INTEGRIN_CELL_SURFACE_INTERACTIONS		78	0.414752	1.18765	0.16	0.712576	1	2609	tags=17%, list=13%, signal=19%
ANION_CHANNEL_ACTIVITY	ANION_CHANNEL_ACTIVITY		17	0.555897	1.18746	0.245614	0.710358	1	3505	tags=18%, list=17%, signal=21%
REACTOME_SRP_DEPENDENT_COTRANSLATIONAL_PROTEIN_TARGETING_TO_MEMBRANE	REACTOME_SRP_DEPENDENT_COTRANSLATIONAL_PROTEIN_TARGETING_TO_MEMBRANE		99	0.394465	1.1873	0.0392157	0.70787	1	5115	tags=39%, list=25%, signal=52%
KEGG_MELANOGENESIS	KEGG_MELANOGENESIS		98	0.416116	1.18683	0.117647	0.706873	1	3293	tags=19%, list=16%, signal=23%
PID_INTEGRIN1_PATHWAY	PID_INTEGRIN1_PATHWAY		64	0.435194	1.18602	0.119048	0.707003	1	3583	tags=17%, list=17%, signal=21%
BIOCARTA_WNT_PATHWAY	BIOCARTA_WNT_PATHWAY		25	0.498887	1.18272	0.275	0.71666	1	2388	tags=32%, list=12%, signal=36%
REACTOME_GROWTH_HORMONE_RECEPTOR_SIGNALING	REACTOME_GROWTH_HORMONE_RECEPTOR_SIGNALING		24	0.529407	1.18265	0.226415	0.714223	1	3881	tags=25%, list=19%, signal=31%
PROTEIN_BINDING_BRIDGING	PROTEIN_BINDING_BRIDGING		58	0.44798	1.18254	0.142857	0.711927	1	2537	tags=28%, list=12%, signal=31%
PROTEIN_TYROSINE_KINASE_ACTIVITY	PROTEIN_TYROSINE_KINASE_ACTIVITY		62	0.451633	1.1813	0.166667	0.713665	1	1931	tags=15%, list=9%, signal=16%
REACTOME_EICOSANOID_LIGAND_BINDING_RECEPTORS	REACTOME_EICOSANOID_LIGAND_BINDING_RECEPTORS		15	0.584283	1.17643	0.245283	0.729546	1	11	tags=7%, list=0%, signal=7%
NEGATIVE_REGULATION_OF_TRANSPORT	NEGATIVE_REGULATION_OF_TRANSPORT		18	0.573614	1.17509	0.228571	0.731967	1	2849	tags=44%, list=14%, signal=52%
BIOCARTA_TFF_PATHWAY	BIOCARTA_TFF_PATHWAY		21	0.527008	1.17193	0.285714	0.740982	1	3881	tags=52%, list=19%, signal=64%
BIOCARTA_GLEEVEC_PATHWAY	BIOCARTA_GLEEVEC_PATHWAY		23	0.520292	1.17017	0.22449	0.745962	1	3669	tags=48%, list=18%, signal=58%
VASCULATURE_DEVELOPMENT	VASCULATURE_DEVELOPMENT		49	0.437749	1.17015	0.108696	0.743128	1	1933	tags=12%, list=9%, signal=13%
REACTOME_ACTIVATION_OF_THE_MRNA_UPON_BINDING_OF_THE_CAP_BINDING_COMPLEX_AND_EIFS_AND_SUBSEQUENT_BINDING_TO_43S	REACTOME_ACTIVATION_OF_THE_MRNA_UPON_BINDING_OF_THE_CAP_BINDING_COMPLEX_AND_EIFS_AND_SUBSEQUENT_BINDING_TO_43S		43	0.475551	1.16957	0.170213	0.742543	1	5110	tags=35%, list=25%, signal=46%
PID_IL3_PATHWAY	PID_IL3_PATHWAY		27	0.509282	1.16954	0.189189	0.739824	1	4415	tags=41%, list=21%, signal=52%
ENZYME_REGULATOR_ACTIVITY	ENZYME_REGULATOR_ACTIVITY		303	0.354482	1.16869	0.0408163	0.740563	1	2480	tags=18%, list=12%, signal=20%
KEGG_PROSTATE_CANCER	KEGG_PROSTATE_CANCER		87	0.390848	1.16855	0.15	0.738178	1	3669	tags=30%, list=18%, signal=36%
CHLORIDE_CHANNEL_ACTIVITY	CHLORIDE_CHANNEL_ACTIVITY		17	0.555897	1.16775	0.235294	0.738178	1	3505	tags=18%, list=17%, signal=21%
REACTOME_NUCLEAR_RECEPTOR_TRANSCRIPTION_PATHWAY	REACTOME_NUCLEAR_RECEPTOR_TRANSCRIPTION_PATHWAY		44	0.437306	1.16753	0.195122	0.73625	1	1885	tags=11%, list=9%, signal=12%
SYNAPTIC_TRANSMISSION	SYNAPTIC_TRANSMISSION		166	0.361588	1.16635	0.0769231	0.737779	1	3765	tags=15%, list=18%, signal=18%
G_PROTEIN_SIGNALING_COUPLED_TO_IP3_SECOND_MESSENGERPHOSPHOLIPASE_C_ACTIVATING	G_PROTEIN_SIGNALING_COUPLED_TO_IP3_SECOND_MESSENGERPHOSPHOLIPASE_C_ACTIVATING		40	0.464394	1.16547	0.1875	0.737886	1	1652	tags=10%, list=8%, signal=11%
KINASE_INHIBITOR_ACTIVITY	KINASE_INHIBITOR_ACTIVITY		25	0.525893	1.16528	0.270833	0.735628	1	3246	tags=40%, list=16%, signal=47%
REACTOME_SIGNALING_BY_EGFR_IN_CANCER	REACTOME_SIGNALING_BY_EGFR_IN_CANCER		98	0.392519	1.16457	0.1	0.735945	1	3784	tags=29%, list=18%, signal=35%
ST_FAS_SIGNALING_PATHWAY	ST_FAS_SIGNALING_PATHWAY		58	0.448647	1.16365	0.133333	0.736752	1	2357	tags=29%, list=11%, signal=33%
TRANSMEMBRANE_RECEPTOR_PROTEIN_KINASE_ACTIVITY	TRANSMEMBRANE_RECEPTOR_PROTEIN_KINASE_ACTIVITY		51	0.441783	1.16347	0.186047	0.734609	1	2212	tags=16%, list=11%, signal=18%
PROTEIN_OLIGOMERIZATION	PROTEIN_OLIGOMERIZATION		35	0.456944	1.15988	0.214286	0.74605	1	4155	tags=34%, list=20%, signal=43%
TRANSCRIPTION_ACTIVATOR_ACTIVITY	TRANSCRIPTION_ACTIVATOR_ACTIVITY		151	0.377995	1.15966	0.134615	0.744071	1	2784	tags=21%, list=14%, signal=24%
ICOSANOID_METABOLIC_PROCESS	ICOSANOID_METABOLIC_PROCESS		17	0.555745	1.15893	0.244444	0.744201	1	3360	tags=29%, list=16%, signal=35%
KEGG_GAP_JUNCTION	KEGG_GAP_JUNCTION		75	0.411445	1.15727	0.173913	0.74855	1	3311	tags=21%, list=16%, signal=25%
PID_IGF1_PATHWAY	PID_IGF1_PATHWAY		30	0.483756	1.15715	0.177778	0.746401	1	3669	tags=33%, list=18%, signal=40%
AXON_GUIDANCE	AXON_GUIDANCE		22	0.490301	1.15631	0.219512	0.747742	1	6076	tags=50%, list=29%, signal=71%
KEGG_NEUROACTIVE_LIGAND_RECEPTOR_INTERACTION	KEGG_NEUROACTIVE_LIGAND_RECEPTOR_INTERACTION		252	0.359686	1.15604	0.0888889	0.746536	1	2610	tags=9%, list=13%, signal=10%
REACTOME_FACTORS_INVOLVED_IN_MEGAKARYOCYTE_DEVELOPMENT_AND_PLATELET_PRODUCTION	REACTOME_FACTORS_INVOLVED_IN_MEGAKARYOCYTE_DEVELOPMENT_AND_PLATELET_PRODUCTION		117	0.367428	1.15455	0.130435	0.749629	1	3364	tags=26%, list=16%, signal=31%
REACTOME_SHC1_EVENTS_IN_ERBB4_SIGNALING	REACTOME_SHC1_EVENTS_IN_ERBB4_SIGNALING		19	0.542749	1.15438	0.24	0.747584	1	3669	tags=37%, list=18%, signal=45%
PEPTIDYL_TYROSINE_MODIFICATION	PEPTIDYL_TYROSINE_MODIFICATION		28	0.50932	1.15218	0.266667	0.753158	1	3162	tags=25%, list=15%, signal=29%
REACTOME_SIGNALING_BY_INSULIN_RECEPTOR	REACTOME_SIGNALING_BY_INSULIN_RECEPTOR		98	0.382822	1.15183	0.209302	0.752304	1	3773	tags=30%, list=18%, signal=36%
REACTOME_NEGATIVE_REGULATION_OF_FGFR_SIGNALING	REACTOME_NEGATIVE_REGULATION_OF_FGFR_SIGNALING		36	0.4654	1.15125	0.176471	0.751737	1	2388	tags=17%, list=12%, signal=19%
SKELETAL_DEVELOPMENT	SKELETAL_DEVELOPMENT		99	0.3856	1.15085	0.142857	0.751113	1	4025	tags=18%, list=20%, signal=22%
BIOCARTA_PML_PATHWAY	BIOCARTA_PML_PATHWAY		17	0.549192	1.15006	0.291667	0.751717	1	4631	tags=41%, list=22%, signal=53%
KEGG_RETINOL_METABOLISM	KEGG_RETINOL_METABOLISM		49	0.449472	1.14634	0.26	0.764785	1	2816	tags=20%, list=14%, signal=24%
REGULATION_OF_TRANSPORT	REGULATION_OF_TRANSPORT		62	0.415259	1.14506	0.195652	0.766721	1	3083	tags=26%, list=15%, signal=30%
PID_P73PATHWAY	PID_P73PATHWAY		70	0.407872	1.14372	0.243243	0.769567	1	2349	tags=27%, list=11%, signal=31%
REACTOME_ACTIVATION_OF_GENES_BY_ATF4	REACTOME_ACTIVATION_OF_GENES_BY_ATF4		23	0.492329	1.14345	0.294118	0.767902	1	741	tags=22%, list=4%, signal=23%
PEPTIDYL_TYROSINE_PHOSPHORYLATION	PEPTIDYL_TYROSINE_PHOSPHORYLATION		26	0.497856	1.1434	0.191489	0.765363	1	3106	tags=23%, list=15%, signal=27%
REGULATION_OF_BLOOD_PRESSURE	REGULATION_OF_BLOOD_PRESSURE		21	0.541436	1.14304	0.276596	0.763579	1	2939	tags=19%, list=14%, signal=22%
VIRAL_INFECTIOUS_CYCLE	VIRAL_INFECTIOUS_CYCLE		31	0.446437	1.14267	0.22449	0.76219	1	3325	tags=29%, list=16%, signal=35%
BIOCARTA_EDG1_PATHWAY	BIOCARTA_EDG1_PATHWAY		24	0.526754	1.14231	0.295455	0.760644	1	3403	tags=42%, list=17%, signal=50%
SERINE_TYPE_ENDOPEPTIDASE_INHIBITOR_ACTIVITY	SERINE_TYPE_ENDOPEPTIDASE_INHIBITOR_ACTIVITY		25	0.481432	1.14112	0.28	0.762367	1	3991	tags=20%, list=19%, signal=25%
BIOCARTA_TID_PATHWAY	BIOCARTA_TID_PATHWAY		19	0.538475	1.14036	0.276596	0.762631	1	2942	tags=26%, list=14%, signal=31%
MAPKKK_CASCADE_GO_0000165	MAPKKK_CASCADE_GO_0000165		98	0.379265	1.13851	0.176471	0.766718	1	2171	tags=13%, list=11%, signal=15%
RNA_SPLICING	RNA_SPLICING		66	0.40232	1.13824	0.130435	0.765076	1	3351	tags=36%, list=16%, signal=43%
TRANSMEMBRANE_RECEPTOR_ACTIVITY	TRANSMEMBRANE_RECEPTOR_ACTIVITY		394	0.338347	1.13683	0.0555556	0.768374	1	2590	tags=10%, list=13%, signal=12%
POSITIVE_REGULATION_OF_SIGNAL_TRANSDUCTION	POSITIVE_REGULATION_OF_SIGNAL_TRANSDUCTION		113	0.370071	1.13531	0.181818	0.772121	1	4168	tags=36%, list=20%, signal=45%
VIRAL_REPRODUCTIVE_PROCESS	VIRAL_REPRODUCTIVE_PROCESS		35	0.462773	1.13439	0.26	0.773718	1	3325	tags=31%, list=16%, signal=37%
REACTOME_TRAF6_MEDIATED_INDUCTION_OF_NFKB_AND_MAP_KINASES_UPON_TLR7_8_OR_9_ACTIVATION	REACTOME_TRAF6_MEDIATED_INDUCTION_OF_NFKB_AND_MAP_KINASES_UPON_TLR7_8_OR_9_ACTIVATION		67	0.423487	1.13436	0.204545	0.771292	1	3225	tags=30%, list=16%, signal=35%
INFLAMMATORY_RESPONSE	INFLAMMATORY_RESPONSE		115	0.373306	1.13199	0.170213	0.778877	1	3405	tags=20%, list=17%, signal=24%
KEGG_TYPE_I_DIABETES_MELLITUS	KEGG_TYPE_I_DIABETES_MELLITUS		40	0.432233	1.13196	0.215686	0.776478	1	3979	tags=30%, list=19%, signal=37%
REACTOME_GASTRIN_CREB_SIGNALLING_PATHWAY_VIA_PKC_AND_MAPK	REACTOME_GASTRIN_CREB_SIGNALLING_PATHWAY_VIA_PKC_AND_MAPK		181	0.372262	1.13187	0.2	0.77427	1	2721	tags=14%, list=13%, signal=16%
FEMALE_PREGNANCY	FEMALE_PREGNANCY		44	0.432315	1.13027	0.317073	0.778813	1	1627	tags=11%, list=8%, signal=12%
PID_TCPTP_PATHWAY	PID_TCPTP_PATHWAY		40	0.419986	1.12831	0.238095	0.783738	1	3403	tags=30%, list=17%, signal=36%
REACTOME_NEUROTRANSMITTER_RELEASE_CYCLE	REACTOME_NEUROTRANSMITTER_RELEASE_CYCLE		34	0.443979	1.12828	0.206897	0.781259	1	4527	tags=24%, list=22%, signal=30%
SMALL_GTPASE_REGULATOR_ACTIVITY	SMALL_GTPASE_REGULATOR_ACTIVITY		57	0.413392	1.12505	0.18	0.790387	1	2638	tags=23%, list=13%, signal=26%
PROTEOGLYCAN_METABOLIC_PROCESS	PROTEOGLYCAN_METABOLIC_PROCESS		18	0.510895	1.12464	0.272727	0.788981	1	121	tags=11%, list=1%, signal=11%
TISSUE_REMODELING	TISSUE_REMODELING		29	0.476508	1.12355	0.271186	0.790223	1	3481	tags=21%, list=17%, signal=25%
PID_SYNDECAN_2_PATHWAY	PID_SYNDECAN_2_PATHWAY		32	0.454374	1.12334	0.24	0.788376	1	3669	tags=34%, list=18%, signal=42%
BIOCARTA_IL17_PATHWAY	BIOCARTA_IL17_PATHWAY		16	0.519205	1.1225	0.238095	0.789197	1	2331	tags=19%, list=11%, signal=21%
AUXILIARY_TRANSPORT_PROTEIN_ACTIVITY	AUXILIARY_TRANSPORT_PROTEIN_ACTIVITY		24	0.504361	1.12127	0.34	0.791483	1	3544	tags=29%, list=17%, signal=35%
STEROID_BINDING	STEROID_BINDING		18	0.557592	1.12089	0.339286	0.79024	1	3447	tags=33%, list=17%, signal=40%
ADAPTIVE_IMMUNE_RESPONSE	ADAPTIVE_IMMUNE_RESPONSE		24	0.497915	1.12081	0.238095	0.788128	1	3149	tags=25%, list=15%, signal=29%
PID_P38_MKK3_6PATHWAY	PID_P38_MKK3_6PATHWAY		23	0.476558	1.11982	0.243902	0.790176	1	3149	tags=30%, list=15%, signal=36%
PID_ECADHERIN_STABILIZATION_PATHWAY	PID_ECADHERIN_STABILIZATION_PATHWAY		41	0.451938	1.11959	0.292683	0.788734	1	1931	tags=22%, list=9%, signal=24%
REACTOME_DOWNREGULATION_OF_TGF_BETA_RECEPTOR_SIGNALING	REACTOME_DOWNREGULATION_OF_TGF_BETA_RECEPTOR_SIGNALING		20	0.521399	1.11929	0.377778	0.787482	1	3027	tags=40%, list=15%, signal=47%
PID_ERBB1_RECEPTOR_PROXIMAL_PATHWAY	PID_ERBB1_RECEPTOR_PROXIMAL_PATHWAY		35	0.437471	1.11899	0.244898	0.786494	1	3669	tags=43%, list=18%, signal=52%
PHOSPHOINOSITIDE_MEDIATED_SIGNALING	PHOSPHOINOSITIDE_MEDIATED_SIGNALING		43	0.417016	1.11792	0.285714	0.788744	1	1652	tags=9%, list=8%, signal=10%
PID_NFAT_3PATHWAY	PID_NFAT_3PATHWAY		50	0.430242	1.11762	0.24	0.78747	1	4415	tags=36%, list=21%, signal=46%
DEFENSE_RESPONSE	DEFENSE_RESPONSE		242	0.346278	1.11759	0.152174	0.785161	1	2009	tags=11%, list=10%, signal=12%
REACTOME_LIPID_DIGESTION_MOBILIZATION_AND_TRANSPORT	REACTOME_LIPID_DIGESTION_MOBILIZATION_AND_TRANSPORT		43	0.450811	1.11739	0.277778	0.783332	1	2735	tags=16%, list=13%, signal=19%
EXOPEPTIDASE_ACTIVITY	EXOPEPTIDASE_ACTIVITY		28	0.450959	1.11674	0.24	0.783571	1	2297	tags=18%, list=11%, signal=20%
KEGG_BLADDER_CANCER	KEGG_BLADDER_CANCER		40	0.43097	1.11348	0.26087	0.794073	1	3741	tags=30%, list=18%, signal=37%
POSITIVE_REGULATION_OF_CELL_CYCLE	POSITIVE_REGULATION_OF_CELL_CYCLE		15	0.524214	1.10965	0.3125	0.807396	1	609	tags=20%, list=3%, signal=21%
RECEPTOR_COMPLEX	RECEPTOR_COMPLEX		54	0.41438	1.10935	0.222222	0.806142	1	919	tags=9%, list=4%, signal=10%
REACTOME_GABA_SYNTHESIS_RELEASE_REUPTAKE_AND_DEGRADATION	REACTOME_GABA_SYNTHESIS_RELEASE_REUPTAKE_AND_DEGRADATION		17	0.537461	1.10904	0.367347	0.80472	1	4097	tags=24%, list=20%, signal=29%
REACTOME_DIABETES_PATHWAYS	REACTOME_DIABETES_PATHWAYS		122	0.35916	1.10886	0.163265	0.803116	1	2952	tags=22%, list=14%, signal=26%
CHANNEL_REGULATOR_ACTIVITY	CHANNEL_REGULATOR_ACTIVITY		22	0.489588	1.10836	0.269231	0.802277	1	3544	tags=27%, list=17%, signal=33%
PID_S1P_S1P1_PATHWAY	PID_S1P_S1P1_PATHWAY		19	0.511912	1.1076	0.295455	0.803293	1	3352	tags=42%, list=16%, signal=50%
REACTOME_SIGNALING_BY_ROBO_RECEPTOR	REACTOME_SIGNALING_BY_ROBO_RECEPTOR		29	0.463001	1.10759	0.387755	0.800912	1	2922	tags=28%, list=14%, signal=32%
REGULATION_OF_BIOLOGICAL_QUALITY	REGULATION_OF_BIOLOGICAL_QUALITY		383	0.329098	1.10749	0.146341	0.798856	1	3306	tags=18%, list=16%, signal=21%
PID_CONE_PATHWAY	PID_CONE_PATHWAY		22	0.489536	1.10735	0.333333	0.79678	1	1496	tags=9%, list=7%, signal=10%
SIG_INSULIN_RECEPTOR_PATHWAY_IN_CARDIAC_MYOCYTES	SIG_INSULIN_RECEPTOR_PATHWAY_IN_CARDIAC_MYOCYTES		49	0.421354	1.10559	0.244444	0.801425	1	2899	tags=33%, list=14%, signal=38%
NEGATIVE_REGULATION_OF_DNA_BINDING	NEGATIVE_REGULATION_OF_DNA_BINDING		16	0.503171	1.10548	0.319149	0.799353	1	2326	tags=31%, list=11%, signal=35%
KEGG_AMYOTROPHIC_LATERAL_SCLEROSIS_ALS	KEGG_AMYOTROPHIC_LATERAL_SCLEROSIS_ALS		49	0.421811	1.10387	0.310345	0.803798	1	3397	tags=29%, list=16%, signal=34%
BIOCARTA_BAD_PATHWAY	BIOCARTA_BAD_PATHWAY		26	0.475129	1.10333	0.266667	0.803803	1	2236	tags=31%, list=11%, signal=34%
RNA_POLYMERASE_II_TRANSCRIPTION_FACTOR_ACTIVITY	RNA_POLYMERASE_II_TRANSCRIPTION_FACTOR_ACTIVITY		166	0.350766	1.10232	0.211538	0.805524	1	3481	tags=24%, list=17%, signal=29%
NITROGEN_COMPOUND_BIOSYNTHETIC_PROCESS	NITROGEN_COMPOUND_BIOSYNTHETIC_PROCESS		25	0.490843	1.10005	0.392857	0.811332	1	113	tags=8%, list=1%, signal=8%
ACETYLTRANSFERASE_ACTIVITY	ACETYLTRANSFERASE_ACTIVITY		19	0.541776	1.09656	0.326531	0.822528	1	2897	tags=37%, list=14%, signal=43%
PID_KITPATHWAY	PID_KITPATHWAY		49	0.428521	1.09596	0.408163	0.822259	1	3669	tags=33%, list=18%, signal=40%
REACTOME_BILE_ACID_AND_BILE_SALT_METABOLISM	REACTOME_BILE_ACID_AND_BILE_SALT_METABOLISM		27	0.46539	1.09562	0.296296	0.820969	1	2916	tags=26%, list=14%, signal=30%
TRANSITION_METAL_ION_BINDING	TRANSITION_METAL_ION_BINDING		105	0.375211	1.09304	0.225	0.829594	1	3804	tags=26%, list=18%, signal=31%
REACTOME_LYSOSOME_VESICLE_BIOGENESIS	REACTOME_LYSOSOME_VESICLE_BIOGENESIS		22	0.481686	1.09282	0.254237	0.828262	1	3784	tags=32%, list=18%, signal=39%
PID_FRA_PATHWAY	PID_FRA_PATHWAY		36	0.421159	1.09249	0.282609	0.826935	1	3401	tags=22%, list=17%, signal=27%
PID_REG_GR_PATHWAY	PID_REG_GR_PATHWAY		81	0.374474	1.09214	0.291667	0.826179	1	2406	tags=17%, list=12%, signal=19%
BIOCARTA_PTEN_PATHWAY	BIOCARTA_PTEN_PATHWAY		17	0.492679	1.08974	0.266667	0.833997	1	3403	tags=47%, list=17%, signal=56%
REACTOME_GLYCEROPHOSPHOLIPID_BIOSYNTHESIS	REACTOME_GLYCEROPHOSPHOLIPID_BIOSYNTHESIS		67	0.385478	1.08918	0.25	0.834039	1	2562	tags=21%, list=12%, signal=24%
PID_GLYPICAN_1PATHWAY	PID_GLYPICAN_1PATHWAY		25	0.482226	1.08806	0.282609	0.836633	1	4010	tags=24%, list=19%, signal=30%
PID_IL2_PI3KPATHWAY	PID_IL2_PI3KPATHWAY		30	0.47893	1.08772	0.439024	0.835479	1	2855	tags=37%, list=14%, signal=43%
NEGATIVE_REGULATION_OF_SIGNAL_TRANSDUCTION	NEGATIVE_REGULATION_OF_SIGNAL_TRANSDUCTION		32	0.445002	1.08771	0.309524	0.833085	1	3188	tags=28%, list=15%, signal=33%
PID_P75NTRPATHWAY	PID_P75NTRPATHWAY		64	0.420176	1.08727	0.314815	0.832246	1	3403	tags=28%, list=17%, signal=34%
UDP_GLYCOSYLTRANSFERASE_ACTIVITY	UDP_GLYCOSYLTRANSFERASE_ACTIVITY		37	0.430053	1.08587	0.276596	0.835669	1	2558	tags=19%, list=12%, signal=22%
BIOCARTA_TALL1_PATHWAY	BIOCARTA_TALL1_PATHWAY		15	0.505942	1.08417	0.326531	0.839152	1	3149	tags=40%, list=15%, signal=47%
REGULATION_OF_CELL_PROLIFERATION	REGULATION_OF_CELL_PROLIFERATION		280	0.329609	1.08233	0.195122	0.844229	1	3405	tags=20%, list=17%, signal=24%
BONE_REMODELING	BONE_REMODELING		28	0.482684	1.08119	0.416667	0.846589	1	3481	tags=21%, list=17%, signal=26%
MEMBRANE_FRACTION	MEMBRANE_FRACTION		321	0.326403	1.0804	0.232558	0.847701	1	3197	tags=18%, list=16%, signal=21%
PID_INTEGRIN_A4B1_PATHWAY	PID_INTEGRIN_A4B1_PATHWAY		33	0.459157	1.08023	0.421053	0.84634	1	2547	tags=21%, list=12%, signal=24%
TUBE_DEVELOPMENT	TUBE_DEVELOPMENT		17	0.55069	1.08013	0.333333	0.844369	1	2117	tags=18%, list=10%, signal=20%
BIOCARTA_INSULIN_PATHWAY	BIOCARTA_INSULIN_PATHWAY		22	0.477529	1.08013	0.32	0.842011	1	3669	tags=41%, list=18%, signal=50%
PID_EPOPATHWAY	PID_EPOPATHWAY		34	0.429166	1.07988	0.340909	0.840531	1	2609	tags=41%, list=13%, signal=47%
BIOCARTA_RHO_PATHWAY	BIOCARTA_RHO_PATHWAY		31	0.440157	1.07885	0.348837	0.842492	1	3777	tags=35%, list=18%, signal=43%
REGULATION_OF_I_KAPPAB_KINASE_NF_KAPPAB_CASCADE	REGULATION_OF_I_KAPPAB_KINASE_NF_KAPPAB_CASCADE		84	0.372703	1.07709	0.311111	0.847548	1	4168	tags=42%, list=20%, signal=52%
ACETYLGLUCOSAMINYLTRANSFERASE_ACTIVITY	ACETYLGLUCOSAMINYLTRANSFERASE_ACTIVITY		16	0.514418	1.07485	0.377778	0.854197	1	2069	tags=19%, list=10%, signal=21%
PROTEIN_AMINO_ACID_N_LINKED_GLYCOSYLATION	PROTEIN_AMINO_ACID_N_LINKED_GLYCOSYLATION		28	0.433777	1.07356	0.347826	0.857148	1	2795	tags=29%, list=14%, signal=33%
RESPONSE_TO_EXTERNAL_STIMULUS	RESPONSE_TO_EXTERNAL_STIMULUS		287	0.320223	1.07334	0.153846	0.855714	1	3246	tags=16%, list=16%, signal=19%
PID_PTP1BPATHWAY	PID_PTP1BPATHWAY		52	0.417534	1.07176	0.333333	0.859332	1	4424	tags=29%, list=21%, signal=37%
REGULATION_OF_INTRACELLULAR_TRANSPORT	REGULATION_OF_INTRACELLULAR_TRANSPORT		22	0.460538	1.07122	0.36	0.859414	1	3027	tags=32%, list=15%, signal=37%
PID_MTOR_4PATHWAY	PID_MTOR_4PATHWAY		62	0.413035	1.07034	0.35	0.860618	1	3669	tags=37%, list=18%, signal=45%
TRANSCRIPTION_INITIATION	TRANSCRIPTION_INITIATION		24	0.45955	1.06979	0.375	0.860533	1	2398	tags=29%, list=12%, signal=33%
PID_E2F_PATHWAY	PID_E2F_PATHWAY		65	0.382408	1.06955	0.32	0.859325	1	2317	tags=25%, list=11%, signal=28%
REACTOME_OXYGEN_DEPENDENT_PROLINE_HYDROXYLATION_OF_HYPOXIA_INDUCIBLE_FACTOR_ALPHA	REACTOME_OXYGEN_DEPENDENT_PROLINE_HYDROXYLATION_OF_HYPOXIA_INDUCIBLE_FACTOR_ALPHA		16	0.524742	1.06939	0.365385	0.857545	1	4217	tags=44%, list=20%, signal=55%
MAGNESIUM_ION_BINDING	MAGNESIUM_ION_BINDING		54	0.392994	1.06927	0.340909	0.855832	1	2571	tags=24%, list=12%, signal=27%
CARBOHYDRATE_TRANSMEMBRANE_TRANSPORTER_ACTIVITY	CARBOHYDRATE_TRANSMEMBRANE_TRANSPORTER_ACTIVITY		16	0.505683	1.06908	0.404762	0.854289	1	2000	tags=19%, list=10%, signal=21%
BIOCARTA_MCALPAIN_PATHWAY	BIOCARTA_MCALPAIN_PATHWAY		23	0.472006	1.06888	0.375	0.853026	1	3873	tags=35%, list=19%, signal=43%
REGULATION_OF_PROGRAMMED_CELL_DEATH	REGULATION_OF_PROGRAMMED_CELL_DEATH		312	0.325698	1.06882	0.2	0.850881	1	3358	tags=26%, list=16%, signal=30%
KEGG_COMPLEMENT_AND_COAGULATION_CASCADES	KEGG_COMPLEMENT_AND_COAGULATION_CASCADES		66	0.377787	1.06836	0.291667	0.850551	1	3122	tags=17%, list=15%, signal=20%
IMMUNE_RESPONSE	IMMUNE_RESPONSE		221	0.342462	1.06823	0.306122	0.848938	1	3739	tags=18%, list=18%, signal=22%
OXYGEN_BINDING	OXYGEN_BINDING		21	0.511364	1.06822	0.326923	0.846712	1	1948	tags=14%, list=9%, signal=16%
PID_IL6_7PATHWAY	PID_IL6_7PATHWAY		46	0.415111	1.06671	0.392157	0.849643	1	3403	tags=35%, list=17%, signal=42%
KEGG_SMALL_CELL_LUNG_CANCER	KEGG_SMALL_CELL_LUNG_CANCER		82	0.384618	1.06627	0.255814	0.849297	1	3583	tags=27%, list=17%, signal=32%
REACTOME_MYD88_MAL_CASCADE_INITIATED_ON_PLASMA_MEMBRANE	REACTOME_MYD88_MAL_CASCADE_INITIATED_ON_PLASMA_MEMBRANE		73	0.385974	1.06555	0.291667	0.849939	1	3224	tags=27%, list=16%, signal=32%
REACTOME_SYNTHESIS_OF_PA	REACTOME_SYNTHESIS_OF_PA		22	0.488981	1.06551	0.416667	0.847974	1	3791	tags=23%, list=18%, signal=28%
PROTEIN_KINASE_INHIBITOR_ACTIVITY	PROTEIN_KINASE_INHIBITOR_ACTIVITY		24	0.505732	1.06492	0.372549	0.848099	1	3246	tags=38%, list=16%, signal=44%
RESPONSE_TO_OXIDATIVE_STRESS	RESPONSE_TO_OXIDATIVE_STRESS		43	0.399318	1.06479	0.317073	0.846333	1	3752	tags=26%, list=18%, signal=31%
REACTOME_UNFOLDED_PROTEIN_RESPONSE	REACTOME_UNFOLDED_PROTEIN_RESPONSE		74	0.392745	1.06469	0.255319	0.844471	1	2190	tags=23%, list=11%, signal=26%
GTPASE_ACTIVITY	GTPASE_ACTIVITY		88	0.373761	1.06288	0.354167	0.849091	1	3590	tags=27%, list=17%, signal=33%
REACTOME_DEADENYLATION_OF_MRNA	REACTOME_DEADENYLATION_OF_MRNA		17	0.479057	1.0624	0.36	0.848592	1	2018	tags=29%, list=10%, signal=33%
ESTABLISHMENT_OF_ORGANELLE_LOCALIZATION	ESTABLISHMENT_OF_ORGANELLE_LOCALIZATION		16	0.542824	1.06138	0.36	0.850134	1	3561	tags=56%, list=17%, signal=68%
REGULATION_OF_APOPTOSIS	REGULATION_OF_APOPTOSIS		311	0.327244	1.06136	0.319149	0.848072	1	3358	tags=26%, list=16%, signal=30%
PID_TELOMERASEPATHWAY	PID_TELOMERASEPATHWAY		65	0.406535	1.06098	0.34	0.84734	1	3498	tags=29%, list=17%, signal=35%
REACTOME_NOD1_2_SIGNALING_PATHWAY	REACTOME_NOD1_2_SIGNALING_PATHWAY		24	0.486791	1.0597	0.311111	0.850415	1	3218	tags=42%, list=16%, signal=49%
TRANSFERASE_ACTIVITY_TRANSFERRING_GROUPS_OTHER_THAN_AMINO_ACYL_GROUPS	TRANSFERASE_ACTIVITY_TRANSFERRING_GROUPS_OTHER_THAN_AMINO_ACYL_GROUPS		39	0.443191	1.05929	0.375	0.850148	1	2897	tags=26%, list=14%, signal=30%
MORPHOGENESIS_OF_AN_EPITHELIUM	MORPHOGENESIS_OF_AN_EPITHELIUM		15	0.53522	1.05767	0.422222	0.854001	1	919	tags=13%, list=4%, signal=14%
BIOCARTA_VIP_PATHWAY	BIOCARTA_VIP_PATHWAY		26	0.445889	1.05753	0.410714	0.852315	1	2357	tags=27%, list=11%, signal=30%
KEGG_STEROID_BIOSYNTHESIS	KEGG_STEROID_BIOSYNTHESIS		16	0.479644	1.05747	0.4	0.850431	1	937	tags=19%, list=5%, signal=20%
BIOCARTA_ETS_PATHWAY	BIOCARTA_ETS_PATHWAY		18	0.481751	1.05698	0.354167	0.850497	1	3669	tags=39%, list=18%, signal=47%
KEGG_SPLICEOSOME	KEGG_SPLICEOSOME		96	0.352469	1.05615	0.325581	0.851462	1	3458	tags=38%, list=17%, signal=45%
REACTOME_PERK_REGULATED_GENE_EXPRESSION	REACTOME_PERK_REGULATED_GENE_EXPRESSION		26	0.445997	1.05486	0.357143	0.854506	1	741	tags=19%, list=4%, signal=20%
PID_ERBB1_INTERNALIZATION_PATHWAY	PID_ERBB1_INTERNALIZATION_PATHWAY		40	0.39904	1.05472	0.4	0.852714	1	3784	tags=38%, list=18%, signal=46%
REGULATION_OF_ANGIOGENESIS	REGULATION_OF_ANGIOGENESIS		24	0.461742	1.0541	0.378378	0.852745	1	2745	tags=17%, list=13%, signal=19%
REACTOME_SIGNALING_BY_TGF_BETA_RECEPTOR_COMPLEX	REACTOME_SIGNALING_BY_TGF_BETA_RECEPTOR_COMPLEX		57	0.373978	1.05399	0.390244	0.851045	1	3576	tags=32%, list=17%, signal=38%
REACTOME_ERK_MAPK_TARGETS	REACTOME_ERK_MAPK_TARGETS		21	0.475384	1.05238	0.422222	0.855027	1	2839	tags=38%, list=14%, signal=44%
REACTOME_N_GLYCAN_ANTENNAE_ELONGATION_IN_THE_MEDIAL_TRANS_GOLGI	REACTOME_N_GLYCAN_ANTENNAE_ELONGATION_IN_THE_MEDIAL_TRANS_GOLGI		18	0.482292	1.0523	0.413043	0.853124	1	3683	tags=28%, list=18%, signal=34%
REACTOME_AMINE_LIGAND_BINDING_RECEPTORS	REACTOME_AMINE_LIGAND_BINDING_RECEPTORS		36	0.40901	1.05225	0.282051	0.851056	1	118	tags=3%, list=1%, signal=3%
PROTEIN_HOMOOLIGOMERIZATION	PROTEIN_HOMOOLIGOMERIZATION		20	0.458428	1.05128	0.358491	0.852772	1	2579	tags=25%, list=13%, signal=29%
ENZYME_INHIBITOR_ACTIVITY	ENZYME_INHIBITOR_ACTIVITY		116	0.356853	1.05109	0.363636	0.851436	1	4218	tags=27%, list=20%, signal=33%
REGULATION_OF_DEVELOPMENTAL_PROCESS	REGULATION_OF_DEVELOPMENTAL_PROCESS		399	0.310874	1.05106	0.255319	0.849465	1	3358	tags=24%, list=16%, signal=28%
IMMUNE_SYSTEM_PROCESS	IMMUNE_SYSTEM_PROCESS		309	0.310814	1.05069	0.269231	0.848696	1	4189	tags=22%, list=20%, signal=28%
REACTOME_NUCLEAR_EVENTS_KINASE_AND_TRANSCRIPTION_FACTOR_ACTIVATION	REACTOME_NUCLEAR_EVENTS_KINASE_AND_TRANSCRIPTION_FACTOR_ACTIVATION		24	0.469627	1.04777	0.391304	0.857678	1	2839	tags=33%, list=14%, signal=39%
GROWTH_FACTOR_BINDING	GROWTH_FACTOR_BINDING		32	0.442426	1.04768	0.372093	0.855881	1	3010	tags=22%, list=15%, signal=26%
PID_CERAMIDE_PATHWAY	PID_CERAMIDE_PATHWAY		47	0.405032	1.04735	0.38	0.855839	1	3224	tags=30%, list=16%, signal=35%
PID_A6B1_A6B4_INTEGRIN_PATHWAY	PID_A6B1_A6B4_INTEGRIN_PATHWAY		46	0.390612	1.04728	0.355556	0.853977	1	4441	tags=28%, list=22%, signal=36%
PHAGOCYTOSIS	PHAGOCYTOSIS		17	0.463701	1.04637	0.363636	0.855343	1	1278	tags=18%, list=6%, signal=19%
REGULATION_OF_G_PROTEIN_COUPLED_RECEPTOR_PROTEIN_SIGNALING_PATHWAY	REGULATION_OF_G_PROTEIN_COUPLED_RECEPTOR_PROTEIN_SIGNALING_PATHWAY		23	0.456238	1.04569	0.377358	0.855587	1	1443	tags=9%, list=7%, signal=9%
BIOCARTA_HSP27_PATHWAY	BIOCARTA_HSP27_PATHWAY		15	0.499804	1.04522	0.297872	0.855199	1	3218	tags=33%, list=16%, signal=39%
G_PROTEIN_COUPLED_RECEPTOR_BINDING	G_PROTEIN_COUPLED_RECEPTOR_BINDING		51	0.384919	1.0452	0.377358	0.853139	1	1406	tags=12%, list=7%, signal=13%
BIOCARTA_INTRINSIC_PATHWAY	BIOCARTA_INTRINSIC_PATHWAY		23	0.45267	1.04508	0.339623	0.851379	1	3122	tags=17%, list=15%, signal=20%
KEGG_ALDOSTERONE_REGULATED_SODIUM_REABSORPTION	KEGG_ALDOSTERONE_REGULATED_SODIUM_REABSORPTION		40	0.424334	1.04332	0.404762	0.856466	1	2441	tags=23%, list=12%, signal=25%
BIOCARTA_CREB_PATHWAY	BIOCARTA_CREB_PATHWAY		26	0.455346	1.04253	0.380952	0.857239	1	3714	tags=42%, list=18%, signal=52%
CONTRACTILE_FIBER	CONTRACTILE_FIBER		24	0.442341	1.04093	0.403846	0.86098	1	2666	tags=21%, list=13%, signal=24%
REACTOME_BMAL1_CLOCK_NPAS2_ACTIVATES_CIRCADIAN_EXPRESSION	REACTOME_BMAL1_CLOCK_NPAS2_ACTIVATES_CIRCADIAN_EXPRESSION		30	0.442479	1.04086	0.416667	0.85917	1	4390	tags=27%, list=21%, signal=34%
KEGG_NEUROTROPHIN_SIGNALING_PATHWAY	KEGG_NEUROTROPHIN_SIGNALING_PATHWAY		122	0.354676	1.03994	0.297872	0.860925	1	3773	tags=28%, list=18%, signal=34%
REACTOME_THROMBIN_SIGNALLING_THROUGH_PROTEINASE_ACTIVATED_RECEPTORS_PARS	REACTOME_THROMBIN_SIGNALLING_THROUGH_PROTEINASE_ACTIVATED_RECEPTORS_PARS		30	0.43774	1.03739	0.422222	0.868819	1	5316	tags=37%, list=26%, signal=49%
OXIDOREDUCTASE_ACTIVITY_ACTING_ON_THE_ALDEHYDE_OR_OXO_GROUP_OF_DONORS	OXIDOREDUCTASE_ACTIVITY_ACTING_ON_THE_ALDEHYDE_OR_OXO_GROUP_OF_DONORS		22	0.462319	1.03684	0.444444	0.868804	1	1474	tags=18%, list=7%, signal=20%
REACTOME_PLATELET_AGGREGATION_PLUG_FORMATION	REACTOME_PLATELET_AGGREGATION_PLUG_FORMATION		36	0.416754	1.03682	0.392157	0.866874	1	2609	tags=19%, list=13%, signal=22%
INNATE_IMMUNE_RESPONSE	INNATE_IMMUNE_RESPONSE		21	0.446632	1.0367	0.403846	0.865194	1	4709	tags=29%, list=23%, signal=37%
SIG_PIP3_SIGNALING_IN_CARDIAC_MYOCTES	SIG_PIP3_SIGNALING_IN_CARDIAC_MYOCTES		64	0.385208	1.03654	0.369565	0.863668	1	2899	tags=28%, list=14%, signal=33%
REACTOME_NFKB_AND_MAP_KINASES_ACTIVATION_MEDIATED_BY_TLR4_SIGNALING_REPERTOIRE	REACTOME_NFKB_AND_MAP_KINASES_ACTIVATION_MEDIATED_BY_TLR4_SIGNALING_REPERTOIRE		63	0.373679	1.03604	0.357143	0.863819	1	3224	tags=25%, list=16%, signal=30%
PID_IL8CXCR1_PATHWAY	PID_IL8CXCR1_PATHWAY		25	0.506548	1.03601	0.388889	0.861965	1	1620	tags=16%, list=8%, signal=17%
GTP_BINDING	GTP_BINDING		44	0.385948	1.03509	0.285714	0.863442	1	4401	tags=39%, list=21%, signal=49%
PROTEIN_KINASE_CASCADE	PROTEIN_KINASE_CASCADE		273	0.30974	1.03452	0.4	0.863597	1	2063	tags=15%, list=10%, signal=16%
CALCIUM_MEDIATED_SIGNALING	CALCIUM_MEDIATED_SIGNALING		15	0.523493	1.03358	0.415094	0.865694	1	2383	tags=20%, list=12%, signal=23%
REACTOME_SIGNALLING_TO_ERKS	REACTOME_SIGNALLING_TO_ERKS		34	0.410885	1.03036	0.358491	0.876168	1	3773	tags=41%, list=18%, signal=50%
REACTOME_CELL_CELL_JUNCTION_ORGANIZATION	REACTOME_CELL_CELL_JUNCTION_ORGANIZATION		53	0.399694	1.03023	0.38	0.874614	1	3179	tags=17%, list=15%, signal=20%
REACTOME_LIPOPROTEIN_METABOLISM	REACTOME_LIPOPROTEIN_METABOLISM		27	0.407981	1.02871	0.378378	0.878678	1	2370	tags=15%, list=12%, signal=17%
TRANSCRIPTION_COACTIVATOR_ACTIVITY	TRANSCRIPTION_COACTIVATOR_ACTIVITY		111	0.350509	1.02763	0.326087	0.881275	1	2784	tags=21%, list=14%, signal=24%
CASPASE_ACTIVATION	CASPASE_ACTIVATION		24	0.434802	1.02735	0.479167	0.880278	1	3218	tags=46%, list=16%, signal=54%
POSITIVE_REGULATION_OF_I_KAPPAB_KINASE_NF_KAPPAB_CASCADE	POSITIVE_REGULATION_OF_I_KAPPAB_KINASE_NF_KAPPAB_CASCADE		79	0.370897	1.02687	0.423077	0.880067	1	1853	tags=23%, list=9%, signal=25%
PID_ANTHRAXPATHWAY	PID_ANTHRAXPATHWAY		15	0.508555	1.02678	0.45098	0.878196	1	3224	tags=33%, list=16%, signal=39%
REACTOME_TRIF_MEDIATED_TLR3_SIGNALING	REACTOME_TRIF_MEDIATED_TLR3_SIGNALING		65	0.364184	1.02638	0.411765	0.877909	1	3224	tags=26%, list=16%, signal=31%
PROTEIN_KINASE_ACTIVITY	PROTEIN_KINASE_ACTIVITY		270	0.321629	1.02449	0.378378	0.882915	1	2392	tags=17%, list=12%, signal=19%
PROTEIN_MODIFICATION_BY_SMALL_PROTEIN_CONJUGATION	PROTEIN_MODIFICATION_BY_SMALL_PROTEIN_CONJUGATION		40	0.386162	1.02382	0.458333	0.883386	1	3825	tags=43%, list=19%, signal=52%
BIOCARTA_IGF1R_PATHWAY	BIOCARTA_IGF1R_PATHWAY		23	0.477402	1.0225	0.425532	0.886363	1	3669	tags=48%, list=18%, signal=58%
REACTOME_SIGNALING_BY_PDGF	REACTOME_SIGNALING_BY_PDGF		111	0.340462	1.0225	0.44186	0.884386	1	3669	tags=23%, list=18%, signal=28%
KEGG_MELANOMA	KEGG_MELANOMA		71	0.363413	1.02091	0.372093	0.888251	1	3669	tags=23%, list=18%, signal=27%
REACTOME_NGF_SIGNALLING_VIA_TRKA_FROM_THE_PLASMA_MEMBRANE	REACTOME_NGF_SIGNALLING_VIA_TRKA_FROM_THE_PLASMA_MEMBRANE		126	0.330769	1.02049	0.416667	0.887802	1	3784	tags=29%, list=18%, signal=35%
ADAPTIVE_IMMUNE_RESPONSE_GO_0002460	ADAPTIVE_IMMUNE_RESPONSE_GO_0002460		23	0.440674	1.01994	0.44898	0.888095	1	4492	tags=30%, list=22%, signal=39%
REACTOME_INTERFERON_ALPHA_BETA_SIGNALING	REACTOME_INTERFERON_ALPHA_BETA_SIGNALING		59	0.380707	1.01989	0.361702	0.886153	1	4789	tags=37%, list=23%, signal=48%
REACTOME_OPIOID_SIGNALLING	REACTOME_OPIOID_SIGNALLING		76	0.35438	1.0197	0.425532	0.885018	1	2507	tags=14%, list=12%, signal=16%
RESPONSE_TO_CHEMICAL_STIMULUS	RESPONSE_TO_CHEMICAL_STIMULUS		289	0.29854	1.01969	0.365385	0.883069	1	2843	tags=17%, list=14%, signal=20%
AMINO_ACID_DERIVATIVE_METABOLIC_PROCESS	AMINO_ACID_DERIVATIVE_METABOLIC_PROCESS		23	0.46665	1.01933	0.480769	0.882361	1	2552	tags=17%, list=12%, signal=20%
HEART_DEVELOPMENT	HEART_DEVELOPMENT		33	0.407829	1.0188	0.407407	0.882244	1	1661	tags=6%, list=8%, signal=7%
PID_HEDGEHOG_GLIPATHWAY	PID_HEDGEHOG_GLIPATHWAY		48	0.384595	1.01871	0.423077	0.880515	1	3607	tags=25%, list=18%, signal=30%
REACTOME_SIGNAL_AMPLIFICATION	REACTOME_SIGNAL_AMPLIFICATION		30	0.426853	1.0185	0.433962	0.879345	1	5316	tags=43%, list=26%, signal=58%
HEMOPOIESIS	HEMOPOIESIS		70	0.341436	1.01848	0.395349	0.877474	1	3990	tags=27%, list=19%, signal=34%
REGULATION_OF_MAP_KINASE_ACTIVITY	REGULATION_OF_MAP_KINASE_ACTIVITY		63	0.378704	1.01714	0.389831	0.880491	1	871	tags=10%, list=4%, signal=10%
REACTOME_NEF_MEDIATES_DOWN_MODULATION_OF_CELL_SURFACE_RECEPTORS_BY_RECRUITING_THEM_TO_CLATHRIN_ADAPTERS	REACTOME_NEF_MEDIATES_DOWN_MODULATION_OF_CELL_SURFACE_RECEPTORS_BY_RECRUITING_THEM_TO_CLATHRIN_ADAPTERS		20	0.46977	1.01681	0.489362	0.879603	1	3685	tags=30%, list=18%, signal=36%
VIRAL_REPRODUCTION	VIRAL_REPRODUCTION		40	0.413576	1.01654	0.386364	0.878719	1	3325	tags=28%, list=16%, signal=33%
REACTOME_FORMATION_OF_FIBRIN_CLOT_CLOTTING_CASCADE	REACTOME_FORMATION_OF_FIBRIN_CLOT_CLOTTING_CASCADE		32	0.426309	1.0157	0.38	0.879441	1	3510	tags=22%, list=17%, signal=26%
PID_IL2_1PATHWAY	PID_IL2_1PATHWAY		54	0.3775	1.01555	0.439024	0.878098	1	3669	tags=33%, list=18%, signal=40%
REACTOME_SIGNALING_BY_SCF_KIT	REACTOME_SIGNALING_BY_SCF_KIT		67	0.375841	1.01537	0.446809	0.876955	1	3669	tags=36%, list=18%, signal=43%
PID_SMAD2_3PATHWAY	PID_SMAD2_3PATHWAY		16	0.49805	1.01491	0.490196	0.877009	1	3027	tags=38%, list=15%, signal=44%
KEGG_FOCAL_ADHESION	KEGG_FOCAL_ADHESION		188	0.322827	1.01408	0.347826	0.877874	1	3741	tags=21%, list=18%, signal=25%
ENERGY_RESERVE_METABOLIC_PROCESS	ENERGY_RESERVE_METABOLIC_PROCESS		15	0.518991	1.01344	0.46	0.878153	1	3057	tags=13%, list=15%, signal=16%
REACTOME_TRANSCRIPTIONAL_ACTIVITY_OF_SMAD2_SMAD3_SMAD4_HETEROTRIMER	REACTOME_TRANSCRIPTIONAL_ACTIVITY_OF_SMAD2_SMAD3_SMAD4_HETEROTRIMER		34	0.407502	1.01338	0.333333	0.876433	1	3576	tags=32%, list=17%, signal=39%
BIOCARTA_PAR1_PATHWAY	BIOCARTA_PAR1_PATHWAY		35	0.411712	1.01302	0.395833	0.875636	1	3777	tags=29%, list=18%, signal=35%
REACTOME_GLYCOSAMINOGLYCAN_METABOLISM	REACTOME_GLYCOSAMINOGLYCAN_METABOLISM		93	0.35995	1.0124	0.431373	0.876149	1	3047	tags=14%, list=15%, signal=16%
BIOCARTA_TEL_PATHWAY	BIOCARTA_TEL_PATHWAY		18	0.488566	1.01148	0.477273	0.877837	1	2441	tags=28%, list=12%, signal=31%
RNA_EXPORT_FROM_NUCLEUS	RNA_EXPORT_FROM_NUCLEUS		18	0.484219	1.0108	0.468085	0.878583	1	2636	tags=39%, list=13%, signal=45%
NEGATIVE_REGULATION_OF_PROGRAMMED_CELL_DEATH	NEGATIVE_REGULATION_OF_PROGRAMMED_CELL_DEATH		138	0.324815	1.01034	0.45283	0.878386	1	3664	tags=28%, list=18%, signal=33%
NEGATIVE_REGULATION_OF_MAP_KINASE_ACTIVITY	NEGATIVE_REGULATION_OF_MAP_KINASE_ACTIVITY		17	0.497514	1.00901	0.477273	0.881375	1	871	tags=12%, list=4%, signal=12%
RESPONSE_TO_STRESS	RESPONSE_TO_STRESS		467	0.294149	1.00835	0.386364	0.881975	1	3429	tags=20%, list=17%, signal=24%
CELL_PROJECTION_PART	CELL_PROJECTION_PART		18	0.474565	1.00794	0.439024	0.881683	1	2392	tags=11%, list=12%, signal=13%
PID_ARF6DOWNSTREAMPATHWAY	PID_ARF6DOWNSTREAMPATHWAY		15	0.490945	1.00683	0.434783	0.884197	1	3352	tags=40%, list=16%, signal=48%
REGULATION_OF_CELL_CYCLE	REGULATION_OF_CELL_CYCLE		167	0.3228	1.00625	0.4	0.884105	1	3358	tags=28%, list=16%, signal=33%
NEGATIVE_REGULATION_OF_BINDING	NEGATIVE_REGULATION_OF_BINDING		17	0.491558	1.00505	0.45098	0.887072	1	2326	tags=29%, list=11%, signal=33%
EPIDERMAL_GROWTH_FACTOR_RECEPTOR_SIGNALING_PATHWAY	EPIDERMAL_GROWTH_FACTOR_RECEPTOR_SIGNALING_PATHWAY		19	0.453387	1.00357	0.444444	0.890607	1	3870	tags=42%, list=19%, signal=52%
ION_BINDING	ION_BINDING		254	0.305624	1.00293	0.462963	0.890926	1	3804	tags=22%, list=18%, signal=27%
RHO_PROTEIN_SIGNAL_TRANSDUCTION	RHO_PROTEIN_SIGNAL_TRANSDUCTION		36	0.408531	1.00236	0.444444	0.890999	1	3532	tags=33%, list=17%, signal=40%
REACTOME_ACYL_CHAIN_REMODELLING_OF_PE	REACTOME_ACYL_CHAIN_REMODELLING_OF_PE		17	0.496141	1.00151	0.377778	0.892006	1	855	tags=12%, list=4%, signal=12%
REGULATION_OF_MOLECULAR_FUNCTION	REGULATION_OF_MOLECULAR_FUNCTION		294	0.306941	1.00132	0.439024	0.890756	1	3246	tags=22%, list=16%, signal=26%
BIOCARTA_IGF1_PATHWAY	BIOCARTA_IGF1_PATHWAY		21	0.478921	1.00078	0.47619	0.890804	1	3669	tags=48%, list=18%, signal=58%
KEGG_ACUTE_MYELOID_LEUKEMIA	KEGG_ACUTE_MYELOID_LEUKEMIA		56	0.3628	1.00044	0.410714	0.890276	1	3403	tags=29%, list=17%, signal=34%
REGULATION_OF_CELL_MIGRATION	REGULATION_OF_CELL_MIGRATION		26	0.420254	0.999712	0.444444	0.89145	1	4990	tags=31%, list=24%, signal=41%
PHOSPHOTRANSFERASE_ACTIVITY_ALCOHOL_GROUP_AS_ACCEPTOR	PHOSPHOTRANSFERASE_ACTIVITY_ALCOHOL_GROUP_AS_ACCEPTOR		313	0.301692	0.999121	0.5	0.891813	1	2392	tags=17%, list=12%, signal=19%
REACTOME_CELL_JUNCTION_ORGANIZATION	REACTOME_CELL_JUNCTION_ORGANIZATION		71	0.364274	0.998593	0.44	0.891937	1	3179	tags=15%, list=15%, signal=18%
PID_CMYB_PATHWAY	PID_CMYB_PATHWAY		79	0.358918	0.997112	0.46	0.895541	1	2441	tags=22%, list=12%, signal=24%
CELL_PROLIFERATION_GO_0008283	CELL_PROLIFERATION_GO_0008283		474	0.289045	0.996396	0.522727	0.896356	1	3337	tags=19%, list=16%, signal=22%
KEGG_ECM_RECEPTOR_INTERACTION	KEGG_ECM_RECEPTOR_INTERACTION		81	0.369535	0.996144	0.434783	0.895472	1	3890	tags=19%, list=19%, signal=23%
KEGG_ERBB_SIGNALING_PATHWAY	KEGG_ERBB_SIGNALING_PATHWAY		85	0.348528	0.995601	0.422222	0.895713	1	3669	tags=26%, list=18%, signal=31%
REACTOME_INSULIN_RECEPTOR_SIGNALLING_CASCADE	REACTOME_INSULIN_RECEPTOR_SIGNALLING_CASCADE		78	0.34605	0.994447	0.381818	0.898159	1	3773	tags=27%, list=18%, signal=33%
APOPTOSIS_GO	APOPTOSIS_GO		395	0.288592	0.994267	0.434783	0.896817	1	3664	tags=26%, list=18%, signal=31%
POSITIVE_REGULATION_OF_RESPONSE_TO_STIMULUS	POSITIVE_REGULATION_OF_RESPONSE_TO_STIMULUS		40	0.397967	0.99409	0.5	0.895796	1	4168	tags=30%, list=20%, signal=38%
ST_ERK1_ERK2_MAPK_PATHWAY	ST_ERK1_ERK2_MAPK_PATHWAY		31	0.393332	0.993426	0.45098	0.896601	1	2609	tags=32%, list=13%, signal=37%
REACTOME_SIGNALING_BY_CONSTITUTIVELY_ACTIVE_EGFR	REACTOME_SIGNALING_BY_CONSTITUTIVELY_ACTIVE_EGFR		17	0.450577	0.992522	0.468085	0.898565	1	3669	tags=47%, list=18%, signal=57%
BIOCARTA_CDMAC_PATHWAY	BIOCARTA_CDMAC_PATHWAY		15	0.453434	0.989839	0.520833	0.906982	1	4444	tags=53%, list=22%, signal=68%
NEGATIVE_REGULATION_OF_APOPTOSIS	NEGATIVE_REGULATION_OF_APOPTOSIS		137	0.32877	0.989796	0.489362	0.905296	1	3664	tags=28%, list=18%, signal=34%
CATION_BINDING	CATION_BINDING		202	0.302397	0.98785	0.425926	0.910642	1	3870	tags=21%, list=19%, signal=26%
REACTOME_APOPTOTIC_CLEAVAGE_OF_CELLULAR_PROTEINS	REACTOME_APOPTOTIC_CLEAVAGE_OF_CELLULAR_PROTEINS		35	0.403965	0.987648	0.528302	0.90946	1	2086	tags=23%, list=10%, signal=25%
REACTOME_HS_GAG_DEGRADATION	REACTOME_HS_GAG_DEGRADATION		19	0.449636	0.985718	0.433962	0.915032	1	3047	tags=26%, list=15%, signal=31%
KEGG_GLYCEROPHOSPHOLIPID_METABOLISM	KEGG_GLYCEROPHOSPHOLIPID_METABOLISM		64	0.364956	0.985098	0.425	0.915783	1	2721	tags=19%, list=13%, signal=22%
REGULATION_OF_CYTOKINE_PRODUCTION	REGULATION_OF_CYTOKINE_PRODUCTION		22	0.447529	0.98473	0.454545	0.915347	1	3149	tags=23%, list=15%, signal=27%
PROTEIN_SERINE_THREONINE_PHOSPHATASE_ACTIVITY	PROTEIN_SERINE_THREONINE_PHOSPHATASE_ACTIVITY		23	0.448039	0.983057	0.571429	0.919981	1	1863	tags=22%, list=9%, signal=24%
NUCLEAR_TRANSPORT	NUCLEAR_TRANSPORT		77	0.341429	0.982773	0.418605	0.919175	1	3391	tags=30%, list=16%, signal=36%
REACTOME_CYTOKINE_SIGNALING_IN_IMMUNE_SYSTEM	REACTOME_CYTOKINE_SIGNALING_IN_IMMUNE_SYSTEM		245	0.297122	0.982195	0.533333	0.919477	1	2855	tags=19%, list=14%, signal=22%
GTPASE_REGULATOR_ACTIVITY	GTPASE_REGULATOR_ACTIVITY		113	0.334833	0.982107	0.444444	0.917995	1	2638	tags=19%, list=13%, signal=21%
VOLTAGE_GATED_CALCIUM_CHANNEL_COMPLEX	VOLTAGE_GATED_CALCIUM_CHANNEL_COMPLEX		15	0.47891	0.982043	0.490196	0.916322	1	2300	tags=13%, list=11%, signal=15%
RHO_GTPASE_ACTIVATOR_ACTIVITY	RHO_GTPASE_ACTIVATOR_ACTIVITY		16	0.454931	0.981623	0.5	0.916173	1	3188	tags=38%, list=15%, signal=44%
PID_P53REGULATIONPATHWAY	PID_P53REGULATIONPATHWAY		55	0.374533	0.981142	0.489362	0.916184	1	2436	tags=29%, list=12%, signal=33%
PID_UPA_UPAR_PATHWAY	PID_UPA_UPAR_PATHWAY		39	0.382262	0.980341	0.425532	0.917697	1	2987	tags=15%, list=14%, signal=18%
REACTOME_UNBLOCKING_OF_NMDA_RECEPTOR_GLUTAMATE_BINDING_AND_ACTIVATION	REACTOME_UNBLOCKING_OF_NMDA_RECEPTOR_GLUTAMATE_BINDING_AND_ACTIVATION		15	0.485227	0.979642	0.520833	0.919105	1	834	tags=7%, list=4%, signal=7%
BIOCARTA_MAPK_PATHWAY	BIOCARTA_MAPK_PATHWAY		85	0.349278	0.979325	0.446809	0.918394	1	3747	tags=34%, list=18%, signal=42%
AMINO_ACID_TRANSPORT	AMINO_ACID_TRANSPORT		26	0.416374	0.979057	0.391304	0.917732	1	2093	tags=15%, list=10%, signal=17%
ACTIN_POLYMERIZATION_AND_OR_DEPOLYMERIZATION	ACTIN_POLYMERIZATION_AND_OR_DEPOLYMERIZATION		21	0.43609	0.979013	0.468085	0.916101	1	2177	tags=29%, list=11%, signal=32%
GUANYL_NUCLEOTIDE_BINDING	GUANYL_NUCLEOTIDE_BINDING		45	0.384501	0.978659	0.510204	0.915661	1	4401	tags=38%, list=21%, signal=48%
SIG_CD40PATHWAYMAP	SIG_CD40PATHWAYMAP		33	0.403983	0.978583	0.470588	0.914215	1	4442	tags=30%, list=22%, signal=39%
VOLTAGE_GATED_POTASSIUM_CHANNEL_COMPLEX	VOLTAGE_GATED_POTASSIUM_CHANNEL_COMPLEX		40	0.397997	0.978463	0.522727	0.912935	1	3584	tags=13%, list=17%, signal=15%
KEGG_ENDOMETRIAL_CANCER	KEGG_ENDOMETRIAL_CANCER		51	0.37016	0.977505	0.486486	0.914737	1	3403	tags=35%, list=17%, signal=42%
KEGG_HEDGEHOG_SIGNALING_PATHWAY	KEGG_HEDGEHOG_SIGNALING_PATHWAY		53	0.362418	0.97694	0.425926	0.914742	1	3271	tags=13%, list=16%, signal=16%
PID_NECTIN_PATHWAY	PID_NECTIN_PATHWAY		30	0.403906	0.975941	0.418605	0.916444	1	2161	tags=23%, list=10%, signal=26%
VACUOLE	VACUOLE		63	0.364482	0.975051	0.512195	0.917714	1	2450	tags=17%, list=12%, signal=20%
PROTEIN_IMPORT_INTO_NUCLEUS	PROTEIN_IMPORT_INTO_NUCLEUS		42	0.375808	0.974376	0.45283	0.918452	1	1969	tags=21%, list=10%, signal=24%
ACTIN_CYTOSKELETON	ACTIN_CYTOSKELETON		121	0.324575	0.97389	0.509804	0.918555	1	3373	tags=21%, list=16%, signal=26%
PROTEIN_DNA_COMPLEX_ASSEMBLY	PROTEIN_DNA_COMPLEX_ASSEMBLY		37	0.389382	0.973841	0.468085	0.916973	1	1594	tags=22%, list=8%, signal=23%
REGULATION_OF_CATALYTIC_ACTIVITY	REGULATION_OF_CATALYTIC_ACTIVITY		252	0.301012	0.97338	0.52381	0.916999	1	3246	tags=22%, list=16%, signal=26%
PID_AVB3_OPN_PATHWAY	PID_AVB3_OPN_PATHWAY		31	0.409258	0.972318	0.486486	0.919179	1	3403	tags=35%, list=17%, signal=42%
METALLOPEPTIDASE_ACTIVITY	METALLOPEPTIDASE_ACTIVITY		44	0.381117	0.972295	0.543478	0.917508	1	2226	tags=18%, list=11%, signal=20%
SECONDARY_METABOLIC_PROCESS	SECONDARY_METABOLIC_PROCESS		25	0.421868	0.972064	0.409091	0.916798	1	1	tags=4%, list=0%, signal=4%
POSITIVE_REGULATION_OF_DEVELOPMENTAL_PROCESS	POSITIVE_REGULATION_OF_DEVELOPMENTAL_PROCESS		197	0.30145	0.972061	0.444444	0.91508	1	3027	tags=23%, list=15%, signal=27%
REACTOME_SIGNALING_BY_ILS	REACTOME_SIGNALING_BY_ILS		98	0.34005	0.971441	0.480769	0.915341	1	3224	tags=27%, list=16%, signal=31%
PROTEIN_HOMODIMERIZATION_ACTIVITY	PROTEIN_HOMODIMERIZATION_ACTIVITY		113	0.331583	0.970762	0.5	0.91623	1	3216	tags=24%, list=16%, signal=28%
NEGATIVE_REGULATION_OF_DEVELOPMENTAL_PROCESS	NEGATIVE_REGULATION_OF_DEVELOPMENTAL_PROCESS		181	0.311749	0.970577	0.425	0.915134	1	3664	tags=25%, list=18%, signal=31%
UBIQUITIN_CYCLE	UBIQUITIN_CYCLE		46	0.379415	0.970056	0.545455	0.915213	1	3586	tags=37%, list=17%, signal=45%
KINASE_ACTIVITY	KINASE_ACTIVITY		345	0.294066	0.969327	0.595745	0.916171	1	2392	tags=16%, list=12%, signal=18%
SMALL_NUCLEAR_RIBONUCLEOPROTEIN_COMPLEX	SMALL_NUCLEAR_RIBONUCLEOPROTEIN_COMPLEX		19	0.434475	0.969299	0.44	0.91453	1	3092	tags=42%, list=15%, signal=49%
REGULATION_OF_CELL_ADHESION	REGULATION_OF_CELL_ADHESION		34	0.398953	0.96895	0.48	0.914241	1	3122	tags=24%, list=15%, signal=28%
ENDONUCLEASE_ACTIVITY	ENDONUCLEASE_ACTIVITY		23	0.434302	0.966923	0.509434	0.919274	1	3114	tags=26%, list=15%, signal=31%
REACTOME_PHOSPHOLIPID_METABOLISM	REACTOME_PHOSPHOLIPID_METABOLISM		152	0.314733	0.965742	0.471698	0.921315	1	3791	tags=24%, list=18%, signal=29%
AMINE_BIOSYNTHETIC_PROCESS	AMINE_BIOSYNTHETIC_PROCESS		15	0.447968	0.965333	0.5	0.9212	1	1978	tags=13%, list=10%, signal=15%
SMALL_PROTEIN_CONJUGATING_ENZYME_ACTIVITY	SMALL_PROTEIN_CONJUGATING_ENZYME_ACTIVITY		46	0.365561	0.964613	0.510638	0.922251	1	3586	tags=35%, list=17%, signal=42%
REGULATION_OF_CYCLIN_DEPENDENT_PROTEIN_KINASE_ACTIVITY	REGULATION_OF_CYCLIN_DEPENDENT_PROTEIN_KINASE_ACTIVITY		42	0.373846	0.96442	0.475	0.921178	1	3246	tags=33%, list=16%, signal=39%
REACTOME_SIGNALING_BY_FGFR_MUTANTS	REACTOME_SIGNALING_BY_FGFR_MUTANTS		40	0.386398	0.961798	0.5	0.928682	1	3773	tags=30%, list=18%, signal=37%
CONTRACTILE_FIBER_PART	CONTRACTILE_FIBER_PART		22	0.428144	0.961737	0.530612	0.927229	1	2666	tags=18%, list=13%, signal=21%
BIOCARTA_TNFR1_PATHWAY	BIOCARTA_TNFR1_PATHWAY		29	0.403678	0.961469	0.52381	0.926411	1	2690	tags=31%, list=13%, signal=36%
REACTOME_HDL_MEDIATED_LIPID_TRANSPORT	REACTOME_HDL_MEDIATED_LIPID_TRANSPORT		15	0.442667	0.960641	0.533333	0.928069	1	2370	tags=13%, list=12%, signal=15%
MULTI_ORGANISM_PROCESS	MULTI_ORGANISM_PROCESS		146	0.317279	0.96058	0.458333	0.926645	1	3810	tags=18%, list=18%, signal=22%
POSITIVE_REGULATION_OF_RNA_METABOLIC_PROCESS	POSITIVE_REGULATION_OF_RNA_METABOLIC_PROCESS		101	0.320216	0.960253	0.526316	0.926038	1	3349	tags=24%, list=16%, signal=28%
PROGRAMMED_CELL_DEATH	PROGRAMMED_CELL_DEATH		396	0.287409	0.959975	0.586956	0.925398	1	3664	tags=26%, list=18%, signal=31%
REACTOME_ACTIVATION_OF_CHAPERONE_GENES_BY_XBP1S	REACTOME_ACTIVATION_OF_CHAPERONE_GENES_BY_XBP1S		43	0.37297	0.959689	0.487179	0.924831	1	2703	tags=26%, list=13%, signal=29%
REACTOME_PLATELET_SENSITIZATION_BY_LDL	REACTOME_PLATELET_SENSITIZATION_BY_LDL		16	0.427928	0.959372	0.428571	0.92442	1	2585	tags=44%, list=13%, signal=50%
REGULATION_OF_NUCLEOCYTOPLASMIC_TRANSPORT	REGULATION_OF_NUCLEOCYTOPLASMIC_TRANSPORT		19	0.452426	0.95858	0.531915	0.925142	1	3027	tags=32%, list=15%, signal=37%
BIOCARTA_MEF2D_PATHWAY	BIOCARTA_MEF2D_PATHWAY		18	0.433878	0.95759	0.461538	0.9271	1	4044	tags=39%, list=20%, signal=48%
REGULATION_OF_TRANSCRIPTION_FACTOR_ACTIVITY	REGULATION_OF_TRANSCRIPTION_FACTOR_ACTIVITY		36	0.388863	0.956784	0.56	0.928122	1	2326	tags=22%, list=11%, signal=25%
CELL_FRACTION	CELL_FRACTION		460	0.284232	0.955929	0.659574	0.929782	1	3197	tags=17%, list=16%, signal=19%
REACTOME_CREB_PHOSPHORYLATION_THROUGH_THE_ACTIVATION_OF_CAMKII	REACTOME_CREB_PHOSPHORYLATION_THROUGH_THE_ACTIVATION_OF_CAMKII		15	0.47792	0.955117	0.47619	0.931278	1	834	tags=7%, list=4%, signal=7%
PEPTIDE_RECEPTOR_ACTIVITY	PEPTIDE_RECEPTOR_ACTIVITY		48	0.361418	0.954753	0.469388	0.930787	1	307	tags=4%, list=1%, signal=4%
JAK_STAT_CASCADE	JAK_STAT_CASCADE		30	0.382749	0.95473	0.5	0.929149	1	2024	tags=13%, list=10%, signal=15%
PID_TNFPATHWAY	PID_TNFPATHWAY		43	0.380317	0.953863	0.489796	0.930615	1	3173	tags=28%, list=15%, signal=33%
REACTOME_NCAM_SIGNALING_FOR_NEURITE_OUT_GROWTH	REACTOME_NCAM_SIGNALING_FOR_NEURITE_OUT_GROWTH		61	0.363021	0.953071	0.518518	0.931671	1	4010	tags=21%, list=19%, signal=26%
CELL_SUBSTRATE_ADHESION	CELL_SUBSTRATE_ADHESION		37	0.369582	0.952977	0.466667	0.930275	1	3894	tags=22%, list=19%, signal=27%
TRANSFERASE_ACTIVITY_TRANSFERRING_PENTOSYL_GROUPS	TRANSFERASE_ACTIVITY_TRANSFERRING_PENTOSYL_GROUPS		18	0.431771	0.952831	0.55102	0.92903	1	4525	tags=33%, list=22%, signal=43%
TRANSMEMBRANE_RECEPTOR_PROTEIN_TYROSINE_KINASE_SIGNALING_PATHWAY	TRANSMEMBRANE_RECEPTOR_PROTEIN_TYROSINE_KINASE_SIGNALING_PATHWAY		77	0.335533	0.952639	0.533333	0.927879	1	2261	tags=16%, list=11%, signal=17%
POSITIVE_REGULATION_OF_TRANSCRIPTION	POSITIVE_REGULATION_OF_TRANSCRIPTION		119	0.322726	0.952405	0.595238	0.927035	1	3258	tags=22%, list=16%, signal=26%
PERINUCLEAR_REGION_OF_CYTOPLASM	PERINUCLEAR_REGION_OF_CYTOPLASM		50	0.372515	0.951296	0.491525	0.929019	1	2087	tags=18%, list=10%, signal=20%
PHOSPHATASE_REGULATOR_ACTIVITY	PHOSPHATASE_REGULATOR_ACTIVITY		26	0.399453	0.951157	0.54386	0.927839	1	5206	tags=35%, list=25%, signal=46%
I_KAPPAB_KINASE_NF_KAPPAB_CASCADE	I_KAPPAB_KINASE_NF_KAPPAB_CASCADE		104	0.330061	0.951111	0.531915	0.926431	1	4168	tags=38%, list=20%, signal=47%
REACTOME_CIRCADIAN_REPRESSION_OF_EXPRESSION_BY_REV_ERBA	REACTOME_CIRCADIAN_REPRESSION_OF_EXPRESSION_BY_REV_ERBA		20	0.404921	0.950352	0.551724	0.927653	1	4390	tags=30%, list=21%, signal=38%
KEGG_CYTOSOLIC_DNA_SENSING_PATHWAY	KEGG_CYTOSOLIC_DNA_SENSING_PATHWAY		51	0.358449	0.949817	0.520833	0.92779	1	1778	tags=14%, list=9%, signal=15%
NEGATIVE_REGULATION_OF_CATALYTIC_ACTIVITY	NEGATIVE_REGULATION_OF_CATALYTIC_ACTIVITY		68	0.345765	0.949645	0.469388	0.926817	1	2473	tags=16%, list=12%, signal=18%
NUCLEOCYTOPLASMIC_TRANSPORT	NUCLEOCYTOPLASMIC_TRANSPORT		76	0.337539	0.94894	0.5625	0.927621	1	3027	tags=26%, list=15%, signal=31%
AMINE_RECEPTOR_ACTIVITY	AMINE_RECEPTOR_ACTIVITY		34	0.396089	0.948837	0.581395	0.926347	1	118	tags=3%, list=1%, signal=3%
CYTOPLASMIC_MEMBRANE_BOUND_VESICLE	CYTOPLASMIC_MEMBRANE_BOUND_VESICLE		102	0.318247	0.947952	0.522727	0.927478	1	3467	tags=22%, list=17%, signal=26%
APOPTOTIC_PROGRAM	APOPTOTIC_PROGRAM		55	0.339951	0.947644	0.552632	0.926804	1	3218	tags=35%, list=16%, signal=41%
REACTOME_MUSCLE_CONTRACTION	REACTOME_MUSCLE_CONTRACTION		44	0.369181	0.947422	0.511628	0.92594	1	4297	tags=20%, list=21%, signal=26%
KEGG_NATURAL_KILLER_CELL_MEDIATED_CYTOTOXICITY	KEGG_NATURAL_KILLER_CELL_MEDIATED_CYTOTOXICITY		129	0.30862	0.947065	0.612245	0.925558	1	2609	tags=20%, list=13%, signal=23%
REACTOME_CA_DEPENDENT_EVENTS	REACTOME_CA_DEPENDENT_EVENTS		29	0.387889	0.946926	0.5625	0.92451	1	2236	tags=14%, list=11%, signal=15%
IMMUNE_EFFECTOR_PROCESS	IMMUNE_EFFECTOR_PROCESS		37	0.382528	0.945618	0.425926	0.927586	1	4185	tags=27%, list=20%, signal=34%
REACTOME_GAP_JUNCTION_TRAFFICKING	REACTOME_GAP_JUNCTION_TRAFFICKING		22	0.428196	0.945498	0.509091	0.926508	1	1515	tags=14%, list=7%, signal=15%
CELL_MATRIX_ADHESION	CELL_MATRIX_ADHESION		36	0.375028	0.945185	0.543478	0.925917	1	3894	tags=22%, list=19%, signal=27%
REACTOME_SIGNALING_BY_FGFR_IN_DISEASE	REACTOME_SIGNALING_BY_FGFR_IN_DISEASE		112	0.305239	0.944007	0.62	0.928775	1	3773	tags=23%, list=18%, signal=28%
PROTEIN_UBIQUITINATION	PROTEIN_UBIQUITINATION		38	0.371136	0.943463	0.553571	0.929326	1	3825	tags=42%, list=19%, signal=52%
ORGAN_MORPHOGENESIS	ORGAN_MORPHOGENESIS		134	0.301466	0.943394	0.645833	0.927882	1	903	tags=5%, list=4%, signal=5%
ST_MYOCYTE_AD_PATHWAY	ST_MYOCYTE_AD_PATHWAY		26	0.382254	0.942198	0.510204	0.930593	1	3909	tags=27%, list=19%, signal=33%
ST_G_ALPHA_S_PATHWAY	ST_G_ALPHA_S_PATHWAY		16	0.455538	0.941808	0.585366	0.930259	1	2826	tags=25%, list=14%, signal=29%
POST_TRANSLATIONAL_PROTEIN_MODIFICATION	POST_TRANSLATIONAL_PROTEIN_MODIFICATION		439	0.281703	0.941226	0.684211	0.93074	1	2388	tags=16%, list=12%, signal=17%
KEGG_CYTOKINE_CYTOKINE_RECEPTOR_INTERACTION	KEGG_CYTOKINE_CYTOKINE_RECEPTOR_INTERACTION		245	0.291276	0.940532	0.613636	0.931435	1	2987	tags=12%, list=14%, signal=14%
SULFURIC_ESTER_HYDROLASE_ACTIVITY	SULFURIC_ESTER_HYDROLASE_ACTIVITY		15	0.464614	0.939882	0.565217	0.932071	1	1912	tags=7%, list=9%, signal=7%
BIOCARTA_EGF_PATHWAY	BIOCARTA_EGF_PATHWAY		30	0.389623	0.939862	0.537037	0.930589	1	3669	tags=47%, list=18%, signal=57%
PID_PDGFRAPATHWAY	PID_PDGFRAPATHWAY		22	0.420071	0.939485	0.591837	0.930489	1	2855	tags=36%, list=14%, signal=42%
PEPTIDE_BINDING	PEPTIDE_BINDING		78	0.327113	0.938668	0.592593	0.931952	1	2569	tags=12%, list=12%, signal=13%
HEMOPOIETIC_OR_LYMPHOID_ORGAN_DEVELOPMENT	HEMOPOIETIC_OR_LYMPHOID_ORGAN_DEVELOPMENT		72	0.348721	0.938508	0.545455	0.930835	1	4274	tags=31%, list=21%, signal=38%
PID_FGF_PATHWAY	PID_FGF_PATHWAY		55	0.341211	0.938064	0.55814	0.930592	1	3481	tags=25%, list=17%, signal=31%
CYTOPLASMIC_VESICLE	CYTOPLASMIC_VESICLE		105	0.315829	0.937288	0.586956	0.931493	1	3467	tags=21%, list=17%, signal=25%
KEGG_VIBRIO_CHOLERAE_INFECTION	KEGG_VIBRIO_CHOLERAE_INFECTION		50	0.361455	0.936879	0.469388	0.931269	1	4090	tags=32%, list=20%, signal=40%
REACTOME_IMMUNOREGULATORY_INTERACTIONS_BETWEEN_A_LYMPHOID_AND_A_NON_LYMPHOID_CELL	REACTOME_IMMUNOREGULATORY_INTERACTIONS_BETWEEN_A_LYMPHOID_AND_A_NON_LYMPHOID_CELL		59	0.363319	0.93598	0.585366	0.932926	1	2793	tags=22%, list=14%, signal=25%
LEUKOCYTE_ACTIVATION	LEUKOCYTE_ACTIVATION		65	0.340393	0.935354	0.477273	0.933702	1	3678	tags=22%, list=18%, signal=26%
NUCLEOBASENUCLEOSIDENUCLEOTIDE_AND_NUCLEIC_ACID_TRANSPORT	NUCLEOBASENUCLEOSIDENUCLEOTIDE_AND_NUCLEIC_ACID_TRANSPORT		28	0.379659	0.934815	0.586956	0.934121	1	2636	tags=29%, list=13%, signal=33%
REGULATION_OF_CELL_DIFFERENTIATION	REGULATION_OF_CELL_DIFFERENTIATION		53	0.345019	0.93457	0.574468	0.933533	1	3263	tags=23%, list=16%, signal=27%
ACID_AMINO_ACID_LIGASE_ACTIVITY	ACID_AMINO_ACID_LIGASE_ACTIVITY		51	0.345902	0.933813	0.586956	0.934525	1	3586	tags=31%, list=17%, signal=38%
KEGG_PRION_DISEASES	KEGG_PRION_DISEASES		35	0.387711	0.933632	0.517857	0.933674	1	3224	tags=23%, list=16%, signal=27%
KEGG_LEUKOCYTE_TRANSENDOTHELIAL_MIGRATION	KEGG_LEUKOCYTE_TRANSENDOTHELIAL_MIGRATION		107	0.302779	0.932269	0.644444	0.936736	1	3519	tags=25%, list=17%, signal=30%
KEGG_LONG_TERM_DEPRESSION	KEGG_LONG_TERM_DEPRESSION		66	0.346221	0.931856	0.617021	0.936356	1	3791	tags=21%, list=18%, signal=26%
PID_CXCR4_PATHWAY	PID_CXCR4_PATHWAY		97	0.308091	0.930925	0.636364	0.937915	1	3583	tags=21%, list=17%, signal=25%
PID_EPHA2_FWDPATHWAY	PID_EPHA2_FWDPATHWAY		18	0.416277	0.930078	0.477273	0.939463	1	3403	tags=39%, list=17%, signal=47%
REGULATION_OF_MULTICELLULAR_ORGANISMAL_PROCESS	REGULATION_OF_MULTICELLULAR_ORGANISMAL_PROCESS		143	0.296685	0.928885	0.686275	0.941888	1	4185	tags=20%, list=20%, signal=25%
ST_DIFFERENTIATION_PATHWAY_IN_PC12_CELLS	ST_DIFFERENTIATION_PATHWAY_IN_PC12_CELLS		43	0.35606	0.928383	0.55102	0.941887	1	3773	tags=26%, list=18%, signal=31%
BEHAVIOR	BEHAVIOR		140	0.312163	0.928095	0.607143	0.941381	1	2955	tags=13%, list=14%, signal=15%
KEGG_AXON_GUIDANCE	KEGG_AXON_GUIDANCE		127	0.298339	0.927667	0.617021	0.941412	1	4465	tags=24%, list=22%, signal=30%
CELL_ACTIVATION	CELL_ACTIVATION		71	0.332164	0.926952	0.604167	0.942238	1	3678	tags=20%, list=18%, signal=24%
VESICLE	VESICLE		109	0.311701	0.924746	0.763158	0.948253	1	3467	tags=20%, list=17%, signal=24%
REACTOME_CTLA4_INHIBITORY_SIGNALING	REACTOME_CTLA4_INHIBITORY_SIGNALING		21	0.440508	0.924257	0.509434	0.948388	1	2388	tags=19%, list=12%, signal=22%
KEGG_REGULATION_OF_ACTIN_CYTOSKELETON	KEGG_REGULATION_OF_ACTIN_CYTOSKELETON		196	0.294442	0.924136	0.777778	0.947132	1	3669	tags=20%, list=18%, signal=25%
ANTI_APOPTOSIS	ANTI_APOPTOSIS		109	0.316138	0.922398	0.680851	0.95122	1	3664	tags=28%, list=18%, signal=34%
HORMONE_SECRETION	HORMONE_SECRETION		17	0.441725	0.920401	0.625	0.956459	1	234	tags=6%, list=1%, signal=6%
PROTEIN_DIMERIZATION_ACTIVITY	PROTEIN_DIMERIZATION_ACTIVITY		171	0.291015	0.919666	0.769231	0.957665	1	3251	tags=22%, list=16%, signal=25%
PID_ARF6_PATHWAY	PID_ARF6_PATHWAY		28	0.396686	0.917751	0.559322	0.962317	1	1287	tags=11%, list=6%, signal=11%
REACTOME_PHOSPHOLIPASE_C_MEDIATED_CASCADE	REACTOME_PHOSPHOLIPASE_C_MEDIATED_CASCADE		53	0.341684	0.91665	0.591837	0.964646	1	1620	tags=8%, list=8%, signal=8%
TRANSCRIPTION_FACTOR_COMPLEX	TRANSCRIPTION_FACTOR_COMPLEX		76	0.330449	0.916023	0.625	0.965451	1	2771	tags=24%, list=13%, signal=27%
GENERAL_RNA_POLYMERASE_II_TRANSCRIPTION_FACTOR_ACTIVITY	GENERAL_RNA_POLYMERASE_II_TRANSCRIPTION_FACTOR_ACTIVITY		24	0.404743	0.914717	0.59322	0.968522	1	2771	tags=25%, list=13%, signal=29%
PID_HIVNEFPATHWAY	PID_HIVNEFPATHWAY		35	0.359722	0.914643	0.605263	0.967236	1	2690	tags=29%, list=13%, signal=33%
POSITIVE_REGULATION_OF_TRANSCRIPTIONDNA_DEPENDENT	POSITIVE_REGULATION_OF_TRANSCRIPTIONDNA_DEPENDENT		99	0.320497	0.914037	0.651163	0.967792	1	3258	tags=23%, list=16%, signal=27%
EMBRYONIC_MORPHOGENESIS	EMBRYONIC_MORPHOGENESIS		17	0.423869	0.913666	0.571429	0.967507	1	4818	tags=35%, list=23%, signal=46%
RNA_SPLICINGVIA_TRANSESTERIFICATION_REACTIONS	RNA_SPLICINGVIA_TRANSESTERIFICATION_REACTIONS		21	0.407423	0.912186	0.56	0.970772	1	4277	tags=52%, list=21%, signal=66%
HOMEOSTATIC_PROCESS	HOMEOSTATIC_PROCESS		191	0.288522	0.909878	0.692308	0.976461	1	3188	tags=15%, list=15%, signal=17%
BIOCARTA_CHREBP2_PATHWAY	BIOCARTA_CHREBP2_PATHWAY		42	0.368159	0.909544	0.6	0.975926	1	2675	tags=24%, list=13%, signal=27%
ACTIN_CYTOSKELETON_ORGANIZATION_AND_BIOGENESIS	ACTIN_CYTOSKELETON_ORGANIZATION_AND_BIOGENESIS		98	0.308741	0.907622	0.583333	0.980769	1	2922	tags=19%, list=14%, signal=22%
PROTEIN_POLYMERIZATION	PROTEIN_POLYMERIZATION		18	0.467727	0.907229	0.571429	0.980661	1	3613	tags=33%, list=18%, signal=40%
SA_PTEN_PATHWAY	SA_PTEN_PATHWAY		16	0.40418	0.906268	0.575	0.982102	1	3403	tags=44%, list=17%, signal=52%
RIBONUCLEASE_ACTIVITY	RIBONUCLEASE_ACTIVITY		23	0.392842	0.906248	0.58	0.98057	1	1823	tags=17%, list=9%, signal=19%
REACTOME_NCAM1_INTERACTIONS	REACTOME_NCAM1_INTERACTIONS		37	0.364655	0.905582	0.613636	0.981098	1	3401	tags=14%, list=17%, signal=16%
ORGANELLE_LOCALIZATION	ORGANELLE_LOCALIZATION		23	0.397006	0.90557	0.603774	0.979589	1	3561	tags=43%, list=17%, signal=53%
REACTOME_ENOS_ACTIVATION_AND_REGULATION	REACTOME_ENOS_ACTIVATION_AND_REGULATION		18	0.413906	0.905146	0.613636	0.979314	1	1238	tags=11%, list=6%, signal=12%
POSITIVE_REGULATION_OF_NUCLEOBASENUCLEOSIDENUCLEOTIDE_AND_NUCLEIC_ACID_METABOLIC_PROCESS	POSITIVE_REGULATION_OF_NUCLEOBASENUCLEOSIDENUCLEOTIDE_AND_NUCLEIC_ACID_METABOLIC_PROCESS		129	0.30639	0.905032	0.725	0.978035	1	3349	tags=21%, list=16%, signal=25%
HYDRO_LYASE_ACTIVITY	HYDRO_LYASE_ACTIVITY		27	0.366383	0.902876	0.581395	0.984006	1	4241	tags=19%, list=21%, signal=23%
LIPID_BINDING	LIPID_BINDING		73	0.339419	0.902357	0.638298	0.984158	1	3211	tags=21%, list=16%, signal=24%
REACTOME_RAS_ACTIVATION_UOPN_CA2_INFUX_THROUGH_NMDA_RECEPTOR	REACTOME_RAS_ACTIVATION_UOPN_CA2_INFUX_THROUGH_NMDA_RECEPTOR		17	0.451761	0.902015	0.611111	0.983616	1	4044	tags=18%, list=20%, signal=22%
REACTOME_NOTCH1_INTRACELLULAR_DOMAIN_REGULATES_TRANSCRIPTION	REACTOME_NOTCH1_INTRACELLULAR_DOMAIN_REGULATES_TRANSCRIPTION		38	0.352869	0.901882	0.577778	0.982468	1	6	tags=3%, list=0%, signal=3%
TRANSFERASE_ACTIVITY_TRANSFERRING_ACYL_GROUPS	TRANSFERASE_ACTIVITY_TRANSFERRING_ACYL_GROUPS		48	0.340192	0.90109	0.704545	0.983359	1	2897	tags=23%, list=14%, signal=27%
MRNA_METABOLIC_PROCESS	MRNA_METABOLIC_PROCESS		62	0.341536	0.900832	0.658537	0.982784	1	3118	tags=31%, list=15%, signal=36%
REACTOME_RNA_POL_III_TRANSCRIPTION	REACTOME_RNA_POL_III_TRANSCRIPTION		33	0.38138	0.900303	0.638298	0.98312	1	2035	tags=27%, list=10%, signal=30%
PID_INTEGRIN_A9B1_PATHWAY	PID_INTEGRIN_A9B1_PATHWAY		23	0.397446	0.899902	0.571429	0.982659	1	237	tags=9%, list=1%, signal=9%
REACTOME_ARMS_MEDIATED_ACTIVATION	REACTOME_ARMS_MEDIATED_ACTIVATION		15	0.448443	0.899773	0.704545	0.981584	1	3669	tags=40%, list=18%, signal=49%
REACTOME_IRON_UPTAKE_AND_TRANSPORT	REACTOME_IRON_UPTAKE_AND_TRANSPORT		33	0.362466	0.899365	0.607843	0.981604	1	4090	tags=36%, list=20%, signal=45%
PID_CDC42_PATHWAY	PID_CDC42_PATHWAY		67	0.333897	0.899298	0.666667	0.980359	1	3669	tags=25%, list=18%, signal=31%
BIOCARTA_EIF4_PATHWAY	BIOCARTA_EIF4_PATHWAY		22	0.427108	0.897301	0.541667	0.985117	1	3403	tags=36%, list=17%, signal=44%
BIOCARTA_HIVNEF_PATHWAY	BIOCARTA_HIVNEF_PATHWAY		55	0.318213	0.896807	0.658537	0.985158	1	2690	tags=25%, list=13%, signal=29%
PID_SYNDECAN_1_PATHWAY	PID_SYNDECAN_1_PATHWAY		46	0.352783	0.89587	0.7	0.98639	1	5941	tags=33%, list=29%, signal=46%
POSITIVE_REGULATION_OF_CASPASE_ACTIVITY	POSITIVE_REGULATION_OF_CASPASE_ACTIVITY		26	0.410497	0.895533	0.673077	0.98596	1	3218	tags=42%, list=16%, signal=50%
HEPARIN_BINDING	HEPARIN_BINDING		21	0.395301	0.895088	0.607843	0.985899	1	4594	tags=19%, list=22%, signal=24%
PID_NFAT_TFPATHWAY	PID_NFAT_TFPATHWAY		46	0.363146	0.894663	0.682927	0.985583	1	2093	tags=15%, list=10%, signal=17%
BIOCARTA_PDGF_PATHWAY	BIOCARTA_PDGF_PATHWAY		31	0.371905	0.894485	0.636364	0.984674	1	3669	tags=45%, list=18%, signal=55%
KEGG_ARRHYTHMOGENIC_RIGHT_VENTRICULAR_CARDIOMYOPATHY_ARVC	KEGG_ARRHYTHMOGENIC_RIGHT_VENTRICULAR_CARDIOMYOPATHY_ARVC		73	0.326572	0.893591	0.702128	0.985635	1	3705	tags=19%, list=18%, signal=23%
SMALL_CONJUGATING_PROTEIN_LIGASE_ACTIVITY	SMALL_CONJUGATING_PROTEIN_LIGASE_ACTIVITY		45	0.343746	0.893503	0.627119	0.98442	1	3586	tags=33%, list=17%, signal=40%
UBIQUITIN_PROTEIN_LIGASE_ACTIVITY	UBIQUITIN_PROTEIN_LIGASE_ACTIVITY		43	0.34308	0.892684	0.543478	0.985268	1	3586	tags=33%, list=17%, signal=39%
BIOCARTA_ARF_PATHWAY	BIOCARTA_ARF_PATHWAY		17	0.427405	0.89157	0.636364	0.98717	1	4748	tags=59%, list=23%, signal=76%
REACTOME_REGULATION_OF_INSULIN_SECRETION	REACTOME_REGULATION_OF_INSULIN_SECRETION		85	0.319945	0.891547	0.695652	0.98574	1	2229	tags=9%, list=11%, signal=11%
BIOCARTA_FMLP_PATHWAY	BIOCARTA_FMLP_PATHWAY		34	0.35569	0.889125	0.666667	0.992082	1	4444	tags=38%, list=22%, signal=49%
AMINE_TRANSPORT	AMINE_TRANSPORT		38	0.365985	0.888005	0.707317	0.994166	1	2093	tags=13%, list=10%, signal=15%
REACTOME_INHIBITION_OF_INSULIN_SECRETION_BY_ADRENALINE_NORADRENALINE	REACTOME_INHIBITION_OF_INSULIN_SECRETION_BY_ADRENALINE_NORADRENALINE		24	0.392108	0.88735	0.586956	0.994461	1	118	tags=4%, list=1%, signal=4%
BIOCARTA_STATHMIN_PATHWAY	BIOCARTA_STATHMIN_PATHWAY		18	0.420035	0.886383	0.638298	0.995593	1	1514	tags=17%, list=7%, signal=18%
REGULATION_OF_SECRETION	REGULATION_OF_SECRETION		32	0.352467	0.885375	0.723404	0.997243	1	1495	tags=9%, list=7%, signal=10%
BIOCARTA_TPO_PATHWAY	BIOCARTA_TPO_PATHWAY		23	0.391201	0.884709	0.666667	0.997716	1	3669	tags=43%, list=18%, signal=53%
REACTOME_TRIGLYCERIDE_BIOSYNTHESIS	REACTOME_TRIGLYCERIDE_BIOSYNTHESIS		31	0.386137	0.884085	0.62	0.99821	1	2484	tags=29%, list=12%, signal=33%
PID_TAP63PATHWAY	PID_TAP63PATHWAY		52	0.344322	0.884061	0.688889	0.996796	1	2577	tags=15%, list=13%, signal=18%
REACTOME_SYNTHESIS_OF_PIPS_AT_THE_PLASMA_MEMBRANE	REACTOME_SYNTHESIS_OF_PIPS_AT_THE_PLASMA_MEMBRANE		23	0.376813	0.883505	0.6875	0.997088	1	3403	tags=26%, list=17%, signal=31%
JNK_CASCADE	JNK_CASCADE		46	0.341059	0.882603	0.714286	0.998436	1	2171	tags=15%, list=11%, signal=17%
PID_IL1PATHWAY	PID_IL1PATHWAY		32	0.379913	0.882528	0.673913	0.997134	1	3403	tags=25%, list=17%, signal=30%
DNA_DAMAGE_CHECKPOINT	DNA_DAMAGE_CHECKPOINT		17	0.415321	0.881169	0.680851	0.999848	1	3358	tags=24%, list=16%, signal=28%
CALCIUM_CHANNEL_ACTIVITY	CALCIUM_CHANNEL_ACTIVITY		32	0.354717	0.881077	0.725	0.998654	1	3759	tags=16%, list=18%, signal=19%
KEGG_AUTOIMMUNE_THYROID_DISEASE	KEGG_AUTOIMMUNE_THYROID_DISEASE		49	0.328596	0.880539	0.717391	0.998881	1	4569	tags=29%, list=22%, signal=37%
BIOCARTA_AKT_PATHWAY	BIOCARTA_AKT_PATHWAY		19	0.401265	0.880496	0.692308	0.997554	1	3881	tags=37%, list=19%, signal=45%
NUCLEAR_EXPORT	NUCLEAR_EXPORT		29	0.364866	0.879842	0.693878	0.998167	1	2849	tags=28%, list=14%, signal=32%
BIOCARTA_ERK5_PATHWAY	BIOCARTA_ERK5_PATHWAY		17	0.377137	0.879207	0.657143	0.998753	1	3725	tags=53%, list=18%, signal=65%
REACTOME_G_ALPHA_Z_SIGNALLING_EVENTS	REACTOME_G_ALPHA_Z_SIGNALLING_EVENTS		42	0.319349	0.878783	0.690476	0.998635	1	5316	tags=31%, list=26%, signal=42%
BIOCARTA_MET_PATHWAY	BIOCARTA_MET_PATHWAY		36	0.359164	0.878629	0.654545	0.997691	1	3669	tags=33%, list=18%, signal=40%
LIPID_RAFT	LIPID_RAFT		27	0.368364	0.878465	0.619048	0.996841	1	4424	tags=33%, list=21%, signal=42%
PID_PI3KCIAKTPATHWAY	PID_PI3KCIAKTPATHWAY		30	0.375392	0.878433	0.714286	0.995454	1	3229	tags=27%, list=16%, signal=32%
CELLULAR_DEFENSE_RESPONSE	CELLULAR_DEFENSE_RESPONSE		51	0.328347	0.877359	0.74	0.996657	1	2009	tags=12%, list=10%, signal=13%
REACTOME_PLC_BETA_MEDIATED_EVENTS	REACTOME_PLC_BETA_MEDIATED_EVENTS		42	0.337786	0.877334	0.528302	0.995232	1	2236	tags=12%, list=11%, signal=13%
PID_ERBB_NETWORK_PATHWAY	PID_ERBB_NETWORK_PATHWAY		15	0.439758	0.876727	0.666667	0.995499	1	350	tags=7%, list=2%, signal=7%
ATPASE_ACTIVITY_COUPLED_TO_MOVEMENT_OF_SUBSTANCES	ATPASE_ACTIVITY_COUPLED_TO_MOVEMENT_OF_SUBSTANCES		38	0.326691	0.8761	0.673913	0.99598	1	3442	tags=34%, list=17%, signal=41%
REACTOME_BIOLOGICAL_OXIDATIONS	REACTOME_BIOLOGICAL_OXIDATIONS		120	0.284774	0.875289	0.731707	0.996587	1	3935	tags=20%, list=19%, signal=25%
LYTIC_VACUOLE	LYTIC_VACUOLE		55	0.328686	0.874689	0.673913	0.997112	1	2450	tags=16%, list=12%, signal=19%
PID_GMCSF_PATHWAY	PID_GMCSF_PATHWAY		37	0.34477	0.874162	0.612245	0.997142	1	3983	tags=38%, list=19%, signal=47%
REGULATION_OF_MAPKKK_CASCADE	REGULATION_OF_MAPKKK_CASCADE		19	0.397329	0.87351	0.622222	0.99781	1	1549	tags=11%, list=8%, signal=11%
REACTOME_MAP_KINASE_ACTIVATION_IN_TLR_CASCADE	REACTOME_MAP_KINASE_ACTIVATION_IN_TLR_CASCADE		42	0.352955	0.873501	0.675	0.996353	1	3224	tags=31%, list=16%, signal=37%
REACTOME_DOWNSTREAM_SIGNALING_OF_ACTIVATED_FGFR	REACTOME_DOWNSTREAM_SIGNALING_OF_ACTIVATED_FGFR		90	0.292126	0.873202	0.826087	0.995915	1	4115	tags=23%, list=20%, signal=29%
CYTOKINESIS	CYTOKINESIS		18	0.413762	0.872003	0.631579	0.997712	1	3561	tags=33%, list=17%, signal=40%
DETECTION_OF_STIMULUS	DETECTION_OF_STIMULUS		40	0.337245	0.871812	0.7	0.996834	1	1785	tags=8%, list=9%, signal=8%
LOCOMOTORY_BEHAVIOR	LOCOMOTORY_BEHAVIOR		86	0.298294	0.871601	0.744186	0.995991	1	2955	tags=15%, list=14%, signal=18%
NUCLEAR_MEMBRANE	NUCLEAR_MEMBRANE		47	0.337477	0.87133	0.714286	0.995368	1	1997	tags=23%, list=10%, signal=26%
RESPONSE_TO_BIOTIC_STIMULUS	RESPONSE_TO_BIOTIC_STIMULUS		110	0.30151	0.869297	0.815789	0.99973	1	3577	tags=20%, list=17%, signal=24%
REACTOME_SIGNALLING_BY_NGF	REACTOME_SIGNALLING_BY_NGF		202	0.265864	0.868924	0.928571	0.999245	1	3784	tags=24%, list=18%, signal=29%
KEGG_BETA_ALANINE_METABOLISM	KEGG_BETA_ALANINE_METABOLISM		22	0.3981	0.868572	0.719298	0.998707	1	2710	tags=23%, list=13%, signal=26%
PID_HDAC_CLASSI_PATHWAY	PID_HDAC_CLASSI_PATHWAY		64	0.319589	0.868459	0.795918	0.997545	1	2798	tags=20%, list=14%, signal=23%
REACTOME_REGULATION_OF_HYPOXIA_INDUCIBLE_FACTOR_HIF_BY_OXYGEN	REACTOME_REGULATION_OF_HYPOXIA_INDUCIBLE_FACTOR_HIF_BY_OXYGEN		22	0.388247	0.868231	0.575758	0.996838	1	4390	tags=36%, list=21%, signal=46%
BIOCARTA_ACTINY_PATHWAY	BIOCARTA_ACTINY_PATHWAY		19	0.395397	0.868026	0.666667	0.995843	1	2922	tags=37%, list=14%, signal=43%
MEMBRANE_BOUND_VESICLE	MEMBRANE_BOUND_VESICLE		104	0.315438	0.867774	0.72093	0.995112	1	3467	tags=21%, list=17%, signal=25%
REACTOME_INTEGRIN_ALPHAIIB_BETA3_SIGNALING	REACTOME_INTEGRIN_ALPHAIIB_BETA3_SIGNALING		27	0.376298	0.866759	0.627907	0.996255	1	2609	tags=22%, list=13%, signal=25%
KEGG_METABOLISM_OF_XENOBIOTICS_BY_CYTOCHROME_P450	KEGG_METABOLISM_OF_XENOBIOTICS_BY_CYTOCHROME_P450		60	0.343351	0.866583	0.76087	0.995379	1	3935	tags=22%, list=19%, signal=27%
KEGG_GLYCINE_SERINE_AND_THREONINE_METABOLISM	KEGG_GLYCINE_SERINE_AND_THREONINE_METABOLISM		31	0.381648	0.865867	0.727273	0.99597	1	1482	tags=16%, list=7%, signal=17%
REACTOME_MEMBRANE_TRAFFICKING	REACTOME_MEMBRANE_TRAFFICKING		116	0.299202	0.865429	0.757576	0.995687	1	3331	tags=22%, list=16%, signal=27%
BIOCARTA_IL1R_PATHWAY	BIOCARTA_IL1R_PATHWAY		31	0.364684	0.864746	0.693878	0.996008	1	3149	tags=29%, list=15%, signal=34%
KEGG_LYSOSOME	KEGG_LYSOSOME		115	0.286427	0.864737	0.772727	0.994606	1	3674	tags=24%, list=18%, signal=29%
MYOFIBRIL	MYOFIBRIL		19	0.414087	0.863931	0.666667	0.995446	1	2666	tags=21%, list=13%, signal=24%
CELL_DIVISION	CELL_DIVISION		20	0.409702	0.863928	0.674419	0.994034	1	3561	tags=30%, list=17%, signal=36%
REACTOME_REGULATION_OF_INSULIN_SECRETION_BY_GLUCAGON_LIKE_PEPTIDE1	REACTOME_REGULATION_OF_INSULIN_SECRETION_BY_GLUCAGON_LIKE_PEPTIDE1		41	0.341024	0.863716	0.682927	0.993169	1	2229	tags=10%, list=11%, signal=11%
EMBRYONIC_DEVELOPMENT	EMBRYONIC_DEVELOPMENT		52	0.330296	0.862784	0.7	0.994488	1	5047	tags=33%, list=24%, signal=43%
EXTRACELLULAR_SPACE	EXTRACELLULAR_SPACE		229	0.259083	0.862119	0.961538	0.995027	1	4824	tags=19%, list=23%, signal=25%
REACTOME_SIGNALING_BY_FGFR	REACTOME_SIGNALING_BY_FGFR		101	0.295487	0.86194	0.754717	0.994049	1	3773	tags=22%, list=18%, signal=27%
PID_VEGFR1_2_PATHWAY	PID_VEGFR1_2_PATHWAY		65	0.314761	0.861779	0.701754	0.993116	1	3403	tags=26%, list=17%, signal=31%
REACTOME_DOWNSTREAM_TCR_SIGNALING	REACTOME_DOWNSTREAM_TCR_SIGNALING		31	0.360329	0.861273	0.708333	0.993142	1	4168	tags=39%, list=20%, signal=48%
REACTOME_PROCESSING_OF_CAPPED_INTRONLESS_PRE_MRNA	REACTOME_PROCESSING_OF_CAPPED_INTRONLESS_PRE_MRNA		21	0.388787	0.860931	0.731707	0.992682	1	1436	tags=24%, list=7%, signal=26%
VOLTAGE_GATED_CALCIUM_CHANNEL_ACTIVITY	VOLTAGE_GATED_CALCIUM_CHANNEL_ACTIVITY		18	0.428328	0.860484	0.648148	0.992383	1	2300	tags=11%, list=11%, signal=12%
REPRODUCTIVE_PROCESS	REPRODUCTIVE_PROCESS		146	0.28287	0.858831	0.8125	0.995193	1	3027	tags=12%, list=15%, signal=14%
NERVOUS_SYSTEM_DEVELOPMENT	NERVOUS_SYSTEM_DEVELOPMENT		358	0.255541	0.85778	0.973684	0.996451	1	3307	tags=14%, list=16%, signal=16%
REACTOME_CELL_CELL_COMMUNICATION	REACTOME_CELL_CELL_COMMUNICATION		111	0.287007	0.857717	0.807018	0.995188	1	2922	tags=16%, list=14%, signal=19%
NUCLEAR_IMPORT	NUCLEAR_IMPORT		43	0.34537	0.857459	0.647059	0.994549	1	1969	tags=21%, list=10%, signal=23%
REGULATION_OF_IMMUNE_RESPONSE	REGULATION_OF_IMMUNE_RESPONSE		32	0.353347	0.857017	0.68	0.994217	1	4881	tags=38%, list=24%, signal=49%
REACTOME_STRIATED_MUSCLE_CONTRACTION	REACTOME_STRIATED_MUSCLE_CONTRACTION		27	0.366667	0.855547	0.666667	0.997212	1	1933	tags=7%, list=9%, signal=8%
KEGG_CHEMOKINE_SIGNALING_PATHWAY	KEGG_CHEMOKINE_SIGNALING_PATHWAY		173	0.271241	0.85497	0.934783	0.997452	1	3771	tags=19%, list=18%, signal=23%
LYSOSOME	LYSOSOME		55	0.328686	0.8549	0.745455	0.996152	1	2450	tags=16%, list=12%, signal=19%
REGULATION_OF_RESPONSE_TO_STIMULUS	REGULATION_OF_RESPONSE_TO_STIMULUS		57	0.323505	0.854809	0.78	0.994938	1	4185	tags=25%, list=20%, signal=31%
ER_TO_GOLGI_VESICLE_MEDIATED_TRANSPORT	ER_TO_GOLGI_VESICLE_MEDIATED_TRANSPORT		15	0.439496	0.854335	0.72	0.994934	1	3376	tags=33%, list=16%, signal=40%
BIOCARTA_G1_PATHWAY	BIOCARTA_G1_PATHWAY		26	0.38791	0.853911	0.703704	0.994732	1	3246	tags=31%, list=16%, signal=36%
BIOCARTA_P53HYPOXIA_PATHWAY	BIOCARTA_P53HYPOXIA_PATHWAY		22	0.386438	0.853269	0.6875	0.994948	1	948	tags=14%, list=5%, signal=14%
INTERACTION_WITH_HOST	INTERACTION_WITH_HOST		17	0.413838	0.853128	0.680851	0.993898	1	3027	tags=29%, list=15%, signal=34%
PID_NCADHERINPATHWAY	PID_NCADHERINPATHWAY		31	0.346819	0.852114	0.638298	0.995409	1	3613	tags=29%, list=18%, signal=35%
REGULATION_OF_DNA_BINDING	REGULATION_OF_DNA_BINDING		43	0.336323	0.851798	0.772727	0.995071	1	2987	tags=23%, list=14%, signal=27%
PID_SYNDECAN_3_PATHWAY	PID_SYNDECAN_3_PATHWAY		15	0.416086	0.851464	0.666667	0.994494	1	81	tags=7%, list=0%, signal=7%
PID_HEDGEHOG_2PATHWAY	PID_HEDGEHOG_2PATHWAY		22	0.369701	0.851001	0.586956	0.994184	1	3403	tags=18%, list=17%, signal=22%
PEPTIDYL_AMINO_ACID_MODIFICATION	PEPTIDYL_AMINO_ACID_MODIFICATION		53	0.314722	0.850939	0.714286	0.992965	1	3162	tags=23%, list=15%, signal=27%
REACTOME_GAB1_SIGNALOSOME	REACTOME_GAB1_SIGNALOSOME		30	0.347666	0.850159	0.777778	0.993914	1	3586	tags=33%, list=17%, signal=40%
KEGG_CELL_ADHESION_MOLECULES_CAMS	KEGG_CELL_ADHESION_MOLECULES_CAMS		125	0.279045	0.849856	0.95	0.993167	1	3545	tags=21%, list=17%, signal=25%
HYDROLASE_ACTIVITY_ACTING_ON_CARBON_NITROGEN_NOT_PEPTIDEBONDSIN_CYCLIC_AMIDINES	HYDROLASE_ACTIVITY_ACTING_ON_CARBON_NITROGEN_NOT_PEPTIDEBONDSIN_CYCLIC_AMIDINES		16	0.415311	0.849536	0.607843	0.992717	1	1519	tags=13%, list=7%, signal=13%
TRANSMISSION_OF_NERVE_IMPULSE	TRANSMISSION_OF_NERVE_IMPULSE		181	0.267454	0.849353	1	0.991808	1	3601	tags=13%, list=17%, signal=16%
REGULATION_OF_BINDING	REGULATION_OF_BINDING		51	0.315646	0.847573	0.829787	0.99475	1	2987	tags=22%, list=14%, signal=25%
PID_HIF1APATHWAY	PID_HIF1APATHWAY		18	0.387472	0.84565	0.66	0.998375	1	4246	tags=39%, list=21%, signal=49%
REACTOME_METABOLISM_OF_MRNA	REACTOME_METABOLISM_OF_MRNA		195	0.267297	0.844473	0.97619	0.999975	1	4502	tags=31%, list=22%, signal=40%
BIOCARTA_PGC1A_PATHWAY	BIOCARTA_PGC1A_PATHWAY		22	0.368731	0.844255	0.66	0.999061	1	4044	tags=27%, list=20%, signal=34%
BIOCARTA_SPPA_PATHWAY	BIOCARTA_SPPA_PATHWAY		19	0.388316	0.842525	0.708333	1	1	3669	tags=37%, list=18%, signal=45%
BIOCARTA_IL6_PATHWAY	BIOCARTA_IL6_PATHWAY		22	0.381533	0.841959	0.744681	1	1	3669	tags=41%, list=18%, signal=50%
REACTOME_TRAFFICKING_OF_AMPA_RECEPTORS	REACTOME_TRAFFICKING_OF_AMPA_RECEPTORS		26	0.357467	0.841729	0.74	1	1	3586	tags=19%, list=17%, signal=23%
BIOCARTA_LAIR_PATHWAY	BIOCARTA_LAIR_PATHWAY		16	0.422903	0.839127	0.7	1	1	81	tags=6%, list=0%, signal=6%
T_CELL_PROLIFERATION	T_CELL_PROLIFERATION		18	0.393209	0.839125	0.651163	1	1	952	tags=11%, list=5%, signal=12%
PID_IL2_STAT5PATHWAY	PID_IL2_STAT5PATHWAY		30	0.349779	0.838983	0.733333	1	1	3403	tags=27%, list=17%, signal=32%
BRAIN_DEVELOPMENT	BRAIN_DEVELOPMENT		44	0.33368	0.838458	0.744681	1	1	2392	tags=14%, list=12%, signal=15%
STRESS_ACTIVATED_PROTEIN_KINASE_SIGNALING_PATHWAY	STRESS_ACTIVATED_PROTEIN_KINASE_SIGNALING_PATHWAY		48	0.336658	0.838219	0.76087	1	1	2171	tags=15%, list=11%, signal=16%
PROTEIN_DOMAIN_SPECIFIC_BINDING	PROTEIN_DOMAIN_SPECIFIC_BINDING		63	0.30408	0.838157	0.72093	1	1	2899	tags=19%, list=14%, signal=22%
REACTOME_SIGNALING_BY_ERBB2	REACTOME_SIGNALING_BY_ERBB2		90	0.288795	0.837672	0.87234	1	1	4115	tags=27%, list=20%, signal=33%
TUBULIN_BINDING	TUBULIN_BINDING		42	0.331597	0.83747	0.7	1	1	1758	tags=19%, list=9%, signal=21%
RAS_PROTEIN_SIGNAL_TRANSDUCTION	RAS_PROTEIN_SIGNAL_TRANSDUCTION		62	0.309477	0.836397	0.85	1	1	2881	tags=24%, list=14%, signal=28%
BIOCARTA_TOLL_PATHWAY	BIOCARTA_TOLL_PATHWAY		34	0.339228	0.835813	0.711538	1	1	3225	tags=29%, list=16%, signal=35%
ACTIN_FILAMENT_BASED_PROCESS	ACTIN_FILAMENT_BASED_PROCESS		108	0.291875	0.835672	0.857143	1	1	2922	tags=19%, list=14%, signal=21%
PID_RB_1PATHWAY	PID_RB_1PATHWAY		65	0.302645	0.834108	0.869565	1	1	2602	tags=23%, list=13%, signal=26%
REGULATION_OF_IMMUNE_SYSTEM_PROCESS	REGULATION_OF_IMMUNE_SYSTEM_PROCESS		66	0.308451	0.833838	0.813953	1	1	5676	tags=39%, list=28%, signal=54%
BIOCARTA_NFAT_PATHWAY	BIOCARTA_NFAT_PATHWAY		53	0.312944	0.83375	0.809524	1	1	4506	tags=28%, list=22%, signal=36%
KEGG_DRUG_METABOLISM_CYTOCHROME_P450	KEGG_DRUG_METABOLISM_CYTOCHROME_P450		61	0.308397	0.833308	0.869565	1	1	4905	tags=28%, list=24%, signal=36%
KEGG_O_GLYCAN_BIOSYNTHESIS	KEGG_O_GLYCAN_BIOSYNTHESIS		29	0.348184	0.833124	0.717949	0.999846	1	3205	tags=21%, list=16%, signal=24%
IMMUNE_SYSTEM_DEVELOPMENT	IMMUNE_SYSTEM_DEVELOPMENT		76	0.293714	0.832712	0.836735	0.999716	1	4274	tags=29%, list=21%, signal=36%
REACTOME_LIGAND_GATED_ION_CHANNEL_TRANSPORT	REACTOME_LIGAND_GATED_ION_CHANNEL_TRANSPORT		21	0.377703	0.8321	0.73913	0.999861	1	2411	tags=10%, list=12%, signal=11%
TRANSCRIPTION_INITIATION_FROM_RNA_POLYMERASE_II_PROMOTER	TRANSCRIPTION_INITIATION_FROM_RNA_POLYMERASE_II_PROMOTER		18	0.39831	0.831168	0.714286	1	1	2398	tags=28%, list=12%, signal=31%
KEGG_APOPTOSIS	KEGG_APOPTOSIS		82	0.290897	0.829811	0.878049	1	1	3403	tags=26%, list=17%, signal=31%
REACTOME_RNA_POL_III_TRANSCRIPTION_INITIATION_FROM_TYPE_3_PROMOTER	REACTOME_RNA_POL_III_TRANSCRIPTION_INITIATION_FROM_TYPE_3_PROMOTER		26	0.368416	0.828081	0.693878	1	1	2035	tags=27%, list=10%, signal=30%
REACTOME_MAPK_TARGETS_NUCLEAR_EVENTS_MEDIATED_BY_MAP_KINASES	REACTOME_MAPK_TARGETS_NUCLEAR_EVENTS_MEDIATED_BY_MAP_KINASES		30	0.356169	0.828005	0.782609	1	1	2839	tags=27%, list=14%, signal=31%
CHROMATIN_REMODELING	CHROMATIN_REMODELING		21	0.373251	0.827585	0.714286	1	1	3258	tags=33%, list=16%, signal=40%
PID_INSULIN_PATHWAY	PID_INSULIN_PATHWAY		42	0.312341	0.827445	0.767442	1	1	3669	tags=31%, list=18%, signal=38%
ACTIVATION_OF_IMMUNE_RESPONSE	ACTIVATION_OF_IMMUNE_RESPONSE		17	0.385078	0.823436	0.755556	1	1	4881	tags=53%, list=24%, signal=69%
KEGG_HEMATOPOIETIC_CELL_LINEAGE	KEGG_HEMATOPOIETIC_CELL_LINEAGE		83	0.298241	0.823113	0.860465	1	1	2635	tags=14%, list=13%, signal=17%
FEEDING_BEHAVIOR	FEEDING_BEHAVIOR		23	0.358587	0.821881	0.770833	1	1	462	tags=4%, list=2%, signal=4%
PID_BETACATENIN_NUC_PATHWAY	PID_BETACATENIN_NUC_PATHWAY		76	0.303678	0.821193	0.891304	1	1	3115	tags=20%, list=15%, signal=23%
POSITIVE_REGULATION_OF_TRANSCRIPTION_FACTOR_ACTIVITY	POSITIVE_REGULATION_OF_TRANSCRIPTION_FACTOR_ACTIVITY		22	0.352696	0.820915	0.733333	1	1	1357	tags=14%, list=7%, signal=15%
DOUBLE_STRANDED_RNA_BINDING	DOUBLE_STRANDED_RNA_BINDING		16	0.370799	0.819232	0.833333	1	1	4353	tags=31%, list=21%, signal=40%
CELLULAR_PROTEIN_COMPLEX_ASSEMBLY	CELLULAR_PROTEIN_COMPLEX_ASSEMBLY		31	0.33032	0.818234	0.794872	1	1	692	tags=10%, list=3%, signal=10%
REACTOME_CLEAVAGE_OF_GROWING_TRANSCRIPT_IN_THE_TERMINATION_REGION_	REACTOME_CLEAVAGE_OF_GROWING_TRANSCRIPT_IN_THE_TERMINATION_REGION_		32	0.333682	0.818158	0.744681	1	1	3458	tags=34%, list=17%, signal=41%
REACTOME_G_ALPHA_S_SIGNALLING_EVENTS	REACTOME_G_ALPHA_S_SIGNALLING_EVENTS		113	0.270865	0.818142	0.955556	1	1	1278	tags=4%, list=6%, signal=5%
INTEGRAL_TO_ENDOPLASMIC_RETICULUM_MEMBRANE	INTEGRAL_TO_ENDOPLASMIC_RETICULUM_MEMBRANE		21	0.37619	0.817664	0.74359	1	1	2376	tags=29%, list=12%, signal=32%
SPECIFIC_RNA_POLYMERASE_II_TRANSCRIPTION_FACTOR_ACTIVITY	SPECIFIC_RNA_POLYMERASE_II_TRANSCRIPTION_FACTOR_ACTIVITY		34	0.348986	0.816946	0.764706	1	1	3664	tags=32%, list=18%, signal=39%
PID_LYMPHANGIOGENESIS_PATHWAY	PID_LYMPHANGIOGENESIS_PATHWAY		24	0.384184	0.816617	0.702703	1	1	3741	tags=42%, list=18%, signal=51%
REACTOME_A_TETRASACCHARIDE_LINKER_SEQUENCE_IS_REQUIRED_FOR_GAG_SYNTHESIS	REACTOME_A_TETRASACCHARIDE_LINKER_SEQUENCE_IS_REQUIRED_FOR_GAG_SYNTHESIS		19	0.363138	0.816092	0.76087	1	1	3047	tags=11%, list=15%, signal=12%
BIOCARTA_IGF1MTOR_PATHWAY	BIOCARTA_IGF1MTOR_PATHWAY		19	0.380459	0.815726	0.711111	1	1	3590	tags=42%, list=17%, signal=51%
BIOCARTA_MAL_PATHWAY	BIOCARTA_MAL_PATHWAY		18	0.390132	0.814799	0.761905	1	1	3990	tags=39%, list=19%, signal=48%
REACTOME_SIGNALING_BY_NOTCH1	REACTOME_SIGNALING_BY_NOTCH1		61	0.278322	0.81441	0.971429	1	1	2402	tags=10%, list=12%, signal=11%
KEGG_COLORECTAL_CANCER	KEGG_COLORECTAL_CANCER		61	0.313883	0.813123	0.886364	1	1	3561	tags=33%, list=17%, signal=40%
PID_ER_NONGENOMIC_PATHWAY	PID_ER_NONGENOMIC_PATHWAY		41	0.324396	0.812794	0.780488	1	1	3669	tags=32%, list=18%, signal=38%
CELL_CELL_SIGNALING	CELL_CELL_SIGNALING		388	0.243651	0.811437	1	1	1	3810	tags=14%, list=18%, signal=17%
REACTOME_MRNA_SPLICING_MINOR_PATHWAY	REACTOME_MRNA_SPLICING_MINOR_PATHWAY		37	0.315198	0.810862	0.75	1	1	4351	tags=49%, list=21%, signal=62%
LYMPHOCYTE_ACTIVATION	LYMPHOCYTE_ACTIVATION		58	0.299386	0.810425	0.782609	1	1	3678	tags=22%, list=18%, signal=27%
POSITIVE_REGULATION_OF_CELL_PROLIFERATION	POSITIVE_REGULATION_OF_CELL_PROLIFERATION		132	0.265104	0.81004	0.93617	1	1	3018	tags=15%, list=15%, signal=18%
STEROID_BIOSYNTHETIC_PROCESS	STEROID_BIOSYNTHETIC_PROCESS		23	0.380795	0.80972	0.764706	1	1	3448	tags=17%, list=17%, signal=21%
REACTOME_DEADENYLATION_DEPENDENT_MRNA_DECAY	REACTOME_DEADENYLATION_DEPENDENT_MRNA_DECAY		40	0.31303	0.809369	0.877551	1	1	3092	tags=28%, list=15%, signal=32%
BIOCARTA_CD40_PATHWAY	BIOCARTA_CD40_PATHWAY		15	0.402817	0.809268	0.730769	1	1	3149	tags=33%, list=15%, signal=39%
PID_ARF6_TRAFFICKINGPATHWAY	PID_ARF6_TRAFFICKINGPATHWAY		45	0.318358	0.808205	0.811321	1	1	1755	tags=13%, list=9%, signal=15%
RAS_GTPASE_BINDING	RAS_GTPASE_BINDING		23	0.354384	0.80733	0.731707	1	1	2638	tags=17%, list=13%, signal=20%
REACTOME_ELONGATION_ARREST_AND_RECOVERY	REACTOME_ELONGATION_ARREST_AND_RECOVERY		31	0.339203	0.806046	0.755102	1	1	4252	tags=42%, list=21%, signal=53%
REACTOME_TAK1_ACTIVATES_NFKB_BY_PHOSPHORYLATION_AND_ACTIVATION_OF_IKKS_COMPLEX	REACTOME_TAK1_ACTIVATES_NFKB_BY_PHOSPHORYLATION_AND_ACTIVATION_OF_IKKS_COMPLEX		18	0.361618	0.805349	0.767442	1	1	3149	tags=28%, list=15%, signal=33%
SIG_IL4RECEPTOR_IN_B_LYPHOCYTES	SIG_IL4RECEPTOR_IN_B_LYPHOCYTES		27	0.33438	0.804816	0.814815	1	1	2855	tags=30%, list=14%, signal=34%
[truncated: 169 more rows]

## Sheet: TF1 GSEA DOWN
NAME	GS<br> follow link to MSigDB	GS DETAILS	SIZE	ES	NES	NOM p-val	FDR q-val	FWER p-val	RANK AT MAX	LEADING EDGE
[truncated: 1,046 more rows]

[truncated: 4 more sheets: SKM1 GSEA UP, SKM1 GSEA DOWN, HEL GSEA UP, HEL GSEA DOWN]
