# Supplementary material for: Disruption of SF3B1 results in deregulated expression and splicing of key genes and pathways in myelodysplastic syndrome hematopoietic stem and progenitor cells
Source: Leukemia. 2014 Dec 23;29(5):1092–103. doi: 10.1038/leu.2014.331 (PMC4430703; doi:10.1038/leu.2014.331)
Supplement: Supplementary Table 5 [file leu2014331x7.xlsx]

## Sheet: Sup Table S5-EdgeR_MTvsWT
GeneID	Description	GeneName	Chromosome	Start_position	End_position	Strand	PValue	adjp	logFC	FC
ENSG00000092621	phosphoglycerate dehydrogenase [Source:HGNC Symbol;Acc:8923]	PHGDH	1	120202421	120286838	1	1.15632e-21	2.29368e-17	-2.17167	0.221954
ENSG00000172260	neuronal growth regulator 1 [Source:HGNC Symbol;Acc:17302]	NEGR1	1	71861623	72748417	-1	9.28119e-13	9.20509e-09	-2.91674	0.132426
ENSG00000182179	ubiquitin-like modifier activating enzyme 7 [Source:HGNC Symbol;Acc:12471]	UBA7	3	49842640	49851379	-1	4.25965e-10	2.51106e-06	-1.42601	0.372159
ENSG00000147100	solute carrier family 16, member 2 (thyroid hormone transporter) [Source:HGNC Symbol;Acc:10923]	SLC16A2	X	73641085	73753752	1	5.06364e-10	2.51106e-06	-2.72207	0.151557
ENSG00000154330	phosphoglucomutase 5 [Source:HGNC Symbol;Acc:8908]	PGM5	9	70943224	71145977	1	7.98923e-10	3.16949e-06	-3.02298	0.123025
ENSG00000081138	cadherin 7, type 2 [Source:HGNC Symbol;Acc:1766]	CDH7	18	63417488	63548638	1	2.46998e-09	8.16576e-06	-4.3753	0.0481841
ENSG00000130513	growth differentiation factor 15 [Source:HGNC Symbol;Acc:30142]	GDF15	19	18485541	18499986	1	5.12828e-09	1.13616e-05	5.84515	57.4863
ENSG00000113108	amyloid beta (A4) precursor protein-binding, family B, member 3 [Source:HGNC Symbol;Acc:20708]	APBB3	5	139937853	139973337	-1	5.155e-09	1.13616e-05	-1.34338	0.394095
ENSG00000215475	siah E3 ubiquitin protein ligase family member 3 [Source:HGNC Symbol;Acc:30553]	SIAH3	13	46354405	46425871	-1	4.16171e-09	1.13616e-05	-2.98346	0.126441
ENSG00000133742	carbonic anhydrase I [Source:HGNC Symbol;Acc:1368]	CA1	8	86239837	86291243	-1	5.98022e-09	1.18624e-05	3.6157	12.2584
ENSG00000171208	neuropilin (NRP) and tolloid (TLL)-like 2 [Source:HGNC Symbol;Acc:14644]	NETO2	16	47111614	47177908	-1	1.88076e-08	3.39152e-05	2.37789	5.19775
ENSG00000196565	hemoglobin, gamma G [Source:HGNC Symbol;Acc:4832]	HBG2	11	5274420	5667019	-1	4.60794e-08	7.03101e-05	5.9929	63.6858
ENSG00000129474	ajuba LIM protein [Source:HGNC Symbol;Acc:20250]	AJUBA	14	23440383	23451851	-1	4.34918e-08	7.03101e-05	-2.30714	0.20206
ENSG00000158106	rhophilin, Rho GTPase binding protein 1 [Source:HGNC Symbol;Acc:19973]	RHPN1	8	144451057	144466390	1	8.34752e-08	0.000118272	-1.37959	0.384329
ENSG00000224177	long intergenic non-protein coding RNA 570 [Source:HGNC Symbol;Acc:43717]	LINC00570	2	11534107	11543203	1	1.03597e-07	0.000136996	7.58426	191.906
ENSG00000168671	UDP glycosyltransferase 3 family, polypeptide A2 [Source:HGNC Symbol;Acc:27266]	UGT3A2	5	36035119	36071460	-1	1.57833e-07	0.000195674	-2.35924	0.194894
ENSG00000144485	hes family bHLH transcription factor 6 [Source:HGNC Symbol;Acc:18254]	HES6	2	239146908	239149303	-1	1.95649e-07	0.000228288	2.32488	5.01025
ENSG00000183914	dynein, axonemal, heavy chain 2 [Source:HGNC Symbol;Acc:2948]	DNAH2	17	7620672	7737062	1	2.17506e-07	0.000239691	-5.76999	0.0183257
ENSG00000144407	parathyroid hormone 2 receptor [Source:HGNC Symbol;Acc:9609]	PTH2R	2	209224438	209719227	1	2.78025e-07	0.000275745	3.12273	8.71034
ENSG00000066926	ferrochelatase [Source:HGNC Symbol;Acc:3647]	FECH	18	55215515	55254004	-1	2.67204e-07	0.000275745	1.41626	2.66893
ENSG00000112077	Rh-associated glycoprotein [Source:HGNC Symbol;Acc:10006]	RHAG	6	49572871	49604552	-1	5.00959e-07	0.000473191	2.83224	7.12178
ENSG00000232931	long intergenic non-protein coding RNA 342 [Source:HGNC Symbol;Acc:42470]	LINC00342	2	96472866	96481963	-1	5.94966e-07	0.000536443	-1.03692	0.487366
ENSG00000168056	latent transforming growth factor beta binding protein 3 [Source:HGNC Symbol;Acc:6716]	LTBP3	11	65306276	65326401	-1	6.87461e-07	0.000568187	-1.21129	0.431881
ENSG00000107331	ATP-binding cassette, sub-family A (ABC1), member 2 [Source:HGNC Symbol;Acc:32]	ABCA2	9	139901686	139923367	-1	6.84495e-07	0.000568187	-1.41777	0.374289
ENSG00000008311	aminoadipate-semialdehyde synthase [Source:HGNC Symbol;Acc:17366]	AASS	7	121715701	121784334	-1	8.16221e-07	0.000647622	-1.56108	0.338898
ENSG00000235899		RP11-345L23.1	6	53493178	53496192	1	9.76152e-07	0.000744729	7.09007	136.246
ENSG00000230006	ankyrin repeat domain 36B pseudogene 2 [Source:HGNC Symbol;Acc:33607]	ANKRD36BP2	2	89065324	89106126	1	1.12721e-06	0.000819614	2.98035	7.89178
ENSG00000207980	microRNA 23a [Source:HGNC Symbol;Acc:31605]	MIR23A	19	13947401	13947473	-1	1.15695e-06	0.000819614	-3.04794	0.120914
ENSG00000137460	FH2 domain containing 1 [Source:HGNC Symbol;Acc:29363]	FHDC1	4	153857504	153900848	1	1.35171e-06	0.00091696	2.66549	6.34442
ENSG00000235105		RP11-329A14.1	1	48901639	48902895	1	1.38681e-06	0.00091696	1.37992	2.60255
ENSG00000170180	glycophorin A (MNS blood group) [Source:HGNC Symbol;Acc:4702]	GYPA	4	145030457	145061904	-1	1.46635e-06	0.000938275	3.26429	9.60838
ENSG00000118503	tumor necrosis factor, alpha-induced protein 3 [Source:HGNC Symbol;Acc:11896]	TNFAIP3	6	138188351	138204449	1	1.53248e-06	0.000949946	-1.5787	0.334782
ENSG00000214021	tubulin tyrosine ligase-like family, member 3 [Source:HGNC Symbol;Acc:24483]	TTLL3	3	9849770	9896822	1	1.71364e-06	0.00103005	-1.23997	0.423381
ENSG00000088899	Homo sapiens leucine zipper, putative tumor suppressor family member 3 (LZTS3), mRNA. [Source:RefSeq mRNA;Acc:NM_001282533]	LZTS3	20	3143263	3154192	-1	1.85876e-06	0.00108443	-2.09351	0.23431
ENSG00000056558	TNF receptor-associated factor 1 [Source:HGNC Symbol;Acc:12031]	TRAF1	9	123664671	123691451	-1	2.02029e-06	0.00112658	-1.88872	0.270046
ENSG00000259030	FPGT-TNNI3K readthrough [Source:HGNC Symbol;Acc:42952]	FPGT-TNNI3K	1	74663919	75009666	1	2.04462e-06	0.00112658	-3.26092	0.104319
ENSG00000139329	lumican [Source:HGNC Symbol;Acc:6724]	LUM	12	91496406	91505608	-1	2.10179e-06	0.00112678	4.69609	25.9217
ENSG00000131269	ATP-binding cassette, sub-family B (MDR/TAP), member 7 [Source:HGNC Symbol;Acc:48]	ABCB7	X	74273115	74376567	-1	2.1711e-06	0.00113332	-1.02082	0.492835
ENSG00000087085	acetylcholinesterase (Yt blood group) [Source:HGNC Symbol;Acc:108]	ACHE	7	100487615	100494594	-1	2.71166e-06	0.00137919	2.64681	6.26282
ENSG00000168071	coiled-coil domain containing 88B [Source:HGNC Symbol;Acc:26757]	CCDC88B	11	64107695	64125006	1	3.00266e-06	0.00148902	-1.3044	0.404889
ENSG00000172915	neurobeachin [Source:HGNC Symbol;Acc:7648]	NBEA	13	35516424	36247159	1	3.42069e-06	0.00165495	-1.5609	0.338939
ENSG00000165300	SLIT and NTRK-like family, member 5 [Source:HGNC Symbol;Acc:20295]	SLITRK5	13	88324870	88331871	1	3.74082e-06	0.00176674	-2.28537	0.205133
ENSG00000196440	armadillo repeat containing, X-linked 4 [Source:HGNC Symbol;Acc:28615]	ARMCX4	X	100673275	100788446	1	3.94765e-06	0.00182106	-1.35899	0.389855
ENSG00000107789	multiple inositol-polyphosphate phosphatase 1 [Source:HGNC Symbol;Acc:7102]	MINPP1	10	89264632	89313217	1	4.06235e-06	0.00183138	1.48726	2.80356
ENSG00000211896	immunoglobulin heavy constant gamma 1 (G1m marker) [Source:HGNC Symbol;Acc:5525]	IGHG1	14	106202680	106209408	-1	4.24508e-06	0.00187123	3.99219	15.9136
ENSG00000182218	HHIP-like 1 [Source:HGNC Symbol;Acc:19710]	HHIPL1	14	100111447	100146906	1	5.03071e-06	0.00216933	5.08365	33.9103
ENSG00000221819	chromosome 16 open reading frame 3 [Source:HGNC Symbol;Acc:1197]	C16orf3	16	90095316	90096309	-1	5.22341e-06	0.0022045	-2.65366	0.158916
ENSG00000100558	pleckstrin 2 [Source:HGNC Symbol;Acc:19238]	PLEK2	14	67853700	67878917	-1	5.59274e-06	0.00226403	4.95222	30.9576
ENSG00000189283	fragile histidine triad [Source:HGNC Symbol;Acc:3701]	FHIT	3	59735036	61237133	-1	5.51706e-06	0.00226403	-1.48419	0.35745
ENSG00000260592		CTA-363E6.6	16	19488238	19499221	-1	6.2288e-06	0.00226691	4.33613	20.1978
ENSG00000244734	hemoglobin, beta [Source:HGNC Symbol;Acc:4827]	HBB	11	5246694	5250625	-1	5.7833e-06	0.00226691	2.76905	6.81661
ENSG00000086506	hemoglobin, theta 1 [Source:HGNC Symbol;Acc:4833]	HBQ1	16	230452	231180	1	6.32863e-06	0.00226691	2.37782	5.19749
ENSG00000082146	STE20-related kinase adaptor beta [Source:HGNC Symbol;Acc:13205]	STRADB	2	202252581	202345569	1	5.89988e-06	0.00226691	1.21412	2.31999
ENSG00000137815	Rtf1, Paf1/RNA polymerase II complex component, homolog (S. cerevisiae) [Source:HGNC Symbol;Acc:28996]	RTF1	15	41700606	41775761	1	5.99032e-06	0.00226691	-0.881045	0.542974
ENSG00000168010	autophagy related 16-like 2 (S. cerevisiae) [Source:HGNC Symbol;Acc:25464]	ATG16L2	11	72525353	72554719	1	6.39983e-06	0.00226691	-1.02821	0.490317
ENSG00000102977	adrenocortical dysplasia homolog (mouse) [Source:HGNC Symbol;Acc:25070]	ACD	16	67691415	67694713	-1	6.36294e-06	0.00226691	-1.08139	0.472573
ENSG00000214888		XXyac-YM21GA2.7	9	90471930	90474314	-1	7.1526e-06	0.00236465	7.2031	147.35
ENSG00000162772	activating transcription factor 3 [Source:HGNC Symbol;Acc:785]	ATF3	1	212738676	212794119	1	6.79963e-06	0.00236465	-2.33854	0.19771
ENSG00000258376		RP4-647C14.2	14	73710726	73712687	-1	7.06546e-06	0.00236465	-2.74859	0.148796
ENSG00000197262	chemokine (C-C motif) ligand 4-like 2 [Source:HGNC Symbol;Acc:24066]	CCL4L2	17	34639793	34641846	1	6.98177e-06	0.00236465	-5.3433	0.0246324
ENSG00000078804	tumor protein p53 inducible nuclear protein 2 [Source:HGNC Symbol;Acc:16104]	TP53INP2	20	33292094	33301243	1	7.59785e-06	0.00247067	-1.66368	0.315633
ENSG00000166803	KIAA0101 [Source:HGNC Symbol;Acc:28961]	KIAA0101	15	64657193	64679886	-1	7.86252e-06	0.0025155	1.12346	2.17869
ENSG00000163734	chemokine (C-X-C motif) ligand 3 [Source:HGNC Symbol;Acc:4604]	CXCL3	4	74902306	74904524	-1	8.37378e-06	0.00263654	-2.809	0.142694
ENSG00000051596	THO complex 3 [Source:HGNC Symbol;Acc:19072]	THOC3	5	175344876	175461683	-1	8.70827e-06	0.00267206	1.12842	2.18619
ENSG00000236333	TRHDE antisense RNA 1 [Source:HGNC Symbol;Acc:27471]	TRHDE-AS1	12	72647288	72668687	-1	8.75598e-06	0.00267206	-3.1567	0.112134
ENSG00000158578	aminolevulinate, delta-, synthase 2 [Source:HGNC Symbol;Acc:397]	ALAS2	X	55035488	55057497	-1	8.95303e-06	0.00269079	3.06253	8.35437
ENSG00000206177	hemoglobin, mu [Source:HGNC Symbol;Acc:4826]	HBM	16	203891	216767	1	9.29499e-06	0.00275187	4.28794	19.5343
ENSG00000129988	lipopolysaccharide binding protein [Source:HGNC Symbol;Acc:6517]	LBP	20	36974759	37005665	1	9.54757e-06	0.00278508	4.41608	21.3488
ENSG00000087495	phosphatase and actin regulator 3 [Source:HGNC Symbol;Acc:15833]	PHACTR3	20	58152564	58422766	1	1.08783e-05	0.00305827	3.57574	11.9235
ENSG00000100336	apolipoprotein L, 4 [Source:HGNC Symbol;Acc:14867]	APOL4	22	36585172	36600886	-1	1.09466e-05	0.00305827	2.15418	4.45116
ENSG00000262663		RP11-497H17.1	17	80876158	80876661	1	1.06802e-05	0.00305827	-2.368	0.193714
ENSG00000196074	synaptonemal complex protein 2 [Source:HGNC Symbol;Acc:11490]	SYCP2	20	58438618	58508710	-1	1.14818e-05	0.00316324	4.44104	21.7213
ENSG00000081041	chemokine (C-X-C motif) ligand 2 [Source:HGNC Symbol;Acc:4603]	CXCL2	4	74962752	74965010	-1	1.20043e-05	0.00326188	-2.57885	0.167375
ENSG00000151914	dystonin [Source:HGNC Symbol;Acc:1090]	DST	6	56322785	56819426	-1	1.23288e-05	0.00330479	-1.19756	0.436013
ENSG00000101935	Alport syndrome, mental retardation, midface hypoplasia and elliptocytosis chromosomal region gene 1 [Source:HGNC Symbol;Acc:467]	AMMECR1	X	109437414	109683461	-1	1.33485e-05	0.00353041	1.47765	2.78495
ENSG00000069482	galanin/GMAP prepropeptide [Source:HGNC Symbol;Acc:4114]	GAL	11	68451247	68458643	1	1.45895e-05	0.00366326	2.98778	7.93252
ENSG00000104267	carbonic anhydrase II [Source:HGNC Symbol;Acc:1373]	CA2	8	86376081	86393722	1	1.42466e-05	0.00366326	2.21924	4.65648
ENSG00000162104	adenylate cyclase 9 [Source:HGNC Symbol;Acc:240]	ADCY9	16	4003388	4166186	-1	1.41989e-05	0.00366326	-1.34284	0.394244
ENSG00000184905	transcription elongation factor A (SII)-like 2 [Source:HGNC Symbol;Acc:29818]	TCEAL2	X	101380660	101382683	1	1.45296e-05	0.00366326	-3.30896	0.100903
ENSG00000075239	acetyl-CoA acetyltransferase 1 [Source:HGNC Symbol;Acc:93]	ACAT1	11	107992243	108018503	1	1.56053e-05	0.00382156	0.977992	1.96972
ENSG00000117148	actin-like 8 [Source:HGNC Symbol;Acc:24018]	ACTL8	1	18081808	18153558	1	1.63669e-05	0.00395918	6.82104	113.068
ENSG00000123146	CD97 molecule [Source:HGNC Symbol;Acc:1711]	CD97	19	14491313	14519537	1	1.75018e-05	0.00413293	-1.29389	0.40785
ENSG00000207808	microRNA 27a [Source:HGNC Symbol;Acc:31613]	MIR27A	19	13947254	13947331	-1	1.73495e-05	0.00413293	-3.12511	0.114617
ENSG00000137571	solute carrier organic anion transporter family, member 5A1 [Source:HGNC Symbol;Acc:19046]	SLCO5A1	8	70579282	70747299	-1	1.81017e-05	0.0042243	-2.05865	0.24004
ENSG00000127252	HRAS-like suppressor [Source:HGNC Symbol;Acc:14922]	HRASLS	3	192958914	192995527	1	1.84153e-05	0.00424752	3.36175	10.2798
ENSG00000165626	BEN domain containing 7 [Source:HGNC Symbol;Acc:23514]	BEND7	10	13480484	13570974	-1	1.87066e-05	0.0042651	-1.68207	0.311634
ENSG00000249241		AC195454.1	4	40318502	40332436	1	1.91407e-05	0.00431448	-3.32506	0.0997834
ENSG00000137547	mitochondrial ribosomal protein L15 [Source:HGNC Symbol;Acc:14054]	MRPL15	8	55047770	55060461	1	1.94361e-05	0.00433184	1.08254	2.11775
ENSG00000047597	X-linked Kx blood group (McLeod syndrome) [Source:HGNC Symbol;Acc:12811]	XK	X	37545012	37591383	1	2.16325e-05	0.00472837	1.74186	3.34466
ENSG00000234456	MAGI2 antisense RNA 3 [Source:HGNC Symbol;Acc:40862]	MAGI2-AS3	7	79082198	79100524	1	2.17891e-05	0.00472837	-1.4534	0.36516
ENSG00000198932	G protein-coupled receptor associated sorting protein 1 [Source:HGNC Symbol;Acc:24834]	GPRASP1	X	101906294	101914011	1	2.19303e-05	0.00472837	-1.58363	0.333642
ENSG00000129277	chemokine (C-C motif) ligand 4 [Source:HGNC Symbol;Acc:10630]	CCL4	17	34430983	34433014	1	2.28718e-05	0.00487833	-3.95759	0.0643645
ENSG00000124813	runt-related transcription factor 2 [Source:HGNC Symbol;Acc:10472]	RUNX2	6	45295894	45632086	1	2.34634e-05	0.00495127	-1.07807	0.473662
ENSG00000059915	pleckstrin and Sec7 domain containing [Source:HGNC Symbol;Acc:9507]	PSD	10	104162376	104181296	-1	2.40621e-05	0.00502417	-1.83232	0.280812
ENSG00000229988	hemoglobin, beta pseudogene 1 [Source:HGNC Symbol;Acc:4828]	HBBP1	11	5263184	5264767	-1	2.58526e-05	0.00531407	4.65317	25.1619
ENSG00000128815	WDFY family member 4 [Source:HGNC Symbol;Acc:29323]	WDFY4	10	49892921	50191001	1	2.59863e-05	0.00531407	-0.991233	0.503048
ENSG00000173868	phosphatase, orphan 1 [Source:HGNC Symbol;Acc:16815]	PHOSPHO1	17	47300724	47308128	-1	2.69871e-05	0.0054624	2.79265	6.92903
ENSG00000164741	deleted in liver cancer 1 [Source:HGNC Symbol;Acc:2897]	DLC1	8	12940870	13373167	-1	2.78814e-05	0.00558642	1.53718	2.90227
ENSG00000229256	suppression of tumorigenicity 13 (colon carcinoma) (Hsp70 interacting protein) pseudogene 13 [Source:HGNC Symbol;Acc:38788]	ST13P13	10	104975466	104976557	1	2.82781e-05	0.00560925	3.59608	12.0928
ENSG00000111726	cytidine monophosphate N-acetylneuraminic acid synthetase [Source:HGNC Symbol;Acc:18290]	CMAS	12	22199108	22218608	1	3.09564e-05	0.00607972	0.953906	1.93711
ENSG00000075945	kinesin-associated protein 3 [Source:HGNC Symbol;Acc:17060]	KIFAP3	1	169890467	170054349	-1	3.27369e-05	0.00627485	0.977579	1.96916
ENSG00000117748	replication protein A2, 32kDa [Source:HGNC Symbol;Acc:10290]	RPA2	1	28218035	28241257	-1	3.31671e-05	0.00627485	0.881558	1.84236
ENSG00000039650	polynucleotide kinase 3'-phosphatase [Source:HGNC Symbol;Acc:9154]	PNKP	19	50364461	50371166	-1	3.28608e-05	0.00627485	-0.907853	0.532978
ENSG00000180096	septin 1 [Source:HGNC Symbol;Acc:2879]	2001-09-01	16	30389454	30407312	-1	3.32153e-05	0.00627485	-1.53993	0.343902
ENSG00000211943	immunoglobulin heavy variable 3-15 [Source:HGNC Symbol;Acc:5582]	IGHV3-15	14	106610313	106610852	-1	3.46092e-05	0.00635656	4.97832	31.5226
ENSG00000101200	arginine vasopressin [Source:HGNC Symbol;Acc:894]	AVP	20	3063202	3065370	-1	3.4478e-05	0.00635656	-1.67345	0.313504
ENSG00000088538	dedicator of cytokinesis 3 [Source:HGNC Symbol;Acc:2989]	DOCK3	3	50712672	51421629	1	3.41281e-05	0.00635656	-1.83491	0.280308
ENSG00000197119	solute carrier family 25 (mitochondrial carnitine/acylcarnitine carrier), member 29 [Source:HGNC Symbol;Acc:20116]	SLC25A29	14	100757448	100772884	-1	3.53335e-05	0.0063716	-0.936242	0.522592
ENSG00000152784	PR domain containing 8 [Source:HGNC Symbol;Acc:13993]	PRDM8	4	81105033	81125483	1	3.5312e-05	0.0063716	-1.13831	0.454291
ENSG00000079785	DEAD (Asp-Glu-Ala-Asp) box helicase 1 [Source:HGNC Symbol;Acc:2734]	DDX1	2	15731302	15771235	1	3.718e-05	0.00664416	0.91329	1.88334
ENSG00000130821	solute carrier family 6 (neurotransmitter transporter), member 8 [Source:HGNC Symbol;Acc:11055]	SLC6A8	X	152953554	152962048	1	3.84722e-05	0.00681371	1.94007	3.83725
ENSG00000165264	NADH dehydrogenase (ubiquinone) 1 beta subcomplex, 6, 17kDa [Source:HGNC Symbol;Acc:7701]	NDUFB6	9	32552997	32573160	-1	4.03718e-05	0.00708685	0.92923	1.90426
ENSG00000152939	MARVEL domain containing 2 [Source:HGNC Symbol;Acc:26401]	MARVELD2	5	68710939	68740157	1	4.10243e-05	0.00713823	2.5249	5.75532
ENSG00000079257	latexin [Source:HGNC Symbol;Acc:13347]	LXN	3	158363611	158390482	-1	4.27483e-05	0.00718606	1.30963	2.47879
ENSG00000165092	aldehyde dehydrogenase 1 family, member A1 [Source:HGNC Symbol;Acc:402]	ALDH1A1	9	75515578	75695358	-1	4.18576e-05	0.00718606	1.21669	2.32412
ENSG00000132334	protein tyrosine phosphatase, receptor type, E [Source:HGNC Symbol;Acc:9669]	PTPRE	10	129705325	129884119	1	4.23588e-05	0.00718606	-1.34317	0.394155
ENSG00000130164	low density lipoprotein receptor [Source:HGNC Symbol;Acc:6547]	LDLR	19	11200038	11244492	1	4.25734e-05	0.00718606	-1.38651	0.382489
ENSG00000182263	fidgetin [Source:HGNC Symbol;Acc:13285]	FIGN	2	164449906	164592522	-1	4.50177e-05	0.00750396	-3.96124	0.0642018
ENSG00000205020	chemokine (C-C motif) ligand 4-like 1 [Source:HGNC Symbol;Acc:10631]	CCL4L1	17	34538310	34540280	1	4.54846e-05	0.0075186	-6.81268	0.00889569
ENSG00000152078	transmembrane protein 56 [Source:HGNC Symbol;Acc:26477]	TMEM56	1	95582894	95663163	1	4.69956e-05	0.00770417	2.69899	6.49347
ENSG00000100473	cochlin [Source:HGNC Symbol;Acc:2180]	COCH	14	31343720	31364271	1	4.94264e-05	0.00803624	1.87757	3.67457
ENSG00000225929		AC000036.4	22	51174253	51176567	-1	5.10007e-05	0.00822479	-2.28753	0.204826
ENSG00000072657	thyrotropin-releasing hormone degrading enzyme [Source:HGNC Symbol;Acc:30748]	TRHDE	12	72481046	73059422	1	5.24023e-05	0.00838267	-3.62703	0.0809386
ENSG00000158856	dematin actin binding protein [Source:HGNC Symbol;Acc:3382]	DMTN	8	21906506	21940038	1	5.52645e-05	0.00876981	1.58079	2.99133
ENSG00000211947	immunoglobulin heavy variable 3-21 [Source:HGNC Symbol;Acc:5586]	IGHV3-21	14	106691673	106692203	-1	5.594e-05	0.00877131	4.29197	19.5889
ENSG00000187068	chromosome 3 open reading frame 70 [Source:HGNC Symbol;Acc:33731]	C3orf70	3	184795838	184870802	-1	5.76233e-05	0.00877131	3.14287	8.83279
ENSG00000166947	erythrocyte membrane protein band 4.2 [Source:HGNC Symbol;Acc:3381]	EPB42	15	43398423	43513481	-1	5.66739e-05	0.00877131	1.425	2.68515
ENSG00000110719	T-cell, immune regulator 1, ATPase, H+ transporting, lysosomal V0 subunit A3 [Source:HGNC Symbol;Acc:11647]	TCIRG1	11	67806483	67818362	1	5.86588e-05	0.00877131	-1.04587	0.484352
ENSG00000184205	TSPY-like 2 [Source:HGNC Symbol;Acc:24358]	TSPYL2	X	53111549	53117722	1	5.88115e-05	0.00877131	-1.21382	0.431126
ENSG00000144802	nuclear factor of kappa light polypeptide gene enhancer in B-cells inhibitor, zeta [Source:HGNC Symbol;Acc:29805]	NFKBIZ	3	101546835	101579866	1	5.78009e-05	0.00877131	-1.44021	0.368514
ENSG00000139971	chromosome 14 open reading frame 37 [Source:HGNC Symbol;Acc:19846]	C14orf37	14	58466453	58764857	-1	5.84477e-05	0.00877131	-2.02942	0.244954
ENSG00000136244	interleukin 6 (interferon, beta 2) [Source:HGNC Symbol;Acc:6018]	IL6	7	22765503	22771621	1	5.63846e-05	0.00877131	-4.80293	0.035824
ENSG00000134709	hook microtubule-tethering protein 1 [Source:HGNC Symbol;Acc:19884]	HOOK1	1	60280458	60342050	1	5.92981e-05	0.00877789	1.54435	2.91674
ENSG00000130522	jun D proto-oncogene [Source:HGNC Symbol;Acc:6206]	JUND	19	18390563	18392432	-1	6.17371e-05	0.00907124	-1.29407	0.407799
ENSG00000239855	immunoglobulin kappa variable 1-6 [Source:HGNC Symbol;Acc:5742]	IGKV1-6	2	89265781	89266286	-1	6.82426e-05	0.00988073	8.193	292.644
ENSG00000205021	chemokine (C-C motif) ligand 3-like 1 [Source:HGNC Symbol;Acc:10628]	CCL3L1	17	34623842	34625731	-1	6.79393e-05	0.00988073	-3.90398	0.0668013
ENSG00000211648	immunoglobulin lambda variable 1-47 [Source:HGNC Symbol;Acc:5880]	IGLV1-47	22	22712087	22712608	1	6.92983e-05	0.00996087	5.43433	43.2412
ENSG00000112339	HBS1-like (S. cerevisiae) [Source:HGNC Symbol;Acc:4834]	HBS1L	6	135281516	135424194	-1	7.23685e-05	0.0102536	1.19971	2.29693
ENSG00000107281	neural proliferation, differentiation and control, 1 [Source:HGNC Symbol;Acc:7899]	NPDC1	9	139933922	139940655	-1	7.19702e-05	0.0102536	-1.18702	0.439211
ENSG00000143158	mitochondrial pyruvate carrier 2 [Source:HGNC Symbol;Acc:24515]	MPC2	1	167885967	167906278	-1	7.30748e-05	0.0102802	1.10652	2.15326
ENSG00000072195	SPEG complex locus [Source:HGNC Symbol;Acc:16901]	SPEG	2	220299568	220363009	1	7.40005e-05	0.0103371	-1.96024	0.256986
ENSG00000211653	immunoglobulin lambda variable 1-40 [Source:HGNC Symbol;Acc:5877]	IGLV1-40	22	22764098	22764614	1	7.50088e-05	0.0103502	5.04935	33.1136
ENSG00000157214	STEAP family member 2, metalloreductase [Source:HGNC Symbol;Acc:17885]	STEAP2	7	89796904	89867451	1	7.51373e-05	0.0103502	-2.96004	0.128511
ENSG00000182175	repulsive guidance molecule family member a [Source:HGNC Symbol;Acc:30308]	RGMA	15	93586636	93632433	-1	7.72977e-05	0.0105019	-2.20601	0.216733
ENSG00000169083	androgen receptor [Source:HGNC Symbol;Acc:644]	AR	X	66764465	66950461	1	7.71213e-05	0.0105019	-2.26204	0.208478
ENSG00000177606	jun proto-oncogene [Source:HGNC Symbol;Acc:6204]	JUN	1	59246465	59249785	-1	7.8393e-05	0.0105782	-2.25679	0.209237
ENSG00000213934	hemoglobin, gamma A [Source:HGNC Symbol;Acc:4831]	HBG1	11	5269313	5271122	-1	8.3925e-05	0.0111727	4.70557	26.0926
ENSG00000135625	early growth response 4 [Source:HGNC Symbol;Acc:3241]	EGR4	2	73518058	73520833	-1	8.36272e-05	0.0111727	-4.59663	0.041331
ENSG00000134057	cyclin B1 [Source:HGNC Symbol;Acc:1579]	CCNB1	5	68462837	68474072	1	8.55335e-05	0.011236	1.0434	2.06108
ENSG00000227107		AC096574.5	2	238521620	238535168	1	8.50616e-05	0.011236	-2.7491	0.148744
ENSG00000166432	zinc finger, matrin-type 1 [Source:HGNC Symbol;Acc:29377]	ZMAT1	X	101137262	101187004	-1	8.71691e-05	0.0113756	-1.06816	0.476928
ENSG00000039068	cadherin 1, type 1, E-cadherin (epithelial) [Source:HGNC Symbol;Acc:1748]	CDH1	16	68771128	68869451	1	8.92002e-05	0.0114616	2.46357	5.51579
ENSG00000137168	peptidylprolyl isomerase (cyclophilin)-like 1 [Source:HGNC Symbol;Acc:9260]	PPIL1	6	36822603	36842800	-1	8.8658e-05	0.0114616	1.08055	2.11484
ENSG00000152620	NAD kinase 2, mitochondrial [Source:HGNC Symbol;Acc:26404]	NADK2	5	36192694	36242381	-1	8.95616e-05	0.0114616	1.05082	2.07171
ENSG00000175040	carbohydrate (N-acetylglucosamine-6-O) sulfotransferase 2 [Source:HGNC Symbol;Acc:1970]	CHST2	3	142838173	142841800	1	9.11822e-05	0.0115203	1.54346	2.91492
ENSG00000154721	junctional adhesion molecule 2 [Source:HGNC Symbol;Acc:14686]	JAM2	21	27011584	27089874	1	9.11809e-05	0.0115203	-1.5632	0.338399
ENSG00000110076	neurexin 2 [Source:HGNC Symbol;Acc:8009]	NRXN2	11	64373646	64490660	-1	9.23889e-05	0.0115989	-1.85855	0.275754
ENSG00000165929	tandem C2 domains, nuclear [Source:HGNC Symbol;Acc:19859]	TC2N	14	92246095	92333880	-1	9.55526e-05	0.0119206	1.7698	3.41007
ENSG00000240280	testicular cell adhesion molecule 1, pseudogene [Source:HGNC Symbol;Acc:30707]	TCAM1P	17	61926652	61941739	1	9.67816e-05	0.011939	4.5026	22.6682
ENSG00000130037	potassium voltage-gated channel, shaker-related subfamily, member 5 [Source:HGNC Symbol;Acc:6224]	KCNA5	12	5153085	5155949	1	9.69037e-05	0.011939	-2.52681	0.173522
ENSG00000125740	FBJ murine osteosarcoma viral oncogene homolog B [Source:HGNC Symbol;Acc:3797]	FOSB	19	45971253	45978437	1	9.80443e-05	0.012005	-1.38145	0.383833
ENSG00000211671	immunoglobulin lambda variable 2-8 [Source:HGNC Symbol;Acc:5895]	IGLV2-8	22	23165153	23165787	1	9.99832e-05	0.0121257	4.72363	26.4213
ENSG00000153246	phospholipase A2 receptor 1, 180kDa [Source:HGNC Symbol;Acc:9042]	PLA2R1	2	160788519	160919121	-1	0.000100252	0.0121257	-1.89377	0.269103
ENSG00000107672	non-SMC element 4 homolog A (S. cerevisiae) [Source:HGNC Symbol;Acc:25935]	NSMCE4A	10	123716603	123734732	-1	0.000105208	0.0126479	-0.776684	0.583707
ENSG00000237499		RP11-356I2.4	6	138144810	138189370	-1	0.000106447	0.0127197	-1.39049	0.381436
ENSG00000112367	FIG4 homolog, SAC1 lipid phosphatase domain containing (S. cerevisiae) [Source:HGNC Symbol;Acc:16873]	FIG4	6	110012499	110146631	1	0.000107325	0.0127479	-1.05475	0.48138
ENSG00000140937	cadherin 11, type 2, OB-cadherin (osteoblast) [Source:HGNC Symbol;Acc:1750]	CDH11	16	64977656	65160015	-1	0.000108103	0.0127639	4.15194	17.777
ENSG00000241732		RP11-38P22.2	3	152557179	152559228	1	0.000110126	0.0129258	1.23455	2.35308
ENSG00000211964	immunoglobulin heavy variable 3-48 [Source:HGNC Symbol;Acc:5606]	IGHV3-48	14	106993814	106994346	-1	0.000114151	0.0133194	5.70819	52.2802
ENSG00000132313	mitochondrial ribosomal protein L35 [Source:HGNC Symbol;Acc:14489]	MRPL35	2	86426478	86440917	1	0.000115551	0.013404	1.05557	2.07853
ENSG00000184838	proline rich 16 [Source:HGNC Symbol;Acc:29654]	PRR16	5	119799973	120023027	1	0.000119439	0.0137744	-2.51531	0.17491
ENSG00000075188	nucleoporin 37kDa [Source:HGNC Symbol;Acc:29929]	NUP37	12	102467967	102513902	-1	0.000120622	0.0138304	1.0633	2.08971
ENSG00000211666	immunoglobulin lambda variable 2-14 [Source:HGNC Symbol;Acc:5888]	IGLV2-14	22	23101189	23101707	1	0.000122859	0.0138468	4.70345	26.0544
ENSG00000181061	HIG1 hypoxia inducible domain family, member 1A [Source:HGNC Symbol;Acc:29527]	HIGD1A	3	42798669	42846023	-1	0.00012284	0.0138468	1.02828	2.0396
ENSG00000112149	CD83 molecule [Source:HGNC Symbol;Acc:1703]	CD83	6	14117872	14137149	1	0.000122325	0.0138468	-2.18087	0.220542
ENSG00000116771	agmatine ureohydrolase (agmatinase) [Source:HGNC Symbol;Acc:18407]	AGMAT	1	15898848	15911605	-1	0.000123713	0.0138642	1.39274	2.62578
ENSG00000244437	immunoglobulin kappa variable 3-15 [Source:HGNC Symbol;Acc:5816]	IGKV3-15	2	89384673	89385283	-1	0.000128158	0.0140929	4.86094	29.0594
ENSG00000198959	transglutaminase 2 [Source:HGNC Symbol;Acc:11778]	TGM2	20	36756863	36794980	-1	0.000128908	0.0140929	1.73768	3.33498
ENSG00000163170	bolA family member 3 [Source:HGNC Symbol;Acc:24415]	BOLA3	2	74362525	74375121	-1	0.000127886	0.0140929	1.30685	2.47401
ENSG00000213430	heat shock 60kDa protein 1 (chaperonin) pseudogene 1 [Source:HGNC Symbol;Acc:35133]	HSPD1P1	5	21882694	21884421	1	0.000130659	0.0140929	0.950925	1.93311
ENSG00000175309	5-phosphohydroxy-L-lysine phospho-lyase [Source:HGNC Symbol;Acc:28249]	PHYKPL	5	177635498	177659792	-1	0.000130727	0.0140929	-0.784502	0.580552
ENSG00000111371	solute carrier family 38, member 1 [Source:HGNC Symbol;Acc:13447]	SLC38A1	12	46576846	46663800	-1	0.0001301	0.0140929	-0.980267	0.506886
ENSG00000152217	SET binding protein 1 [Source:HGNC Symbol;Acc:15573]	SETBP1	18	42260138	42648475	1	0.000130029	0.0140929	-1.24333	0.422397
ENSG00000201794	RNA, 7SK small nuclear pseudogene 130 [Source:HGNC Symbol;Acc:45854]	RN7SKP130	7	3038728	3039028	1	0.000131879	0.0141403	-3.44549	0.0917917
ENSG00000241351	immunoglobulin kappa variable 3-11 [Source:HGNC Symbol;Acc:5815]	IGKV3-11	2	89326668	89327228	-1	0.00013606	0.0142964	4.42715	21.5133
ENSG00000211955	immunoglobulin heavy variable 3-33 [Source:HGNC Symbol;Acc:5596]	IGHV3-33	14	106815722	106816253	-1	0.000134183	0.0142964	4.00731	16.0813
ENSG00000128274	alpha 1,4-galactosyltransferase [Source:HGNC Symbol;Acc:18149]	A4GALT	22	43088127	43117304	-1	0.000137281	0.0142964	2.43775	5.41796
ENSG00000260077		RP11-254F7.2	2	10179219	10180790	-1	0.000137659	0.0142964	2.27007	4.82347
ENSG00000090006	latent transforming growth factor beta binding protein 4 [Source:HGNC Symbol;Acc:6717]	LTBP4	19	41098789	41135725	1	0.000137501	0.0142964	-0.973952	0.50911
ENSG00000259188		CTD-2647E9.3	15	50171801	50175722	1	0.000135081	0.0142964	-2.40906	0.188278
ENSG00000163297	anthrax toxin receptor 2 [Source:HGNC Symbol;Acc:21732]	ANTXR2	4	80822303	81046608	-1	0.000138499	0.0143087	-1.08787	0.470455
ENSG00000116678	leptin receptor [Source:HGNC Symbol;Acc:6554]	LEPR	1	65886248	66107242	1	0.000140576	0.0143736	2.42957	5.38733
ENSG00000005156	ligase III, DNA, ATP-dependent [Source:HGNC Symbol;Acc:6600]	LIG3	17	33307513	33332083	1	0.000140471	0.0143736	-0.77497	0.584401
ENSG00000178752	family with sequence similarity 132, member B [Source:HGNC Symbol;Acc:26727]	FAM132B	2	239067623	239077541	1	0.000144206	0.0144468	2.95473	7.75288
ENSG00000058453	ciliary rootlet coiled-coil, rootletin [Source:HGNC Symbol;Acc:21299]	CROCC	1	17066768	17299474	1	0.000143601	0.0144468	-0.907054	0.533273
ENSG00000179532	dynein heavy chain domain 1 [Source:HGNC Symbol;Acc:26532]	DNHD1	11	6518490	6614988	1	0.000143812	0.0144468	-0.984222	0.505498
ENSG00000120738	early growth response 1 [Source:HGNC Symbol;Acc:3238]	EGR1	5	137801179	137805004	1	0.00014316	0.0144468	-1.88028	0.271631
ENSG00000137806	NADH dehydrogenase (ubiquinone) complex I, assembly factor 1 [Source:HGNC Symbol;Acc:18828]	NDUFAF1	15	41679551	41694717	-1	0.000146466	0.0145995	0.930246	1.9056
ENSG00000249565	SERPINE1 mRNA binding protein 1 pseudogene 5 [Source:HGNC Symbol;Acc:44632]	SERBP1P5	4	79102020	79103200	-1	0.000150907	0.0148925	0.799426	1.74041
ENSG00000225885	Uncharacterized protein [Source:UniProtKB/TrEMBL;Acc:E9PPA6]	AC023590.1	8	119294378	119412844	1	0.000150251	0.0148925	-2.97611	0.127087
ENSG00000173209	AHA1, activator of heat shock 90kDa protein ATPase homolog 2 (yeast) [Source:HGNC Symbol;Acc:20437]	AHSA2	2	61404553	61418338	1	0.000153287	0.0150525	-0.891195	0.539167
ENSG00000197253	tryptase beta 2 (gene/pseudogene) [Source:HGNC Symbol;Acc:14120]	TPSB2	16	1277272	1280214	-1	0.000156788	0.0152648	3.40752	10.6113
ENSG00000254667	Uncharacterized protein [Source:UniProtKB/TrEMBL;Acc:E9PS84]	AP000783.1	11	123301058	123306427	1	0.000156988	0.0152648	-1.64025	0.320802
ENSG00000105610	Kruppel-like factor 1 (erythroid) [Source:HGNC Symbol;Acc:6345]	KLF1	19	12995237	12997995	-1	0.000158142	0.015302	1.58231	2.99449
ENSG00000136826	Kruppel-like factor 4 (gut) [Source:HGNC Symbol;Acc:6348]	KLF4	9	110247133	110252763	-1	0.000167127	0.0160928	-1.49668	0.354369
ENSG00000211673	immunoglobulin lambda variable 3-1 [Source:HGNC Symbol;Acc:5896]	IGLV3-1	22	23222886	23223576	1	0.000169906	0.0162815	4.2669	19.2515
ENSG00000161973	coiled-coil domain containing 42 [Source:HGNC Symbol;Acc:26528]	CCDC42	17	8633252	8648537	-1	0.000172985	0.0164179	2.77421	6.84099
ENSG00000133816	microtubule associated monooxygenase, calponin and LIM domain containing 2 [Source:HGNC Symbol;Acc:24693]	MICAL2	11	12115543	12285334	1	0.00017272	0.0164179	1.41751	2.67123
ENSG00000004777	Rho GTPase activating protein 33 [Source:HGNC Symbol;Acc:23085]	ARHGAP33	19	36265434	36279724	1	0.000176649	0.0166857	-0.947302	0.518601
ENSG00000172059	Kruppel-like factor 11 [Source:HGNC Symbol;Acc:11811]	KLF11	2	10182976	10194963	1	0.000178758	0.0167893	1.29264	2.44976
ENSG00000067082	Kruppel-like factor 6 [Source:HGNC Symbol;Acc:2235]	KLF6	10	3818188	3827473	-1	0.000179438	0.0167893	-1.34842	0.392721
ENSG00000116675	DnaJ (Hsp40) homolog, subfamily C, member 6 [Source:HGNC Symbol;Acc:15469]	DNAJC6	1	65713902	65881552	1	0.000185435	0.0168932	1.35306	2.55453
ENSG00000114631	podocalyxin-like 2 [Source:HGNC Symbol;Acc:17936]	PODXL2	3	127348024	127391652	1	0.000182098	0.0168932	1.10641	2.15309
ENSG00000135776	ATP-binding cassette, sub-family B (MDR/TAP), member 10 [Source:HGNC Symbol;Acc:41]	ABCB10	1	229652329	229694442	-1	0.000184017	0.0168932	1.06404	2.09078
ENSG00000162889	mitogen-activated protein kinase-activated protein kinase 2 [Source:HGNC Symbol;Acc:6887]	MAPKAPK2	1	206858289	206907628	1	0.000183965	0.0168932	-0.940034	0.521221
ENSG00000127415	iduronidase, alpha-L- [Source:HGNC Symbol;Acc:5391]	IDUA	4	980785	998316	1	0.000183851	0.0168932	-1.14092	0.45347
ENSG00000231160		RP11-617D20.1	4	38614322	38666504	-1	0.000185658	0.0168932	-1.25384	0.419331
ENSG00000077943	integrin, alpha 8 [Source:HGNC Symbol;Acc:6144]	ITGA8	10	15555948	15762124	-1	0.000188355	0.0169059	5.97471	62.8878
ENSG00000123609	N-myc (and STAT) interactor [Source:HGNC Symbol;Acc:7854]	NMI	2	152126979	152146571	-1	0.000188055	0.0169059	0.798235	1.73897
ENSG00000138964	parvin, gamma [Source:HGNC Symbol;Acc:14654]	PARVG	22	44568836	44615413	1	0.000187933	0.0169059	-0.936096	0.522645
ENSG00000198049	arginine vasopressin receptor 1B [Source:HGNC Symbol;Acc:896]	AVPR1B	1	206223976	206231639	1	0.000192148	0.0171687	-2.76105	0.147517
ENSG00000109255	neuromedin U [Source:HGNC Symbol;Acc:7859]	NMU	4	56461396	56502865	-1	0.000194103	0.0172656	3.60909	12.2024
ENSG00000010671	Bruton agammaglobulinemia tyrosine kinase [Source:HGNC Symbol;Acc:1133]	BTK	X	100604435	100641183	-1	0.000199718	0.0176857	0.736177	1.66576
ENSG00000115919	kynureninase [Source:HGNC Symbol;Acc:6469]	KYNU	2	143635067	143799890	1	0.0002017	0.0177819	1.96075	3.89265
ENSG00000168453	hair growth associated [Source:HGNC Symbol;Acc:5172]	HR	8	21971928	21990897	-1	0.000203234	0.0178378	-2.5608	0.169482
ENSG00000147036	LanC lantibiotic synthetase component C-like 3 (bacterial) [Source:HGNC Symbol;Acc:24767]	LANCL3	X	37430822	37543716	1	0.000210283	0.0183752	1.56498	2.95873
ENSG00000182118	family with sequence similarity 89, member A [Source:HGNC Symbol;Acc:25057]	FAM89A	1	231154704	231175992	-1	0.000214374	0.0186506	1.59003	3.01055
ENSG00000196460	RFX family member 8, lacking RFX DNA binding domain [Source:HGNC Symbol;Acc:37253]	RFX8	2	102013823	102091165	-1	0.000218262	0.0188237	-1.34589	0.393411
ENSG00000163739	chemokine (C-X-C motif) ligand 1 (melanoma growth stimulating activity, alpha) [Source:HGNC Symbol;Acc:4602]	CXCL1	4	74735110	74736959	1	0.000218131	0.0188237	-3.43392	0.092531
ENSG00000147454	solute carrier family 25 (mitochondrial iron transporter), member 37 [Source:HGNC Symbol;Acc:29786]	SLC25A37	8	23386318	23432976	1	0.000224138	0.0190815	1.27116	2.41355
ENSG00000078814	myosin, heavy chain 7B, cardiac muscle, beta [Source:HGNC Symbol;Acc:15906]	MYH7B	20	33563206	33590240	1	0.000223449	0.0190815	-1.38882	0.381876
ENSG00000225246	ribosomal protein S2 pseudogene 1 [Source:HGNC Symbol;Acc:16580]	RPS2P1	20	32710276	32711096	1	0.000222911	0.0190815	-2.70048	0.153841
ENSG00000133488	SEC14-like 4 (S. cerevisiae) [Source:HGNC Symbol;Acc:20627]	SEC14L4	22	30884900	30901698	-1	0.000225242	0.0190936	2.64424	6.25168
ENSG00000169432	sodium channel, voltage-gated, type IX, alpha subunit [Source:HGNC Symbol;Acc:10597]	SCN9A	2	167051695	167232503	-1	0.000235287	0.0198602	-1.21575	0.430549
ENSG00000135002	riboflavin kinase [Source:HGNC Symbol;Acc:30324]	RFK	9	79000433	79009433	-1	0.000236419	0.0198712	0.915052	1.88564
ENSG00000169255	beta-1,3-N-acetylgalactosaminyltransferase 1 (globoside blood group) [Source:HGNC Symbol;Acc:918]	B3GALNT1	3	160801671	160823172	-1	0.000238904	0.0199052	1.19111	2.28328
ENSG00000148908	regulator of G-protein signaling 10 [Source:HGNC Symbol;Acc:9992]	RGS10	10	121259340	121302220	-1	0.000240838	0.0199052	1.01354	2.01886
ENSG00000099949	leucine-zipper-like transcription regulator 1 [Source:HGNC Symbol;Acc:6742]	LZTR1	22	21333751	21353327	1	0.000239641	0.0199052	-0.742674	0.59763
ENSG00000137802	mitogen-activated protein kinase binding protein 1 [Source:HGNC Symbol;Acc:29536]	MAPKBP1	15	42066632	42120053	1	0.000240309	0.0199052	-0.982839	0.505983
ENSG00000124942	AHNAK nucleoprotein [Source:HGNC Symbol;Acc:347]	AHNAK	11	62201016	62323707	-1	0.00024474	0.0201438	-0.851532	0.554196
ENSG00000225767		RP5-850O15.3	1	50927141	50936822	1	0.000250875	0.0205635	-2.18681	0.219637
ENSG00000004939	solute carrier family 4 (anion exchanger), member 1 (Diego blood group) [Source:HGNC Symbol;Acc:11027]	SLC4A1	17	42325753	42345509	-1	0.000252497	0.0206112	2.51473	5.71489
ENSG00000105251	Src homology 2 domain containing transforming protein D [Source:HGNC Symbol;Acc:30633]	SHD	19	4278598	4290721	1	0.000254105	0.0206575	-2.30405	0.202494
ENSG00000164305	caspase 3, apoptosis-related cysteine peptidase [Source:HGNC Symbol;Acc:1504]	CASP3	4	185548850	185570663	-1	0.000258218	0.0208212	1.39938	2.63788
ENSG00000143365	RAR-related orphan receptor C [Source:HGNC Symbol;Acc:10260]	RORC	1	151778547	151804348	-1	0.000257445	0.0208212	-2.49234	0.177718
ENSG00000161010	chromosome 5 open reading frame 45 [Source:HGNC Symbol;Acc:30817]	C5orf45	5	179261436	179289173	-1	0.000260648	0.020932	-0.949031	0.51798
ENSG00000132635	PC-esterase domain containing 1A [Source:HGNC Symbol;Acc:16212]	PCED1A	20	2815960	2821836	-1	0.000268301	0.0214598	-0.881957	0.542631
ENSG00000156697	UTP14, U3 small nucleolar ribonucleoprotein, homolog A (yeast) [Source:HGNC Symbol;Acc:10665]	UTP14A	X	129040097	129063737	1	0.000274084	0.0217469	0.836665	1.78592
ENSG00000115233	proteasome (prosome, macropain) 26S subunit, non-ATPase, 14 [Source:HGNC Symbol;Acc:16889]	PSMD14	2	162164549	162268228	1	0.000273338	0.0217469	0.827233	1.77428
ENSG00000102145	GATA binding protein 1 (globin transcription factor 1) [Source:HGNC Symbol;Acc:4170]	GATA1	X	48644962	48652716	1	0.000283148	0.0221997	1.38202	2.60633
ENSG00000119705	SRA stem-loop interacting RNA binding protein [Source:HGNC Symbol;Acc:20495]	SLIRP	14	78174414	78227447	1	0.000282113	0.0221997	0.930103	1.90541
ENSG00000100433	potassium channel, subfamily K, member 10 [Source:HGNC Symbol;Acc:6273]	KCNK10	14	88649113	88793251	-1	0.000282913	0.0221997	-2.78907	0.144679
ENSG00000173846	polo-like kinase 3 [Source:HGNC Symbol;Acc:2154]	PLK3	1	45265897	45271662	1	0.000292193	0.0228186	-1.31942	0.400697
ENSG00000189233	nuclear GTPase, germinal center associated [Source:HGNC Symbol;Acc:33550]	NUGGC	8	27879481	27941388	-1	0.000294902	0.0229399	4.31876	19.9561
ENSG00000239951	immunoglobulin kappa variable 3-20 [Source:HGNC Symbol;Acc:5817]	IGKV3-20	2	89442057	89442643	-1	0.000297181	0.0230269	3.64238	12.4872
ENSG00000142396	endogenous retrovirus group K3, member 1 [Source:HGNC Symbol;Acc:30466]	ERVK3-1	19	58816715	58827023	1	0.000299185	0.0230919	-1.00091	0.499685
ENSG00000131398	potassium voltage-gated channel, Shaw-related subfamily, member 3 [Source:HGNC Symbol;Acc:6235]	KCNC3	19	50815194	50836772	-1	0.000300721	0.0231205	-1.75749	0.295762
ENSG00000260793		RP5-882C2.2	17	42298769	42301078	1	0.000302418	0.0231613	-1.59913	0.330077
ENSG00000162804	sushi, nidogen and EGF-like domains 1 [Source:HGNC Symbol;Acc:24696]	SNED1	2	241938255	242034983	1	0.000305073	0.0232747	-1.03936	0.486544
ENSG00000078668	voltage-dependent anion channel 3 [Source:HGNC Symbol;Acc:12674]	VDAC3	8	42249142	42263415	1	0.000309999	0.0235599	0.843354	1.79422
ENSG00000105426	protein tyrosine phosphatase, receptor type, S [Source:HGNC Symbol;Acc:9681]	PTPRS	19	5158506	5340814	-1	0.000311634	0.0235938	-1.4449	0.367317
ENSG00000135409	anti-Mullerian hormone receptor, type II [Source:HGNC Symbol;Acc:465]	AMHR2	12	53817639	53825318	1	0.000313604	0.0236527	2.04372	4.12307
ENSG00000008710	polycystic kidney disease 1 (autosomal dominant) [Source:HGNC Symbol;Acc:9008]	PKD1	16	2138711	2185899	-1	0.000316456	0.0237774	-0.811475	0.569799
ENSG00000204934	ATP6V0E2 antisense RNA 1 [Source:HGNC Symbol;Acc:44180]	ATP6V0E2-AS1	7	149564786	149577699	-1	0.000322496	0.0241397	-1.65608	0.3173
ENSG00000115993	trafficking protein, kinesin binding 2 [Source:HGNC Symbol;Acc:13206]	TRAK2	2	202241930	202316302	-1	0.000326055	0.0242233	0.823186	1.76931
ENSG00000162882	3-hydroxyanthranilate 3,4-dioxygenase [Source:HGNC Symbol;Acc:4796]	HAAO	2	42994229	43019733	-1	0.000325805	0.0242233	-1.20939	0.432451
ENSG00000072274	transferrin receptor [Source:HGNC Symbol;Acc:11763]	TFRC	3	195754054	195809060	-1	0.000330132	0.0243439	1.18021	2.2661
ENSG00000256269	hydroxymethylbilane synthase [Source:HGNC Symbol;Acc:4982]	HMBS	11	118955576	118964259	1	0.00032957	0.0243439	1.06336	2.08979
ENSG00000182463	teashirt zinc finger homeobox 2 [Source:HGNC Symbol;Acc:13010]	TSHZ2	20	51588946	52111869	1	0.000332523	0.0244293	5.93284	61.0889
ENSG00000128268	mannosyl (beta-1,4-)-glycoprotein beta-1,4-N-acetylglucosaminyltransferase [Source:HGNC Symbol;Acc:7046]	MGAT3	22	39853349	39888199	1	0.00033697	0.0246647	1.73908	3.33822
ENSG00000262098		CTD-2561B21.10	17	78997345	78999303	-1	0.000338444	0.0246815	-3.02565	0.122797
ENSG00000184792	oxysterol binding protein 2 [Source:HGNC Symbol;Acc:8504]	OSBP2	22	31089769	31303811	1	0.000341276	0.0247064	1.26379	2.40126
ENSG00000061794	mitochondrial ribosomal protein S35 [Source:HGNC Symbol;Acc:16635]	MRPS35	12	27863706	27909228	1	0.000340205	0.0247064	0.794351	1.7343
ENSG00000162595	DIRAS family, GTP-binding RAS-like 3 [Source:HGNC Symbol;Acc:687]	DIRAS3	1	68511645	68517314	-1	0.000345011	0.024886	-2.89644	0.134303
ENSG00000114841	dynein, axonemal, heavy chain 1 [Source:HGNC Symbol;Acc:2940]	DNAH1	3	52350335	52434507	1	0.000349142	0.0250927	-0.910621	0.531956
ENSG00000161609	coiled-coil domain containing 155 [Source:HGNC Symbol;Acc:26520]	CCDC155	19	49891475	49921251	1	0.000355387	0.0253839	4.13044	17.514
ENSG00000122877	early growth response 2 [Source:HGNC Symbol;Acc:3239]	EGR2	10	64571756	64679660	-1	0.000355753	0.0253839	-3.08867	0.117548
ENSG00000029534	ankyrin 1, erythrocytic [Source:HGNC Symbol;Acc:492]	ANK1	8	41510739	41754280	-1	0.000358495	0.0254878	1.77695	3.42701
ENSG00000119888	epithelial cell adhesion molecule [Source:HGNC Symbol;Acc:11529]	EPCAM	2	47572297	47614740	1	0.000360835	0.0255626	2.356	5.1195
ENSG00000187017	espin [Source:HGNC Symbol;Acc:13281]	ESPN	1	6484848	6521430	1	0.000365724	0.0258167	2.60706	6.0926
ENSG00000119630	placental growth factor [Source:HGNC Symbol;Acc:8893]	PGF	14	75408537	75422487	-1	0.00036955	0.0259943	1.98899	3.96958
ENSG00000105352	carcinoembryonic antigen-related cell adhesion molecule 4 [Source:HGNC Symbol;Acc:1816]	CEACAM4	19	42125344	42133442	-1	0.0003709	0.0259971	-1.32795	0.398333
ENSG00000204789	zinc finger protein 204, pseudogene [Source:HGNC Symbol;Acc:12995]	ZNF204P	6	27325604	27339304	-1	0.000374517	0.0261581	-1.60974	0.327657
ENSG00000169877	alpha hemoglobin stabilizing protein [Source:HGNC Symbol;Acc:18075]	AHSP	16	31539185	31540124	1	0.000378685	0.0262095	1.77735	3.42796
ENSG00000205702	cytochrome P450, family 2, subfamily D, polypeptide 7, pseudogene [Source:HGNC Symbol;Acc:2624]	CYP2D7P	22	42536214	42540576	-1	0.000377526	0.0262095	-1.38427	0.383083
ENSG00000167600	cytochrome P450, family 2, subfamily S, polypeptide 1 [Source:HGNC Symbol;Acc:15654]	CYP2S1	19	41698954	41713444	1	0.000380538	0.0262095	-1.56829	0.337207
ENSG00000174938	seizure related 6 homolog (mouse)-like 2 [Source:HGNC Symbol;Acc:30844]	SEZ6L2	16	29882480	29910868	-1	0.00037935	0.0262095	-2.04021	0.243128
ENSG00000198848	carboxylesterase 1 [Source:HGNC Symbol;Acc:1863]	CES1	16	55836763	55867249	-1	0.000382107	0.0262266	2.59107	6.02543
ENSG00000150768	dihydrolipoamide S-acetyltransferase [Source:HGNC Symbol;Acc:2896]	DLAT	11	111895538	111935114	1	0.000387999	0.0265391	0.948178	1.92943
ENSG00000080819	coproporphyrinogen oxidase [Source:HGNC Symbol;Acc:2321]	CPOX	3	98239976	98312567	-1	0.00039116	0.0266634	0.980548	1.97321
ENSG00000099904	zinc finger, DHHC-type containing 8 [Source:HGNC Symbol;Acc:18474]	ZDHHC8	22	20116979	20135530	1	0.00040115	0.0271819	-0.7226	0.606004
ENSG00000172037	laminin, beta 2 (laminin S) [Source:HGNC Symbol;Acc:6487]	LAMB2	3	49158547	49170551	-1	0.000401507	0.0271819	-1.19981	0.435334
ENSG00000211934	immunoglobulin heavy variable 1-2 [Source:HGNC Symbol;Acc:5550]	IGHV1-2	14	106452671	106453170	-1	0.000405731	0.0273744	3.88308	14.7544
ENSG00000071794	helicase-like transcription factor [Source:HGNC Symbol;Acc:11099]	HLTF	3	148747914	148804341	-1	0.000408701	0.0274813	1.12792	2.18544
ENSG00000140279	dual oxidase 2 [Source:HGNC Symbol;Acc:13273]	DUOX2	15	45384848	45406542	-1	0.000415274	0.027829	-3.98623	0.0630992
ENSG00000102743	solute carrier family 25 (mitochondrial carrier; ornithine transporter) member 15 [Source:HGNC Symbol;Acc:10985]	SLC25A15	13	41363548	41384247	1	0.000418851	0.0279742	1.02425	2.0339
ENSG00000075223	sema domain, immunoglobulin domain (Ig), short basic domain, secreted, (semaphorin) 3C [Source:HGNC Symbol;Acc:10725]	SEMA3C	7	80371854	80551675	-1	0.000422101	0.0280027	1.46227	2.75542
ENSG00000105173	cyclin E1 [Source:HGNC Symbol;Acc:1589]	CCNE1	19	30302805	30315215	1	0.000421285	0.0280027	1.05088	2.07179
ENSG00000157514	TSC22 domain family, member 3 [Source:HGNC Symbol;Acc:3051]	TSC22D3	X	106956451	107020572	-1	0.000424814	0.0280887	-1.06263	0.47876
ENSG00000179388	early growth response 3 [Source:HGNC Symbol;Acc:3240]	EGR3	8	22545172	22550815	-1	0.000430473	0.0283683	-2.17227	0.221861
ENSG00000101019	ubiquinol-cytochrome c reductase complex assembly factor 1 [Source:HGNC Symbol;Acc:15891]	UQCC1	20	33890369	33999944	-1	0.000446078	0.0292027	0.735496	1.66497
ENSG00000120265	protein-L-isoaspartate (D-aspartate) O-methyltransferase [Source:HGNC Symbol;Acc:8728]	PCMT1	6	150070579	150132556	1	0.000446005	0.0292027	0.705665	1.6309
ENSG00000167378	immunity-related GTPase family, Q [Source:HGNC Symbol;Acc:24868]	IRGQ	19	44088521	44100287	-1	0.000451217	0.0294419	-1.07791	0.473715
ENSG00000180817	pyrophosphatase (inorganic) 1 [Source:HGNC Symbol;Acc:9226]	PPA1	10	71962586	71993667	-1	0.000452971	0.0294588	0.927658	1.90219
ENSG00000186301	macrophage stimulating 1 (hepatocyte growth factor-like) pseudogene 2 [Source:HGNC Symbol;Acc:7383]	MST1P2	1	16972069	16976914	1	0.000454446	0.0294588	-2.16522	0.222948
ENSG00000149499	echinoderm microtubule associated protein like 3 [Source:HGNC Symbol;Acc:26666]	EML3	11	62369690	62380237	-1	0.000461208	0.0297838	-0.704212	0.613778
ENSG00000155367	protein phosphatase, Mg2+/Mn2+ dependent, 1J [Source:HGNC Symbol;Acc:20785]	PPM1J	1	113252616	113258099	-1	0.000462463	0.0297838	-1.96403	0.256312
ENSG00000196843	AT rich interactive domain 5A (MRF1-like) [Source:HGNC Symbol;Acc:17361]	ARID5A	2	97202480	97218375	1	0.000466197	0.0299272	-1.06496	0.477986
ENSG00000241755	immunoglobulin kappa variable 1-9 [Source:HGNC Symbol;Acc:5744]	IGKV1-9	2	89309479	89310012	-1	0.000469927	0.0300377	4.89543	29.7626
ENSG00000147614	ATPase, H+ transporting, lysosomal 38kDa, V0 subunit d2 [Source:HGNC Symbol;Acc:18266]	ATP6V0D2	8	86999552	87166457	1	0.000471464	0.0300377	4.15176	17.7748
ENSG00000100312	acrosin [Source:HGNC Symbol;Acc:126]	ACR	22	51176624	51183762	1	0.000472462	0.0300377	-1.79347	0.288478
ENSG00000134516	dedicator of cytokinesis 2 [Source:HGNC Symbol;Acc:2988]	DOCK2	5	169064251	169510386	1	0.000476317	0.0300899	-0.70539	0.613277
ENSG00000117834	solute carrier family 5 (sodium/sugar cotransporter), member 9 [Source:HGNC Symbol;Acc:22146]	SLC5A9	1	48688357	48714316	1	0.000475625	0.0300899	-1.6092	0.327779
ENSG00000123358	nuclear receptor subfamily 4, group A, member 1 [Source:HGNC Symbol;Acc:7980]	NR4A1	12	52416616	52453291	1	0.000478018	0.0301015	-2.28435	0.205277
ENSG00000211679	immunoglobulin lambda constant 3 (Kern-Oz+ marker) [Source:HGNC Symbol;Acc:5857]	IGLC3	22	23248512	23248973	1	0.00048091	0.0301878	3.62218	12.3136
ENSG00000118156	zinc finger protein 541 [Source:HGNC Symbol;Acc:25294]	ZNF541	19	48023942	48059113	-1	0.000485318	0.0303684	2.8676	7.29852
ENSG00000144824	pleckstrin homology-like domain, family B, member 2 [Source:HGNC Symbol;Acc:29573]	PHLDB2	3	111451344	111695364	1	0.000490317	0.0305847	-2.04071	0.243044
ENSG00000050767	collagen, type XXIII, alpha 1 [Source:HGNC Symbol;Acc:22990]	COL23A1	5	177664619	178017556	-1	0.000499981	0.0310897	1.55084	2.92988
ENSG00000088881	early B-cell factor 4 [Source:HGNC Symbol;Acc:29278]	EBF4	20	2673524	2740753	1	0.000501769	0.0311034	-1.97663	0.254082
ENSG00000156140	ADAM metallopeptidase with thrombospondin type 1 motif, 3 [Source:HGNC Symbol;Acc:219]	ADAMTS3	4	73146686	73434516	-1	0.000505684	0.0312484	1.85015	3.60538
ENSG00000148143	zinc finger protein 462 [Source:HGNC Symbol;Acc:21684]	ZNF462	9	109625378	109775915	1	0.000508201	0.0313064	-1.20688	0.433205
ENSG00000087245	matrix metallopeptidase 2 (gelatinase A, 72kDa gelatinase, 72kDa type IV collagenase) [Source:HGNC Symbol;Acc:7166]	MMP2	16	55423612	55540603	1	0.00051666	0.0316311	-1.24043	0.423247
ENSG00000235098	ankyrin repeat domain 65 [Source:HGNC Symbol;Acc:42950]	ANKRD65	1	1353800	1357149	-1	0.000516285	0.0316311	-2.7631	0.147307
ENSG00000186152	leukocyte immunoglobulin-like receptor pseudogene 1 [Source:HGNC Symbol;Acc:15496]	LILRP1	19	55208383	55212683	1	0.000540881	0.0328692	3.08087	8.46122
ENSG00000119333	WD repeat domain 34 [Source:HGNC Symbol;Acc:28296]	WDR34	9	131395940	131419066	-1	0.000541855	0.0328692	-0.863303	0.549692
ENSG00000153291	solute carrier family 25, member 27 [Source:HGNC Symbol;Acc:21065]	SLC25A27	6	46620678	46645930	1	0.000539726	0.0328692	-1.3419	0.394502
ENSG00000196104	sparc/osteonectin, cwcv and kazal-like domains proteoglycan (testican) 3 [Source:HGNC Symbol;Acc:13565]	SPOCK3	4	167654535	168155947	-1	0.000543748	0.0328835	-1.50416	0.352536
ENSG00000167604	nuclear factor of kappa light polypeptide gene enhancer in B-cells inhibitor, delta [Source:HGNC Symbol;Acc:15671]	NFKBID	19	36378555	36393205	-1	0.000548676	0.0330334	-1.44305	0.367789
ENSG00000171509	relaxin/insulin-like family peptide receptor 1 [Source:HGNC Symbol;Acc:19718]	RXFP1	4	159236463	159574524	1	0.000549557	0.0330334	-2.74457	0.149212
ENSG00000249353	nucleophosmin 1 (nucleolar phosphoprotein B23, numatrin) pseudogene 27 [Source:HGNC Symbol;Acc:45206]	NPM1P27	5	93018544	93019373	-1	0.000553556	0.0331733	0.870794	1.82867
ENSG00000175592	FOS-like antigen 1 [Source:HGNC Symbol;Acc:13718]	FOSL1	11	65659520	65668044	-1	0.000559105	0.0334048	-1.66847	0.314587
ENSG00000221947	XK, Kell blood group complex subunit-related family, member 9 [Source:HGNC Symbol;Acc:20937]	XKR9	8	71581600	71702606	1	0.000571472	0.0335189	4.00953	16.106
ENSG00000211895	immunoglobulin heavy constant alpha 1 [Source:HGNC Symbol;Acc:5478]	IGHA1	14	106173457	106175002	-1	0.000571135	0.0335189	3.53441	11.5868
ENSG00000206172	hemoglobin, alpha 1 [Source:HGNC Symbol;Acc:4823]	HBA1	16	226679	227521	1	0.00056418	0.0335189	2.70576	6.52402
ENSG00000136830	family with sequence similarity 129, member B [Source:HGNC Symbol;Acc:25282]	FAM129B	9	130267618	130341268	-1	0.000572843	0.0335189	1.34939	2.54805
ENSG00000176155	coiled-coil domain containing 57 [Source:HGNC Symbol;Acc:27564]	CCDC57	17	80059336	80170706	-1	0.000565604	0.0335189	-0.713412	0.609876
ENSG00000161681	SH3 and multiple ankyrin repeat domains 1 [Source:HGNC Symbol;Acc:15474]	SHANK1	19	51165084	51222707	-1	0.000566457	0.0335189	-1.71725	0.304129
ENSG00000196960		RP11-192P3.5	10	31650356	31688682	-1	0.000569332	0.0335189	-1.98058	0.253388
ENSG00000177169	unc-51 like autophagy activating kinase 1 [Source:HGNC Symbol;Acc:12558]	ULK1	12	132379196	132407712	1	0.000585879	0.0341809	-0.817558	0.567402
ENSG00000250361	glycophorin B (MNS blood group) [Source:HGNC Symbol;Acc:4703]	GYPB	4	144917257	145061844	-1	0.000590165	0.0343034	2.47839	5.57275
ENSG00000154237	leucine-rich repeat kinase 1 [Source:HGNC Symbol;Acc:18608]	LRRK1	15	101459420	101610317	1	0.000593168	0.0343034	-0.737063	0.59996
ENSG00000145708	corticotropin releasing hormone binding protein [Source:HGNC Symbol;Acc:2356]	CRHBP	5	76248538	76276983	1	0.000592557	0.0343034	-1.34299	0.394203
ENSG00000091483	fumarate hydratase [Source:HGNC Symbol;Acc:3700]	FH	1	241660903	241683061	-1	0.000599126	0.0344471	0.704136	1.62917
ENSG00000188779	SKI family transcriptional corepressor 1 [Source:HGNC Symbol;Acc:21326]	SKOR1	15	68112042	68126899	1	0.000598126	0.0344471	-1.45147	0.365649
ENSG00000088992	tescalcin [Source:HGNC Symbol;Acc:26065]	TESC	12	117476728	117537284	-1	0.000603415	0.0345503	1.34612	2.54228
ENSG00000196159	FAT atypical cadherin 4 [Source:HGNC Symbol;Acc:23109]	FAT4	4	126237554	126414087	1	0.000604404	0.0345503	-1.36581	0.388017
ENSG00000211966	immunoglobulin heavy variable 5-51 [Source:HGNC Symbol;Acc:5659]	IGHV5-51	14	107034729	107035221	-1	0.000611028	0.0348286	3.0051	8.02831
ENSG00000076555	acetyl-CoA carboxylase beta [Source:HGNC Symbol;Acc:85]	ACACB	12	109554400	109706031	1	0.000617598	0.0351022	-0.855396	0.552714
ENSG00000158966	cache domain containing 1 [Source:HGNC Symbol;Acc:29314]	CACHD1	1	64936428	65158741	1	0.000621198	0.035206	-1.27541	0.413108
ENSG00000196569	laminin, alpha 2 [Source:HGNC Symbol;Acc:6482]	LAMA2	6	129204342	129837714	1	0.000627804	0.0354377	3.98192	15.8007
ENSG00000243302		RP11-274B21.2	7	128291239	128292388	1	0.000630647	0.0354377	-0.880042	0.543352
ENSG00000198178	C-type lectin domain family 4, member C [Source:HGNC Symbol;Acc:13258]	CLEC4C	12	7882011	7904201	-1	0.00062959	0.0354377	-2.31844	0.200484
ENSG00000188536	hemoglobin, alpha 2 [Source:HGNC Symbol;Acc:4824]	HBA2	16	222846	223709	1	0.000633699	0.0355086	2.74931	6.72394
ENSG00000120278	pleckstrin homology domain containing, family G (with RhoGef domain) member 1 [Source:HGNC Symbol;Acc:20884]	PLEKHG1	6	150920999	151164799	1	0.00064566	0.0358948	1.25766	2.39108
ENSG00000181163	nucleophosmin (nucleolar phosphoprotein B23, numatrin) [Source:HGNC Symbol;Acc:7910]	NPM1	5	170814120	170838141	1	0.00064602	0.0358948	0.906706	1.87476
ENSG00000238184	CD81 antisense RNA 1 [Source:HGNC Symbol;Acc:49384]	CD81-AS1	11	2349979	2399222	-1	0.000644567	0.0358948	-2.07666	0.237063
ENSG00000111341	matrix Gla protein [Source:HGNC Symbol;Acc:7060]	MGP	12	15034115	15038860	-1	0.000652716	0.0361138	3.86253	14.5458
ENSG00000116604	myocyte enhancer factor 2D [Source:HGNC Symbol;Acc:6997]	MEF2D	1	156433519	156470620	-1	0.000653602	0.0361138	-0.950342	0.51751
ENSG00000196123	KIAA0895-like [Source:HGNC Symbol;Acc:34408]	KIAA0895L	16	67209505	67217943	-1	0.00066191	0.0364712	-0.856713	0.552209
ENSG00000101825	matrix-remodelling associated 5 [Source:HGNC Symbol;Acc:7539]	MXRA5	X	3226606	3264682	-1	0.000669928	0.0365074	2.77869	6.86227
ENSG00000230715		RP11-274B21.4	7	128292895	128293719	1	0.000669294	0.0365074	-0.852016	0.55401
ENSG00000144031	ankyrin repeat domain 53 [Source:HGNC Symbol;Acc:25691]	ANKRD53	2	71205510	71212626	1	0.000668679	0.0365074	-1.85202	0.277005
ENSG00000118946	protocadherin 17 [Source:HGNC Symbol;Acc:14267]	PCDH17	13	58205944	58303445	1	0.00066509	0.0365074	-3.23811	0.105982
ENSG00000211685	immunoglobulin lambda constant 7 [Source:HGNC Symbol;Acc:5861]	IGLC7	22	23264766	23265203	1	0.000681114	0.0366151	6.48981	89.8728
ENSG00000211949	immunoglobulin heavy variable 3-23 [Source:HGNC Symbol;Acc:5588]	IGHV3-23	14	106725201	106725733	-1	0.00068298	0.0366151	3.42902	10.7705
ENSG00000111845	PAK1 interacting protein 1 [Source:HGNC Symbol;Acc:20882]	PAK1IP1	6	10694928	10710015	1	0.00067908	0.0366151	0.863654	1.81964
ENSG00000204065	transcription elongation factor A (SII)-like 5 [Source:HGNC Symbol;Acc:22282]	TCEAL5	X	102528619	102531800	-1	0.000675244	0.0366151	-1.47626	0.359419
ENSG00000075426	FOS-like antigen 2 [Source:HGNC Symbol;Acc:3798]	FOSL2	2	28615315	28640179	1	0.000679154	0.0366151	-1.47914	0.358704
ENSG00000246982		RP1-179N16.6	6	36114475	36164982	-1	0.000682295	0.0366151	-1.59537	0.330938
ENSG00000163751	carboxypeptidase A3 (mast cell) [Source:HGNC Symbol;Acc:2298]	CPA3	3	148583043	148614983	1	0.000689792	0.0366338	-0.855878	0.552529
ENSG00000154358	obscurin, cytoskeletal calmodulin and titin-interacting RhoGEF [Source:HGNC Symbol;Acc:15719]	OBSCN	1	228395831	228566577	1	0.000690638	0.0366338	-1.0964	0.467682
ENSG00000164007	claudin 19 [Source:HGNC Symbol;Acc:2040]	CLDN19	1	43198764	43205925	-1	0.000689814	0.0366338	-2.15106	0.225147
ENSG00000243979		RP11-347C18.1	8	95903467	95904335	1	0.000690716	0.0366338	-2.39487	0.19014
ENSG00000171552	BCL2-like 1 [Source:HGNC Symbol;Acc:992]	BCL2L1	20	30252255	30311792	-1	0.000695964	0.0368137	0.681034	1.60329
ENSG00000243264	immunoglobulin kappa variable 2D-29 [Source:HGNC Symbol;Acc:5800]	IGKV2D-29	2	89986322	89987079	1	0.000699326	0.0368625	5.80476	55.8992
ENSG00000256043	cathepsin O [Source:HGNC Symbol;Acc:2542]	CTSO	4	156845270	156875069	-1	0.000700602	0.0368625	-1.07947	0.473202
ENSG00000111674	enolase 2 (gamma, neuronal) [Source:HGNC Symbol;Acc:3353]	ENO2	12	7022909	7032861	1	0.000705764	0.0370358	-0.873453	0.545839
ENSG00000213366	glutathione S-transferase mu 2 (muscle) [Source:HGNC Symbol;Acc:4634]	GSTM2	1	110210644	110252171	1	0.000709762	0.0370496	-1.06115	0.479251
ENSG00000087074	protein phosphatase 1, regulatory subunit 15A [Source:HGNC Symbol;Acc:14375]	PPP1R15A	19	49375649	49379314	1	0.000708653	0.0370496	-1.12185	0.459503
ENSG00000166797	family with sequence similarity 96, member A [Source:HGNC Symbol;Acc:26235]	FAM96A	15	64364758	64386217	-1	0.00071233	0.037086	0.776083	1.71248
ENSG00000182871	collagen, type XVIII, alpha 1 [Source:HGNC Symbol;Acc:2195]	COL18A1	21	46825052	46933634	1	0.000715105	0.037133	1.27679	2.42299
ENSG00000184545	dual specificity phosphatase 8 [Source:HGNC Symbol;Acc:3074]	DUSP8	11	1575274	1593150	-1	0.000723636	0.0374779	-3.48713	0.0891802
ENSG00000187715	kelch repeat and BTB (POZ) domain containing 12 [Source:HGNC Symbol;Acc:25731]	KBTBD12	3	127634075	127706514	1	0.000732971	0.0376664	2.21004	4.62689
ENSG00000050628	prostaglandin E receptor 3 (subtype EP3) [Source:HGNC Symbol;Acc:9595]	PTGER3	1	71318036	71513491	-1	0.000732555	0.0376664	2.07817	4.22272
ENSG00000229151		RP11-348F1.3	X	51099796	51139314	-1	0.000729962	0.0376664	-2.66419	0.157761
ENSG00000109971	heat shock 70kDa protein 8 [Source:HGNC Symbol;Acc:5241]	HSPA8	11	122928197	122933938	-1	0.000737599	0.0378062	0.870441	1.82822
ENSG00000019582	CD74 molecule, major histocompatibility complex, class II invariant chain [Source:HGNC Symbol;Acc:1697]	CD74	5	149781200	149792492	-1	0.00074205	0.0379364	-0.993736	0.502176
ENSG00000107295	SH3-domain GRB2-like 2 [Source:HGNC Symbol;Acc:10831]	SH3GL2	9	17579080	17797127	1	0.000755934	0.0384212	4.23442	18.823
ENSG00000137210	transmembrane protein 14B [Source:HGNC Symbol;Acc:21384]	TMEM14B	6	10747992	10852986	1	0.000759645	0.0384212	0.763081	1.69711
ENSG00000179820	myeloid-associated differentiation marker [Source:HGNC Symbol;Acc:7544]	MYADM	19	54369477	54379691	1	0.000757516	0.0384212	-0.977732	0.507777
ENSG00000149922	T-box 6 [Source:HGNC Symbol;Acc:11605]	TBX6	16	30097114	30103208	-1	0.000760674	0.0384212	-1.32774	0.398391
ENSG00000104856	v-rel avian reticuloendotheliosis viral oncogene homolog B [Source:HGNC Symbol;Acc:9956]	RELB	19	45504688	45541452	1	0.000761218	0.0384212	-1.64031	0.320788
ENSG00000125868	destrin (actin depolymerizing factor) [Source:HGNC Symbol;Acc:15750]	DSTN	20	17550508	17590564	1	0.000767688	0.0386494	0.74899	1.68062
ENSG00000112212	translocator protein 2 [Source:HGNC Symbol;Acc:21256]	TSPO2	6	41010293	41012076	1	0.00077387	0.038862	2.17051	4.50182
ENSG00000182993	chromosome 12 open reading frame 60 [Source:HGNC Symbol;Acc:28726]	C12orf60	12	14956506	15059520	1	0.000782127	0.0390788	1.72609	3.3083
ENSG00000252949		AL136303.1	6	20422549	20422632	1	0.000780545	0.0390788	-1.7798	0.291223
ENSG00000164284	GrpE-like 2, mitochondrial (E. coli) [Source:HGNC Symbol;Acc:21060]	GRPEL2	5	148724993	148734146	1	0.000786183	0.0391581	1.01745	2.02433
ENSG00000036530	cytochrome P450, family 46, subfamily A, polypeptide 1 [Source:HGNC Symbol;Acc:2641]	CYP46A1	14	100150641	100193638	1	0.000787664	0.0391581	-2.36896	0.193586
ENSG00000163554	spectrin, alpha, erythrocytic 1 (elliptocytosis 2) [Source:HGNC Symbol;Acc:11272]	SPTA1	1	158580496	158656488	-1	0.000790693	0.0391867	1.43364	2.70128
ENSG00000198286	caspase recruitment domain family, member 11 [Source:HGNC Symbol;Acc:16393]	CARD11	7	2945775	3083579	-1	0.000792189	0.0391867	-1.04973	0.483058
ENSG00000162543	UBX domain protein 10 [Source:HGNC Symbol;Acc:26354]	UBXN10	1	20512578	20522541	1	0.000795694	0.0392622	2.35479	5.11519
ENSG00000242173	Rho GDP dissociation inhibitor (GDI) gamma [Source:HGNC Symbol;Acc:680]	ARHGDIG	16	318726	333003	1	0.000798098	0.0392831	3.12996	8.75413
ENSG00000211640	immunoglobulin lambda variable 6-57 [Source:HGNC Symbol;Acc:5927]	IGLV6-57	22	22550113	22550860	1	0.000800903	0.0393235	4.10587	17.2183
ENSG00000065154	ornithine aminotransferase [Source:HGNC Symbol;Acc:8091]	OAT	10	126085872	126107545	-1	0.000807642	0.0395565	0.854075	1.8076
ENSG00000073737	dehydrogenase/reductase (SDR family) member 9 [Source:HGNC Symbol;Acc:16888]	DHRS9	2	169921299	169952677	1	0.000812663	0.0397044	2.03018	4.08455
ENSG00000103740	acyl-CoA synthetase bubblegum family member 1 [Source:HGNC Symbol;Acc:29567]	ACSBG1	15	78459810	78538030	-1	0.00081859	0.0398957	2.37645	5.19258
ENSG00000139668	WD repeat and FYVE domain containing 2 [Source:HGNC Symbol;Acc:20482]	WDFY2	13	52158644	52336171	1	0.00082805	0.0402579	-0.682633	0.623027
ENSG00000118263	Kruppel-like factor 7 (ubiquitous) [Source:HGNC Symbol;Acc:6350]	KLF7	2	207938861	208031991	-1	0.000830355	0.0402712	-0.879128	0.543696
ENSG00000211965	immunoglobulin heavy variable 3-49 [Source:HGNC Symbol;Acc:5607]	IGHV3-49	14	107012938	107013477	-1	0.000832718	0.0402873	3.85933	14.5135
ENSG00000004779	NADH dehydrogenase (ubiquinone) 1, alpha/beta subcomplex, 1, 8kDa [Source:HGNC Symbol;Acc:7694]	NDUFAB1	16	23592323	23607677	-1	0.000837495	0.0404198	0.740324	1.67055
ENSG00000232618		RP11-439L18.1	6	143271348	143277783	1	0.00084258	0.0405665	-2.7463	0.149032
ENSG00000053328	methyltransferase like 24 [Source:HGNC Symbol;Acc:21566]	METTL24	6	110567131	110679475	-1	0.000844644	0.0405674	-2.8763	0.136191
ENSG00000119280	chromosome 1 open reading frame 198 [Source:HGNC Symbol;Acc:25900]	C1orf198	1	230972865	231005335	-1	0.000852818	0.0406918	1.03101	2.04345
ENSG00000232815	long intergenic non-protein coding RNA 537 [Source:HGNC Symbol;Acc:43654]	LINC00537	9	68413482	68414196	-1	0.000853386	0.0406918	-1.7657	0.294084
ENSG00000204121		AC068134.5	2	233280528	233284526	-1	0.000851313	0.0406918	-2.33482	0.198221
ENSG00000265443		CTD-2349P21.6	17	29053323	29054582	-1	0.00085996	0.040809	-1.60325	0.329135
ENSG00000138378	signal transducer and activator of transcription 4 [Source:HGNC Symbol;Acc:11365]	STAT4	2	191894302	192016322	-1	0.000859135	0.040809	-1.77977	0.291229
ENSG00000072682	prolyl 4-hydroxylase, alpha polypeptide II [Source:HGNC Symbol;Acc:8547]	P4HA2	5	131527531	131631008	-1	0.000870233	0.0411152	-1.48322	0.357691
ENSG00000261770		CTC-459F4.1	19	28248092	28251757	-1	0.000870558	0.0411152	-1.63399	0.322196
ENSG00000164961	KIAA0196 [Source:HGNC Symbol;Acc:28984]	KIAA0196	8	126036502	126104082	-1	0.000877337	0.0413369	-0.732324	0.601933
ENSG00000240401		AC012358.8	2	55535628	55573185	1	0.000884674	0.0415839	-1.75937	0.295377
ENSG00000243466	immunoglobulin kappa variable 1-5 [Source:HGNC Symbol;Acc:5741]	IGKV1-5	2	89246819	89247475	-1	0.000898549	0.0418395	4.10508	17.2089
ENSG00000103381	calcineurin-like phosphoesterase domain containing 1 [Source:HGNC Symbol;Acc:25632]	CPPED1	16	12756919	12897874	-1	0.000892347	0.0418395	0.934068	1.91066
ENSG00000264290		RP11-68I3.4	17	27896598	27897537	1	0.000894974	0.0418395	-1.67506	0.313153
ENSG00000254281		KB-1507C5.4	8	103991013	104012412	1	0.000897655	0.0418395	-1.86007	0.275463
ENSG00000167244	insulin-like growth factor 2 (somatomedin A) [Source:HGNC Symbol;Acc:5466]	IGF2	11	2150342	2170833	-1	0.000901625	0.0418844	2.74733	6.71472
ENSG00000027001	mitochondrial intermediate peptidase [Source:HGNC Symbol;Acc:7104]	MIPEP	13	24304328	24463558	-1	0.000905028	0.0419443	0.837364	1.78678
ENSG00000211890	immunoglobulin heavy constant alpha 2 (A2m marker) [Source:HGNC Symbol;Acc:5479]	IGHA2	14	106053226	106054732	-1	0.000909267	0.0419496	2.93155	7.6293
ENSG00000169288	mitochondrial ribosomal protein L1 [Source:HGNC Symbol;Acc:14275]	MRPL1	4	78783674	78873944	1	0.000909373	0.0419496	0.811664	1.75523
ENSG00000174173	tRNA methyltransferase 10 homolog C (S. cerevisiae) [Source:HGNC Symbol;Acc:26022]	TRMT10C	3	101280706	101285290	1	0.000912592	0.0420004	0.916059	1.88695
ENSG00000197558	SCO-spondin [Source:HGNC Symbol;Acc:21998]	SSPO	7	149473131	149531068	1	0.000920585	0.0422702	-1.56344	0.338344
ENSG00000125257	ATP-binding cassette, sub-family C (CFTR/MRP), member 4 [Source:HGNC Symbol;Acc:55]	ABCC4	13	95672083	95953687	-1	0.000932093	0.0426998	0.875395	1.83451
ENSG00000124588	NAD(P)H dehydrogenase, quinone 2 [Source:HGNC Symbol;Acc:7856]	NQO2	6	2988221	3019996	1	0.000943005	0.0428042	1.13566	2.1972
ENSG00000102738	mitochondrial ribosomal protein S31 [Source:HGNC Symbol;Acc:16632]	MRPS31	13	41303432	41345309	-1	0.000938375	0.0428042	0.873382	1.83195
ENSG00000130714	protein-O-mannosyltransferase 1 [Source:HGNC Symbol;Acc:9202]	POMT1	9	134378289	134399193	1	0.00093946	0.0428042	-0.825402	0.564325
ENSG00000184551		AC132872.1	17	80206943	80209703	1	0.000942922	0.0428042	-1.94697	0.25936
ENSG00000127824	tubulin, alpha 4a [Source:HGNC Symbol;Acc:12407]	TUBA4A	2	220114433	220142892	-1	0.000958136	0.042902	1.20349	2.30296
ENSG00000170522	ELOVL fatty acid elongase 6 [Source:HGNC Symbol;Acc:15829]	ELOVL6	4	110967002	111120355	-1	0.000954107	0.042902	1.07207	2.10244
ENSG00000146731	chaperonin containing TCP1, subunit 6A (zeta 1) [Source:HGNC Symbol;Acc:1620]	CCT6A	7	56119323	56131682	1	0.000954976	0.042902	0.793303	1.73304
ENSG00000154274	chromosome 4 open reading frame 19 [Source:HGNC Symbol;Acc:25618]	C4orf19	4	37455563	37625117	1	0.000957363	0.042902	-1.70223	0.30731
ENSG00000158050	dual specificity phosphatase 2 [Source:HGNC Symbol;Acc:3068]	DUSP2	2	96808905	96811179	-1	0.000955233	0.042902	-1.75928	0.295396
ENSG00000166448	transmembrane protein 130 [Source:HGNC Symbol;Acc:25429]	TMEM130	7	98444111	98468394	-1	0.000950781	0.042902	-2.02921	0.244989
ENSG00000100505	tripartite motif containing 9 [Source:HGNC Symbol;Acc:16288]	TRIM9	14	51441980	51562779	-1	0.000961213	0.0429428	-1.30524	0.404655
ENSG00000145824	chemokine (C-X-C motif) ligand 14 [Source:HGNC Symbol;Acc:10640]	CXCL14	5	134906373	134914969	-1	0.000974879	0.0432937	5.19086	36.5261
ENSG00000206052	docking protein 6 [Source:HGNC Symbol;Acc:28301]	DOK6	18	67068291	67516323	1	0.000973794	0.0432937	2.34935	5.09593
ENSG00000168060	N-acetylated alpha-linked acidic dipeptidase-like 1 [Source:HGNC Symbol;Acc:23536]	NAALADL1	11	64812290	64826021	-1	0.000975613	0.0432937	-1.19882	0.435632
ENSG00000175832	ets variant 4 [Source:HGNC Symbol;Acc:3493]	ETV4	17	41605212	41656988	-1	0.000981949	0.0433233	2.24318	4.73439
ENSG00000167447	SMG8 nonsense mediated mRNA decay factor [Source:HGNC Symbol;Acc:25551]	SMG8	17	57286761	57292608	1	0.000988949	0.0433233	1.0349	2.04897
ENSG00000198805	purine nucleoside phosphorylase [Source:HGNC Symbol;Acc:7892]	PNP	14	20937113	20945253	1	0.000983238	0.0433233	0.788385	1.72714
ENSG00000133874	ring finger protein 122 [Source:HGNC Symbol;Acc:21147]	RNF122	8	33405273	33424643	-1	0.00098504	0.0433233	-1.02844	0.490238
ENSG00000023171	GRAM domain containing 1B [Source:HGNC Symbol;Acc:29214]	GRAMD1B	11	123396344	123498482	1	0.000991438	0.0433233	-1.07718	0.473954
ENSG00000111249	cut-like homeobox 2 [Source:HGNC Symbol;Acc:19347]	CUX2	12	111471828	111788358	1	0.000981978	0.0433233	-2.18365	0.220118
ENSG00000253372		RP11-44N11.1	8	123819985	123828756	1	0.00099157	0.0433233	-2.35224	0.195842
ENSG00000211662	immunoglobulin lambda variable 3-21 [Source:HGNC Symbol;Acc:5905]	IGLV3-21	22	23054174	23055688	1	0.00100031	0.0435136	3.66926	12.7221
ENSG00000204771		CTD-3232M19.2	8	145462709	145485885	1	0.000999125	0.0435136	-0.853397	0.55348
ENSG00000241769	long intergenic non-protein coding RNA 893 [Source:HGNC Symbol;Acc:44265]	LINC00893	X	148609130	148622504	-1	0.00100638	0.0435865	-1.34219	0.394421
ENSG00000264270		RP11-474I11.7	17	73679623	73680879	-1	0.00100528	0.0435865	-1.42785	0.371684
ENSG00000182372	ceroid-lipofuscinosis, neuronal 8 (epilepsy, progressive with mental retardation) [Source:HGNC Symbol;Acc:2079]	CLN8	8	1703944	1734738	1	0.00101573	0.0438954	-0.753707	0.593078
ENSG00000198919	DAZ interacting zinc finger protein 3 [Source:HGNC Symbol;Acc:30938]	DZIP3	3	108308529	108413693	1	0.00102001	0.0439846	-0.955625	0.515618
ENSG00000244575	immunoglobulin kappa variable 1-27 [Source:HGNC Symbol;Acc:5735]	IGKV1-27	2	89512908	89513413	-1	0.0010341	0.0440957	4.784	27.5504
ENSG00000026751	SLAM family member 7 [Source:HGNC Symbol;Acc:21394]	SLAMF7	1	160709037	160724611	1	0.00103218	0.0440957	2.36605	5.15528
ENSG00000070182	spectrin, beta, erythrocytic [Source:HGNC Symbol;Acc:11274]	SPTB	14	65213002	65346601	-1	0.00102544	0.0440957	1.60695	3.04607
ENSG00000082516	gem (nuclear organelle) associated protein 5 [Source:HGNC Symbol;Acc:20043]	GEMIN5	5	154266976	154317769	-1	0.00103592	0.0440957	1.00292	2.00405
ENSG00000183508	family with sequence similarity 46, member C [Source:HGNC Symbol;Acc:24712]	FAM46C	1	118148556	118170994	1	0.00103477	0.0440957	0.890678	1.85405
ENSG00000196664	toll-like receptor 7 [Source:HGNC Symbol;Acc:15631]	TLR7	X	12885202	12908499	1	0.00103481	0.0440957	-1.99069	0.251619
ENSG00000211677	immunoglobulin lambda constant 2 (Kern-Oz- marker) [Source:HGNC Symbol;Acc:5856]	IGLC2	22	23243156	23243617	1	0.00104286	0.0441764	3.71799	13.1591
ENSG00000120057	secreted frizzled-related protein 5 [Source:HGNC Symbol;Acc:10779]	SFRP5	10	99526508	99531709	-1	0.0010445	0.0441764	2.11838	4.34207
ENSG00000260773		RP11-352G18.2	15	66607252	66624041	-1	0.00104401	0.0441764	-1.60061	0.329737
ENSG00000214595	echinoderm microtubule associated protein like 6 [Source:HGNC Symbol;Acc:35412]	EML6	2	54950636	55199157	1	0.0010478	0.0442215	-1.35762	0.390224
ENSG00000185986	succinate dehydrogenase complex, subunit A, flavoprotein pseudogene 3 [Source:HGNC Symbol;Acc:18781]	SDHAP3	5	1568637	1594735	-1	0.00105368	0.0443755	-1.12121	0.459709
ENSG00000227502		RP1-249H1.4	6	114189178	114194516	-1	0.00106791	0.0445661	2.61793	6.13871
ENSG00000213965	nudix (nucleoside diphosphate linked moiety X)-type motif 19 [Source:HGNC Symbol;Acc:32036]	NUDT19	19	33182867	33204702	1	0.00106597	0.0445661	0.898271	1.86383
ENSG00000129055	anaphase promoting complex subunit 13 [Source:HGNC Symbol;Acc:24540]	ANAPC13	3	134196548	134205558	-1	0.00106138	0.0445661	0.78161	1.71905
ENSG00000125505	membrane bound O-acyltransferase domain containing 7 [Source:HGNC Symbol;Acc:15505]	MBOAT7	19	54677107	54693733	-1	0.00106944	0.0445661	-0.770445	0.586237
ENSG00000005187	acyl-CoA synthetase medium-chain family member 3 [Source:HGNC Symbol;Acc:10522]	ACSM3	16	20621565	20808903	1	0.00106928	0.0445661	-0.911561	0.53161
ENSG00000240382	immunoglobulin kappa variable 1-17 [Source:HGNC Symbol;Acc:5733]	IGKV1-17	2	89416833	89417335	-1	0.00107667	0.0445861	4.94518	30.8068
ENSG00000211598	immunoglobulin kappa variable 4-1 [Source:HGNC Symbol;Acc:5834]	IGKV4-1	2	89184913	89185669	1	0.0010764	0.0445861	3.4344	10.8108
ENSG00000115758	ornithine decarboxylase 1 [Source:HGNC Symbol;Acc:8109]	ODC1	2	10580094	10588630	-1	0.00107382	0.0445861	0.802829	1.74452
ENSG00000249267	long intergenic non-protein coding RNA 939 [Source:HGNC Symbol;Acc:48631]	LINC00939	12	126443234	126467920	-1	0.00109048	0.0450642	-2.89635	0.134311
ENSG00000133019	cholinergic receptor, muscarinic 3 [Source:HGNC Symbol;Acc:1952]	CHRM3	1	239549865	240078750	1	0.00109492	0.0450735	-0.890763	0.539329
ENSG00000099834	cadherin-related family member 5 [Source:HGNC Symbol;Acc:7521]	CDHR5	11	616565	626078	-1	0.00109525	0.0450735	-1.23869	0.423756
ENSG00000049192	ADAM metallopeptidase with thrombospondin type 1 motif, 6 [Source:HGNC Symbol;Acc:222]	ADAMTS6	5	64444563	64777747	-1	0.00109999	0.0451748	-1.46848	0.361362
ENSG00000160712	interleukin 6 receptor [Source:HGNC Symbol;Acc:6019]	IL6R	1	154377669	154441926	1	0.0011034	0.045221	-0.917917	0.529273
ENSG00000231395		AC124914.3	3	23920472	23920989	-1	0.00110655	0.0452569	-1.5826	0.333879
ENSG00000132423	coenzyme Q3 methyltransferase [Source:HGNC Symbol;Acc:18175]	COQ3	6	99817276	99842080	-1	0.00111876	0.045411	1.11249	2.16218
ENSG00000257576		RP11-153M3.1	12	56904786	56906487	1	0.00111948	0.045411	0.980703	1.97343
ENSG00000144381	heat shock 60kDa protein 1 (chaperonin) [Source:HGNC Symbol;Acc:5261]	HSPD1	2	198351305	198381461	-1	0.00111665	0.045411	0.823151	1.76927
ENSG00000171703	transcription elongation factor A (SII), 2 [Source:HGNC Symbol;Acc:11614]	TCEA2	20	62681189	62703700	1	0.00111801	0.045411	-0.954748	0.515932
ENSG00000170390	doublecortin-like kinase 2 [Source:HGNC Symbol;Acc:19002]	DCLK2	4	150999426	151178609	1	0.0011273	0.0456351	-1.10714	0.464214
ENSG00000104687	glutathione reductase [Source:HGNC Symbol;Acc:4623]	GSR	8	30535583	30585443	-1	0.00113879	0.0459623	0.880221	1.84066
ENSG00000132359	RAP1 GTPase activating protein 2 [Source:HGNC Symbol;Acc:29176]	RAP1GAP2	17	2680350	2941033	1	0.00114002	0.0459623	-0.875924	0.544905
ENSG00000173848	neuroepithelial cell transforming 1 [Source:HGNC Symbol;Acc:14592]	NET1	10	5454514	5500426	1	0.00114708	0.046153	0.868123	1.82529
ENSG00000144891	angiotensin II receptor, type 1 [Source:HGNC Symbol;Acc:336]	AGTR1	3	148415571	148460795	1	0.00115941	0.0463669	3.46278	11.0255
ENSG00000185090	mannosidase, endo-alpha-like [Source:HGNC Symbol;Acc:26452]	MANEAL	1	38259474	38266809	1	0.00115833	0.0463669	1.97088	3.92008
ENSG00000110848	CD69 molecule [Source:HGNC Symbol;Acc:1694]	CD69	12	9905082	9913497	-1	0.00115808	0.0463669	-1.66973	0.314312
ENSG00000184678	histone cluster 2, H2be [Source:HGNC Symbol;Acc:4760]	HIST2H2BE	1	149856010	149858232	-1	0.00117072	0.0467251	-1.10426	0.465142
ENSG00000154134	roundabout, axon guidance receptor, homolog 3 (Drosophila) [Source:HGNC Symbol;Acc:13433]	ROBO3	11	124735282	124751366	1	0.00117946	0.0469796	-0.944035	0.519777
ENSG00000215086	nucleophosmin 1 (nucleolar phosphoprotein B23, numatrin) pseudogene 24 [Source:HGNC Symbol;Acc:45097]	NPM1P24	10	74677399	74678292	-1	0.0011858	0.0471372	0.903502	1.8706
ENSG00000182512	glutaredoxin 5 [Source:HGNC Symbol;Acc:20134]	GLRX5	14	95999840	96011061	1	0.00119363	0.0473538	0.733164	1.66228
ENSG00000142611	PR domain containing 16 [Source:HGNC Symbol;Acc:14000]	PRDM16	1	2985732	3355185	1	0.00120318	0.0476372	-1.65015	0.318607
ENSG00000135919	serpin peptidase inhibitor, clade E (nexin, plasminogen activator inhibitor type 1), member 2 [Source:HGNC Symbol;Acc:8951]	SERPINE2	2	224839829	224904036	-1	0.00120648	0.0476727	0.820154	1.76559
ENSG00000224837	glycine cleavage system protein H pseudogene 5 [Source:HGNC Symbol;Acc:44195]	GCSHP5	1	168025139	168025660	-1	0.00121671	0.0478862	0.972697	1.96251
ENSG00000132535	discs, large homolog 4 (Drosophila) [Source:HGNC Symbol;Acc:2903]	DLG4	17	7093209	7123021	-1	0.00121452	0.0478862	-0.715873	0.608836
ENSG00000183527	proteasome (prosome, macropain) assembly chaperone 1 [Source:HGNC Symbol;Acc:3043]	PSMG1	21	40546695	40555777	-1	0.00122034	0.0479341	0.760256	1.69379
ENSG00000091127	pseudouridylate synthase 7 homolog (S. cerevisiae) [Source:HGNC Symbol;Acc:26033]	PUS7	7	105080108	105162714	-1	0.00122694	0.048098	0.977703	1.96933
ENSG00000259407		RP11-158M2.3	15	86287340	86293512	-1	0.00123595	0.0482718	-2.13273	0.228026
ENSG00000257058		RP11-864I4.4	11	62313471	62315171	1	0.00123624	0.0482718	-2.38604	0.191307
ENSG00000211959	immunoglobulin heavy variable 4-39 [Source:HGNC Symbol;Acc:5651]	IGHV4-39	14	106877619	106878126	-1	0.00124889	0.0486698	3.00325	8.01802
ENSG00000123119	N-terminal EF-hand calcium binding protein 1 [Source:HGNC Symbol;Acc:20983]	NECAB1	8	91803778	91971636	1	0.00125253	0.0487162	1.50615	2.84051
ENSG00000120949	tumor necrosis factor receptor superfamily, member 8 [Source:HGNC Symbol;Acc:11923]	TNFRSF8	1	12123434	12204264	1	0.00125886	0.0487709	1.89317	3.71452
ENSG00000065029	zinc finger protein 76 [Source:HGNC Symbol;Acc:13149]	ZNF76	6	35226686	35263762	1	0.00125675	0.0487709	-0.652317	0.636258
ENSG00000113328	cyclin G1 [Source:HGNC Symbol;Acc:1592]	CCNG1	5	162864575	162873157	1	0.00126918	0.0487898	0.845334	1.79668
ENSG00000163703	cysteine-rich with EGF-like domains 1 [Source:HGNC Symbol;Acc:14630]	CRELD1	3	9975506	9987097	1	0.00126896	0.0487898	-0.851037	0.554386
ENSG00000234883	MIR155 host gene (non-protein coding) [Source:HGNC Symbol;Acc:35460]	MIR155HG	21	26934221	26947480	1	0.00126722	0.0487898	-1.29799	0.406692
ENSG00000069399	B-cell CLL/lymphoma 3 [Source:HGNC Symbol;Acc:998]	BCL3	19	45250962	45263301	1	0.00126843	0.0487898	-1.74851	0.297609
ENSG00000077935	structural maintenance of chromosomes 1B [Source:HGNC Symbol;Acc:11112]	SMC1B	22	45739944	45809500	-1	0.00128124	0.0491581	1.95825	3.88589
ENSG00000109099	peripheral myelin protein 22 [Source:HGNC Symbol;Acc:9118]	PMP22	17	15133095	15168643	-1	0.00128718	0.0492904	1.30463	2.4702
ENSG00000211669	immunoglobulin lambda variable 3-10 [Source:HGNC Symbol;Acc:5897]	IGLV3-10	22	23154244	23154782	1	0.00130262	0.0494049	4.00384	16.0426
ENSG00000186298	protein phosphatase 1, catalytic subunit, gamma isozyme [Source:HGNC Symbol;Acc:9283]	PPP1CC	12	111157485	111180744	-1	0.00129913	0.0494049	0.735234	1.66467
ENSG00000109919	mitochondrial carrier 2 [Source:HGNC Symbol;Acc:17587]	MTCH2	11	47638867	47664175	-1	0.00129924	0.0494049	0.668479	1.5894
ENSG00000167543	tumor protein p53 inducible protein 13 [Source:HGNC Symbol;Acc:25102]	TP53I13	17	27893070	27900175	1	0.00130144	0.0494049	-0.745893	0.596299
ENSG00000264769		RP11-498C9.12	17	79880775	79882387	1	0.00130017	0.0494049	-1.47262	0.360328
ENSG00000197948	FCH and double SH3 domains 1 [Source:HGNC Symbol;Acc:25463]	FCHSD1	5	141018869	141030986	-1	0.00131507	0.0497188	-0.799842	0.574412
ENSG00000111405	endonuclease, polyU-specific [Source:HGNC Symbol;Acc:14369]	ENDOU	12	48103517	48119350	-1	0.00131591	0.0497188	-2.37149	0.193246
ENSG00000164050	plexin B1 [Source:HGNC Symbol;Acc:9103]	PLXNB1	3	48445261	48471594	-1	0.00132046	0.0497958	-1.08787	0.470456
ENSG00000225706		RP11-75C9.1	9	8858130	8862255	1	0.00132348	0.0498152	-2.392	0.190517
