# Supplementary material for: Disruption of SF3B1 results in deregulated expression and splicing of key genes and pathways in myelodysplastic syndrome hematopoietic stem and progenitor cells
Source: Leukemia. 2014 Dec 23;29(5):1092–103. doi: 10.1038/leu.2014.331 (PMC4430703; doi:10.1038/leu.2014.331)
Supplement: Supplementary Table 6 [file leu2014331x8.xlsx]

## Sheet: Sup Table S6-EdgeR_MTvsCON_0.05
GeneID	Description	GeneName	Chromosome	Start_position	End_position	Strand	PValue	adjp	logFC	FC
ENSG00000124942	AHNAK nucleoprotein [Source:HGNC Symbol;Acc:347]	AHNAK	11	62201016	62323707	-1	6.23956e-20	1.23768e-15	-1.9996	0.250069
ENSG00000217801		RP11-465B22.3	1	995114	1004735	1	8.2751e-19	8.20724e-15	-6.09649	0.0146142
ENSG00000168453	hair growth associated [Source:HGNC Symbol;Acc:5172]	HR	8	21971928	21990897	-1	9.57466e-18	6.33076e-14	-6.15047	0.0140775
ENSG00000113108	amyloid beta (A4) precursor protein-binding, family B, member 3 [Source:HGNC Symbol;Acc:20708]	APBB3	5	139937853	139973337	-1	2.94503e-16	1.46044e-12	-1.77266	0.292668
ENSG00000140398	nei endonuclease VIII-like 1 (E. coli) [Source:HGNC Symbol;Acc:18448]	NEIL1	15	75639296	75647592	1	2.32397e-15	9.21966e-12	-2.28199	0.205614
ENSG00000173846	polo-like kinase 3 [Source:HGNC Symbol;Acc:2154]	PLK3	1	45265897	45271662	1	3.23454e-15	1.06934e-11	-2.72081	0.15169
ENSG00000162711	NLR family, pyrin domain containing 3 [Source:HGNC Symbol;Acc:16400]	NLRP3	1	247579458	247612410	1	7.04586e-15	1.9966e-11	-2.54207	0.171696
ENSG00000222009	BTB (POZ) domain containing 19 [Source:HGNC Symbol;Acc:27145]	BTBD19	1	45274154	45281257	1	8.56818e-15	2.12448e-11	-3.72079	0.0758454
ENSG00000139289	pleckstrin homology-like domain, family A, member 1 [Source:HGNC Symbol;Acc:8933]	PHLDA1	12	76419227	76427712	-1	1.99319e-14	4.39299e-11	-3.95175	0.0646256
ENSG00000136603	SKI-like oncogene [Source:HGNC Symbol;Acc:10897]	SKIL	3	170075466	170114623	1	3.35042e-14	6.64589e-11	-3.81836	0.070886
ENSG00000230176		RP4-779E11.3	20	4173712	4176590	1	1.0196e-13	1.83861e-10	-5.91248	0.0166022
ENSG00000075426	FOS-like antigen 2 [Source:HGNC Symbol;Acc:3798]	FOSL2	2	28615315	28640179	1	2.23744e-13	3.69849e-10	-3.11938	0.115073
ENSG00000092621	phosphoglycerate dehydrogenase [Source:HGNC Symbol;Acc:8923]	PHGDH	1	120202421	120286838	1	5.95313e-13	9.08356e-10	-1.55336	0.340716
ENSG00000163659	TCDD-inducible poly(ADP-ribose) polymerase [Source:HGNC Symbol;Acc:23696]	TIPARP	3	156391024	156424559	1	9.19954e-13	1.30344e-09	-2.14157	0.226633
ENSG00000101665	SMAD family member 7 [Source:HGNC Symbol;Acc:6773]	SMAD7	18	46446223	46477081	-1	1.37481e-12	1.70442e-09	-3.35779	0.0975452
ENSG00000130600	H19, imprinted maternally expressed transcript (non-protein coding) [Source:HGNC Symbol;Acc:4713]	H19	11	2016406	2022700	-1	1.31141e-12	1.70442e-09	-3.87744	0.0680416
ENSG00000132510	lysine (K)-specific demethylase 6B [Source:HGNC Symbol;Acc:29012]	KDM6B	17	7743222	7758114	1	2.07817e-12	2.42485e-09	-2.69029	0.154932
ENSG00000134107	basic helix-loop-helix family, member e40 [Source:HGNC Symbol;Acc:1046]	BHLHE40	3	5020801	5027008	1	3.4901e-12	3.84609e-09	-2.57995	0.167247
ENSG00000153234	nuclear receptor subfamily 4, group A, member 2 [Source:HGNC Symbol;Acc:7981]	NR4A2	2	157180944	157198860	-1	3.88834e-12	4.05942e-09	-2.68673	0.155315
ENSG00000102794	immunoresponsive 1 homolog (mouse) [Source:HGNC Symbol;Acc:33904]	IRG1	13	77522632	77532777	1	4.27426e-12	4.23921e-09	-7.04986	0.0075471
ENSG00000124225	prostate transmembrane protein, androgen induced 1 [Source:HGNC Symbol;Acc:14107]	PMEPA1	20	56223448	56286592	-1	4.70161e-12	4.44101e-09	-3.69587	0.077167
ENSG00000132334	protein tyrosine phosphatase, receptor type, E [Source:HGNC Symbol;Acc:9669]	PTPRE	10	129705325	129884119	1	6.24346e-12	5.62933e-09	-2.14863	0.225527
ENSG00000125538	interleukin 1, beta [Source:HGNC Symbol;Acc:5992]	IL1B	2	113587328	113594480	-1	7.14866e-12	6.16526e-09	-3.30531	0.101158
ENSG00000167604	nuclear factor of kappa light polypeptide gene enhancer in B-cells inhibitor, delta [Source:HGNC Symbol;Acc:15671]	NFKBID	19	36378555	36393205	-1	9.6867e-12	8.00606e-09	-2.71947	0.15183
ENSG00000142549	IgLON family member 5 [Source:HGNC Symbol;Acc:34550]	IGLON5	19	51815102	51833608	1	1.86088e-11	1.4765e-08	-4.87392	0.0341038
ENSG00000137094	DnaJ (Hsp40) homolog, subfamily B, member 5 [Source:HGNC Symbol;Acc:14887]	DNAJB5	9	34989638	34998897	1	2.2138e-11	1.68896e-08	-3.27161	0.10355
ENSG00000122861	plasminogen activator, urokinase [Source:HGNC Symbol;Acc:9052]	PLAU	10	75668935	75677255	1	2.37992e-11	1.74845e-08	-2.99211	0.125685
ENSG00000164674	synaptotagmin-like 3 [Source:HGNC Symbol;Acc:15587]	SYTL3	6	159071046	159185908	1	2.73915e-11	1.88062e-08	-3.08181	0.118109
ENSG00000182809	cysteine-rich protein 2 [Source:HGNC Symbol;Acc:2361]	CRIP2	14	105939299	105946499	1	2.76717e-11	1.88062e-08	-3.12344	0.114749
ENSG00000011422	plasminogen activator, urokinase receptor [Source:HGNC Symbol;Acc:9053]	PLAUR	19	44150247	44174699	-1	2.84426e-11	1.88062e-08	-3.37379	0.0964687
ENSG00000013588	G protein-coupled receptor, family C, group 5, member A [Source:HGNC Symbol;Acc:9836]	GPRC5A	12	13043716	13070871	1	3.06643e-11	1.96212e-08	-5.07608	0.0296447
ENSG00000073756	prostaglandin-endoperoxide synthase 2 (prostaglandin G/H synthase and cyclooxygenase) [Source:HGNC Symbol;Acc:9605]	PTGS2	1	186640923	186649559	-1	3.29024e-11	2.03954e-08	-3.02947	0.122473
ENSG00000056558	TNF receptor-associated factor 1 [Source:HGNC Symbol;Acc:12031]	TRAF1	9	123664671	123691451	-1	5.10445e-11	3.06824e-08	-2.52641	0.17357
ENSG00000186480	insulin induced gene 1 [Source:HGNC Symbol;Acc:6083]	INSIG1	7	155089486	155101945	1	5.35675e-11	3.12519e-08	-1.75996	0.295256
ENSG00000006210	chemokine (C-X3-C motif) ligand 1 [Source:HGNC Symbol;Acc:10647]	CX3CL1	16	57406370	57418960	1	7.80859e-11	4.42546e-08	-5.07026	0.0297645
ENSG00000206177	hemoglobin, mu [Source:HGNC Symbol;Acc:4826]	HBM	16	203891	216767	1	8.64742e-11	4.76473e-08	5.92835	60.899
ENSG00000184205	TSPY-like 2 [Source:HGNC Symbol;Acc:24358]	TSPYL2	X	53111549	53117722	1	8.92401e-11	4.78424e-08	-1.84525	0.278308
ENSG00000119508	nuclear receptor subfamily 4, group A, member 3 [Source:HGNC Symbol;Acc:7982]	NR4A3	9	102584137	102629173	1	9.63095e-11	5.02736e-08	-6.37145	0.0120782
ENSG00000164949	GTP binding protein overexpressed in skeletal muscle [Source:HGNC Symbol;Acc:4234]	GEM	8	95261481	95274578	-1	1.03132e-10	5.24543e-08	-3.88767	0.0675606
ENSG00000118503	tumor necrosis factor, alpha-induced protein 3 [Source:HGNC Symbol;Acc:11896]	TNFAIP3	6	138188351	138204449	1	1.0664e-10	5.28827e-08	-2.02773	0.245241
ENSG00000004939	solute carrier family 4 (anion exchanger), member 1 (Diego blood group) [Source:HGNC Symbol;Acc:11027]	SLC4A1	17	42325753	42345509	-1	1.1747e-10	5.68326e-08	4.49827	22.6003
ENSG00000244734	hemoglobin, beta [Source:HGNC Symbol;Acc:4827]	HBB	11	5246694	5250625	-1	1.31621e-10	6.21628e-08	3.61055	12.2147
ENSG00000147100	solute carrier family 16, member 2 (thyroid hormone transporter) [Source:HGNC Symbol;Acc:10923]	SLC16A2	X	73641085	73753752	1	1.35507e-10	6.25096e-08	-2.6403	0.160395
ENSG00000117036	ets variant 3 [Source:HGNC Symbol;Acc:3492]	ETV3	1	157090983	157108266	-1	1.7233e-10	7.76893e-08	-2.40175	0.189235
ENSG00000158578	aminolevulinate, delta-, synthase 2 [Source:HGNC Symbol;Acc:397]	ALAS2	X	55035488	55057497	-1	1.84315e-10	7.7897e-08	4.08035	16.9164
ENSG00000099985	oncostatin M [Source:HGNC Symbol;Acc:8506]	OSM	22	30658818	30662829	-1	1.84571e-10	7.7897e-08	-2.33631	0.198016
ENSG00000124731	triggering receptor expressed on myeloid cells 1 [Source:HGNC Symbol;Acc:17760]	TREM1	6	41235664	41254457	-1	1.8058e-10	7.7897e-08	-3.2004	0.108789
ENSG00000115008	interleukin 1, alpha [Source:HGNC Symbol;Acc:5991]	IL1A	2	113531492	113542167	-1	2.27338e-10	9.39473e-08	-5.73757	0.0187422
ENSG00000262312		LA16c-390H2.4	16	3594431	3595785	1	3.00875e-10	1.19363e-07	-2.83672	0.139979
ENSG00000171246	neuronal pentraxin I [Source:HGNC Symbol;Acc:7952]	NPTX1	17	78440948	78451643	-1	2.97086e-10	1.19363e-07	-6.68863	0.00969441
ENSG00000196843	AT rich interactive domain 5A (MRF1-like) [Source:HGNC Symbol;Acc:17361]	ARID5A	2	97202480	97218375	1	3.27475e-10	1.23259e-07	-1.80296	0.286586
ENSG00000176845	meteorin, glial cell differentiation regulator-like [Source:HGNC Symbol;Acc:27584]	METRNL	17	81037567	81052864	1	3.22568e-10	1.23259e-07	-3.12587	0.114556
ENSG00000120875	dual specificity phosphatase 4 [Source:HGNC Symbol;Acc:3070]	DUSP4	8	29190581	29208185	-1	3.29337e-10	1.23259e-07	-4.06173	0.059882
ENSG00000189283	fragile histidine triad [Source:HGNC Symbol;Acc:3701]	FHIT	3	59735036	61237133	-1	3.8082e-10	1.39888e-07	-1.92381	0.263558
ENSG00000023445	baculoviral IAP repeat containing 3 [Source:HGNC Symbol;Acc:591]	BIRC3	11	102188215	102210134	1	4.51299e-10	1.62763e-07	-2.99481	0.12545
ENSG00000111087	GLI family zinc finger 1 [Source:HGNC Symbol;Acc:4317]	GLI1	12	57853918	57866045	1	4.83667e-10	1.71322e-07	-2.90175	0.133809
ENSG00000134571	myosin binding protein C, cardiac [Source:HGNC Symbol;Acc:7551]	MYBPC3	11	47352957	47374253	-1	5.14384e-10	1.79006e-07	-3.04514	0.12115
ENSG00000182310	sperm acrosome associated 6, pseudogene [Source:HGNC Symbol;Acc:27113]	SPACA6P	19	52196593	52215640	1	5.98234e-10	1.97776e-07	-2.6557	0.158692
ENSG00000123358	nuclear receptor subfamily 4, group A, member 1 [Source:HGNC Symbol;Acc:7980]	NR4A1	12	52416616	52453291	1	5.98092e-10	1.97776e-07	-3.94323	0.0650083
ENSG00000197632	serpin peptidase inhibitor, clade B (ovalbumin), member 2 [Source:HGNC Symbol;Acc:8584]	SERPINB2	18	61538926	61571124	1	5.91518e-10	1.97776e-07	-3.99017	0.0629272
ENSG00000183484	G protein-coupled receptor 132 [Source:HGNC Symbol;Acc:17482]	GPR132	14	105515728	105531782	-1	6.38955e-10	2.07776e-07	-2.77443	0.146155
ENSG00000113657	dihydropyrimidinase-like 3 [Source:HGNC Symbol;Acc:3015]	DPYSL3	5	146770374	146889619	-1	6.70522e-10	2.14524e-07	-2.73199	0.150518
ENSG00000077327	sperm associated antigen 6 [Source:HGNC Symbol;Acc:11215]	SPAG6	10	22634399	22743153	1	6.83742e-10	2.15281e-07	-4.78934	0.0361629
ENSG00000143839	renin [Source:HGNC Symbol;Acc:9958]	REN	1	204123944	204135465	-1	7.15097e-10	2.21635e-07	-7.09976	0.00729053
ENSG00000170180	glycophorin A (MNS blood group) [Source:HGNC Symbol;Acc:4702]	GYPA	4	145030457	145061904	-1	8.72162e-10	2.62124e-07	3.94227	15.3724
ENSG00000140279	dual oxidase 2 [Source:HGNC Symbol;Acc:13273]	DUOX2	15	45384848	45406542	-1	8.62503e-10	2.62124e-07	-6.80019	0.008973
ENSG00000182179	ubiquitin-like modifier activating enzyme 7 [Source:HGNC Symbol;Acc:12471]	UBA7	3	49842640	49851379	-1	9.04443e-10	2.67769e-07	-1.32398	0.399431
ENSG00000124762	cyclin-dependent kinase inhibitor 1A (p21, Cip1) [Source:HGNC Symbol;Acc:1784]	CDKN1A	6	36644305	36655116	1	1.14316e-09	3.33466e-07	-3.04981	0.120758
ENSG00000206172	hemoglobin, alpha 1 [Source:HGNC Symbol;Acc:4823]	HBA1	16	226679	227521	1	1.38321e-09	3.86442e-07	4.47992	22.3146
ENSG00000169508	G protein-coupled receptor 183 [Source:HGNC Symbol;Acc:3128]	GPR183	13	99946784	99959659	-1	1.37223e-09	3.86442e-07	-2.36359	0.194307
ENSG00000182687	galanin receptor 2 [Source:HGNC Symbol;Acc:4133]	GALR2	17	74070875	74073622	1	1.50698e-09	4.09485e-07	-3.91959	0.0660826
ENSG00000101445	protein phosphatase 1, regulatory subunit 16B [Source:HGNC Symbol;Acc:15850]	PPP1R16B	20	37434348	37551667	1	1.59457e-09	4.27432e-07	-2.51532	0.174909
ENSG00000188536	hemoglobin, alpha 2 [Source:HGNC Symbol;Acc:4824]	HBA2	16	222846	223709	1	2.07185e-09	5.47964e-07	4.61421	24.4915
ENSG00000130844	zinc finger protein 331 [Source:HGNC Symbol;Acc:15489]	ZNF331	19	54024235	54083523	1	2.22093e-09	5.79661e-07	-2.06414	0.239129
ENSG00000090924	pleckstrin homology domain containing, family G (with RhoGef domain) member 2 [Source:HGNC Symbol;Acc:29515]	PLEKHG2	19	39903225	39919054	1	2.65225e-09	6.74488e-07	-1.57497	0.33565
ENSG00000179820	myeloid-associated differentiation marker [Source:HGNC Symbol;Acc:7544]	MYADM	19	54369477	54379691	1	2.62713e-09	6.74488e-07	-1.63329	0.322351
ENSG00000113448	phosphodiesterase 4D, cAMP-specific [Source:HGNC Symbol;Acc:8783]	PDE4D	5	58264865	59817947	-1	2.71584e-09	6.81916e-07	-2.20036	0.217583
ENSG00000188396	Tctex1 domain containing 4 [Source:HGNC Symbol;Acc:32315]	TCTEX1D4	1	45271585	45272957	-1	3.4698e-09	8.60336e-07	-3.58338	0.0834247
ENSG00000186407	CD300e molecule [Source:HGNC Symbol;Acc:28874]	CD300E	17	72606026	72619897	-1	3.76537e-09	9.22096e-07	-4.12785	0.0571996
ENSG00000019144	pleckstrin homology-like domain, family B, member 1 [Source:HGNC Symbol;Acc:23697]	PHLDB1	11	118477155	118528741	1	3.88982e-09	9.40956e-07	-2.20583	0.21676
ENSG00000260592		CTA-363E6.6	16	19488238	19499221	-1	4.28554e-09	1.02419e-06	5.88901	59.2609
ENSG00000102760	regulator of cell cycle [Source:HGNC Symbol;Acc:20369]	RGCC	13	42031695	42045018	1	4.78711e-09	1.11714e-06	-1.73817	0.29975
ENSG00000124466	LY6/PLAUR domain containing 3 [Source:HGNC Symbol;Acc:24880]	LYPD3	19	43964939	43969812	-1	4.92315e-09	1.13553e-06	-3.04367	0.121273
ENSG00000232931	long intergenic non-protein coding RNA 342 [Source:HGNC Symbol;Acc:42470]	LINC00342	2	96472866	96481963	-1	5.45035e-09	1.24268e-06	-1.14034	0.453653
ENSG00000131269	ATP-binding cassette, sub-family B (MDR/TAP), member 7 [Source:HGNC Symbol;Acc:48]	ABCB7	X	74273115	74376567	-1	5.83166e-09	1.31451e-06	-1.17621	0.442512
ENSG00000130787	huntingtin interacting protein 1 related [Source:HGNC Symbol;Acc:18415]	HIP1R	12	123319000	123347507	1	6.06797e-09	1.35241e-06	-2.01658	0.247143
ENSG00000168209	DNA-damage-inducible transcript 4 [Source:HGNC Symbol;Acc:24944]	DDIT4	10	74033678	74035794	1	6.57267e-09	1.44862e-06	-2.26844	0.207555
ENSG00000177426	TGFB-induced factor homeobox 1 [Source:HGNC Symbol;Acc:11776]	TGIF1	18	3411606	3458409	1	6.80725e-09	1.48383e-06	-1.29436	0.407716
ENSG00000125740	FBJ murine osteosarcoma viral oncogene homolog B [Source:HGNC Symbol;Acc:3797]	FOSB	19	45971253	45978437	1	6.99484e-09	1.50815e-06	-1.95998	0.257032
ENSG00000095794	cAMP responsive element modulator [Source:HGNC Symbol;Acc:2352]	CREM	10	35415719	35501886	1	7.07487e-09	1.509e-06	-2.74984	0.148668
ENSG00000138378	signal transducer and activator of transcription 4 [Source:HGNC Symbol;Acc:11365]	STAT4	2	191894302	192016322	-1	8.34874e-09	1.76176e-06	-2.94488	0.129869
ENSG00000020633	runt-related transcription factor 3 [Source:HGNC Symbol;Acc:10473]	RUNX3	1	25226002	25291612	-1	8.87643e-09	1.8534e-06	-1.59152	0.331822
ENSG00000077150	nuclear factor of kappa light polypeptide gene enhancer in B-cells 2 (p49/p100) [Source:HGNC Symbol;Acc:7795]	NFKB2	10	104153867	104162281	1	9.71308e-09	2.00696e-06	-2.32615	0.199415
ENSG00000010404	iduronate 2-sulfatase [Source:HGNC Symbol;Acc:5389]	IDS	X	148558521	148615470	-1	1.00175e-08	2.04853e-06	-1.71463	0.304682
ENSG00000008311	aminoadipate-semialdehyde synthase [Source:HGNC Symbol;Acc:17366]	AASS	7	121715701	121784334	-1	1.08164e-08	2.18934e-06	-1.70299	0.307148
ENSG00000185112	family with sequence similarity 43, member A [Source:HGNC Symbol;Acc:26888]	FAM43A	3	194406622	194409762	1	1.10762e-08	2.21928e-06	-2.49432	0.177474
ENSG00000107672	non-SMC element 4 homolog A (S. cerevisiae) [Source:HGNC Symbol;Acc:25935]	NSMCE4A	10	123716603	123734732	-1	1.18154e-08	2.3437e-06	-1.0668	0.477376
ENSG00000168056	latent transforming growth factor beta binding protein 3 [Source:HGNC Symbol;Acc:6716]	LTBP3	11	65306276	65326401	-1	1.28439e-08	2.52248e-06	-1.30512	0.404688
ENSG00000196565	hemoglobin, gamma G [Source:HGNC Symbol;Acc:4832]	HBG2	11	5274420	5667019	-1	1.36846e-08	2.61007e-06	5.46298	44.1084
ENSG00000100221	Josephin domain containing 1 [Source:HGNC Symbol;Acc:28953]	JOSD1	22	39081548	39097561	-1	1.36034e-08	2.61007e-06	-1.80437	0.286306
ENSG00000254281		KB-1507C5.4	8	103991013	104012412	1	1.34564e-08	2.61007e-06	-3.02389	0.122947
ENSG00000131759	retinoic acid receptor, alpha [Source:HGNC Symbol;Acc:9864]	RARA	17	38465444	38513094	1	1.51446e-08	2.83403e-06	-1.9085	0.266369
ENSG00000237989		AP001046.5	21	44778027	44782229	-1	1.59571e-08	2.95178e-06	-3.79168	0.072209
ENSG00000161835	GRP1 (general receptor for phosphoinositides 1)-associated scaffold protein [Source:HGNC Symbol;Acc:18707]	GRASP	12	52400724	52409673	1	1.72468e-08	3.13861e-06	-3.10184	0.11648
ENSG00000259030	FPGT-TNNI3K readthrough [Source:HGNC Symbol;Acc:42952]	FPGT-TNNI3K	1	74663919	75009666	1	1.80655e-08	3.2577e-06	-3.64056	0.0801831
ENSG00000108556	cholinergic receptor, nicotinic, epsilon (muscle) [Source:HGNC Symbol;Acc:1966]	CHRNE	17	4801069	4806369	-1	2.06382e-08	3.66834e-06	-2.83959	0.139701
ENSG00000213145	cysteine-rich protein 1 (intestinal) [Source:HGNC Symbol;Acc:2360]	CRIP1	14	105952654	105955284	1	2.07125e-08	3.66834e-06	-3.19396	0.109275
ENSG00000184792	oxysterol binding protein 2 [Source:HGNC Symbol;Acc:8504]	OSBP2	22	31089769	31303811	1	2.26371e-08	3.97372e-06	1.88183	3.68543
ENSG00000101384	jagged 1 [Source:HGNC Symbol;Acc:6188]	JAG1	20	10618332	10654694	-1	2.91687e-08	5.04843e-06	-2.0769	0.237022
ENSG00000122641	inhibin, beta A [Source:HGNC Symbol;Acc:6066]	INHBA	7	41724712	41742706	-1	2.92685e-08	5.04843e-06	-4.42373	0.0465933
ENSG00000158106	rhophilin, Rho GTPase binding protein 1 [Source:HGNC Symbol;Acc:19973]	RHPN1	8	144451057	144466390	1	3.06462e-08	5.2405e-06	-1.3443	0.393844
ENSG00000071246	vasohibin 1 [Source:HGNC Symbol;Acc:19964]	VASH1	14	77228532	77249354	1	3.19348e-08	5.41417e-06	-1.8683	0.273896
ENSG00000142396	endogenous retrovirus group K3, member 1 [Source:HGNC Symbol;Acc:30466]	ERVK3-1	19	58816715	58827023	1	3.7594e-08	6.31962e-06	-1.46555	0.362097
ENSG00000177374	hypermethylated in cancer 1 [Source:HGNC Symbol;Acc:4909]	HIC1	17	1957448	1962981	1	3.85461e-08	6.42522e-06	-2.47988	0.179259
ENSG00000105509	hyaluronan synthase 1 [Source:HGNC Symbol;Acc:4818]	HAS1	19	52216365	52227247	-1	4.08323e-08	6.6938e-06	-5.90665	0.0166695
ENSG00000115902	solute carrier family 1 (glutamate/neutral amino acid transporter), member 4 [Source:HGNC Symbol;Acc:10942]	SLC1A4	2	65215611	65250999	1	4.1357e-08	6.70945e-06	-1.45294	0.365275
ENSG00000167470	midnolin [Source:HGNC Symbol;Acc:16298]	MIDN	19	1248552	1259142	1	4.16043e-08	6.70945e-06	-1.90839	0.266389
ENSG00000115009	chemokine (C-C motif) ligand 20 [Source:HGNC Symbol;Acc:10619]	CCL20	2	228678558	228682272	1	4.57108e-08	7.31225e-06	-8.8508	0.00216592
ENSG00000112212	translocator protein 2 [Source:HGNC Symbol;Acc:21256]	TSPO2	6	41010293	41012076	1	5.4891e-08	8.64142e-06	3.55634	11.7643
ENSG00000154319	family with sequence similarity 167, member A [Source:HGNC Symbol;Acc:15549]	FAM167A	8	11278972	11332224	-1	5.48582e-08	8.64142e-06	-3.76073	0.0737748
ENSG00000166432	zinc finger, matrin-type 1 [Source:HGNC Symbol;Acc:29377]	ZMAT1	X	101137262	101187004	-1	5.7625e-08	9.00038e-06	-1.39019	0.381514
ENSG00000172260	neuronal growth regulator 1 [Source:HGNC Symbol;Acc:17302]	NEGR1	1	71861623	72748417	-1	5.91185e-08	9.16152e-06	-2.12693	0.228944
ENSG00000178752	family with sequence similarity 132, member B [Source:HGNC Symbol;Acc:26727]	FAM132B	2	239067623	239077541	1	6.0571e-08	9.2422e-06	4.08425	16.9622
ENSG00000184557	suppressor of cytokine signaling 3 [Source:HGNC Symbol;Acc:19391]	SOCS3	17	76352864	76356158	-1	6.0541e-08	9.2422e-06	-2.51928	0.17443
ENSG00000263050		RP11-667K14.3	17	1946769	1948262	-1	7.01885e-08	1.06279e-05	-2.41725	0.187213
ENSG00000128298	BAI1-associated protein 2-like 2 [Source:HGNC Symbol;Acc:26203]	BAIAP2L2	22	38480896	38506677	-1	7.27138e-08	1.09269e-05	-2.57087	0.168303
ENSG00000152784	PR domain containing 8 [Source:HGNC Symbol;Acc:13993]	PRDM8	4	81105033	81125483	1	8.10486e-08	1.19916e-05	-1.39112	0.381269
ENSG00000159674	spondin 2, extracellular matrix protein [Source:HGNC Symbol;Acc:11253]	SPON2	4	1160720	1202750	-1	8.16124e-08	1.19916e-05	-1.68758	0.310448
ENSG00000179388	early growth response 3 [Source:HGNC Symbol;Acc:3240]	EGR3	8	22545172	22550815	-1	9.17537e-08	1.33826e-05	-3.22942	0.106622
ENSG00000133488	SEC14-like 4 (S. cerevisiae) [Source:HGNC Symbol;Acc:20627]	SEC14L4	22	30884900	30901698	-1	9.32956e-08	1.35081e-05	3.84116	14.332
ENSG00000158805	zinc finger protein 276 [Source:HGNC Symbol;Acc:23330]	ZNF276	16	89786808	89807311	1	9.46941e-08	1.35566e-05	-1.11088	0.463011
ENSG00000102977	adrenocortical dysplasia homolog (mouse) [Source:HGNC Symbol;Acc:25070]	ACD	16	67691415	67694713	-1	9.56806e-08	1.35566e-05	-1.202	0.434671
ENSG00000171174	ribokinase [Source:HGNC Symbol;Acc:30325]	RBKS	2	28004231	28113965	-1	9.52742e-08	1.35566e-05	-2.34146	0.197311
ENSG00000134531	epithelial membrane protein 1 [Source:HGNC Symbol;Acc:3333]	EMP1	12	13349650	13369708	1	9.77946e-08	1.37578e-05	-2.37177	0.193209
ENSG00000095951	human immunodeficiency virus type I enhancer binding protein 1 [Source:HGNC Symbol;Acc:4920]	HIVEP1	6	12008995	12165232	1	1.01589e-07	1.4191e-05	-1.55536	0.340243
ENSG00000149591	transgelin [Source:HGNC Symbol;Acc:11553]	TAGLN	11	117070037	117075498	1	1.0537e-07	1.46162e-05	-1.52958	0.346378
ENSG00000182580	EPH receptor B3 [Source:HGNC Symbol;Acc:3394]	EPHB3	3	184279572	184300197	1	1.06401e-07	1.46567e-05	-3.27629	0.103214
ENSG00000133116	klotho [Source:HGNC Symbol;Acc:6344]	KL	13	33590207	33640282	1	1.07816e-07	1.47493e-05	-2.65959	0.158265
ENSG00000167874	transmembrane protein 88 [Source:HGNC Symbol;Acc:32371]	TMEM88	17	7758383	7759417	1	1.13614e-07	1.54359e-05	-2.73526	0.150177
ENSG00000011332	D4, zinc and double PHD fingers family 1 [Source:HGNC Symbol;Acc:20225]	DPF1	19	38701646	38720354	-1	1.26721e-07	1.6984e-05	-2.5723	0.168137
ENSG00000244242	interferon induced transmembrane protein 10 [Source:HGNC Symbol;Acc:40022]	IFITM10	11	1753640	1771821	-1	1.2645e-07	1.6984e-05	-2.89246	0.134674
ENSG00000188886	astacin-like metallo-endopeptidase (M12 family) [Source:HGNC Symbol;Acc:31704]	ASTL	2	96789589	96804175	-1	1.28512e-07	1.71085e-05	-3.97241	0.0637068
ENSG00000136379	abhydrolase domain containing 17C [Source:HGNC Symbol;Acc:26925]	ABHD17C	15	80972025	81047962	1	1.41133e-07	1.86635e-05	-2.32165	0.200039
ENSG00000135069	phosphoserine aminotransferase 1 [Source:HGNC Symbol;Acc:19129]	PSAT1	9	80912059	80945009	1	1.48039e-07	1.93219e-05	3.19301	9.14516
ENSG00000101265	Ras association (RalGDS/AF-6) domain family member 2 [Source:HGNC Symbol;Acc:9883]	RASSF2	20	4760669	4804291	-1	1.49634e-07	1.93996e-05	-1.61764	0.325867
ENSG00000183691	noggin [Source:HGNC Symbol;Acc:7866]	NOG	17	54671060	54672951	1	1.53148e-07	1.97262e-05	-2.05449	0.240733
ENSG00000106236	neuronal pentraxin II [Source:HGNC Symbol;Acc:7953]	NPTX2	7	98246609	98259180	1	1.56564e-07	2.00361e-05	-3.82598	0.0705122
ENSG00000100336	apolipoprotein L, 4 [Source:HGNC Symbol;Acc:14867]	APOL4	22	36585172	36600886	-1	1.63541e-07	2.06625e-05	2.38597	5.22695
ENSG00000169282	potassium voltage-gated channel, shaker-related subfamily, beta member 1 [Source:HGNC Symbol;Acc:6228]	KCNAB1	3	155755490	156256545	1	1.64768e-07	2.06857e-05	2.60258	6.07371
ENSG00000128342	leukemia inhibitory factor [Source:HGNC Symbol;Acc:6596]	LIF	22	30636436	30642840	-1	1.66278e-07	2.0744e-05	-2.70512	0.153348
ENSG00000100276	RAS-like, family 10, member A [Source:HGNC Symbol;Acc:16954]	RASL10A	22	29708922	29715668	-1	1.67329e-07	2.07446e-05	-3.74443	0.0746131
ENSG00000172830	slingshot protein phosphatase 3 [Source:HGNC Symbol;Acc:30581]	SSH3	11	67070919	67080078	1	1.75569e-07	2.1631e-05	-1.38793	0.382113
ENSG00000163297	anthrax toxin receptor 2 [Source:HGNC Symbol;Acc:21732]	ANTXR2	4	80822303	81046608	-1	1.80616e-07	2.20189e-05	-1.41407	0.375251
ENSG00000154734	ADAM metallopeptidase with thrombospondin type 1 motif, 1 [Source:HGNC Symbol;Acc:217]	ADAMTS1	21	28208066	28217728	-1	1.80937e-07	2.20189e-05	-2.07928	0.236632
ENSG00000204054	long intergenic non-protein coding RNA 963 [Source:HGNC Symbol;Acc:48716]	LINC00963	9	132245730	132275947	1	1.87506e-07	2.25416e-05	-1.39528	0.380172
ENSG00000174945	archaelysin family metallopeptidase 1 [Source:HGNC Symbol;Acc:22231]	AMZ1	7	2719156	2815134	1	1.89632e-07	2.26599e-05	-2.44947	0.183077
ENSG00000166886	NGFI-A binding protein 2 (EGR1 binding protein 2) [Source:HGNC Symbol;Acc:7627]	NAB2	12	57482677	57489259	1	1.96194e-07	2.33037e-05	-1.75623	0.29602
ENSG00000172915	neurobeachin [Source:HGNC Symbol;Acc:7648]	NBEA	13	35516424	36247159	1	2.02351e-07	2.38919e-05	-1.64465	0.319825
ENSG00000178209	plectin [Source:HGNC Symbol;Acc:9069]	PLEC	8	144989321	145050902	-1	2.06401e-07	2.39425e-05	-1.87872	0.271926
ENSG00000188916	family with sequence similarity 196, member A [Source:HGNC Symbol;Acc:33859]	FAM196A	10	128933694	128994422	-1	2.05657e-07	2.39425e-05	-3.24802	0.105257
ENSG00000171551	endothelin converting enzyme-like 1 [Source:HGNC Symbol;Acc:3147]	ECEL1	2	233344537	233352538	-1	2.04526e-07	2.39425e-05	-5.79758	0.0179785
ENSG00000143494	vasohibin 2 [Source:HGNC Symbol;Acc:25723]	VASH2	1	213123862	213165379	1	2.20768e-07	2.53131e-05	-2.30275	0.202677
ENSG00000117525	coagulation factor III (thromboplastin, tissue factor) [Source:HGNC Symbol;Acc:3541]	F3	1	94994781	95007356	-1	2.20761e-07	2.53131e-05	-3.6983	0.077037
ENSG00000178726	thrombomodulin [Source:HGNC Symbol;Acc:11784]	THBD	20	23026270	23030378	-1	2.30316e-07	2.61059e-05	-2.73189	0.150529
ENSG00000225929		AC000036.4	22	51174253	51176567	-1	2.32083e-07	2.61568e-05	-2.80692	0.1429
ENSG00000176658	myosin ID [Source:HGNC Symbol;Acc:7598]	MYO1D	17	30819540	31204195	-1	2.41589e-07	2.70743e-05	1.68889	3.22408
ENSG00000177535	olfactory receptor, family 2, subfamily B, member 11 [Source:HGNC Symbol;Acc:31249]	OR2B11	1	247614255	247615308	-1	2.51359e-07	2.8011e-05	-3.86395	0.0686809
ENSG00000168071	coiled-coil domain containing 88B [Source:HGNC Symbol;Acc:26757]	CCDC88B	11	64107695	64125006	1	2.54965e-07	2.82541e-05	-1.33969	0.395106
ENSG00000166825	alanyl (membrane) aminopeptidase [Source:HGNC Symbol;Acc:500]	ANPEP	15	90328120	90358633	-1	2.71212e-07	2.98876e-05	-1.48214	0.357957
ENSG00000100312	acrosin [Source:HGNC Symbol;Acc:126]	ACR	22	51176624	51183762	1	2.93737e-07	3.2191e-05	-2.50373	0.17632
ENSG00000205021	chemokine (C-C motif) ligand 3-like 1 [Source:HGNC Symbol;Acc:10628]	CCL3L1	17	34623842	34625731	-1	3.10742e-07	3.38675e-05	-5.14184	0.0283239
ENSG00000147614	ATPase, H+ transporting, lysosomal 38kDa, V0 subunit d2 [Source:HGNC Symbol;Acc:18266]	ATP6V0D2	8	86999552	87166457	1	3.23901e-07	3.51088e-05	6.04825	66.1764
ENSG00000160271	ral guanine nucleotide dissociation stimulator [Source:HGNC Symbol;Acc:9842]	RALGDS	9	135973107	136039301	-1	3.31891e-07	3.57793e-05	-1.18993	0.438324
ENSG00000130518	KIAA1683 [Source:HGNC Symbol;Acc:29350]	KIAA1683	19	18367908	18385319	-1	3.48259e-07	3.72724e-05	-1.97832	0.253786
ENSG00000264508	RNA, 7SL, cytoplasmic 473, pseudogene [Source:HGNC Symbol;Acc:46489]	RN7SL473P	1	150539040	150539336	-1	3.49499e-07	3.72724e-05	-2.77012	0.146592
ENSG00000095397	deafness, autosomal recessive 31 [Source:HGNC Symbol;Acc:16361]	DFNB31	9	117164360	117267730	-1	3.62849e-07	3.84891e-05	-2.24011	0.211671
ENSG00000205269	transmembrane protein 170B [Source:HGNC Symbol;Acc:34244]	TMEM170B	6	11537938	11583757	1	3.83292e-07	4.04414e-05	-1.34773	0.39291
ENSG00000161638	integrin, alpha 5 (fibronectin receptor, alpha polypeptide) [Source:HGNC Symbol;Acc:6141]	ITGA5	12	54789045	54813244	-1	4.04566e-07	4.24601e-05	-1.27705	0.412638
ENSG00000010818	human immunodeficiency virus type I enhancer binding protein 2 [Source:HGNC Symbol;Acc:4921]	HIVEP2	6	143072604	143266338	-1	4.10414e-07	4.28473e-05	-1.64025	0.320802
ENSG00000158792	spermatogenesis associated 2-like [Source:HGNC Symbol;Acc:28393]	SPATA2L	16	89762751	89768113	-1	4.49096e-07	4.63972e-05	-1.76619	0.293985
ENSG00000087903	regulatory factor X, 2 (influences HLA class II expression) [Source:HGNC Symbol;Acc:9983]	RFX2	19	5993175	6199583	-1	4.55277e-07	4.67921e-05	-1.55008	0.34149
ENSG00000224177	long intergenic non-protein coding RNA 570 [Source:HGNC Symbol;Acc:43717]	LINC00570	2	11534107	11543203	1	4.59174e-07	4.69494e-05	5.34718	40.7063
ENSG00000127415	iduronidase, alpha-L- [Source:HGNC Symbol;Acc:5391]	IDUA	4	980785	998316	1	4.61874e-07	4.69832e-05	-1.44761	0.366628
ENSG00000196189	sema domain, immunoglobulin domain (Ig), transmembrane domain (TM) and short cytoplasmic domain, (semaphorin) 4A [Source:HGNC Symbol;Acc:10729]	SEMA4A	1	156117157	156147543	1	4.78305e-07	4.84064e-05	-1.85747	0.27596
ENSG00000166947	erythrocyte membrane protein band 4.2 [Source:HGNC Symbol;Acc:3381]	EPB42	15	43398423	43513481	-1	4.83704e-07	4.87043e-05	1.66355	3.16795
ENSG00000185338	suppressor of cytokine signaling 1 [Source:HGNC Symbol;Acc:19383]	SOCS1	16	11348262	11350036	-1	4.94076e-07	4.94974e-05	-2.36666	0.193893
ENSG00000169877	alpha hemoglobin stabilizing protein [Source:HGNC Symbol;Acc:18075]	AHSP	16	31539185	31540124	1	5.02804e-07	5.01187e-05	2.31456	4.97452
ENSG00000235590	GNAS antisense RNA 1 [Source:HGNC Symbol;Acc:24872]	GNAS-AS1	20	57393974	57425958	-1	5.30449e-07	5.261e-05	4.11388	17.3141
ENSG00000136244	interleukin 6 (interferon, beta 2) [Source:HGNC Symbol;Acc:6018]	IL6	7	22765503	22771621	1	5.44578e-07	5.37425e-05	-6.15913	0.0139932
ENSG00000251194		RP1-68D18.2	11	35234097	35235554	1	5.51696e-07	5.41754e-05	-2.42951	0.185628
ENSG00000081277	plakophilin 1 (ectodermal dysplasia/skin fragility syndrome) [Source:HGNC Symbol;Acc:9023]	PKP1	1	201252580	201302121	1	5.84222e-07	5.70869e-05	-5.83626	0.017503
ENSG00000184588	phosphodiesterase 4B, cAMP-specific [Source:HGNC Symbol;Acc:8781]	PDE4B	1	66258197	66840259	1	5.934e-07	5.76995e-05	-2.16555	0.222897
ENSG00000137815	Rtf1, Paf1/RNA polymerase II complex component, homolog (S. cerevisiae) [Source:HGNC Symbol;Acc:28996]	RTF1	15	41700606	41775761	1	5.96513e-07	5.77192e-05	-0.916156	0.529919
ENSG00000172932	ankyrin repeat domain 13 family, member D [Source:HGNC Symbol;Acc:27880]	ANKRD13D	11	67056018	67069956	1	6.23156e-07	6.00045e-05	-1.48295	0.357756
ENSG00000158859	ADAM metallopeptidase with thrombospondin type 1 motif, 4 [Source:HGNC Symbol;Acc:220]	ADAMTS4	1	161154098	161168846	-1	6.28697e-07	6.02456e-05	-4.07354	0.0593938
ENSG00000163874	zinc finger CCCH-type containing 12A [Source:HGNC Symbol;Acc:26259]	ZC3H12A	1	37940153	37949980	1	6.57089e-07	6.26636e-05	-2.25857	0.208979
ENSG00000198435	NOTCH-regulated ankyrin repeat protein [Source:HGNC Symbol;Acc:33843]	NRARP	9	140194083	140196703	-1	6.68952e-07	6.34896e-05	-2.35423	0.195572
ENSG00000129282	mitochondrial rRNA methyltransferase 1 homolog (S. cerevisiae) [Source:HGNC Symbol;Acc:26202]	MRM1	17	34958001	34965407	1	6.79943e-07	6.42255e-05	1.58182	2.99346
ENSG00000171552	BCL2-like 1 [Source:HGNC Symbol;Acc:992]	BCL2L1	20	30252255	30311792	-1	6.90868e-07	6.46418e-05	0.932104	1.90806
ENSG00000081138	cadherin 7, type 2 [Source:HGNC Symbol;Acc:1766]	CDH7	18	63417488	63548638	1	6.88718e-07	6.46418e-05	-3.43563	0.0924215
ENSG00000172175	mucosa associated lymphoid tissue lymphoma translocation gene 1 [Source:HGNC Symbol;Acc:6819]	MALT1	18	56338618	56417371	1	7.23448e-07	6.73724e-05	-1.83077	0.281114
ENSG00000107295	SH3-domain GRB2-like 2 [Source:HGNC Symbol;Acc:10831]	SH3GL2	9	17579080	17797127	1	7.29005e-07	6.75726e-05	6.61357	97.9224
ENSG00000229124	VIM antisense RNA 1 [Source:HGNC Symbol;Acc:44879]	VIM-AS1	10	17256238	17271984	-1	7.35616e-07	6.78683e-05	-1.90739	0.266575
ENSG00000144749	leucine-rich repeats and immunoglobulin-like domains 1 [Source:HGNC Symbol;Acc:17360]	LRIG1	3	66429221	66551687	-1	7.7244e-07	7.09358e-05	-1.8907	0.269677
ENSG00000106003	LFNG O-fucosylpeptide 3-beta-N-acetylglucosaminyltransferase [Source:HGNC Symbol;Acc:6560]	LFNG	7	2552163	2568811	1	8.41145e-07	7.68892e-05	-2.28309	0.205458
ENSG00000196460	RFX family member 8, lacking RFX DNA binding domain [Source:HGNC Symbol;Acc:37253]	RFX8	2	102013823	102091165	-1	8.71489e-07	7.92975e-05	-1.70405	0.306924
ENSG00000188211	natural killer cell cytotoxicity receptor 3 ligand 1 [Source:HGNC Symbol;Acc:42400]	NCR3LG1	11	17373273	17398888	1	9.33943e-07	8.45922e-05	-1.75735	0.295792
ENSG00000156030	ELM2 and Myb/SANT-like domain containing 1 [Source:HGNC Symbol;Acc:19853]	ELMSAN1	14	74181825	74256988	-1	9.43108e-07	8.46492e-05	-1.11121	0.462905
ENSG00000113070	heparin-binding EGF-like growth factor [Source:HGNC Symbol;Acc:3059]	HBEGF	5	139712428	139726216	-1	9.42612e-07	8.46492e-05	-2.61532	0.163197
ENSG00000092820	ezrin [Source:HGNC Symbol;Acc:12691]	EZR	6	159186773	159240444	-1	9.80901e-07	8.76448e-05	-1.61985	0.32537
ENSG00000196428	TSC22 domain family, member 2 [Source:HGNC Symbol;Acc:29095]	TSC22D2	3	150126122	150184218	1	1.02132e-06	9.08474e-05	-1.48771	0.356579
ENSG00000156515	hexokinase 1 [Source:HGNC Symbol;Acc:4922]	HK1	10	71029740	71161638	1	1.03112e-06	9.13097e-05	1.25928	2.39377
ENSG00000066926	ferrochelatase [Source:HGNC Symbol;Acc:3647]	FECH	18	55215515	55254004	-1	1.05415e-06	9.25226e-05	1.23658	2.35639
ENSG00000214021	tubulin tyrosine ligase-like family, member 3 [Source:HGNC Symbol;Acc:24483]	TTLL3	3	9849770	9896822	1	1.05091e-06	9.25226e-05	-1.19474	0.436867
ENSG00000168671	UDP glycosyltransferase 3 family, polypeptide A2 [Source:HGNC Symbol;Acc:27266]	UGT3A2	5	36035119	36071460	-1	1.09145e-06	9.5374e-05	-2.06818	0.23846
ENSG00000125812	GDNF-inducible zinc finger protein 1 [Source:HGNC Symbol;Acc:15808]	GZF1	20	23342787	23353700	1	1.10833e-06	9.6425e-05	-1.42334	0.372848
ENSG00000100302	RASD family, member 2 [Source:HGNC Symbol;Acc:18229]	RASD2	22	35936915	35950048	1	1.18477e-06	0.000102625	-4.80171	0.0358543
ENSG00000164237	carboxymethylenebutenolidase homolog (Pseudomonas) [Source:HGNC Symbol;Acc:25090]	CMBL	5	10275987	10308138	-1	1.23985e-06	0.000106466	1.10662	2.15341
ENSG00000258959		RP11-1017G21.4	14	102502652	102532565	-1	1.23514e-06	0.000106466	-2.17209	0.221888
ENSG00000171621	splA/ryanodine receptor domain and SOCS box containing 1 [Source:HGNC Symbol;Acc:30628]	SPSB1	1	9352939	9429591	1	1.25821e-06	0.000107577	-2.31597	0.200827
ENSG00000165685	transmembrane protein 52B [Source:HGNC Symbol;Acc:26438]	TMEM52B	12	10323141	10344400	1	1.27962e-06	0.000108938	-3.21422	0.107751
ENSG00000137460	FH2 domain containing 1 [Source:HGNC Symbol;Acc:29363]	FHDC1	4	153857504	153900848	1	1.28525e-06	0.000108949	2.38926	5.23888
ENSG00000090013	biliverdin reductase B (flavin reductase (NADPH)) [Source:HGNC Symbol;Acc:1063]	BLVRB	19	40953696	40971747	-1	1.30144e-06	0.000109853	1.7675	3.40464
ENSG00000130513	growth differentiation factor 15 [Source:HGNC Symbol;Acc:30142]	GDF15	19	18485541	18499986	1	1.34984e-06	0.000113455	3.8053	13.9801
ENSG00000165702	growth factor independent 1B transcription repressor [Source:HGNC Symbol;Acc:4238]	GFI1B	9	135820932	135867083	1	1.41626e-06	0.000118536	1.56143	2.95147
ENSG00000143816	wingless-type MMTV integration site family, member 9A [Source:HGNC Symbol;Acc:12778]	WNT9A	1	228106357	228135599	-1	1.43821e-06	0.000119867	-3.32254	0.0999573
ENSG00000159713	tubulin polymerization-promoting protein family member 3 [Source:HGNC Symbol;Acc:24162]	TPPP3	16	67423712	67427438	-1	1.44908e-06	0.000120267	-2.6425	0.16015
ENSG00000138623	semaphorin 7A, GPI membrane anchor (John Milton Hagen blood group) [Source:HGNC Symbol;Acc:10741]	SEMA7A	15	74701630	74726808	-1	1.45707e-06	0.000120426	-1.92309	0.263689
ENSG00000222040	adrenoceptor alpha 2B [Source:HGNC Symbol;Acc:282]	ADRA2B	2	96778707	96781984	-1	1.5017e-06	0.0001236	-3.79237	0.0721741
ENSG00000183337	BCL6 corepressor [Source:HGNC Symbol;Acc:20893]	BCOR	X	39909068	40036582	-1	1.56349e-06	0.000128155	-1.24054	0.423214
ENSG00000142178	salt-inducible kinase 1 [Source:HGNC Symbol;Acc:11142]	SIK1	21	44834395	44847008	-1	1.69214e-06	0.000138129	-1.65883	0.316696
ENSG00000173825	tigger transposable element derived 3 [Source:HGNC Symbol;Acc:18334]	TIGD3	11	65122238	65125084	1	1.73629e-06	0.000141152	-2.25436	0.20959
ENSG00000127074	regulator of G-protein signaling 13 [Source:HGNC Symbol;Acc:9995]	RGS13	1	192605275	192629390	1	1.78247e-06	0.000144314	-4.67661	0.0391022
ENSG00000211897	immunoglobulin heavy constant gamma 3 (G3m marker) [Source:HGNC Symbol;Acc:5527]	IGHG3	14	106235439	106237742	-1	1.8104e-06	0.00014598	4.92907	30.4647
ENSG00000129990	synaptotagmin V [Source:HGNC Symbol;Acc:11513]	SYT5	19	55682567	55691809	-1	1.82033e-06	0.000146186	-4.0455	0.0605596
ENSG00000144655	cysteine-serine-rich nuclear protein 1 [Source:HGNC Symbol;Acc:14300]	CSRNP1	3	39183346	39196053	-1	1.90189e-06	0.000152121	-1.5102	0.351064
ENSG00000237499		RP11-356I2.4	6	138144810	138189370	-1	1.96211e-06	0.000156307	-1.62245	0.324783
ENSG00000180758	G protein-coupled receptor 157 [Source:HGNC Symbol;Acc:23687]	GPR157	1	9160364	9189229	-1	1.97489e-06	0.000156696	-1.78779	0.289616
ENSG00000154330	phosphoglucomutase 5 [Source:HGNC Symbol;Acc:8908]	PGM5	9	70943224	71145977	1	1.99111e-06	0.000157353	-2.24955	0.21029
ENSG00000081041	chemokine (C-X-C motif) ligand 2 [Source:HGNC Symbol;Acc:4603]	CXCL2	4	74962752	74965010	-1	2.0358e-06	0.000160247	-2.71952	0.151825
ENSG00000130827	plexin A3 [Source:HGNC Symbol;Acc:9101]	PLXNA3	X	153686621	153701989	1	2.16725e-06	0.000169919	-1.23089	0.426055
ENSG00000236833		AC024560.2	3	197387436	197392628	-1	2.2079e-06	0.000172425	-3.37449	0.0964222
ENSG00000119737	G protein-coupled receptor 75 [Source:HGNC Symbol;Acc:4526]	GPR75	2	54080050	54087126	-1	2.41243e-06	0.000187659	-1.6824	0.311564
ENSG00000185022	v-maf avian musculoaponeurotic fibrosarcoma oncogene homolog F [Source:HGNC Symbol;Acc:6780]	MAFF	22	38597889	38612518	1	2.42913e-06	0.000188025	-2.70419	0.153447
ENSG00000204020	lipase, family member N [Source:HGNC Symbol;Acc:23452]	LIPN	10	90521163	90537999	1	2.43609e-06	0.000188025	-4.50376	0.0440792
ENSG00000151651	ADAM metallopeptidase domain 8 [Source:HGNC Symbol;Acc:215]	ADAM8	10	135075907	135090372	-1	2.47138e-06	0.000190009	-1.50466	0.352413
ENSG00000161944	asialoglycoprotein receptor 2 [Source:HGNC Symbol;Acc:743]	ASGR2	17	7004641	7019019	-1	2.49657e-06	0.000191205	-3.02229	0.123083
ENSG00000230830	ARPP21 antisense RNA 1 [Source:HGNC Symbol;Acc:40785]	ARPP21-AS1	3	35691689	35693453	-1	2.66617e-06	0.000203408	-3.67576	0.0782502
ENSG00000127252	HRAS-like suppressor [Source:HGNC Symbol;Acc:14922]	HRASLS	3	192958914	192995527	1	2.71695e-06	0.000206488	3.32511	10.0221
ENSG00000139572	G protein-coupled receptor 84 [Source:HGNC Symbol;Acc:4535]	GPR84	12	54756229	54758271	-1	2.91534e-06	0.00022072	-3.04763	0.12094
ENSG00000211639	immunoglobulin lambda variable 4-60 [Source:HGNC Symbol;Acc:5920]	IGLV4-60	22	22516592	22517074	1	3.04426e-06	0.000229604	6.19389	73.2061
ENSG00000151914	dystonin [Source:HGNC Symbol;Acc:1090]	DST	6	56322785	56819426	-1	3.10849e-06	0.000233272	-1.19396	0.437102
ENSG00000151150	ankyrin 3, node of Ranvier (ankyrin G) [Source:HGNC Symbol;Acc:494]	ANK3	10	61786056	62493248	-1	3.1164e-06	0.000233272	-2.42902	0.185692
ENSG00000006327	tumor necrosis factor receptor superfamily, member 12A [Source:HGNC Symbol;Acc:18152]	TNFRSF12A	16	3068446	3072384	1	3.23272e-06	0.000241068	-3.16754	0.111295
ENSG00000140400	mannosidase, alpha, class 2C, member 1 [Source:HGNC Symbol;Acc:6827]	MAN2C1	15	75648133	75660971	-1	3.3305e-06	0.000246975	-0.896487	0.537193
ENSG00000078804	tumor protein p53 inducible nuclear protein 2 [Source:HGNC Symbol;Acc:16104]	TP53INP2	20	33292094	33301243	1	3.33683e-06	0.000246975	-1.64438	0.319885
ENSG00000128274	alpha 1,4-galactosyltransferase [Source:HGNC Symbol;Acc:18149]	A4GALT	22	43088127	43117304	-1	3.40288e-06	0.000249998	2.81059	7.0157
ENSG00000188636	leucine zipper, down-regulated in cancer 1-like [Source:HGNC Symbol;Acc:13343]	LDOC1L	22	44888452	44894178	-1	3.39954e-06	0.000249998	-0.884693	0.541603
ENSG00000165071	transmembrane protein 71 [Source:HGNC Symbol;Acc:26572]	TMEM71	8	133697253	133772958	-1	3.4187e-06	0.000250234	-1.85541	0.276353
ENSG00000143416	selenium binding protein 1 [Source:HGNC Symbol;Acc:10719]	SELENBP1	1	151336778	151345209	-1	3.47221e-06	0.000253216	2.13942	4.40586
ENSG00000147036	LanC lantibiotic synthetase component C-like 3 (bacterial) [Source:HGNC Symbol;Acc:24767]	LANCL3	X	37430822	37543716	1	3.53709e-06	0.000257003	1.81666	3.52265
ENSG00000171208	neuropilin (NRP) and tolloid (TLL)-like 2 [Source:HGNC Symbol;Acc:14644]	NETO2	16	47111614	47177908	-1	3.55554e-06	0.000257401	1.69585	3.23967
ENSG00000211896	immunoglobulin heavy constant gamma 1 (G1m marker) [Source:HGNC Symbol;Acc:5525]	IGHG1	14	106202680	106209408	-1	3.57352e-06	0.000257761	3.53245	11.571
ENSG00000104804	tubby like protein 2 [Source:HGNC Symbol;Acc:12424]	TULP2	19	49384222	49401990	-1	3.67249e-06	0.00026394	-2.7307	0.150653
ENSG00000235899		RP11-345L23.1	6	53493178	53496192	1	3.69895e-06	0.000264883	4.75837	27.0653
ENSG00000152078	transmembrane protein 56 [Source:HGNC Symbol;Acc:26477]	TMEM56	1	95582894	95663163	1	3.74339e-06	0.0002671	2.82673	7.09466
ENSG00000240834	immunoglobulin kappa variable 1D-12 [Source:HGNC Symbol;Acc:5746]	IGKV1D-12	2	90198535	90199190	1	3.89188e-06	0.000274731	7.54885	187.254
ENSG00000164742	adenylate cyclase 1 (brain) [Source:HGNC Symbol;Acc:232]	ADCY1	7	45613739	45762715	1	3.87152e-06	0.000274731	2.47042	5.54205
ENSG00000230637		CTA-246H3.8	22	25723219	25735942	1	3.88068e-06	0.000274731	-2.39821	0.1897
ENSG00000168675	low density lipoprotein receptor class A domain containing 4 [Source:HGNC Symbol;Acc:1224]	LDLRAD4	18	13217497	13652754	1	3.90997e-06	0.000275029	-1.38774	0.382162
ENSG00000004660	calcium/calmodulin-dependent protein kinase kinase 1, alpha [Source:HGNC Symbol;Acc:1469]	CAMKK1	17	3763609	3798185	-1	3.96159e-06	0.000277675	-1.81329	0.284541
ENSG00000181652	autophagy related 9B [Source:HGNC Symbol;Acc:21899]	ATG9B	7	150709297	150721586	-1	4.0858e-06	0.000285373	-1.97522	0.254331
ENSG00000115339	UDP-N-acetyl-alpha-D-galactosamine:polypeptide N-acetylgalactosaminyltransferase 3 (GalNAc-T3) [Source:HGNC Symbol;Acc:4125]	GALNT3	2	166604101	166651192	-1	4.2194e-06	0.000292738	-1.75746	0.295768
ENSG00000224614	TNK2 antisense RNA 1 [Source:HGNC Symbol;Acc:49093]	TNK2-AS1	3	195634947	195638128	1	4.22076e-06	0.000292738	-2.27771	0.206225
ENSG00000112137	phosphatase and actin regulator 1 [Source:HGNC Symbol;Acc:20990]	PHACTR1	6	12717893	13288645	1	4.30844e-06	0.000297687	-1.13987	0.453799
ENSG00000108932	solute carrier family 16, member 6 [Source:HGNC Symbol;Acc:10927]	SLC16A6	17	66263167	66287408	-1	4.32213e-06	0.000297687	-3.05634	0.120213
ENSG00000203805	phosphatidic acid phosphatase type 2 domain containing 1A [Source:HGNC Symbol;Acc:23531]	PPAPDC1A	10	122216466	122349367	1	4.45008e-06	0.000305439	4.08264	16.9433
ENSG00000115738	inhibitor of DNA binding 2, dominant negative helix-loop-helix protein [Source:HGNC Symbol;Acc:5361]	ID2	2	8818975	8824583	1	4.53898e-06	0.000310466	-2.2079	0.216448
ENSG00000188060	RAB42, member RAS oncogene family [Source:HGNC Symbol;Acc:28702]	RAB42	1	28918712	28921955	1	4.58486e-06	0.000312527	3.23665	9.42602
ENSG00000169895	synapse associated protein 1 [Source:HGNC Symbol;Acc:16273]	SYAP1	X	16737755	16783459	1	4.61648e-06	0.000313605	-1.61735	0.325934
ENSG00000157933	v-ski avian sarcoma viral oncogene homolog [Source:HGNC Symbol;Acc:10896]	SKI	1	2160134	2241558	1	4.64489e-06	0.000314457	-1.41328	0.375456
ENSG00000132872	synaptotagmin IV [Source:HGNC Symbol;Acc:11512]	SYT4	18	40847843	40857615	-1	4.73184e-06	0.000319255	-4.19773	0.054495
ENSG00000172738	transmembrane protein 217 [Source:HGNC Symbol;Acc:21238]	TMEM217	6	37179956	37225931	-1	4.85082e-06	0.000326173	-1.90472	0.267068
ENSG00000173391	oxidized low density lipoprotein (lectin-like) receptor 1 [Source:HGNC Symbol;Acc:8133]	OLR1	12	10310902	10324737	-1	4.87539e-06	0.000326717	-6.00094	0.0156148
ENSG00000144485	hes family bHLH transcription factor 6 [Source:HGNC Symbol;Acc:18254]	HES6	2	239146908	239149303	-1	4.95673e-06	0.00033105	1.83582	3.56974
ENSG00000136826	Kruppel-like factor 4 (gut) [Source:HGNC Symbol;Acc:6348]	KLF4	9	110247133	110252763	-1	5.12938e-06	0.000341431	-1.72091	0.303358
ENSG00000114631	podocalyxin-like 2 [Source:HGNC Symbol;Acc:17936]	PODXL2	3	127348024	127391652	1	5.16873e-06	0.000342899	1.24784	2.37486
ENSG00000165046	leucine zipper-EF-hand containing transmembrane protein 2 [Source:HGNC Symbol;Acc:14648]	LETM2	8	38243725	38267045	1	5.18906e-06	0.0003431	-1.76768	0.29368
ENSG00000166073	G protein-coupled receptor 176 [Source:HGNC Symbol;Acc:32370]	GPR176	15	40091233	40213093	-1	5.22478e-06	0.000344315	-3.21041	0.108036
ENSG00000170638	TraB domain containing [Source:HGNC Symbol;Acc:28805]	TRABD	22	50624344	50638027	1	5.29831e-06	0.000348004	-1.04282	0.485376
ENSG00000165802	NMDA receptor synaptonuclear signaling and neuronal migration factor [Source:HGNC Symbol;Acc:29843]	NSMF	9	140342022	140353786	-1	5.55383e-06	0.000362388	-0.992896	0.502468
ENSG00000145506	naked cuticle homolog 2 (Drosophila) [Source:HGNC Symbol;Acc:17046]	NKD2	5	1008944	1039058	1	5.54497e-06	0.000362388	-2.26504	0.208044
ENSG00000255414	long intergenic non-protein coding RNA 1059 [Source:HGNC Symbol;Acc:49074]	LINC01059	11	123325106	123331118	1	5.63179e-06	0.000366269	-3.199	0.108894
ENSG00000243264	immunoglobulin kappa variable 2D-29 [Source:HGNC Symbol;Acc:5800]	IGKV2D-29	2	89986322	89987079	1	5.7732e-06	0.000372499	7.50151	181.209
ENSG00000123329	Rho GTPase activating protein 9 [Source:HGNC Symbol;Acc:14130]	ARHGAP9	12	57866038	57882597	-1	5.75917e-06	0.000372499	-1.05059	0.48277
ENSG00000236287	zinc finger, BED-type containing 5 [Source:HGNC Symbol;Acc:30803]	ZBED5	11	10833621	10880343	-1	5.8027e-06	0.000372499	-1.05923	0.479889
ENSG00000103257	solute carrier family 7 (amino acid transporter light chain, L system), member 5 [Source:HGNC Symbol;Acc:11063]	SLC7A5	16	87863629	87903094	-1	5.79934e-06	0.000372499	-1.92918	0.262578
ENSG00000121764	hypocretin (orexin) receptor 1 [Source:HGNC Symbol;Acc:4848]	HCRTR1	1	32083287	32098119	1	5.88818e-06	0.000376767	-2.40725	0.188514
ENSG00000161940	B-cell CLL/lymphoma 6, member B [Source:HGNC Symbol;Acc:1002]	BCL6B	17	6926339	6933609	1	6.09937e-06	0.000389026	-2.28543	0.205124
ENSG00000070182	spectrin, beta, erythrocytic [Source:HGNC Symbol;Acc:11274]	SPTB	14	65213002	65346601	-1	6.241e-06	0.000396784	2.07606	4.21655
ENSG00000175592	FOS-like antigen 1 [Source:HGNC Symbol;Acc:13718]	FOSL1	11	65659520	65668044	-1	6.29523e-06	0.000398953	-2.02143	0.246313
ENSG00000087085	acetylcholinesterase (Yt blood group) [Source:HGNC Symbol;Acc:108]	ACHE	7	100487615	100494594	-1	6.63983e-06	0.000419451	2.24756	4.7488
ENSG00000178789	CD300 molecule-like family member b [Source:HGNC Symbol;Acc:30811]	CD300LB	17	72517313	72527613	-1	6.68703e-06	0.000421092	-2.37449	0.192844
ENSG00000145708	corticotropin releasing hormone binding protein [Source:HGNC Symbol;Acc:2356]	CRHBP	5	76248538	76276983	1	6.74315e-06	0.000423282	-1.6554	0.31745
ENSG00000013583	heme binding protein 1 [Source:HGNC Symbol;Acc:17176]	HEBP1	12	13127798	13153207	-1	6.80186e-06	0.000425621	1.07752	2.11041
ENSG00000127507	egf-like module containing, mucin-like, hormone receptor-like 2 [Source:HGNC Symbol;Acc:3337]	EMR2	19	14843205	14889353	-1	6.86079e-06	0.000427873	-1.06314	0.478588
ENSG00000196440	armadillo repeat containing, X-linked 4 [Source:HGNC Symbol;Acc:28615]	ARMCX4	X	100673275	100788446	1	6.88863e-06	0.000427873	-1.25473	0.419071
ENSG00000154252	galactose-3-O-sulfotransferase 2 [Source:HGNC Symbol;Acc:24869]	GAL3ST2	2	242716240	242743623	1	6.90257e-06	0.000427873	-4.05299	0.0602461
ENSG00000138964	parvin, gamma [Source:HGNC Symbol;Acc:14654]	PARVG	22	44568836	44615413	1	7.2114e-06	0.000445624	-1.05339	0.481836
ENSG00000147689	family with sequence similarity 83, member A [Source:HGNC Symbol;Acc:28210]	FAM83A	8	124191200	124222314	1	7.25076e-06	0.000446665	3.44652	10.902
ENSG00000163840	deltex 3-like (Drosophila) [Source:HGNC Symbol;Acc:30323]	DTX3L	3	122283085	122294050	1	7.339e-06	0.000450701	0.97697	1.96833
ENSG00000211640	immunoglobulin lambda variable 6-57 [Source:HGNC Symbol;Acc:5927]	IGLV6-57	22	22550113	22550860	1	7.43335e-06	0.000455086	5.25344	38.1455
ENSG00000231345		RP11-564C4.6	10	52415727	52420232	1	7.75081e-06	0.000471611	3.50129	11.3238
ENSG00000072682	prolyl 4-hydroxylase, alpha polypeptide II [Source:HGNC Symbol;Acc:8547]	P4HA2	5	131527531	131631008	-1	7.73799e-06	0.000471611	-1.86644	0.27425
ENSG00000172995	cAMP-regulated phosphoprotein, 21kDa [Source:HGNC Symbol;Acc:16968]	ARPP21	3	35680437	35835988	1	7.78722e-06	0.000472377	-3.0548	0.120341
ENSG00000168243	guanine nucleotide binding protein (G protein), gamma 4 [Source:HGNC Symbol;Acc:4407]	GNG4	1	235710987	235814054	-1	7.85243e-06	0.00047488	-4.17379	0.055407
ENSG00000112077	Rh-associated glycoprotein [Source:HGNC Symbol;Acc:10006]	RHAG	6	49572871	49604552	-1	8.09905e-06	0.000486826	2.24681	4.74633
ENSG00000204065	transcription elongation factor A (SII)-like 5 [Source:HGNC Symbol;Acc:22282]	TCEAL5	X	102528619	102531800	-1	8.09107e-06	0.000486826	-1.83059	0.281149
ENSG00000157557	v-ets avian erythroblastosis virus E26 oncogene homolog 2 [Source:HGNC Symbol;Acc:3489]	ETS2	21	40177231	40196879	1	8.2339e-06	0.000493437	-0.943334	0.52003
ENSG00000039650	polynucleotide kinase 3'-phosphatase [Source:HGNC Symbol;Acc:9154]	PNKP	19	50364461	50371166	-1	8.40605e-06	0.000502236	-0.910906	0.531851
ENSG00000119669	interferon regulatory factor 2 binding protein-like [Source:HGNC Symbol;Acc:14282]	IRF2BPL	14	77490888	77495034	-1	8.81027e-06	0.000523235	-1.0521	0.482265
ENSG00000133612	ArfGAP with GTPase domain, ankyrin repeat and PH domain 3 [Source:HGNC Symbol;Acc:16923]	AGAP3	7	150782918	150841523	1	8.8056e-06	0.000523235	-1.13094	0.456619
ENSG00000149499	echinoderm microtubule associated protein like 3 [Source:HGNC Symbol;Acc:26666]	EML3	11	62369690	62380237	-1	8.87016e-06	0.000525219	-0.834219	0.560886
ENSG00000241163	long intergenic non-protein coding RNA 877 [Source:HGNC Symbol;Acc:27706]	LINC00877	3	72084451	72291716	-1	8.95585e-06	0.000528715	-2.38082	0.192001
ENSG00000142871	cysteine-rich, angiogenic inducer, 61 [Source:HGNC Symbol;Acc:2654]	CYR61	1	86046444	86049645	1	9.14333e-06	0.000538181	-2.22713	0.213583
ENSG00000121966	chemokine (C-X-C motif) receptor 4 [Source:HGNC Symbol;Acc:2561]	CXCR4	2	136871919	136875735	-1	9.28963e-06	0.000545175	-1.36258	0.388885
ENSG00000126353	chemokine (C-C motif) receptor 7 [Source:HGNC Symbol;Acc:1608]	CCR7	17	38710021	38721724	-1	9.39559e-06	0.000549767	-2.15559	0.224441
ENSG00000133742	carbonic anhydrase I [Source:HGNC Symbol;Acc:1368]	CA1	8	86239837	86291243	-1	9.67224e-06	0.000563168	2.37007	5.16965
ENSG00000138496	poly (ADP-ribose) polymerase family, member 9 [Source:HGNC Symbol;Acc:24118]	PARP9	3	122246771	122283424	-1	9.6814e-06	0.000563168	1.16824	2.24738
ENSG00000168010	autophagy related 16-like 2 (S. cerevisiae) [Source:HGNC Symbol;Acc:25464]	ATG16L2	11	72525353	72554719	1	9.83924e-06	0.000567507	-0.947613	0.51849
ENSG00000069399	B-cell CLL/lymphoma 3 [Source:HGNC Symbol;Acc:998]	BCL3	19	45250962	45263301	1	9.80367e-06	0.000567507	-2.20376	0.217072
ENSG00000101438	solute carrier family 32 (GABA vesicular transporter), member 1 [Source:HGNC Symbol;Acc:11018]	SLC32A1	20	37353105	37358015	1	9.84183e-06	0.000567507	-3.8309	0.0702725
ENSG00000117748	replication protein A2, 32kDa [Source:HGNC Symbol;Acc:10290]	RPA2	1	28218035	28241257	-1	9.91869e-06	0.000570281	0.866272	1.82295
ENSG00000266714	myosin XVB pseudogene [Source:HGNC Symbol;Acc:14083]	MYO15B	17	73584139	73622929	1	1.03198e-05	0.000591631	-1.05499	0.481302
ENSG00000108439	pyridoxamine 5'-phosphate oxidase [Source:HGNC Symbol;Acc:30260]	PNPO	17	46018872	46025654	1	1.04545e-05	0.000595909	1.23515	2.35406
ENSG00000054356	protein tyrosine phosphatase, receptor type, N [Source:HGNC Symbol;Acc:9676]	PTPRN	2	220154345	220174370	-1	1.04294e-05	0.000595909	-3.82692	0.0704663
ENSG00000105643	arrestin domain containing 2 [Source:HGNC Symbol;Acc:25225]	ARRDC2	19	18111941	18124911	1	1.08798e-05	0.000618371	-1.36459	0.388346
ENSG00000163734	chemokine (C-X-C motif) ligand 3 [Source:HGNC Symbol;Acc:4604]	CXCL3	4	74902306	74904524	-1	1.09159e-05	0.000618652	-2.71089	0.152736
ENSG00000047597	X-linked Kx blood group (McLeod syndrome) [Source:HGNC Symbol;Acc:12811]	XK	X	37545012	37591383	1	1.10061e-05	0.000621985	1.66824	3.17826
ENSG00000173546	chondroitin sulfate proteoglycan 4 [Source:HGNC Symbol;Acc:2466]	CSPG4	15	75966663	76005189	-1	1.15836e-05	0.000652762	-2.32695	0.199305
ENSG00000188389	programmed cell death 1 [Source:HGNC Symbol;Acc:8760]	PDCD1	2	242792033	242801060	-1	1.16732e-05	0.000655947	-3.82663	0.0704806
ENSG00000143382	ADAMTS-like 4 [Source:HGNC Symbol;Acc:19706]	ADAMTSL4	1	150521884	150533413	1	1.18299e-05	0.000662875	-1.32934	0.39795
ENSG00000135596	microtubule associated monooxygenase, calponin and LIM domain containing 1 [Source:HGNC Symbol;Acc:20619]	MICAL1	6	109765265	109787171	-1	1.20335e-05	0.000670495	-1.0822	0.47231
ENSG00000116741	regulator of G-protein signaling 2, 24kDa [Source:HGNC Symbol;Acc:9998]	RGS2	1	192778169	192781403	1	1.20093e-05	0.000670495	-1.46329	0.362666
ENSG00000153933	diacylglycerol kinase, epsilon 64kDa [Source:HGNC Symbol;Acc:2852]	DGKE	17	54911460	54946036	1	1.20851e-05	0.000671484	-0.956065	0.515461
ENSG00000211662	immunoglobulin lambda variable 3-21 [Source:HGNC Symbol;Acc:5905]	IGLV3-21	22	23054174	23055688	1	1.26996e-05	0.000701467	4.61134	24.4429
ENSG00000099377	hydroxy-delta-5-steroid dehydrogenase, 3 beta- and steroid delta-isomerase 7 [Source:HGNC Symbol;Acc:18324]	HSD3B7	16	30996519	31000473	1	1.27662e-05	0.000701467	1.88115	3.6837
ENSG00000221819	chromosome 16 open reading frame 3 [Source:HGNC Symbol;Acc:1197]	C16orf3	16	90095316	90096309	-1	1.27543e-05	0.000701467	-2.47162	0.180289
ENSG00000184361	spermatogenesis associated 32 [Source:HGNC Symbol;Acc:26349]	SPATA32	17	43331760	43339479	-1	1.27404e-05	0.000701467	-2.92889	0.131316
ENSG00000168140	vasorin [Source:HGNC Symbol;Acc:18517]	VASN	16	4421849	4433529	1	1.28594e-05	0.000704637	-1.81374	0.284452
ENSG00000109929	sterol-C5-desaturase [Source:HGNC Symbol;Acc:10547]	SC5D	11	121163162	121179403	1	1.29764e-05	0.000707141	-1.18925	0.438531
ENSG00000254667	Uncharacterized protein [Source:UniProtKB/TrEMBL;Acc:E9PS84]	AP000783.1	11	123301058	123306427	1	1.29686e-05	0.000707141	-1.79379	0.288414
ENSG00000164050	plexin B1 [Source:HGNC Symbol;Acc:9103]	PLXNB1	3	48445261	48471594	-1	1.31451e-05	0.000714374	-1.38272	0.383495
ENSG00000173209	AHA1, activator of heat shock 90kDa protein ATPase homolog 2 (yeast) [Source:HGNC Symbol;Acc:20437]	AHSA2	2	61404553	61418338	1	1.324e-05	0.000717563	-0.963155	0.512934
ENSG00000178053	myeloid leukemia factor 1 [Source:HGNC Symbol;Acc:7125]	MLF1	3	158288952	158325041	1	1.4e-05	0.000756685	-1.92022	0.264214
ENSG00000169967	mitogen-activated protein kinase kinase kinase 2 [Source:HGNC Symbol;Acc:6854]	MAP3K2	2	128056306	128146041	-1	1.43579e-05	0.000772091	-1.17818	0.441909
ENSG00000174791	Ras and Rab interactor 1 [Source:HGNC Symbol;Acc:18749]	RIN1	11	66097713	66104311	-1	1.43629e-05	0.000772091	-1.77174	0.292855
ENSG00000162722	tripartite motif containing 58 [Source:HGNC Symbol;Acc:24150]	TRIM58	1	248020501	248041507	1	1.44261e-05	0.000773396	1.07737	2.11019
ENSG00000227057	WD repeat domain 46 [Source:HGNC Symbol;Acc:13923]	WDR46	6	33246885	33257304	-1	1.4572e-05	0.000779108	-5.93052	0.0163959
ENSG00000230715		RP11-274B21.4	7	128292895	128293719	1	1.46949e-05	0.00078147	-1.01808	0.493774
ENSG00000177721	annexin A2 receptor [Source:HGNC Symbol;Acc:33463]	ANXA2R	5	43039335	43043272	-1	1.46756e-05	0.00078147	-1.21436	0.430963
ENSG00000164172	molybdenum cofactor synthesis 2 [Source:HGNC Symbol;Acc:7193]	MOCS2	5	52391509	52405893	-1	1.49558e-05	0.000793218	1.02427	2.03393
ENSG00000130193	thioesterase superfamily member 6 [Source:HGNC Symbol;Acc:29656]	THEM6	8	143808621	143818345	1	1.56255e-05	0.000826525	1.15518	2.22712
ENSG00000244509	apolipoprotein B mRNA editing enzyme, catalytic polypeptide-like 3C [Source:HGNC Symbol;Acc:17353]	APOBEC3C	22	39410088	39416357	1	1.56708e-05	0.000826719	1.12175	2.17611
ENSG00000135374	E74-like factor 5 (ets domain transcription factor) [Source:HGNC Symbol;Acc:3320]	ELF5	11	34500340	34535352	-1	1.67151e-05	0.000879469	6.27689	77.5413
ENSG00000118156	zinc finger protein 541 [Source:HGNC Symbol;Acc:25294]	ZNF541	19	48023942	48059113	-1	1.67976e-05	0.000881472	3.28159	9.7243
ENSG00000011590	zinc finger and BTB domain containing 32 [Source:HGNC Symbol;Acc:16763]	ZBTB32	19	36195429	36207940	1	1.70344e-05	0.000891541	-1.86628	0.274279
ENSG00000177679	serine/arginine repetitive matrix 3 [Source:HGNC Symbol;Acc:26729]	SRRM3	7	75831216	75916605	1	1.72322e-05	0.000899519	-3.35807	0.0975261
ENSG00000178878	apolipoprotein L domain containing 1 [Source:HGNC Symbol;Acc:25268]	APOLD1	12	12878851	12982909	1	1.73022e-05	0.000900805	-1.64485	0.319779
ENSG00000163751	carboxypeptidase A3 (mast cell) [Source:HGNC Symbol;Acc:2298]	CPA3	3	148583043	148614983	1	1.74978e-05	0.000908605	-1.02071	0.492873
ENSG00000196352	CD55 molecule, decay accelerating factor for complement (Cromer blood group) [Source:HGNC Symbol;Acc:2665]	CD55	1	207494853	207534311	1	1.8145e-05	0.000939752	-1.35554	0.390788
ENSG00000134057	cyclin B1 [Source:HGNC Symbol;Acc:1579]	CCNB1	5	68462837	68474072	1	1.83481e-05	0.000947796	1.0531	2.07498
ENSG00000151650	VENT homeobox [Source:HGNC Symbol;Acc:13639]	VENTX	10	135050908	135055433	1	1.88245e-05	0.000969878	-3.53201	0.0864486
ENSG00000123636	bromodomain adjacent to zinc finger domain, 2B [Source:HGNC Symbol;Acc:963]	BAZ2B	2	160175490	160473203	-1	1.89637e-05	0.000974517	-0.784872	0.580404
ENSG00000058453	ciliary rootlet coiled-coil, rootletin [Source:HGNC Symbol;Acc:21299]	CROCC	1	17066768	17299474	1	1.92622e-05	0.000987298	-0.961707	0.513449
ENSG00000175556	LON peptidase N-terminal domain and ring finger 3 [Source:HGNC Symbol;Acc:21152]	LONRF3	X	118108581	118152318	1	1.93668e-05	0.000990104	-1.90577	0.266874
ENSG00000118473	SH3-domain GRB2-like (endophilin) interacting protein 1 [Source:HGNC Symbol;Acc:25412]	SGIP1	1	66999066	67213982	1	1.95741e-05	0.000998127	-2.63289	0.161221
ENSG00000218565		RP11-12A2.1	6	139659155	139660717	1	2.00484e-05	0.00101969	-2.23807	0.21197
ENSG00000249565	SERPINE1 mRNA binding protein 1 pseudogene 5 [Source:HGNC Symbol;Acc:44632]	SERBP1P5	4	79102020	79103200	-1	2.03308e-05	0.00103141	0.83321	1.78165
ENSG00000077044	diacylglycerol kinase, delta 130kDa [Source:HGNC Symbol;Acc:2851]	DGKD	2	234263153	234380750	1	2.0565e-05	0.00104063	-0.971467	0.509987
ENSG00000167552	tubulin, alpha 1a [Source:HGNC Symbol;Acc:20766]	TUBA1A	12	49578579	49583107	-1	2.06233e-05	0.00104093	-1.18742	0.439088
ENSG00000261222		CTD-2006K23.1	17	72595979	72603368	1	2.07527e-05	0.0010448	-3.9662	0.0639815
ENSG00000247157		RP11-434C1.1	12	11700964	11743303	1	2.08879e-05	0.00104894	-2.16999	0.222212
ENSG00000174652	zinc finger protein 266 [Source:HGNC Symbol;Acc:13059]	ZNF266	19	9523272	9546254	-1	2.10646e-05	0.00105514	-0.95525	0.515752
ENSG00000164169	protein arginine methyltransferase 10 (putative) [Source:HGNC Symbol;Acc:25099]	PRMT10	4	148558936	148605381	-1	2.12574e-05	0.00106212	-1.35615	0.390622
ENSG00000205702	cytochrome P450, family 2, subfamily D, polypeptide 7, pseudogene [Source:HGNC Symbol;Acc:2624]	CYP2D7P	22	42536214	42540576	-1	2.14288e-05	0.00106532	-1.56154	0.338788
ENSG00000239480		RP11-514P8.2	7	102067265	102075227	-1	2.14235e-05	0.00106532	-2.20027	0.217596
ENSG00000211892	immunoglobulin heavy constant gamma 4 (G4m marker) [Source:HGNC Symbol;Acc:5528]	IGHG4	14	106090687	106092403	-1	2.21546e-05	0.00109865	3.1313	8.76222
ENSG00000207808	microRNA 27a [Source:HGNC Symbol;Acc:31613]	MIR27A	19	13947254	13947331	-1	2.23413e-05	0.00110514	-2.95703	0.128779
ENSG00000134508	Cdk5 and Abl enzyme substrate 1 [Source:HGNC Symbol;Acc:25097]	CABLES1	18	20714528	20840431	1	2.23988e-05	0.00110523	-1.35163	0.391848
ENSG00000232956	small nucleolar RNA host gene 15 (non-protein coding) [Source:HGNC Symbol;Acc:27797]	SNHG15	7	45022622	45026560	-1	2.34093e-05	0.00114142	-0.855012	0.552861
ENSG00000169991	intermediate filament family orphan 2 [Source:HGNC Symbol;Acc:27006]	IFFO2	1	19230775	19283180	-1	2.3354e-05	0.00114142	-1.0076	0.497372
ENSG00000185347	chromosome 14 open reading frame 80 [Source:HGNC Symbol;Acc:20127]	C14orf80	14	105956192	105965912	1	2.32204e-05	0.00114142	-1.14032	0.453658
ENSG00000133639	B-cell translocation gene 1, anti-proliferative [Source:HGNC Symbol;Acc:1130]	BTG1	12	92536286	92539673	-1	2.33718e-05	0.00114142	-1.18538	0.439707
ENSG00000180096	septin 1 [Source:HGNC Symbol;Acc:2879]	2001-09-01	16	30389454	30407312	-1	2.34199e-05	0.00114142	-1.49687	0.354322
ENSG00000164828	Sad1 and UNC84 domain containing 1 [Source:HGNC Symbol;Acc:18587]	SUN1	7	855528	936072	1	2.34806e-05	0.00114157	-0.864065	0.549402
ENSG00000103740	acyl-CoA synthetase bubblegum family member 1 [Source:HGNC Symbol;Acc:29567]	ACSBG1	15	78459810	78538030	-1	2.39581e-05	0.00116001	2.84235	7.17185
ENSG00000258441	long intergenic non-protein coding RNA 641 [Source:HGNC Symbol;Acc:27511]	LINC00641	14	21668238	21675059	-1	2.39769e-05	0.00116001	-1.10004	0.466503
ENSG00000088826	spermine oxidase [Source:HGNC Symbol;Acc:15862]	SMOX	20	4101627	4168394	1	2.49999e-05	0.00120364	-1.56247	0.338572
ENSG00000129474	ajuba LIM protein [Source:HGNC Symbol;Acc:20250]	AJUBA	14	23440383	23451851	-1	2.49975e-05	0.00120364	-1.72274	0.302974
ENSG00000211947	immunoglobulin heavy variable 3-21 [Source:HGNC Symbol;Acc:5586]	IGHV3-21	14	106691673	106692203	-1	2.51734e-05	0.0012057	4.02682	16.3003
ENSG00000106605	biliverdin reductase A [Source:HGNC Symbol;Acc:1062]	BLVRA	7	43798279	43846939	1	2.51855e-05	0.0012057	1.01319	2.01837
ENSG00000204060	forkhead box O6 [Source:HGNC Symbol;Acc:24814]	FOXO6	1	41827594	41849262	1	2.52251e-05	0.0012057	-2.59255	0.165793
ENSG00000172667	zinc finger, matrin-type 3 [Source:HGNC Symbol;Acc:29983]	ZMAT3	3	178735011	178790067	-1	2.53493e-05	0.00120872	1.1633	2.23969
ENSG00000240143		RP4-753P9.3	X	128928970	128930939	1	2.55717e-05	0.0012164	-2.33496	0.198201
ENSG00000213934	hemoglobin, gamma A [Source:HGNC Symbol;Acc:4831]	HBG1	11	5269313	5271122	-1	2.58983e-05	0.00122899	4.465	22.0851
ENSG00000250361	glycophorin B (MNS blood group) [Source:HGNC Symbol;Acc:4703]	GYPB	4	144917257	145061844	-1	2.60837e-05	0.00123234	2.92473	7.59332
ENSG00000166851	polo-like kinase 1 [Source:HGNC Symbol;Acc:9077]	PLK1	16	23688977	23701688	1	2.60932e-05	0.00123234	1.0246	2.03439
ENSG00000179456	zinc finger and BTB domain containing 18 [Source:HGNC Symbol;Acc:13030]	ZBTB18	1	244214585	244220778	1	2.63895e-05	0.00124008	-1.18787	0.43895
ENSG00000099625	chromosome 19 open reading frame 26 [Source:HGNC Symbol;Acc:28617]	C19orf26	19	1228286	1238026	-1	2.64446e-05	0.00124008	-2.69414	0.154519
ENSG00000109758	HGF activator [Source:HGNC Symbol;Acc:4894]	HGFAC	4	3443614	3451211	1	2.6344e-05	0.00124008	-2.94503	0.129854
ENSG00000172081	MOB kinase activator 3A [Source:HGNC Symbol;Acc:29802]	MOB3A	19	2071037	2096672	-1	2.68107e-05	0.00125429	-0.904645	0.534164
ENSG00000102057	potassium voltage-gated channel, Shal-related subfamily, member 1 [Source:HGNC Symbol;Acc:6237]	KCND1	X	48818639	48827976	-1	2.72999e-05	0.00127118	-1.41987	0.373746
ENSG00000143248	regulator of G-protein signaling 5 [Source:HGNC Symbol;Acc:10001]	RGS5	1	163080911	163291577	-1	2.72848e-05	0.00127118	-2.40021	0.189437
ENSG00000167994	RAB3A interacting protein (rabin3)-like 1 [Source:HGNC Symbol;Acc:9780]	RAB3IL1	11	61664773	61687741	-1	2.75567e-05	0.00127891	2.32212	5.00066
ENSG00000159228	carbonyl reductase 1 [Source:HGNC Symbol;Acc:1548]	CBR1	21	37442239	37445464	1	2.76594e-05	0.00127891	1.22794	2.34232
ENSG00000159388	BTG family, member 2 [Source:HGNC Symbol;Acc:1131]	BTG2	1	203274619	203278730	1	2.76402e-05	0.00127891	-1.62488	0.324237
ENSG00000203804	ADAMTSL4 antisense RNA 1 [Source:HGNC Symbol;Acc:32041]	ADAMTSL4-AS1	1	150533480	150533969	-1	2.77974e-05	0.0012823	-2.16139	0.223541
ENSG00000197019	SERTA domain containing 1 [Source:HGNC Symbol;Acc:17932]	SERTAD1	19	40927499	40931932	-1	2.8775e-05	0.00132432	-2.25338	0.209732
ENSG00000113552	glucosamine-6-phosphate deaminase 1 [Source:HGNC Symbol;Acc:4417]	GNPDA1	5	141371314	141392606	-1	2.92101e-05	0.00134123	2.02349	4.06566
ENSG00000105722	Ets2 repressor factor [Source:HGNC Symbol;Acc:3444]	ERF	19	42751724	42759309	-1	2.96295e-05	0.00135512	-0.958004	0.514769
ENSG00000259081		RP11-488C13.6	14	77240627	77247861	-1	2.96492e-05	0.00135512	-2.92576	0.131601
ENSG00000117318	inhibitor of DNA binding 3, dominant negative helix-loop-helix protein [Source:HGNC Symbol;Acc:5362]	ID3	1	23884409	23886285	-1	2.97409e-05	0.00135619	-2.1414	0.22666
ENSG00000241769	long intergenic non-protein coding RNA 893 [Source:HGNC Symbol;Acc:44265]	LINC00893	X	148609130	148622504	-1	3.00322e-05	0.00136633	-1.61006	0.327584
ENSG00000198467	tropomyosin 2 (beta) [Source:HGNC Symbol;Acc:12011]	TPM2	9	35681989	35691017	-1	3.05474e-05	0.00138659	-1.16964	0.444531
ENSG00000107968	mitogen-activated protein kinase kinase kinase 8 [Source:HGNC Symbol;Acc:6860]	MAP3K8	10	30722866	30750762	1	3.0828e-05	0.00139613	-1.38385	0.383196
ENSG00000122254	heparan sulfate (glucosamine) 3-O-sulfotransferase 2 [Source:HGNC Symbol;Acc:5195]	HS3ST2	16	22825498	22927659	1	3.14075e-05	0.00141913	3.72431	13.2169
ENSG00000145911	NEDD4 binding protein 3 [Source:HGNC Symbol;Acc:29852]	N4BP3	5	177540444	177553088	1	3.16718e-05	0.00142782	-2.09971	0.233305
ENSG00000165507	chromosome 10 open reading frame 10 [Source:HGNC Symbol;Acc:23355]	C10orf10	10	45466429	45474258	-1	3.19179e-05	0.00143566	-1.92805	0.262784
ENSG00000112079	serine/threonine kinase 38 [Source:HGNC Symbol;Acc:17847]	STK38	6	36461669	36515247	-1	3.2194e-05	0.0014448	-1.12462	0.458624
ENSG00000225784		RP11-592B15.4	10	51287081	51371070	-1	3.23046e-05	0.00144649	3.40784	10.6136
ENSG00000211939	immunoglobulin heavy variable 1-8 [Source:HGNC Symbol;Acc:5559]	IGHV1-8	14	106539079	106539577	-1	3.24812e-05	0.00145112	7.32476	160.314
ENSG00000109971	heat shock 70kDa protein 8 [Source:HGNC Symbol;Acc:5241]	HSPA8	11	122928197	122933938	-1	3.28771e-05	0.00146551	0.994027	1.99174
ENSG00000198932	G protein-coupled receptor associated sorting protein 1 [Source:HGNC Symbol;Acc:24834]	GPRASP1	X	101906294	101914011	1	3.35594e-05	0.00149256	-1.44042	0.368459
ENSG00000184545	dual specificity phosphatase 8 [Source:HGNC Symbol;Acc:3074]	DUSP8	11	1575274	1593150	-1	3.43002e-05	0.0015221	-4.30503	0.0505893
ENSG00000139636	limb development membrane protein 1-like [Source:HGNC Symbol;Acc:18268]	LMBR1L	12	49490919	49504683	-1	3.50507e-05	0.00155062	-0.816229	0.567924
ENSG00000203392	Uncharacterized protein; cDNA FLJ12988 fis, clone NT2RP3000080 [Source:UniProtKB/TrEMBL;Acc:Q9H960]	AC105020.1	15	75970672	75973093	1	3.50992e-05	0.00155062	-2.38465	0.191492
ENSG00000166211	Spi-C transcription factor (Spi-1/PU.1 related) [Source:HGNC Symbol;Acc:29549]	SPIC	12	101869199	101880775	1	3.51993e-05	0.00155159	3.83145	14.2357
ENSG00000059915	pleckstrin and Sec7 domain containing [Source:HGNC Symbol;Acc:9507]	PSD	10	104162376	104181296	-1	3.53122e-05	0.00155311	-1.71995	0.303559
ENSG00000186166	coiled-coil domain containing 84 [Source:HGNC Symbol;Acc:30460]	CCDC84	11	118868852	118886501	1	3.55891e-05	0.00156183	-0.822562	0.565437
ENSG00000187715	kelch repeat and BTB (POZ) domain containing 12 [Source:HGNC Symbol;Acc:25731]	KBTBD12	3	127634075	127706514	1	3.6218e-05	0.00157204	2.51423	5.71293
ENSG00000146676	purine-rich element binding protein B [Source:HGNC Symbol;Acc:9702]	PURB	7	44915896	44924960	-1	3.61413e-05	0.00157204	-0.792694	0.577265
ENSG00000177169	unc-51 like autophagy activating kinase 1 [Source:HGNC Symbol;Acc:12558]	ULK1	12	132379196	132407712	1	3.61381e-05	0.00157204	-0.916543	0.529777
ENSG00000170542	serpin peptidase inhibitor, clade B (ovalbumin), member 9 [Source:HGNC Symbol;Acc:8955]	SERPINB9	6	2887500	2903514	-1	3.61844e-05	0.00157204	-1.21421	0.431008
ENSG00000234456	MAGI2 antisense RNA 3 [Source:HGNC Symbol;Acc:40862]	MAGI2-AS3	7	79082198	79100524	1	3.59187e-05	0.00157204	-1.33202	0.397212
ENSG00000256043	cathepsin O [Source:HGNC Symbol;Acc:2542]	CTSO	4	156845270	156875069	-1	3.64608e-05	0.00157669	-1.21677	0.430245
ENSG00000205710	chromosome 17 open reading frame 107 [Source:HGNC Symbol;Acc:37238]	C17orf107	17	4802713	4806227	1	3.64843e-05	0.00157669	-3.28723	0.102434
ENSG00000026025	vimentin [Source:HGNC Symbol;Acc:12692]	VIM	10	17270258	17279592	1	3.66736e-05	0.001578	-1.22016	0.429235
ENSG00000180846	CSNK1G2 antisense RNA 1 [Source:HGNC Symbol;Acc:28604]	CSNK1G2-AS1	19	1952530	1954585	-1	3.66641e-05	0.001578	-2.05022	0.241447
ENSG00000211673	immunoglobulin lambda variable 3-1 [Source:HGNC Symbol;Acc:5896]	IGLV3-1	22	23222886	23223576	1	3.69128e-05	0.00158485	4.15574	17.8239
ENSG00000186827	tumor necrosis factor receptor superfamily, member 4 [Source:HGNC Symbol;Acc:11918]	TNFRSF4	1	1146706	1149518	-1	3.70447e-05	0.00158708	-2.31634	0.200776
ENSG00000162777	DENN/MADD domain containing 2D [Source:HGNC Symbol;Acc:26192]	DENND2D	1	111729796	111747157	-1	3.71615e-05	0.00158865	1.13977	2.20346
ENSG00000165102	heparan-alpha-glucosaminide N-acetyltransferase [Source:HGNC Symbol;Acc:26527]	HGSNAT	8	42995556	43057998	1	3.76471e-05	0.00160595	-0.804764	0.572456
ENSG00000231507		RP11-134P9.3	1	203256280	203257929	1	3.7779e-05	0.00160812	-3.09744	0.116836
ENSG00000065320	netrin 1 [Source:HGNC Symbol;Acc:8029]	NTN1	17	8924859	9147317	1	3.82907e-05	0.00162641	1.70178	3.25302
ENSG00000181039	ankyrin repeat domain 34A [Source:HGNC Symbol;Acc:27639]	ANKRD34A	1	145470508	145475646	1	3.8853e-05	0.00164677	-1.69793	0.308228
ENSG00000069482	galanin/GMAP prepropeptide [Source:HGNC Symbol;Acc:4114]	GAL	11	68451247	68458643	1	3.93941e-05	0.00166614	2.53525	5.79677
ENSG00000175356	signal peptide, CUB domain, EGF-like 2 [Source:HGNC Symbol;Acc:30425]	SCUBE2	11	9041071	9159661	-1	4.00056e-05	0.00168841	-1.9978	0.250381
ENSG00000125144	metallothionein 1G [Source:HGNC Symbol;Acc:7399]	MT1G	16	56700643	56701977	-1	4.03407e-05	0.00169893	7.51072	182.369
ENSG00000104419	N-myc downstream regulated 1 [Source:HGNC Symbol;Acc:7679]	NDRG1	8	134249414	134314265	-1	4.06243e-05	0.00170725	-0.850739	0.554501
ENSG00000248323	lung cancer associated transcript 1 (non-protein coding) [Source:HGNC Symbol;Acc:48498]	LUCAT1	5	90598846	90610219	-1	4.0895e-05	0.001715	-4.35855	0.0487468
ENSG00000240853	RNA, 7SL, cytoplasmic 328, pseudogene [Source:HGNC Symbol;Acc:46344]	RN7SL328P	9	134600556	134600854	-1	4.14202e-05	0.00173336	-2.27192	0.207054
ENSG00000137801	thrombospondin 1 [Source:HGNC Symbol;Acc:11785]	THBS1	15	39873280	39891667	1	4.15767e-05	0.00173624	-2.2616	0.20854
ENSG00000070404	follistatin-like 3 (secreted glycoprotein) [Source:HGNC Symbol;Acc:3973]	FSTL3	19	676392	683385	1	4.17177e-05	0.00173847	-1.1104	0.463167
ENSG00000166450	protogenin [Source:HGNC Symbol;Acc:26373]	PRTG	15	55903744	56035288	-1	4.20374e-05	0.00174812	-3.97482	0.0636006
ENSG00000211659	immunoglobulin lambda variable 3-25 [Source:HGNC Symbol;Acc:5908]	IGLV3-25	22	23029190	23029735	1	4.26439e-05	0.00176226	4.81348	28.1192
ENSG00000178860	musculin [Source:HGNC Symbol;Acc:7321]	MSC	8	72753784	72756703	-1	4.25706e-05	0.00176226	-2.90538	0.133473
ENSG00000104856	v-rel avian reticuloendotheliosis viral oncogene homolog B [Source:HGNC Symbol;Acc:9956]	RELB	19	45504688	45541452	1	4.28167e-05	0.00176572	-1.86935	0.273697
ENSG00000065413	ankyrin repeat domain 44 [Source:HGNC Symbol;Acc:25259]	ANKRD44	2	197831741	198175897	-1	4.33121e-05	0.00178244	-1.01505	0.494812
ENSG00000121653	mitogen-activated protein kinase 8 interacting protein 1 [Source:HGNC Symbol;Acc:6882]	MAPK8IP1	11	45907202	45928016	1	4.3626e-05	0.00179164	-1.90892	0.266292
ENSG00000100242	Sad1 and UNC84 domain containing 2 [Source:HGNC Symbol;Acc:14210]	SUN2	22	39130730	39190148	-1	4.41835e-05	0.00181079	-0.948555	0.518151
ENSG00000111816	fyn-related kinase [Source:HGNC Symbol;Acc:3955]	FRK	6	116252312	116381921	-1	4.45392e-05	0.00182161	2.6959	6.47956
ENSG00000115718	protein C (inactivator of coagulation factors Va and VIIIa) [Source:HGNC Symbol;Acc:9451]	PROC	2	128176003	128186822	1	4.4986e-05	0.00183609	-2.38341	0.191657
ENSG00000165626	BEN domain containing 7 [Source:HGNC Symbol;Acc:23514]	BEND7	10	13480484	13570974	-1	4.63955e-05	0.00188974	-1.51609	0.349633
ENSG00000214727	ribosomal protein L5 pseudogene 35 [Source:HGNC Symbol;Acc:36967]	RPL5P35	22	50151275	50152628	-1	4.66425e-05	0.0018959	-3.31756	0.100303
ENSG00000130522	jun D proto-oncogene [Source:HGNC Symbol;Acc:6206]	JUND	19	18390563	18392432	-1	4.71382e-05	0.00191213	-1.24121	0.423017
ENSG00000174944	purinergic receptor P2Y, G-protein coupled, 14 [Source:HGNC Symbol;Acc:16442]	P2RY14	3	150929905	150996255	-1	4.72833e-05	0.00191411	-1.97895	0.253675
ENSG00000211670	immunoglobulin lambda variable 3-9 (gene/pseudogene) [Source:HGNC Symbol;Acc:5918]	IGLV3-9	22	23161507	23162253	1	4.77838e-05	0.00193043	7.32709	160.574
ENSG00000170776	A kinase (PRKA) anchor protein 13 [Source:HGNC Symbol;Acc:371]	AKAP13	15	85923802	86292586	1	4.86369e-05	0.00195296	-0.93852	0.521768
ENSG00000144031	ankyrin repeat domain 53 [Source:HGNC Symbol;Acc:25691]	ANKRD53	2	71205510	71212626	1	4.85554e-05	0.00195296	-2.07749	0.236926
ENSG00000160224	autoimmune regulator [Source:HGNC Symbol;Acc:360]	AIRE	21	45705721	45718531	1	4.84921e-05	0.00195296	-3.21139	0.107963
ENSG00000140545	milk fat globule-EGF factor 8 protein [Source:HGNC Symbol;Acc:7036]	MFGE8	15	89441916	89456642	-1	4.9107e-05	0.00196389	-1.02406	0.491729
ENSG00000163346	pre-B-cell leukemia homeobox interacting protein 1 [Source:HGNC Symbol;Acc:21199]	PBXIP1	1	154916552	154928599	-1	4.90703e-05	0.00196389	-1.06861	0.476777
ENSG00000151327	family with sequence similarity 177, member A1 [Source:HGNC Symbol;Acc:19829]	FAM177A1	14	35514113	35582336	1	4.95836e-05	0.00197895	-1.03491	0.488045
ENSG00000112149	CD83 molecule [Source:HGNC Symbol;Acc:1703]	CD83	6	14117872	14137149	1	5.143e-05	0.00204853	-2.22331	0.21415
ENSG00000197774	essential meiotic structure-specific endonuclease subunit 2 [Source:HGNC Symbol;Acc:27289]	EME2	16	1823208	1831709	1	5.18338e-05	0.00206047	-0.907606	0.533069
ENSG00000147454	solute carrier family 25 (mitochondrial iron transporter), member 37 [Source:HGNC Symbol;Acc:29786]	SLC25A37	8	23386318	23432976	1	5.27324e-05	0.002092	1.28857	2.44287
ENSG00000241351	immunoglobulin kappa variable 3-11 [Source:HGNC Symbol;Acc:5815]	IGKV3-11	2	89326668	89327228	-1	5.3041e-05	0.00209586	4.15299	17.7899
ENSG00000100351	GRB2-related adaptor protein 2 [Source:HGNC Symbol;Acc:4563]	GRAP2	22	40297086	40369725	1	5.3027e-05	0.00209586	2.08053	4.22962
ENSG00000130147	SH3-domain binding protein 4 [Source:HGNC Symbol;Acc:10826]	SH3BP4	2	235860617	235964358	1	5.32881e-05	0.00209727	-1.18386	0.440171
ENSG00000265666		CTD-2267D19.2	17	38497119	38499388	-1	5.32847e-05	0.00209727	-2.18306	0.220208
ENSG00000082512	TNF receptor-associated factor 5 [Source:HGNC Symbol;Acc:12035]	TRAF5	1	211499957	211548288	1	5.35601e-05	0.0021038	-1.08121	0.472633
ENSG00000089356	FXYD domain containing ion transport regulator 3 [Source:HGNC Symbol;Acc:4027]	FXYD3	19	35606732	35615228	1	5.41861e-05	0.00212418	2.66679	6.35015
ENSG00000018280	solute carrier family 11 (proton-coupled divalent metal ion transporter), member 1 [Source:HGNC Symbol;Acc:10907]	SLC11A1	2	219246752	219261617	1	5.4509e-05	0.00213262	-2.41233	0.187852
ENSG00000155906	required for meiotic nuclear division 1 homolog (S. cerevisiae) [Source:HGNC Symbol;Acc:21176]	RMND1	6	151725989	151773259	-1	5.49615e-05	0.00214609	0.928067	1.90272
ENSG00000259330	long intergenic non-protein coding RNA 984 [Source:HGNC Symbol;Acc:35165]	LINC00984	15	40617417	40618916	1	5.54645e-05	0.00216148	-1.13921	0.454007
ENSG00000005156	ligase III, DNA, ATP-dependent [Source:HGNC Symbol;Acc:6600]	LIG3	17	33307513	33332083	1	5.62751e-05	0.00218877	-0.771715	0.585721
ENSG00000141744	phenylethanolamine N-methyltransferase [Source:HGNC Symbol;Acc:9160]	PNMT	17	37824234	37826728	1	5.64061e-05	0.00218957	1.82984	3.55497
ENSG00000211967	immunoglobulin heavy variable 3-53 [Source:HGNC Symbol;Acc:5610]	IGHV3-53	14	107048672	107049341	-1	5.68484e-05	0.00220161	4.4606	22.0178
ENSG00000184916	jagged 2 [Source:HGNC Symbol;Acc:6189]	JAG2	14	105607318	105635161	-1	5.69383e-05	0.00220161	-1.72275	0.30297
ENSG00000115085	zeta-chain (TCR) associated protein kinase 70kDa [Source:HGNC Symbol;Acc:12858]	ZAP70	2	98330023	98356325	1	5.7201e-05	0.00220747	-1.94806	0.259165
ENSG00000100473	cochlin [Source:HGNC Symbol;Acc:2180]	COCH	14	31343720	31364271	1	5.79634e-05	0.00223255	1.69474	3.23719
ENSG00000048140	tetraspanin 17 [Source:HGNC Symbol;Acc:13594]	TSPAN17	5	176074388	176086058	1	5.83166e-05	0.0022418	1.18485	2.27339
ENSG00000151704	potassium inwardly-rectifying channel, subfamily J, member 1 [Source:HGNC Symbol;Acc:6255]	KCNJ1	11	128706210	128737268	-1	5.87633e-05	0.00225231	-2.21918	0.214764
ENSG00000207980	microRNA 23a [Source:HGNC Symbol;Acc:31605]	MIR23A	19	13947401	13947473	-1	5.88173e-05	0.00225231	-2.38586	0.19133
ENSG00000259884		RP11-1100L3.8	12	52452243	52453287	-1	5.99025e-05	0.00228945	-2.73154	0.150565
ENSG00000119326	catenin (cadherin-associated protein), alpha-like 1 [Source:HGNC Symbol;Acc:2512]	CTNNAL1	9	111704851	111775809	-1	6.00544e-05	0.00229085	-0.903596	0.534553
ENSG00000260196		RP1-239B22.5	11	17402196	17405078	1	6.08402e-05	0.00231636	-1.81793	0.283628
ENSG00000088899	Homo sapiens leucine zipper, putative tumor suppressor family member 3 (LZTS3), mRNA. [Source:RefSeq mRNA;Acc:NM_001282533]	LZTS3	20	3143263	3154192	-1	6.09572e-05	0.00231637	-1.67601	0.312947
ENSG00000130821	solute carrier family 6 (neurotransmitter transporter), member 8 [Source:HGNC Symbol;Acc:11055]	SLC6A8	X	152953554	152962048	1	6.20325e-05	0.00235273	1.69845	3.24552
ENSG00000211895	immunoglobulin heavy constant alpha 1 [Source:HGNC Symbol;Acc:5478]	IGHA1	14	106173457	106175002	-1	6.24342e-05	0.00236344	3.78056	13.7424
ENSG00000211671	immunoglobulin lambda variable 2-8 [Source:HGNC Symbol;Acc:5895]	IGLV2-8	22	23165153	23165787	1	6.32965e-05	0.00238245	4.25456	19.0875
ENSG00000134109	ER degradation enhancer, mannosidase alpha-like 1 [Source:HGNC Symbol;Acc:18967]	EDEM1	3	5229331	5261642	1	6.30747e-05	0.00238245	-1.01895	0.493474
ENSG00000157214	STEAP family member 2, metalloreductase [Source:HGNC Symbol;Acc:17885]	STEAP2	7	89796904	89867451	1	6.32849e-05	0.00238245	-2.77638	0.145957
ENSG00000059804	solute carrier family 2 (facilitated glucose transporter), member 3 [Source:HGNC Symbol;Acc:11007]	SLC2A3	12	8071826	8088871	-1	6.47365e-05	0.00243203	-1.86758	0.274032
ENSG00000144407	parathyroid hormone 2 receptor [Source:HGNC Symbol;Acc:9609]	PTH2R	2	209224438	209719227	1	6.505e-05	0.00243562	2.07972	4.22726
ENSG00000007516	BAI1-associated protein 3 [Source:HGNC Symbol;Acc:948]	BAIAP3	16	1383602	1399439	1	6.50777e-05	0.00243562	-2.53239	0.172853
ENSG00000082212	malic enzyme 2, NAD(+)-dependent, mitochondrial [Source:HGNC Symbol;Acc:6984]	ME2	18	48405419	48474691	1	6.56069e-05	0.00245081	0.981952	1.97514
ENSG00000215475	siah E3 ubiquitin protein ligase family member 3 [Source:HGNC Symbol;Acc:30553]	SIAH3	13	46354405	46425871	-1	6.57956e-05	0.00245324	-1.98291	0.252979
ENSG00000164626	potassium channel, subfamily K, member 5 [Source:HGNC Symbol;Acc:6280]	KCNK5	6	39156749	39197226	-1	6.6763e-05	0.00247073	1.14492	2.21134
ENSG00000160117	ankyrin repeat and LEM domain containing 1 [Source:HGNC Symbol;Acc:26812]	ANKLE1	19	17392454	17398455	1	6.66562e-05	0.00247073	1.10121	2.14535
ENSG00000052749	ribosomal RNA processing 12 homolog (S. cerevisiae) [Source:HGNC Symbol;Acc:29100]	RRP12	10	99116115	99161127	-1	6.676e-05	0.00247073	-1.09733	0.46738
ENSG00000173276	zinc finger and BTB domain containing 21 [Source:HGNC Symbol;Acc:13083]	ZBTB21	21	43406940	43430496	-1	6.64736e-05	0.00247073	-1.22265	0.428494
ENSG00000090920	Fc fragment of IgG binding protein [Source:HGNC Symbol;Acc:13572]	FCGBP	19	40353963	40440533	-1	6.77991e-05	0.0025044	4.12637	17.4647
ENSG00000198959	transglutaminase 2 [Source:HGNC Symbol;Acc:11778]	TGM2	20	36756863	36794980	-1	6.80768e-05	0.00250998	1.69079	3.22834
ENSG00000244437	immunoglobulin kappa variable 3-15 [Source:HGNC Symbol;Acc:5816]	IGKV3-15	2	89384673	89385283	-1	6.8258e-05	0.00251199	4.4849	22.3918
ENSG00000185745	interferon-induced protein with tetratricopeptide repeats 1 [Source:HGNC Symbol;Acc:5407]	IFIT1	10	91152303	91163745	1	7.04605e-05	0.00257339	2.57	5.93811
ENSG00000116675	DnaJ (Hsp40) homolog, subfamily C, member 6 [Source:HGNC Symbol;Acc:15469]	DNAJC6	1	65713902	65881552	1	7.0575e-05	0.00257339	1.33519	2.52309
ENSG00000101935	Alport syndrome, mental retardation, midface hypoplasia and elliptocytosis chromosomal region gene 1 [Source:HGNC Symbol;Acc:467]	AMMECR1	X	109437414	109683461	-1	7.04214e-05	0.00257339	1.22759	2.34175
ENSG00000113369	arrestin domain containing 3 [Source:HGNC Symbol;Acc:29263]	ARRDC3	5	90664541	90679176	-1	7.0574e-05	0.00257339	-1.21195	0.431686
ENSG00000105650	phosphodiesterase 4C, cAMP-specific [Source:HGNC Symbol;Acc:8782]	PDE4C	19	18318771	18366229	-1	7.00745e-05	0.00257339	-3.10043	0.116594
ENSG00000152104	protein tyrosine phosphatase, non-receptor type 14 [Source:HGNC Symbol;Acc:9647]	PTPN14	1	214522039	214725792	-1	7.22707e-05	0.00263039	-2.14669	0.22583
ENSG00000157927	Ras association and DIL domains [Source:HGNC Symbol;Acc:22226]	RADIL	7	4836686	4923350	-1	7.2949e-05	0.00265021	-1.63845	0.321202
ENSG00000249790		RP11-20D14.6	12	8940853	8948385	1	7.3909e-05	0.00268018	4.86316	29.1043
ENSG00000076864	RAP1 GTPase activating protein [Source:HGNC Symbol;Acc:9858]	RAP1GAP	1	21922708	21995801	-1	7.41535e-05	0.00268414	2.49868	5.65168
ENSG00000109771	LRP2 binding protein [Source:HGNC Symbol;Acc:25434]	LRP2BP	4	186285032	186317053	-1	7.60857e-05	0.00274407	-1.62458	0.324304
ENSG00000234043		RP11-56M3.1	10	92912362	92913106	-1	7.60747e-05	0.00274407	-1.81849	0.283517
ENSG00000165731	ret proto-oncogene [Source:HGNC Symbol;Acc:9967]	RET	10	43572475	43625799	1	7.67327e-05	0.00276238	-1.85318	0.276783
ENSG00000162461	solute carrier family 25, member 34 [Source:HGNC Symbol;Acc:27653]	SLC25A34	1	16062900	16067891	1	7.68775e-05	0.00276258	-1.42985	0.37117
ENSG00000165092	aldehyde dehydrogenase 1 family, member A1 [Source:HGNC Symbol;Acc:402]	ALDH1A1	9	75515578	75695358	-1	7.77368e-05	0.0027884	1.07416	2.10549
ENSG00000254612		RP11-676M6.1	11	127810808	127811549	-1	7.88529e-05	0.00282333	-0.845747	0.556423
ENSG00000241489	Iduronate 2-sulfatase (Hunter syndrome), isoform CRA_e; Iduronate 2-sulfatase 14 kDa chain; cDNA FLJ42669 fis, clone BRAMY2022168, highly similar to IDURONATE 2-SULFATASE [Source:UniProtKB/TrEMBL;Acc:B3KWA1]	IDS	X	148564074	148615470	-1	7.91013e-05	0.00282712	-1.7226	0.303003
ENSG00000211598	immunoglobulin kappa variable 4-1 [Source:HGNC Symbol;Acc:5834]	IGKV4-1	2	89184913	89185669	1	8.00567e-05	0.00285612	3.84517	14.3718
ENSG00000117399	cell division cycle 20 [Source:HGNC Symbol;Acc:1723]	CDC20	1	43824626	43828874	1	8.06491e-05	0.00287209	0.944775	1.92489
ENSG00000168993	complexin 1 [Source:HGNC Symbol;Acc:2309]	CPLX1	4	778745	819986	-1	8.12475e-05	0.00288822	-2.19668	0.21814
ENSG00000088356	p53 and DNA-damage regulated 1 [Source:HGNC Symbol;Acc:16119]	PDRG1	20	30532758	30539895	-1	8.14031e-05	0.00288857	1.02569	2.03594
ENSG00000180336	chromosome 17 open reading frame 104 [Source:HGNC Symbol;Acc:26670]	C17orf104	17	42733762	42767676	1	8.23115e-05	0.00291101	2.36798	5.16218
ENSG00000153982	glycerophosphodiester phosphodiesterase domain containing 1 [Source:HGNC Symbol;Acc:20883]	GDPD1	17	57297828	57353328	1	8.27313e-05	0.00292003	1.46221	2.7553
ENSG00000114315	hes family bHLH transcription factor 1 [Source:HGNC Symbol;Acc:5192]	HES1	3	193853934	193856521	1	8.36508e-05	0.00294724	-3.34513	0.0984045
ENSG00000135905	dedicator of cytokinesis 10 [Source:HGNC Symbol;Acc:23479]	DOCK10	2	225629807	225907162	-1	8.46e-05	0.0029754	-0.974008	0.50909
ENSG00000110002	von Willebrand factor A domain containing 5A [Source:HGNC Symbol;Acc:6658]	VWA5A	11	123986069	124018428	1	8.55808e-05	0.00300457	1.40045	2.63984
ENSG00000117215	phospholipase A2, group IID [Source:HGNC Symbol;Acc:9033]	PLA2G2D	1	20438432	20446050	-1	8.58077e-05	0.00300721	5.33059	40.2409
ENSG00000154721	junctional adhesion molecule 2 [Source:HGNC Symbol;Acc:14686]	JAM2	21	27011584	27089874	1	8.67654e-05	0.00302009	-1.48397	0.357504
ENSG00000131016	A kinase (PRKA) anchor protein 12 [Source:HGNC Symbol;Acc:370]	AKAP12	6	151561134	151679692	1	8.67559e-05	0.00302009	-2.34622	0.196661
ENSG00000162595	DIRAS family, GTP-binding RAS-like 3 [Source:HGNC Symbol;Acc:687]	DIRAS3	1	68511645	68517314	-1	8.67841e-05	0.00302009	-3.19356	0.109306
ENSG00000226954		RP5-983L19.2	22	50111701	50118154	-1	8.64182e-05	0.00302009	-3.48537	0.0892892
ENSG00000176124	deleted in lymphocytic leukemia 1 (non-protein coding) [Source:HGNC Symbol;Acc:13747]	DLEU1	13	50656307	51297372	1	8.74103e-05	0.00303655	1.07057	2.10026
ENSG00000265150	RNA, 7SL, cytoplasmic 2 [Source:HGNC Symbol;Acc:23134]	RN7SL2	14	50329271	50329567	-1	8.78121e-05	0.00303986	-1.18277	0.440505
ENSG00000260534		RP11-1006G14.4	15	72882032	72884186	1	8.7676e-05	0.00303986	-1.41587	0.374783
ENSG00000107623	growth differentiation factor 10 [Source:HGNC Symbol;Acc:4215]	GDF10	10	48425815	48438976	-1	8.90563e-05	0.00307756	2.54717	5.84488
ENSG00000140379	BCL2-related protein A1 [Source:HGNC Symbol;Acc:991]	BCL2A1	15	80253231	80263788	-1	8.97083e-05	0.0030947	-2.36266	0.194433
ENSG00000254912		RP11-632K20.2	15	32786204	32792547	-1	8.9933e-05	0.00309707	3.15181	8.88768
ENSG00000158050	dual specificity phosphatase 2 [Source:HGNC Symbol;Acc:3068]	DUSP2	2	96808905	96811179	-1	9.08846e-05	0.00312441	-1.9856	0.252508
ENSG00000106799	transforming growth factor, beta receptor 1 [Source:HGNC Symbol;Acc:11772]	TGFBR1	9	101866320	101916474	1	9.13204e-05	0.00313396	-0.990696	0.503235
ENSG00000026652	1-acylglycerol-3-phosphate O-acyltransferase 4 [Source:HGNC Symbol;Acc:20885]	AGPAT4	6	161551011	161695093	-1	9.18248e-05	0.00314583	-1.08208	0.472349
ENSG00000144136	solute carrier family 20 (phosphate transporter), member 1 [Source:HGNC Symbol;Acc:10946]	SLC20A1	2	113403434	113421404	1	9.24459e-05	0.00315621	-0.837633	0.559561
ENSG00000260841		CTC-205M6.5	5	180211782	180214869	-1	9.23626e-05	0.00315621	-1.62621	0.323939
ENSG00000239948	RNA, 7SL, cytoplasmic 368, pseudogene [Source:HGNC Symbol;Acc:46384]	RN7SL368P	19	44164652	44164928	-1	9.28247e-05	0.0031637	-2.89089	0.13482
ENSG00000176595	kelch repeat and BTB (POZ) domain containing 11 [Source:HGNC Symbol;Acc:29104]	KBTBD11	8	1922044	1955102	1	9.32272e-05	0.00317196	-1.02439	0.491617
ENSG00000136490	LIM domain containing 2 [Source:HGNC Symbol;Acc:28142]	LIMD2	17	61773262	61778532	-1	9.35602e-05	0.00317784	-0.786311	0.579825
ENSG00000100350	FAD-dependent oxidoreductase domain containing 2 [Source:HGNC Symbol;Acc:26264]	FOXRED2	22	36883237	36903148	-1	9.4688e-05	0.00321065	1.08205	2.11704
ENSG00000201581	RNA, 7SK small nuclear pseudogene 78 [Source:HGNC Symbol;Acc:45802]	RN7SKP78	10	6191586	6191903	1	9.52478e-05	0.00322412	-2.42157	0.186652
ENSG00000119917	interferon-induced protein with tetratricopeptide repeats 3 [Source:HGNC Symbol;Acc:5411]	IFIT3	10	91087651	91100728	1	9.65636e-05	0.00325754	1.78169	3.43828
ENSG00000169231	thrombospondin 3 [Source:HGNC Symbol;Acc:11787]	THBS3	1	155165379	155178842	-1	9.65031e-05	0.00325754	-1.01666	0.49426
ENSG00000136689	interleukin 1 receptor antagonist [Source:HGNC Symbol;Acc:6000]	IL1RN	2	113864791	113891593	1	9.89955e-05	0.00333148	-3.25737	0.104577
ENSG00000127530	olfactory receptor, family 7, subfamily C, member 1 [Source:HGNC Symbol;Acc:8373]	OR7C1	19	14909958	14911023	-1	9.90911e-05	0.00333148	-3.41488	0.0937603
ENSG00000162924	v-rel avian reticuloendotheliosis viral oncogene homolog [Source:HGNC Symbol;Acc:9954]	REL	2	61108656	61158745	1	9.97725e-05	0.00334871	-1.15382	0.449433
ENSG00000198919	DAZ interacting zinc finger protein 3 [Source:HGNC Symbol;Acc:30938]	DZIP3	3	108308529	108413693	1	0.000100593	0.00337053	-1.05386	0.481677
ENSG00000188269	olfactory receptor, family 7, subfamily A, member 5 [Source:HGNC Symbol;Acc:8368]	OR7A5	19	14903302	14946188	-1	0.000101269	0.00338746	-3.36489	0.0970663
ENSG00000229754	chemokine (C-X-C motif) receptor 2 pseudogene 1 [Source:HGNC Symbol;Acc:6028]	CXCR2P1	2	218923878	218930452	-1	0.000101901	0.00339822	2.93461	7.64549
ENSG00000101019	ubiquinol-cytochrome c reductase complex assembly factor 1 [Source:HGNC Symbol;Acc:15891]	UQCC1	20	33890369	33999944	-1	0.000101933	0.00339822	0.7514	1.68343
ENSG00000211945	immunoglobulin heavy variable 1-18 [Source:HGNC Symbol;Acc:5549]	IGHV1-18	14	106641563	106642056	-1	0.000102226	0.00339875	4.07142	16.8121
ENSG00000006534	aldehyde dehydrogenase 3 family, member B1 [Source:HGNC Symbol;Acc:410]	ALDH3B1	11	67776048	67796744	1	0.000102463	0.00339875	1.09388	2.13448
ENSG00000255112	charged multivesicular body protein 1B [Source:HGNC Symbol;Acc:24287]	CHMP1B	18	11851395	11854448	1	0.000102307	0.00339875	-1.19257	0.437524
ENSG00000169429	interleukin 8 [Source:HGNC Symbol;Acc:6025]	IL8	4	74606223	74609433	1	0.000103099	0.00341414	-3.53032	0.0865504
ENSG00000171488	leucine rich repeat containing 8 family, member C [Source:HGNC Symbol;Acc:25075]	LRRC8C	1	90098631	90235462	1	0.000104117	0.0034421	-1.01535	0.494707
ENSG00000086506	hemoglobin, theta 1 [Source:HGNC Symbol;Acc:4833]	HBQ1	16	230452	231180	1	0.000106542	0.00351059	1.80211	3.48731
ENSG00000197262	chemokine (C-C motif) ligand 4-like 2 [Source:HGNC Symbol;Acc:24066]	CCL4L2	17	34639793	34641846	1	0.000106441	0.00351059	-4.29289	0.0510166
ENSG00000109255	neuromedin U [Source:HGNC Symbol;Acc:7859]	NMU	4	56461396	56502865	-1	0.00010794	0.00355073	3.40007	10.5566
ENSG00000189233	nuclear GTPase, germinal center associated [Source:HGNC Symbol;Acc:33550]	NUGGC	8	27879481	27941388	-1	0.00010837	0.00355899	4.15629	17.8307
ENSG00000130164	low density lipoprotein receptor [Source:HGNC Symbol;Acc:6547]	LDLR	19	11200038	11244492	1	0.000109032	0.00357479	-1.24116	0.423032
ENSG00000156500	family with sequence similarity 122C [Source:HGNC Symbol;Acc:25202]	FAM122C	X	133930819	133988640	1	0.000110463	0.00361575	-1.07605	0.474324
ENSG00000134709	hook microtubule-tethering protein 1 [Source:HGNC Symbol;Acc:19884]	HOOK1	1	60280458	60342050	1	0.000110797	0.00362071	1.33518	2.52308
ENSG00000173221	glutaredoxin (thioltransferase) [Source:HGNC Symbol;Acc:4330]	GLRX	5	95087023	95158709	-1	0.000111465	0.00363653	0.810682	1.75404
ENSG00000087495	phosphatase and actin regulator 3 [Source:HGNC Symbol;Acc:15833]	PHACTR3	20	58152564	58422766	1	0.000112921	0.003678	2.65918	6.31673
ENSG00000196074	synaptonemal complex protein 2 [Source:HGNC Symbol;Acc:11490]	SYCP2	20	58438618	58508710	-1	0.000113768	0.00369952	3.27896	9.70654
ENSG00000211637	immunoglobulin lambda variable 4-69 [Source:HGNC Symbol;Acc:5921]	IGLV4-69	22	22385332	22385870	1	0.000114475	0.0037164	4.56861	23.7296
ENSG00000237781		RP11-54A4.2	1	150521040	150530200	-1	0.000115127	0.00373147	-2.13236	0.228084
ENSG00000230006	ankyrin repeat domain 36B pseudogene 2 [Source:HGNC Symbol;Acc:33607]	ANKRD36BP2	2	89065324	89106126	1	0.000116183	0.00375956	2.0416	4.11702
ENSG00000171497	peptidylprolyl isomerase D [Source:HGNC Symbol;Acc:9257]	PPID	4	159630286	159644548	-1	0.00011911	0.00384798	0.90674	1.8748
ENSG00000105610	Kruppel-like factor 1 (erythroid) [Source:HGNC Symbol;Acc:6345]	KLF1	19	12995237	12997995	-1	0.000120085	0.00386865	1.45831	2.74787
ENSG00000235151		AC114730.2	2	242786532	242787188	1	0.00012014	0.00386865	-2.77694	0.1459
ENSG00000205664	HCG1981372, isoform CRA_c; Uncharacterized protein [Source:UniProtKB/TrEMBL;Acc:B1B108]	RP11-706O15.1	X	3735569	3761898	-1	0.000120503	0.00387408	-0.948736	0.518086
ENSG00000229931		RP1-151F17.1	6	16761369	16762883	1	0.000121461	0.00389853	-1.83914	0.279489
ENSG00000006074	chemokine (C-C motif) ligand 18 (pulmonary and activation-regulated) [Source:HGNC Symbol;Acc:10616]	CCL18	17	34391640	34399392	1	0.000123002	0.00392462	3.84406	14.3608
ENSG00000165659	dachshund homolog 1 (Drosophila) [Source:HGNC Symbol;Acc:2663]	DACH1	13	72012098	72441330	-1	0.000123205	0.00392462	-0.893714	0.538227
ENSG00000109654	tripartite motif containing 2 [Source:HGNC Symbol;Acc:15974]	TRIM2	4	154073494	154260472	1	0.000123001	0.00392462	-1.63307	0.322401
ENSG00000061656	sperm associated antigen 4 [Source:HGNC Symbol;Acc:11214]	SPAG4	20	34203814	34208971	1	0.000123263	0.00392462	-1.64711	0.31928
ENSG00000225756	DBH antisense RNA 1 [Source:HGNC Symbol;Acc:24155]	DBH-AS1	9	136519708	136522435	-1	0.000122809	0.00392462	-2.08519	0.235665
ENSG00000137265	interferon regulatory factor 4 [Source:HGNC Symbol;Acc:6119]	IRF4	6	391739	411447	1	0.000125006	0.00397375	-2.04082	0.243025
ENSG00000211655	immunoglobulin lambda variable 1-36 [Source:HGNC Symbol;Acc:5876]	IGLV1-36	22	22786296	22786802	1	0.000125231	0.00397454	5.2361	37.6897
ENSG00000196188	cathepsin E [Source:HGNC Symbol;Acc:2530]	CTSE	1	206317459	206332104	1	0.000128156	0.00406086	2.82105	7.06676
ENSG00000156535	CD109 molecule [Source:HGNC Symbol;Acc:21685]	CD109	6	74405508	74538040	1	0.000129123	0.00408498	-1.06922	0.476576
ENSG00000184551		AC132872.1	17	80206943	80209703	1	0.00012957	0.00409261	-2.08523	0.235659
ENSG00000250588	IQCJ-SCHIP1 readthrough [Source:HGNC Symbol;Acc:38842]	IQCJ-SCHIP1	3	158680024	159615155	1	0.00013004	0.00410092	-1.789	0.289373
ENSG00000117480	fatty acid amide hydrolase [Source:HGNC Symbol;Acc:3553]	FAAH	1	46859937	46879520	1	0.000132165	0.00415472	-1.15247	0.449854
ENSG00000182472	calpain 12 [Source:HGNC Symbol;Acc:13249]	CAPN12	19	39220827	39260544	-1	0.000132036	0.00415472	-1.65395	0.317768
ENSG00000008294	sperm associated antigen 9 [Source:HGNC Symbol;Acc:14524]	SPAG9	17	49039535	49198226	-1	0.000132767	0.00416702	-0.765977	0.588055
ENSG00000117020	v-akt murine thymoma viral oncogene homolog 3 [Source:HGNC Symbol;Acc:393]	AKT3	1	243651535	244014381	-1	0.00013421	0.00420567	-0.936808	0.522387
ENSG00000211666	immunoglobulin lambda variable 2-14 [Source:HGNC Symbol;Acc:5888]	IGLV2-14	22	23101189	23101707	1	0.000134563	0.00421009	4.04528	16.5101
ENSG00000166532	ribosomal modification protein rimK-like family member B [Source:HGNC Symbol;Acc:29228]	RIMKLB	12	8834196	8935691	1	0.000136159	0.00425331	-0.887318	0.540618
ENSG00000125968	inhibitor of DNA binding 1, dominant negative helix-loop-helix protein [Source:HGNC Symbol;Acc:5360]	ID1	20	30193086	30194318	1	0.000137123	0.0042767	-2.0239	0.245893
ENSG00000185619	polycomb group ring finger 3 [Source:HGNC Symbol;Acc:10066]	PCGF3	4	699537	764428	1	0.000138295	0.00429971	-0.761468	0.589896
ENSG00000169926	Kruppel-like factor 13 [Source:HGNC Symbol;Acc:13672]	KLF13	15	31619058	31727868	1	0.000138269	0.00429971	-0.82878	0.563005
ENSG00000211974	immunoglobulin heavy variable 2-70 [Source:HGNC Symbol;Acc:5577]	IGHV2-70	14	107178820	107179338	-1	0.000138943	0.00430863	3.67308	12.7558
ENSG00000184956	mucin 6, oligomeric mucus/gel-forming [Source:HGNC Symbol;Acc:7517]	MUC6	11	1012821	1036706	-1	0.000139016	0.00430863	-1.58267	0.333863
ENSG00000110076	neurexin 2 [Source:HGNC Symbol;Acc:8009]	NRXN2	11	64373646	64490660	-1	0.0001394	0.0043138	-1.70592	0.306526
ENSG00000028310	bromodomain containing 9 [Source:HGNC Symbol;Acc:25818]	BRD9	5	850406	892939	-1	0.000139782	0.00431886	-0.652019	0.636389
ENSG00000137802	mitogen-activated protein kinase binding protein 1 [Source:HGNC Symbol;Acc:29536]	MAPKBP1	15	42066632	42120053	1	0.000140615	0.00433786	-0.962046	0.513329
ENSG00000177875	chromosome 12 open reading frame 68 [Source:HGNC Symbol;Acc:33749]	C12orf68	12	48577366	48579709	1	0.000142234	0.00437537	-3.11778	0.1152
ENSG00000248719		RP11-377G16.2	4	81104434	81111323	-1	0.000142272	0.00437537	-3.77293	0.0731534
ENSG00000184905	transcription elongation factor A (SII)-like 2 [Source:HGNC Symbol;Acc:29818]	TCEAL2	X	101380660	101382683	1	0.000142979	0.00439028	-2.77384	0.146215
ENSG00000186326	regulator of G protein signaling 9 binding protein [Source:HGNC Symbol;Acc:30304]	RGS9BP	19	33166313	33169206	1	0.000145548	0.00446228	1.88936	3.70471
ENSG00000114054	propionyl CoA carboxylase, beta polypeptide [Source:HGNC Symbol;Acc:8654]	PCCB	3	135969148	136056738	1	0.00014744	0.0045133	0.8384	1.78807
ENSG00000102468	5-hydroxytryptamine (serotonin) receptor 2A, G protein-coupled [Source:HGNC Symbol;Acc:5293]	HTR2A	13	47405685	47471169	-1	0.000148725	0.00454563	2.24371	4.73612
ENSG00000205683	D4, zinc and double PHD fingers, family 3 [Source:HGNC Symbol;Acc:17427]	DPF3	14	73086004	73360809	-1	0.000149451	0.00456077	2.79527	6.94162
ENSG00000162591	multiple EGF-like-domains 6 [Source:HGNC Symbol;Acc:3232]	MEGF6	1	3406484	3528059	-1	0.00015031	0.00457994	-1.01659	0.494284
ENSG00000211934	immunoglobulin heavy variable 1-2 [Source:HGNC Symbol;Acc:5550]	IGHV1-2	14	106452671	106453170	-1	0.000150905	0.00459102	3.77798	13.7178
ENSG00000112759	solute carrier family 29 (equilibrative nucleoside transporter), member 1 [Source:HGNC Symbol;Acc:11003]	SLC29A1	6	44187242	44201888	1	0.000151554	0.00459829	0.84818	1.80023
ENSG00000232618		RP11-439L18.1	6	143271348	143277783	1	0.000151607	0.00459829	-3.11014	0.115813
ENSG00000116704	solute carrier family 35 (UDP-GlcA/UDP-GalNAc transporter), member D1 [Source:HGNC Symbol;Acc:20800]	SLC35D1	1	67465015	67519782	-1	0.000152334	0.00461327	-0.952667	0.516677
ENSG00000262652		RP13-638C3.2	17	80535899	80536492	1	0.00015371	0.00464786	-1.71581	0.304431
ENSG00000211679	immunoglobulin lambda constant 3 (Kern-Oz+ marker) [Source:HGNC Symbol;Acc:5857]	IGLC3	22	23248512	23248973	1	0.000154056	0.00465121	3.5408	11.6383
ENSG00000165661	quiescin Q6 sulfhydryl oxidase 2 [Source:HGNC Symbol;Acc:30249]	QSOX2	9	139098179	139137687	-1	0.000154986	0.0046722	-0.846478	0.556141
ENSG00000115107	STEAP family member 3, metalloreductase [Source:HGNC Symbol;Acc:24592]	STEAP3	2	119981384	120023228	1	0.000155247	0.00467295	1.30473	2.47038
ENSG00000107331	ATP-binding cassette, sub-family A (ABC1), member 2 [Source:HGNC Symbol;Acc:32]	ABCA2	9	139901686	139923367	-1	0.000156716	0.00470494	-1.01615	0.494435
ENSG00000181826	RELT-like 1 [Source:HGNC Symbol;Acc:27379]	RELL1	4	37592422	37687998	-1	0.000156784	0.00470494	-1.28161	0.411336
ENSG00000117013	potassium voltage-gated channel, KQT-like subfamily, member 4 [Source:HGNC Symbol;Acc:6298]	KCNQ4	1	41249684	41306124	1	0.000157039	0.00470546	2.03893	4.10941
ENSG00000162104	adenylate cyclase 9 [Source:HGNC Symbol;Acc:240]	ADCY9	16	4003388	4166186	-1	0.000157699	0.00471522	-1.11169	0.46275
ENSG00000231064		RP11-263K19.4	1	155166659	155175286	1	0.00015784	0.00471522	-2.98936	0.125926
ENSG00000173530	tumor necrosis factor receptor superfamily, member 10d, decoy with truncated death domain [Source:HGNC Symbol;Acc:11907]	TNFRSF10D	8	22993101	23021543	-1	0.000160045	0.00476852	-1.26559	0.415928
ENSG00000154678	phosphodiesterase 1C, calmodulin-dependent 70kDa [Source:HGNC Symbol;Acc:8776]	PDE1C	7	31790793	32338941	-1	0.000160104	0.00476852	-2.591	0.165971
ENSG00000139505	myotubularin related protein 6 [Source:HGNC Symbol;Acc:7453]	MTMR6	13	25802307	25862147	-1	0.00016184	0.00480577	-1.1018	0.465935
ENSG00000144824	pleckstrin homology-like domain, family B, member 2 [Source:HGNC Symbol;Acc:29573]	PHLDB2	3	111451344	111695364	1	0.000161703	0.00480577	-1.99564	0.250757
ENSG00000199161	microRNA 126 [Source:HGNC Symbol;Acc:31508]	MIR126	9	139565054	139565138	1	0.000162836	0.00482812	-2.36386	0.194271
ENSG00000178623	G protein-coupled receptor 35 [Source:HGNC Symbol;Acc:4492]	GPR35	2	241544848	241570676	1	0.000164037	0.00485647	-1.5657	0.337814
ENSG00000148516	zinc finger E-box binding homeobox 1 [Source:HGNC Symbol;Acc:11642]	ZEB1	10	31607424	31818742	1	0.000164839	0.00487295	-0.88466	0.541615
ENSG00000079999	kelch-like ECH-associated protein 1 [Source:HGNC Symbol;Acc:23177]	KEAP1	19	10596796	10614417	-1	0.00016535	0.00488078	0.694399	1.61821
ENSG00000059728	MAX dimerization protein 1 [Source:HGNC Symbol;Acc:6761]	MXD1	2	70124820	70170077	1	0.000166275	0.00489353	-1.21226	0.431591
ENSG00000111859	neural precursor cell expressed, developmentally down-regulated 9 [Source:HGNC Symbol;Acc:7733]	NEDD9	6	11183531	11382581	-1	0.000166055	0.00489353	-1.54476	0.342752
ENSG00000010165	methyltransferase like 13 [Source:HGNC Symbol;Acc:24248]	METTL13	1	171750788	171783163	1	0.000168722	0.00495085	1.00197	2.00274
ENSG00000165995	calcium channel, voltage-dependent, beta 2 subunit [Source:HGNC Symbol;Acc:1402]	CACNB2	10	18429606	18830798	1	0.000168527	0.00495085	-1.33701	0.39584
ENSG00000205022	poly(A) binding protein, nuclear 1-like (cytoplasmic) [Source:HGNC Symbol;Acc:37237]	PABPN1L	16	88928034	88933068	-1	0.000169725	0.00497292	-1.76607	0.294008
ENSG00000243679		RP11-274B21.3	7	128294023	128294776	1	0.000170317	0.0049829	-0.837995	0.55942
ENSG00000018236	contactin 1 [Source:HGNC Symbol;Acc:2171]	CNTN1	12	41086244	41466220	1	0.000172364	0.00503537	-3.015	0.123707
ENSG00000100523	DDHD domain containing 1 [Source:HGNC Symbol;Acc:19714]	DDHD1	14	53510686	53620000	-1	0.000174213	0.00507442	-0.924924	0.526708
ENSG00000102981	par-6 family cell polarity regulator alpha [Source:HGNC Symbol;Acc:15943]	PARD6A	16	67694849	67696681	1	0.000174048	0.00507442	-1.49498	0.354785
ENSG00000112941	PAP associated domain containing 7 [Source:HGNC Symbol;Acc:16705]	PAPD7	5	6714718	6757161	1	0.000174968	0.00508756	-0.702892	0.614339
ENSG00000100079	lectin, galactoside-binding, soluble, 2 [Source:HGNC Symbol;Acc:6562]	LGALS2	22	37966255	37978623	-1	0.000175177	0.00508756	-2.97033	0.127597
ENSG00000111817	dermatan sulfate epimerase [Source:HGNC Symbol;Acc:21144]	DSE	6	116575336	116762424	1	0.000175885	0.00510065	-1.3025	0.405423
ENSG00000083799	cylindromatosis (turban tumor syndrome) [Source:HGNC Symbol;Acc:2584]	CYLD	16	50775961	50835846	1	0.000176821	0.00512032	-0.811959	0.569608
ENSG00000178295	GEN1 Holliday junction 5' flap endonuclease [Source:HGNC Symbol;Acc:26881]	GEN1	2	17935125	17966632	1	0.000177816	0.00514162	-1.13931	0.453976
ENSG00000240280	testicular cell adhesion molecule 1, pseudogene [Source:HGNC Symbol;Acc:30707]	TCAM1P	17	61926652	61941739	1	0.000180705	0.00521755	3.70988	13.0853
ENSG00000260368		RP11-521I2.3	8	101925475	101926616	-1	0.000182043	0.00524856	-2.20416	0.217011
ENSG00000265100		RP11-147L13.2	17	66242770	66244079	-1	0.000182384	0.00525075	-1.86495	0.274533
ENSG00000182117	NOP10 ribonucleoprotein [Source:HGNC Symbol;Acc:14378]	NOP10	15	34633917	34635378	-1	0.000184007	0.00528216	0.820046	1.76546
ENSG00000160785	solute carrier family 25, member 44 [Source:HGNC Symbol;Acc:29036]	SLC25A44	1	156163880	156182587	1	0.000183994	0.00528216	-0.982396	0.506139
ENSG00000160185	ubiquitin associated and SH3 domain containing A [Source:HGNC Symbol;Acc:12462]	UBASH3A	21	43824008	43867791	1	0.000185335	0.00530119	2.16654	4.48946
ENSG00000165449	solute carrier family 16, member 9 [Source:HGNC Symbol;Acc:23520]	SLC16A9	10	61410523	61495760	-1	0.000185977	0.00530119	1.80174	3.48639
ENSG00000139946	pellino E3 ubiquitin protein ligase family member 2 [Source:HGNC Symbol;Acc:8828]	PELI2	14	56584532	56768244	1	0.000185295	0.00530119	-0.909021	0.532546
ENSG00000186301	macrophage stimulating 1 (hepatocyte growth factor-like) pseudogene 2 [Source:HGNC Symbol;Acc:7383]	MST1P2	1	16972069	16976914	1	0.000186007	0.00530119	-2.18926	0.219264
ENSG00000065989	phosphodiesterase 4A, cAMP-specific [Source:HGNC Symbol;Acc:8780]	PDE4A	19	10527449	10580305	1	0.00018583	0.00530119	-2.47313	0.1801
ENSG00000005483	lysine (K)-specific methyltransferase 2E [Source:HGNC Symbol;Acc:18541]	KMT2E	7	104654626	104754808	1	0.000187096	0.0053246	-0.949042	0.517976
ENSG00000132475	H3 histone, family 3B (H3.3B) [Source:HGNC Symbol;Acc:4765]	H3F3B	17	73772515	73781974	-1	0.000188477	0.00535619	-0.894745	0.537842
ENSG00000239951	immunoglobulin kappa variable 3-20 [Source:HGNC Symbol;Acc:5817]	IGKV3-20	2	89442057	89442643	-1	0.000190638	0.00540987	3.32588	10.0275
ENSG00000211937	immunoglobulin heavy variable 2-5 [Source:HGNC Symbol;Acc:5576]	IGHV2-5	14	106494135	106494597	-1	0.000192302	0.00544178	3.69178	12.9222
ENSG00000137193	pim-1 oncogene [Source:HGNC Symbol;Acc:8986]	PIM1	6	37137979	37143202	1	0.000192312	0.00544178	0.862029	1.81759
ENSG00000182272	beta-1,4-N-acetyl-galactosaminyl transferase 4 [Source:HGNC Symbol;Acc:26315]	B4GALNT4	11	369796	382116	1	0.000194403	0.00549313	-1.66751	0.314797
ENSG00000161513	ferredoxin reductase [Source:HGNC Symbol;Acc:3642]	FDXR	17	72858619	72869156	-1	0.000195271	0.00550199	1.05133	2.07244
ENSG00000176597	UDP-GlcNAc:betaGal beta-1,3-N-acetylglucosaminyltransferase 5 [Source:HGNC Symbol;Acc:15684]	B3GNT5	3	182971032	183016292	1	0.000195177	0.00550199	-1.0794	0.473226
ENSG00000099860	growth arrest and DNA-damage-inducible, beta [Source:HGNC Symbol;Acc:4096]	GADD45B	19	2476120	2478257	1	0.000197106	0.00554581	-1.91249	0.265634
ENSG00000261026		CTD-3247F14.2	8	22536526	22541522	-1	0.00019791	0.00556054	-3.50746	0.0879322
ENSG00000147588	peripheral myelin protein 2 [Source:HGNC Symbol;Acc:9117]	PMP2	8	82352561	82359758	-1	0.000198485	0.00556094	4.03137	16.3517
ENSG00000215301	DEAD (Asp-Glu-Ala-Asp) box helicase 3, X-linked [Source:HGNC Symbol;Acc:2745]	DDX3X	X	41192651	41223725	1	0.00019821	0.00556094	-0.957995	0.514772
ENSG00000073536	notchless homolog 1 (Drosophila) [Source:HGNC Symbol;Acc:19889]	NLE1	17	33455772	33469334	-1	0.000200061	0.0055972	0.857557	1.81197
ENSG00000099834	cadherin-related family member 5 [Source:HGNC Symbol;Acc:7521]	CDHR5	11	616565	626078	-1	0.000200966	0.0056146	-1.34032	0.394932
ENSG00000182389	calcium channel, voltage-dependent, beta 4 subunit [Source:HGNC Symbol;Acc:1404]	CACNB4	2	152689290	152955593	-1	0.000201818	0.00563047	-1.99129	0.251514
ENSG00000107819	sideroflexin 3 [Source:HGNC Symbol;Acc:16087]	SFXN3	10	102790991	102800998	1	0.000202225	0.00563389	-1.14155	0.453272
ENSG00000121897	lipoic acid synthetase [Source:HGNC Symbol;Acc:16429]	LIAS	4	39460620	39479273	1	0.000202521	0.00563422	0.914099	1.88439
ENSG00000102606	Rho guanine nucleotide exchange factor (GEF) 7 [Source:HGNC Symbol;Acc:15607]	ARHGEF7	13	111766906	111958084	1	0.000203263	0.00563905	-0.748599	0.595181
ENSG00000131584	ArfGAP with coiled-coil, ankyrin repeat and PH domains 3 [Source:HGNC Symbol;Acc:16754]	ACAP3	1	1227756	1244989	-1	0.000203098	0.00563905	-0.854557	0.553035
ENSG00000262223		RP11-1055B8.3	17	79349801	79359160	-1	0.000203558	0.00563934	-2.91369	0.132707
ENSG00000165695	adenylate kinase 8 [Source:HGNC Symbol;Acc:26526]	AK8	9	135600965	135754164	-1	0.00020434	0.00565313	2.39314	5.25298
ENSG00000130208	apolipoprotein C-I [Source:HGNC Symbol;Acc:607]	APOC1	19	45417504	45422606	1	0.000205021	0.00566406	1.67365	3.1902
ENSG00000029534	ankyrin 1, erythrocytic [Source:HGNC Symbol;Acc:492]	ANK1	8	41510739	41754280	-1	0.000207028	0.00570872	1.67877	3.20155
ENSG00000264769		RP11-498C9.12	17	79880775	79882387	1	0.000207804	0.00571706	-1.59284	0.331519
ENSG00000001084	glutamate-cysteine ligase, catalytic subunit [Source:HGNC Symbol;Acc:4311]	GCLC	6	53362139	53481768	-1	0.000208202	0.00572006	0.809949	1.75315
ENSG00000205639	major facilitator superfamily domain containing 2B [Source:HGNC Symbol;Acc:37207]	MFSD2B	2	24232951	24286191	1	0.000209427	0.00574578	1.46283	2.75649
ENSG00000159596	transmembrane protein 69 [Source:HGNC Symbol;Acc:28035]	TMEM69	1	46152886	46160115	1	0.000211305	0.0057813	0.792416	1.73197
ENSG00000014914	myotubularin related protein 11 [Source:HGNC Symbol;Acc:24307]	MTMR11	1	149900543	149908791	-1	0.000211254	0.0057813	-1.55587	0.340122
ENSG00000164961	KIAA0196 [Source:HGNC Symbol;Acc:28984]	KIAA0196	8	126036502	126104082	-1	0.000212249	0.00579915	-0.763178	0.589197
ENSG00000179348	GATA binding protein 2 [Source:HGNC Symbol;Acc:4171]	GATA2	3	128198270	128212028	-1	0.000212595	0.0058006	-1.11005	0.463278
ENSG00000100146	SRY (sex determining region Y)-box 10 [Source:HGNC Symbol;Acc:11190]	SOX10	22	38366693	38383429	-1	0.000213182	0.00580863	-2.16729	0.222629
ENSG00000160326	solute carrier family 2 (facilitated glucose transporter), member 6 [Source:HGNC Symbol;Acc:11011]	SLC2A6	9	136336217	136344259	-1	0.000213956	0.00582173	-1.60533	0.328661
ENSG00000258476		RP11-76E17.3	15	94406338	94421585	1	0.000216559	0.00587642	-2.52187	0.174117
ENSG00000129204	ubiquitin specific peptidase 6 (Tre-2 oncogene) [Source:HGNC Symbol;Acc:12629]	USP6	17	5019733	5078329	1	0.000216428	0.00587642	-2.61515	0.163215
ENSG00000171401	keratin 13 [Source:HGNC Symbol;Acc:6415]	KRT13	17	39657233	39661957	-1	0.000218018	0.00590793	3.67636	12.7848
ENSG00000073150	pannexin 2 [Source:HGNC Symbol;Acc:8600]	PANX2	22	50609160	50618723	1	0.00021883	0.00590824	-2.07747	0.236929
ENSG00000145824	chemokine (C-X-C motif) ligand 14 [Source:HGNC Symbol;Acc:10640]	CXCL14	5	134906373	134914969	-1	0.000218923	0.00590824	-3.14096	0.113365
ENSG00000129277	chemokine (C-C motif) ligand 4 [Source:HGNC Symbol;Acc:10630]	CCL4	17	34430983	34433014	1	0.000218812	0.00590824	-3.4086	0.094169
ENSG00000132465	immunoglobulin J polypeptide, linker protein for immunoglobulin alpha and mu polypeptides [Source:HGNC Symbol;Acc:5713]	IGJ	4	71521258	71547534	-1	0.000219573	0.00590971	2.48913	5.61438
ENSG00000184381	phospholipase A2, group VI (cytosolic, calcium-independent) [Source:HGNC Symbol;Acc:9039]	PLA2G6	22	38507502	38601697	-1	0.000219549	0.00590971	-1.15664	0.448557
ENSG00000152583	SPARC-like 1 (hevin) [Source:HGNC Symbol;Acc:11220]	SPARCL1	4	88394487	88452213	-1	0.000219954	0.00591194	-2.59728	0.16525
ENSG00000211677	immunoglobulin lambda constant 2 (Kern-Oz- marker) [Source:HGNC Symbol;Acc:5856]	IGLC2	22	23243156	23243617	1	0.000220381	0.0059154	3.82447	14.167
ENSG00000158062	UBX domain protein 11 [Source:HGNC Symbol;Acc:30600]	UBXN11	1	26607819	26644854	-1	0.000221561	0.00593904	-0.810328	0.570252
ENSG00000173409	ARV1 homolog (S. cerevisiae) [Source:HGNC Symbol;Acc:29561]	ARV1	1	231114727	231136341	1	0.000222289	0.00595051	0.9693	1.95789
ENSG00000147324	malignant fibrous histiocytoma amplified sequence 1 [Source:HGNC Symbol;Acc:16982]	MFHAS1	8	8640864	8751155	-1	0.000223975	0.00598756	0.928369	1.90312
ENSG00000211653	immunoglobulin lambda variable 1-40 [Source:HGNC Symbol;Acc:5877]	IGLV1-40	22	22764098	22764614	1	0.000225084	0.0060091	3.92607	15.2008
ENSG00000221968	fatty acid desaturase 3 [Source:HGNC Symbol;Acc:3576]	FADS3	11	61640991	61659523	-1	0.000226334	0.00603437	-1.10133	0.466088
ENSG00000184454	noncompact myelin associated protein [Source:HGNC Symbol;Acc:29332]	NCMAP	1	24882602	24935819	1	0.000226979	0.00604343	-4.0269	0.0613454
ENSG00000257838		RP11-368J21.3	16	22557019	22588186	1	0.000228645	0.00606337	2.61096	6.1091
ENSG00000172322	C-type lectin domain family 12, member A [Source:HGNC Symbol;Acc:31713]	CLEC12A	12	10103915	10148293	1	0.000228159	0.00606337	-1.04727	0.483882
ENSG00000182175	repulsive guidance molecule family member a [Source:HGNC Symbol;Acc:30308]	RGMA	15	93586636	93632433	-1	0.000228532	0.00606337	-1.96984	0.25528
ENSG00000172382	protease, serine 27 [Source:HGNC Symbol;Acc:15475]	PRSS27	16	2762419	2770552	-1	0.000230156	0.00608716	-1.44021	0.368514
ENSG00000128016	ZFP36 ring finger protein [Source:HGNC Symbol;Acc:12862]	ZFP36	19	39897453	39900052	1	0.000230151	0.00608716	-1.67526	0.31311
ENSG00000165868	heat shock 70kDa protein 12A [Source:HGNC Symbol;Acc:19022]	HSPA12A	10	118430703	118502085	-1	0.000231727	0.00612054	-2.86071	0.13767
ENSG00000136051	KIAA1033 [Source:HGNC Symbol;Acc:29174]	KIAA1033	12	105501102	105562912	1	0.000232946	0.00613799	-1.12115	0.459728
ENSG00000138670	RasGEF domain family, member 1B [Source:HGNC Symbol;Acc:24881]	RASGEF1B	4	82347547	82965397	-1	0.000233006	0.00613799	-1.47537	0.35964
ENSG00000230945		RP11-394O9.1	9	82645494	82649470	1	0.000235336	0.00619116	-3.83041	0.070296
ENSG00000101463	synapse differentiation inducing 1 [Source:HGNC Symbol;Acc:15885]	SYNDIG1	20	24449835	24647252	1	0.00023672	0.00621931	4.00565	16.0628
ENSG00000235105		RP11-329A14.1	1	48901639	48902895	1	0.000238162	0.00624891	0.944866	1.92501
ENSG00000250479	coiled-coil-helix-coiled-coil-helix domain containing 10 [Source:HGNC Symbol;Acc:15559]	CHCHD10	22	24108021	24110630	-1	0.00023931	0.00626033	1.12028	2.17389
ENSG00000184402	synovial sarcoma translocation gene on chromosome 18-like 1 [Source:HGNC Symbol;Acc:15592]	SS18L1	20	60718822	60757540	1	0.000239544	0.00626033	-0.813468	0.569012
ENSG00000265136		RP13-638C3.6	17	80534492	80535267	-1	0.000238961	0.00626033	-1.6954	0.308769
ENSG00000182851	glycosylphosphatidylinositol anchored high density lipoprotein binding protein 1 [Source:HGNC Symbol;Acc:24945]	GPIHBP1	8	144295068	144299044	1	0.000240709	0.00628249	-2.47857	0.179422
ENSG00000103522	interleukin 21 receptor [Source:HGNC Symbol;Acc:6006]	IL21R	16	27413483	27462115	1	0.000242504	0.00632104	-2.95515	0.128947
ENSG00000158856	dematin actin binding protein [Source:HGNC Symbol;Acc:3382]	DMTN	8	21906506	21940038	1	0.000242967	0.0063248	1.30622	2.47293
ENSG00000135898	G protein-coupled receptor 55 [Source:HGNC Symbol;Acc:4511]	GPR55	2	231772033	231825781	-1	0.000244988	0.00636903	2.7434	6.69649
ENSG00000147174	acidic repeat containing [Source:HGNC Symbol;Acc:15805]	ACRC	X	70798261	70833433	1	0.000248128	0.00644224	-1.49305	0.355262
ENSG00000117983	mucin 5B, oligomeric mucus/gel-forming [Source:HGNC Symbol;Acc:7516]	MUC5B	11	1244296	1283406	1	0.000249508	0.00646961	-1.89342	0.269168
ENSG00000211938	immunoglobulin heavy variable 3-7 [Source:HGNC Symbol;Acc:5620]	IGHV3-7	14	106518400	106518932	-1	0.000249946	0.0064725	3.50056	11.3181
ENSG00000167676	perilipin 4 [Source:HGNC Symbol;Acc:29393]	PLIN4	19	4502204	4517716	-1	0.000250326	0.00647389	-1.36887	0.387193
ENSG00000064652	sorting nexin 24 [Source:HGNC Symbol;Acc:21533]	SNX24	5	122179134	122365049	1	0.000254221	0.00656605	2.00498	4.01383
ENSG00000185909	kelch domain containing 8B [Source:HGNC Symbol;Acc:28557]	KLHDC8B	3	49209044	49213917	1	0.000255701	0.00659318	1.13574	2.19732
ENSG00000162772	activating transcription factor 3 [Source:HGNC Symbol;Acc:785]	ATF3	1	212738676	212794119	1	0.000255936	0.00659318	-1.80182	0.286812
ENSG00000121797	chemokine (C-C motif) receptor-like 2 [Source:HGNC Symbol;Acc:1612]	CCRL2	3	46448654	46454488	1	0.000257191	0.00660834	-1.84159	0.279013
ENSG00000233483		CTD-2020K17.4	17	43322553	43326203	-1	0.000256982	0.00660834	-2.11344	0.231096
ENSG00000124831	leucine rich repeat (in FLII) interacting protein 1 [Source:HGNC Symbol;Acc:6702]	LRRFIP1	2	238536219	238722325	1	0.000258967	0.00664537	-0.733059	0.601627
ENSG00000121413	zinc finger and SCAN domain containing 18 [Source:HGNC Symbol;Acc:21037]	ZSCAN18	19	58595205	58629794	-1	0.000261206	0.00669416	-0.786489	0.579753
ENSG00000169826	chondroitin sulfate N-acetylgalactosaminyltransferase 2 [Source:HGNC Symbol;Acc:24292]	CSGALNACT2	10	43633934	43680756	1	0.000265553	0.00679679	-1.02125	0.492691
ENSG00000180730	shisa family member 2 [Source:HGNC Symbol;Acc:20366]	SHISA2	13	26618735	26625169	-1	0.000267096	0.00682747	-2.57438	0.167894
ENSG00000174807	CD248 molecule, endosialin [Source:HGNC Symbol;Acc:18219]	CD248	11	66081958	66084515	-1	0.00026793	0.00683998	-2.14613	0.225919
ENSG00000226091	long intergenic non-protein coding RNA 937 [Source:HGNC Symbol;Acc:48629]	LINC00937	12	8448582	8549399	-1	0.000268435	0.00684405	-2.3839	0.191591
ENSG00000164951	pyruvate dehyrogenase phosphatase catalytic subunit 1 [Source:HGNC Symbol;Acc:9279]	PDP1	8	94870035	94938294	1	0.000268855	0.00684596	-1.09212	0.469072
ENSG00000104687	glutathione reductase [Source:HGNC Symbol;Acc:4623]	GSR	8	30535583	30585443	-1	0.000272691	0.00693474	0.913777	1.88397
ENSG00000169860	purinergic receptor P2Y, G-protein coupled, 1 [Source:HGNC Symbol;Acc:8539]	P2RY1	3	152552736	152555841	1	0.000273923	0.00694825	1.22192	2.33257
ENSG00000055483	ubiquitin specific peptidase 36 [Source:HGNC Symbol;Acc:20062]	USP36	17	76783463	76837523	-1	0.000273825	0.00694825	-0.938628	0.521729
ENSG00000255161		RP11-646J21.7	11	33808600	33809341	-1	0.000274906	0.00696428	4.02962	16.3319
ENSG00000160223	inducible T-cell co-stimulator ligand [Source:HGNC Symbol;Acc:17087]	ICOSLG	21	45642874	45660849	-1	0.000276105	0.00698574	-1.83745	0.279816
ENSG00000187391	membrane associated guanylate kinase, WW and PDZ domain containing 2 [Source:HGNC Symbol;Acc:18957]	MAGI2	7	77646393	79082890	-1	0.000277072	0.00700127	-1.51898	0.348933
ENSG00000182118	family with sequence similarity 89, member A [Source:HGNC Symbol;Acc:25057]	FAM89A	1	231154704	231175992	-1	0.000278346	0.00702451	1.42735	2.68952
ENSG00000185088	ribosomal protein S27-like [Source:HGNC Symbol;Acc:18476]	RPS27L	15	63418071	63450220	-1	0.000280241	0.00704906	0.81411	1.75821
ENSG00000111252	SH2B adaptor protein 3 [Source:HGNC Symbol;Acc:29605]	SH2B3	12	111843752	111889427	1	0.00028074	0.00704906	-1.19481	0.436845
ENSG00000258082		RP11-443B7.3	1	235115394	235116551	-1	0.000280709	0.00704906	-1.84304	0.278734
ENSG00000012171	sema domain, immunoglobulin domain (Ig), short basic domain, secreted, (semaphorin) 3B [Source:HGNC Symbol;Acc:10724]	SEMA3B	3	50304990	50314977	1	0.000280326	0.00704906	-1.93947	0.260711
ENSG00000169247	SH3 domain and tetratricopeptide repeats 2 [Source:HGNC Symbol;Acc:29427]	SH3TC2	5	148303202	148442726	-1	0.000284919	0.00714496	2.04198	4.11811
ENSG00000258086		RP11-753H16.5	12	54747576	54860769	1	0.000285438	0.00714892	-1.69379	0.309114
ENSG00000179979	cysteine-rich PAK1 inhibitor [Source:HGNC Symbol;Acc:26619]	CRIPAK	4	1385340	1389780	1	0.000288554	0.00721786	-1.04704	0.48396
ENSG00000247982	long intergenic non-protein coding RNA 926 [Source:HGNC Symbol;Acc:27514]	LINC00926	15	57592563	57599959	1	0.000293	0.00731984	-1.3022	0.405507
ENSG00000112367	FIG4 homolog, SAC1 lipid phosphatase domain containing (S. cerevisiae) [Source:HGNC Symbol;Acc:16873]	FIG4	6	110012499	110146631	1	0.00029395	0.00733434	-0.928159	0.525529
ENSG00000249881		CTB-57H20.1	5	142985193	143208337	1	0.000294966	0.00735044	-2.55535	0.170123
ENSG00000108854	SMAD specific E3 ubiquitin protein ligase 2 [Source:HGNC Symbol;Acc:16809]	SMURF2	17	62538413	62658186	-1	0.000295807	0.00736215	-0.799233	0.574655
ENSG00000204121		AC068134.5	2	233280528	233284526	-1	0.000298042	0.00740848	-2.42643	0.186025
ENSG00000203684	IBA57 antisense RNA 1 (head to head) [Source:HGNC Symbol;Acc:32062]	IBA57-AS1	1	228351787	228353213	-1	0.000300964	0.00745309	-1.47697	0.359242
ENSG00000233175		CTD-2020K17.3	17	43315395	43319101	-1	0.00030039	0.00745309	-1.66284	0.315816
ENSG00000227199	ST7 antisense RNA 1 [Source:HGNC Symbol;Acc:16000]	ST7-AS1	7	116592500	116594388	-1	0.000300757	0.00745309	-1.72447	0.302609
ENSG00000117322	complement component (3d/Epstein Barr virus) receptor 2 [Source:HGNC Symbol;Acc:2336]	CR2	1	207627575	207663240	1	0.000302056	0.00745837	2.06764	4.19201
ENSG00000131196	nuclear factor of activated T-cells, cytoplasmic, calcineurin-dependent 1 [Source:HGNC Symbol;Acc:7775]	NFATC1	18	77155856	77289325	1	0.000302305	0.00745837	-0.959869	0.514104
ENSG00000176641	ring finger protein 152 [Source:HGNC Symbol;Acc:26811]	RNF152	18	59475296	59561480	-1	0.000301581	0.00745837	-2.57958	0.167289
ENSG00000050628	prostaglandin E receptor 3 (subtype EP3) [Source:HGNC Symbol;Acc:9595]	PTGER3	1	71318036	71513491	-1	0.000303206	0.00746355	2.01726	4.04815
ENSG00000125863	McKusick-Kaufman syndrome [Source:HGNC Symbol;Acc:7108]	MKKS	20	10381657	10414870	-1	0.000303644	0.00746355	0.762676	1.69664
ENSG00000163961	ring finger protein 168, E3 ubiquitin protein ligase [Source:HGNC Symbol;Acc:26661]	RNF168	3	196195654	196230639	-1	0.000303366	0.00746355	-0.763279	0.589156
ENSG00000152939	MARVEL domain containing 2 [Source:HGNC Symbol;Acc:26401]	MARVELD2	5	68710939	68740157	1	0.000304272	0.00746973	1.94208	3.8426
ENSG00000068976	phosphorylase, glycogen, muscle [Source:HGNC Symbol;Acc:9726]	PYGM	11	64513861	64527769	-1	0.000306138	0.00750626	-1.54434	0.342852
ENSG00000188290	hes family bHLH transcription factor 4 [Source:HGNC Symbol;Acc:24149]	HES4	1	934342	935552	-1	0.000308852	0.00756344	-3.10913	0.115893
ENSG00000109089	cerebellar degeneration-related protein 2-like [Source:HGNC Symbol;Acc:29999]	CDR2L	17	72983727	73001895	1	0.000310005	0.00758232	-1.64477	0.319797
ENSG00000170854	MYC induced nuclear antigen [Source:HGNC Symbol;Acc:19441]	MINA	3	97660662	97691301	-1	0.00031092	0.00758598	0.915551	1.88629
ENSG00000205502	C2 calcium-dependent domain containing 4B [Source:HGNC Symbol;Acc:33628]	C2CD4B	15	62455734	62457482	-1	0.000310761	0.00758598	-2.93335	0.13091
ENSG00000204771		CTD-3232M19.2	8	145462709	145485885	1	0.000311826	0.00759874	-0.873632	0.545771
ENSG00000105974	caveolin 1, caveolae protein, 22kDa [Source:HGNC Symbol;Acc:1527]	CAV1	7	116164839	116201233	1	0.000312315	0.00760133	-2.07233	0.237776
ENSG00000105290	amyloid beta (A4) precursor-like protein 1 [Source:HGNC Symbol;Acc:597]	APLP1	19	36358801	36370693	1	0.000314417	0.00764311	-2.40575	0.18871
ENSG00000226763	serine/arginine repetitive matrix 5 [Source:HGNC Symbol;Acc:37248]	SRRM5	19	44100769	44118649	1	0.000315915	0.00767013	1.66278	3.16626
ENSG00000110719	T-cell, immune regulator 1, ATPase, H+ transporting, lysosomal V0 subunit A3 [Source:HGNC Symbol;Acc:11647]	TCIRG1	11	67806483	67818362	1	0.000319047	0.00772942	-0.874801	0.545329
ENSG00000158497	histocompatibility (minor) HB-1 [Source:HGNC Symbol;Acc:29677]	HMHB1	5	143191726	143200284	1	0.000319137	0.00772942	-2.94624	0.129746
ENSG00000255552	lymphocyte antigen 6 complex, locus G6E (pseudogene) [Source:HGNC Symbol;Acc:13934]	LY6G6E	6	31679548	31681842	-1	0.000322187	0.00779377	4.00124	16.0137
ENSG00000170989	sphingosine-1-phosphate receptor 1 [Source:HGNC Symbol;Acc:3165]	S1PR1	1	101702444	101707074	1	0.000322743	0.00779773	-1.31296	0.402494
ENSG00000253755	immunoglobulin heavy constant gamma P (non-functional) [Source:HGNC Symbol;Acc:5529]	IGHGP	14	106130970	106136180	-1	0.000325699	0.00785956	4.20186	18.4029
ENSG00000168026	tetratricopeptide repeat domain 21A [Source:HGNC Symbol;Acc:30761]	TTC21A	3	39149152	39180394	1	0.000330236	0.00795513	-1.58849	0.332519
ENSG00000183281	plasminogen-like B1 [Source:HGNC Symbol;Acc:9072]	PLGLB1	2	87229682	87248975	-1	0.000330461	0.00795513	-1.76653	0.293914
ENSG00000112096	superoxide dismutase 2, mitochondrial [Source:HGNC Symbol;Acc:11180]	SOD2	6	160090089	160183561	-1	0.000332107	0.00796909	-1.25472	0.419075
ENSG00000188779	SKI family transcriptional corepressor 1 [Source:HGNC Symbol;Acc:21326]	SKOR1	15	68112042	68126899	1	0.000332246	0.00796909	-1.44217	0.368014
ENSG00000197558	SCO-spondin [Source:HGNC Symbol;Acc:21998]	SSPO	7	149473131	149531068	1	0.000332034	0.00796909	-1.60241	0.329326
ENSG00000154099	dynein, axonemal, assembly factor 1 [Source:HGNC Symbol;Acc:30539]	DNAAF1	16	84178865	84212373	1	0.000339345	0.00812952	-1.75121	0.297052
ENSG00000072832	collapsin response mediator protein 1 [Source:HGNC Symbol;Acc:2365]	CRMP1	4	5749811	5894785	-1	0.000341044	0.00814194	-1.36996	0.386902
ENSG00000255097		RP11-5L12.1	11	9263995	9267056	-1	0.00034093	0.00814194	-1.82837	0.281582
ENSG00000165269	aquaporin 7 [Source:HGNC Symbol;Acc:640]	AQP7	9	33384765	33402643	-1	0.000341095	0.00814194	-2.78922	0.144665
ENSG00000251322	SH3 and multiple ankyrin repeat domains 3 [Source:HGNC Symbol;Acc:14294]	SHANK3	22	51112843	51171726	1	0.000343919	0.0081995	-1.02367	0.491865
ENSG00000167775	CD320 molecule [Source:HGNC Symbol;Acc:16692]	CD320	19	8367011	8373240	-1	0.00034485	0.00821182	0.973505	1.96361
ENSG00000225217	heat shock 70kDa protein 7 (HSP70B) [Source:HGNC Symbol;Acc:5240]	HSPA7	1	161576081	161578007	1	0.000345711	0.00822245	-2.36023	0.194761
ENSG00000085433	WD repeat domain 47 [Source:HGNC Symbol;Acc:29141]	WDR47	1	109512836	109584850	-1	0.000346595	0.0082336	-0.968618	0.510995
ENSG00000106330	motile sperm domain containing 3 [Source:HGNC Symbol;Acc:25078]	MOSPD3	7	100209725	100213007	1	0.000348441	0.00826756	0.955231	1.93889
ENSG00000072071	latrophilin 1 [Source:HGNC Symbol;Acc:20973]	LPHN1	19	14260750	14316999	-1	0.000350655	0.00831014	-0.790276	0.578234
ENSG00000150782	interleukin 18 (interferon-gamma-inducing factor) [Source:HGNC Symbol;Acc:5986]	IL18	11	112013974	112034840	-1	0.000352667	0.00833594	0.876405	1.8358
ENSG00000171988	jumonji domain containing 1C [Source:HGNC Symbol;Acc:12313]	JMJD1C	10	64926981	65225722	-1	0.000352466	0.00833594	-0.954595	0.515987
ENSG00000145284	stearoyl-CoA desaturase 5 [Source:HGNC Symbol;Acc:21088]	SCD5	4	83550692	83720010	-1	0.000353004	0.00833594	-1.44269	0.367881
ENSG00000004777	Rho GTPase activating protein 33 [Source:HGNC Symbol;Acc:23085]	ARHGAP33	19	36265434	36279724	1	0.000354551	0.00836251	-0.846378	0.55618
ENSG00000153291	solute carrier family 25, member 27 [Source:HGNC Symbol;Acc:21065]	SLC25A27	6	46620678	46645930	1	0.000357556	0.00842238	-1.30919	0.403548
ENSG00000205085	family with sequence similarity 71, member F2 [Source:HGNC Symbol;Acc:27998]	FAM71F2	7	128312342	128326929	1	0.000357938	0.00842238	-1.43523	0.369788
ENSG00000165030	nuclear factor, interleukin 3 regulated [Source:HGNC Symbol;Acc:7787]	NFIL3	9	94171327	94186144	-1	0.000360046	0.00846192	-1.25485	0.419039
ENSG00000047410	translocated promoter region, nuclear basket protein [Source:HGNC Symbol;Acc:12017]	TPR	1	186280784	186344825	-1	0.000360676	0.00846672	-0.857484	0.551914
ENSG00000255974	cytochrome P450, family 2, subfamily A, polypeptide 6 [Source:HGNC Symbol;Acc:2610]	CYP2A6	19	41349443	41356352	-1	0.000361258	0.00847034	-1.93382	0.261735
ENSG00000111145	ELK3, ETS-domain protein (SRF accessory protein 2) [Source:HGNC Symbol;Acc:3325]	ELK3	12	96588160	96663613	1	0.000363419	0.00849916	-0.925757	0.526404
ENSG00000175352	nuclear receptor interacting protein 3 [Source:HGNC Symbol;Acc:1167]	NRIP3	11	9002123	9025596	-1	0.000363772	0.00849916	-1.43213	0.370585
ENSG00000124440	hypoxia inducible factor 3, alpha subunit [Source:HGNC Symbol;Acc:15825]	HIF3A	19	46800303	46846690	1	0.000363371	0.00849916	-2.19356	0.218611
ENSG00000159640	angiotensin I converting enzyme [Source:HGNC Symbol;Acc:2707]	ACE	17	61554422	61599205	1	0.000365323	0.00852536	-2.02793	0.245207
ENSG00000264991		AP001205.1	8	101720106	101720191	-1	0.000366462	0.00853186	-1.27993	0.411815
ENSG00000138615	cartilage intermediate layer protein, nucleotide pyrophosphohydrolase [Source:HGNC Symbol;Acc:1980]	CILP	15	65488337	65503826	-1	0.000366036	0.00853186	-1.93388	0.261724
ENSG00000134690	cell division cycle associated 8 [Source:HGNC Symbol;Acc:14629]	CDCA8	1	38158090	38175391	1	0.000368485	0.00856889	0.744276	1.67513
ENSG00000156313	retinitis pigmentosa GTPase regulator [Source:HGNC Symbol;Acc:10295]	RPGR	X	38128416	38186817	-1	0.000370066	0.00859558	-0.842429	0.557704
ENSG00000169598	DNA fragmentation factor, 40kDa, beta polypeptide (caspase-activated DNase) [Source:HGNC Symbol;Acc:2773]	DFFB	1	3773845	3801993	1	0.000373491	0.00864476	0.935923	1.91311
ENSG00000075239	acetyl-CoA acetyltransferase 1 [Source:HGNC Symbol;Acc:93]	ACAT1	11	107992243	108018503	1	0.000373406	0.00864476	0.738226	1.66812
ENSG00000113580	nuclear receptor subfamily 3, group C, member 1 (glucocorticoid receptor) [Source:HGNC Symbol;Acc:7978]	NR3C1	5	142657496	142815077	-1	0.000372652	0.00864476	-0.753495	0.593165
ENSG00000177666	patatin-like phospholipase domain containing 2 [Source:HGNC Symbol;Acc:30802]	PNPLA2	11	818902	825573	1	0.00037451	0.00865824	-0.755322	0.592414
ENSG00000216863	LY86 antisense RNA 1 [Source:HGNC Symbol;Acc:26593]	LY86-AS1	6	6346698	6623004	-1	0.000376372	0.00869118	-2.98146	0.126617
ENSG00000125148	metallothionein 2A [Source:HGNC Symbol;Acc:7406]	MT2A	16	56642111	56643409	1	0.000377613	0.00869853	4.06434	16.7298
ENSG00000116096	sepiapterin reductase (7,8-dihydrobiopterin:NADP+ oxidoreductase) [Source:HGNC Symbol;Acc:11257]	SPR	2	73114489	73119287	1	0.000377763	0.00869853	1.77911	3.43215
ENSG00000153904	dimethylarginine dimethylaminohydrolase 1 [Source:HGNC Symbol;Acc:2715]	DDAH1	1	85784164	86043933	-1	0.000378006	0.00869853	1.16544	2.24302
ENSG00000075340	adducin 2 (beta) [Source:HGNC Symbol;Acc:244]	ADD2	2	70834750	70995357	-1	0.000380486	0.00872135	1.86222	3.63566
ENSG00000185986	succinate dehydrogenase complex, subunit A, flavoprotein pseudogene 3 [Source:HGNC Symbol;Acc:18781]	SDHAP3	5	1568637	1594735	-1	0.000379451	0.00872135	-1.14222	0.453063
ENSG00000167703	solute carrier family 43 (amino acid system L transporter), member 2 [Source:HGNC Symbol;Acc:23087]	SLC43A2	17	1472561	1532180	-1	0.000380036	0.00872135	-1.41392	0.375292
ENSG00000230149		RP3-508I15.19	22	39130735	39134995	1	0.000380757	0.00872135	-2.02574	0.245579
ENSG00000134900	tripeptidyl peptidase II [Source:HGNC Symbol;Acc:12016]	TPP2	13	103249353	103331521	1	0.000384721	0.00880199	-0.798059	0.575122
ENSG00000121769	fatty acid binding protein 3, muscle and heart (mammary-derived growth inhibitor) [Source:HGNC Symbol;Acc:3557]	FABP3	1	31838472	31849697	-1	0.000387142	0.00883699	2.56293	5.90908
ENSG00000256269	hydroxymethylbilane synthase [Source:HGNC Symbol;Acc:4982]	HMBS	11	118955576	118964259	1	0.0003871	0.00883699	0.957693	1.9422
ENSG00000002745	wingless-type MMTV integration site family, member 16 [Source:HGNC Symbol;Acc:16267]	WNT16	7	120965421	120981158	1	0.000391032	0.00891553	-2.35279	0.195767
ENSG00000075188	nucleoporin 37kDa [Source:HGNC Symbol;Acc:29929]	NUP37	12	102467967	102513902	-1	0.000393293	0.00895678	0.888601	1.85138
ENSG00000163975	antigen p97 (melanoma associated) identified by monoclonal antibodies 133.2 and 96.5 [Source:HGNC Symbol;Acc:7037]	MFI2	3	196715492	196756687	-1	0.000397008	0.00901644	-1.05345	0.481814
ENSG00000258227	C-type lectin domain family 5, member A [Source:HGNC Symbol;Acc:2054]	CLEC5A	7	141627157	141646807	-1	0.000397731	0.00901644	-1.77038	0.293132
ENSG00000232803		RP11-93B14.5	20	61294371	61298076	-1	0.000397731	0.00901644	-2.152	0.225
ENSG00000226155		AC124944.3	3	195638920	195640857	1	0.000396543	0.00901644	-2.6554	0.158725
ENSG00000153201	RAN binding protein 2 [Source:HGNC Symbol;Acc:9848]	RANBP2	2	109335937	109402267	1	0.000403798	0.00914355	-1.05052	0.482793
ENSG00000215712	transmembrane protein 242 [Source:HGNC Symbol;Acc:17206]	TMEM242	6	157710418	157744633	-1	0.000407822	0.00922413	0.873892	1.8326
ENSG00000186088	gamma-secretase activating protein [Source:HGNC Symbol;Acc:28042]	GSAP	7	76940068	77045717	-1	0.00041309	0.00932534	-0.929858	0.52491
ENSG00000115602	interleukin 1 receptor-like 1 [Source:HGNC Symbol;Acc:5998]	IL1RL1	2	102927962	102968497	1	0.000413237	0.00932534	-2.85486	0.138229
ENSG00000123454	dopamine beta-hydroxylase (dopamine beta-monooxygenase) [Source:HGNC Symbol;Acc:2689]	DBH	9	136501482	136524466	1	0.000414453	0.00934216	-2.19394	0.218553
ENSG00000255031		RP11-802E16.3	11	67818207	67821229	1	0.00041535	0.00935175	-1.45677	0.364308
ENSG00000158270	collectin sub-family member 12 [Source:HGNC Symbol;Acc:16016]	COLEC12	18	319361	500722	-1	0.000419863	0.00944264	2.30788	4.95156
ENSG00000229645	long intergenic non-protein coding RNA 341 [Source:HGNC Symbol;Acc:20353]	LINC00341	14	95873606	95876427	-1	0.000420779	0.00945253	-1.30776	0.403948
ENSG00000078814	myosin, heavy chain 7B, cardiac muscle, beta [Source:HGNC Symbol;Acc:15906]	MYH7B	20	33563206	33590240	1	0.000424067	0.0095156	-1.25821	0.418063
ENSG00000137364	thiopurine S-methyltransferase [Source:HGNC Symbol;Acc:12014]	TPMT	6	18128542	18155305	-1	0.000425594	0.00953908	0.841395	1.79178
ENSG00000166233	ariadne RBR E3 ubiquitin protein ligase 1 [Source:HGNC Symbol;Acc:689]	ARIH1	15	72766667	72879692	1	0.00043024	0.00963232	-0.863261	0.549709
ENSG00000253154		CTA-392E5.1	8	86851934	86963312	1	0.000431024	0.00963901	3.34825	10.1842
ENSG00000260787		RP11-797A18.4	15	77334178	77335533	-1	0.00043346	0.00968257	-1.86336	0.274835
ENSG00000184922	formin-like 1 [Source:HGNC Symbol;Acc:1212]	FMNL1	17	43298811	43324687	1	0.000434632	0.00969782	-0.846046	0.556307
ENSG00000105173	cyclin E1 [Source:HGNC Symbol;Acc:1589]	CCNE1	19	30302805	30315215	1	0.000435559	0.00970757	0.964831	1.95183
ENSG00000244134	ribosomal protein S12 pseudogene 20 [Source:HGNC Symbol;Acc:36187]	RPS12P20	11	72419231	72419610	1	0.000437842	0.00974751	-2.21328	0.215643
ENSG00000163884	Kruppel-like factor 15 [Source:HGNC Symbol;Acc:14536]	KLF15	3	126061478	126076285	-1	0.000439398	0.00976043	2.5082	5.68908
ENSG00000204282	TNRC6C antisense RNA 1 [Source:HGNC Symbol;Acc:44360]	TNRC6C-AS1	17	76103479	76107880	-1	0.000439406	0.00976043	0.94304	1.92257
ENSG00000067141	neogenin 1 [Source:HGNC Symbol;Acc:7754]	NEO1	15	73344051	73597547	1	0.00044127	0.00979086	2.34976	5.0974
ENSG00000065665	Sec61 alpha 2 subunit (S. cerevisiae) [Source:HGNC Symbol;Acc:17702]	SEC61A2	10	12171636	12211960	1	0.000443093	0.00982032	-0.899585	0.536041
ENSG00000104522	tissue specific transplantation antigen P35B [Source:HGNC Symbol;Acc:12390]	TSTA3	8	144694788	144700218	-1	0.000444758	0.00984623	0.793323	1.73306
ENSG00000146267	failed axon connections homolog (Drosophila) [Source:HGNC Symbol;Acc:20742]	FAXC	6	99719045	99797938	-1	0.000446204	0.00985624	3.88573	14.7816
ENSG00000137710	radixin [Source:HGNC Symbol;Acc:9944]	RDX	11	110045605	110167447	-1	0.000446021	0.00985624	-0.723964	0.605432
ENSG00000123609	N-myc (and STAT) interactor [Source:HGNC Symbol;Acc:7854]	NMI	2	152126979	152146571	-1	0.000447327	0.00985908	0.688899	1.61205
ENSG00000166507	N-deacetylase/N-sulfotransferase (heparan glucosaminyl) 2 [Source:HGNC Symbol;Acc:7681]	NDST2	10	75561669	75571589	-1	0.000447255	0.00985908	-0.72053	0.606875
ENSG00000115415	signal transducer and activator of transcription 1, 91kDa [Source:HGNC Symbol;Acc:11362]	STAT1	2	191829084	191885686	-1	0.000451525	0.0098857	1.20793	2.31006
ENSG00000078668	voltage-dependent anion channel 3 [Source:HGNC Symbol;Acc:12674]	VDAC3	8	42249142	42263415	1	0.000449574	0.0098857	0.757986	1.69113
ENSG00000163945	UV-stimulated scaffold protein A [Source:HGNC Symbol;Acc:29304]	UVSSA	4	1341054	1381837	1	0.000450362	0.0098857	-0.864372	0.549285
ENSG00000184678	histone cluster 2, H2be [Source:HGNC Symbol;Acc:4760]	HIST2H2BE	1	149856010	149858232	-1	0.000451409	0.0098857	-1.12668	0.45797
ENSG00000186352	ankyrin repeat domain 37 [Source:HGNC Symbol;Acc:29593]	ANKRD37	4	186317175	186321782	1	0.000450048	0.0098857	-1.48739	0.356657
ENSG00000088881	early B-cell factor 4 [Source:HGNC Symbol;Acc:29278]	EBF4	20	2673524	2740753	1	0.000451221	0.0098857	-1.83264	0.280751
ENSG00000116771	agmatine ureohydrolase (agmatinase) [Source:HGNC Symbol;Acc:18407]	AGMAT	1	15898848	15911605	-1	0.000458528	0.010028	1.15568	2.2279
ENSG00000243302		RP11-274B21.2	7	128291239	128292388	1	0.000459977	0.0100486	-0.848715	0.555279
ENSG00000167772	angiopoietin-like 4 [Source:HGNC Symbol;Acc:16039]	ANGPTL4	19	8428173	8439257	1	0.000462786	0.0100767	-1.79291	0.28859
ENSG00000160111	C3 and PZP-like, alpha-2-macroglobulin domain containing 8 [Source:HGNC Symbol;Acc:23228]	CPAMD8	19	17003758	17137625	-1	0.000462652	0.0100767	-1.84828	0.277723
ENSG00000143333	regulator of G-protein signaling 16 [Source:HGNC Symbol;Acc:9997]	RGS16	1	182567758	182573543	-1	0.000462129	0.0100767	-1.95957	0.257106
ENSG00000135045	chromosome 9 open reading frame 40 [Source:HGNC Symbol;Acc:23433]	C9orf40	9	77561497	77567802	-1	0.000463759	0.0100868	1.04139	2.05821
ENSG00000187017	espin [Source:HGNC Symbol;Acc:13281]	ESPN	1	6484848	6521430	1	0.00046672	0.01014	2.18362	4.54292
ENSG00000211950	immunoglobulin heavy variable 1-24 [Source:HGNC Symbol;Acc:5551]	IGHV1-24	14	106733144	106733639	-1	0.000467805	0.0101436	2.67587	6.39024
ENSG00000101901	ALG13, UDP-N-acetylglucosaminyltransferase subunit [Source:HGNC Symbol;Acc:30881]	ALG13	X	110909043	111003877	1	0.000467908	0.0101436	-0.809158	0.570715
ENSG00000031698	seryl-tRNA synthetase [Source:HGNC Symbol;Acc:10537]	SARS	1	109756540	109780791	1	0.000468672	0.0101491	0.622911	1.53998
ENSG00000156931	vacuolar protein sorting 8 homolog (S. cerevisiae) [Source:HGNC Symbol;Acc:29122]	VPS8	3	184529931	184770402	1	0.000469723	0.0101608	-0.779621	0.58252
ENSG00000163170	bolA family member 3 [Source:HGNC Symbol;Acc:24415]	BOLA3	2	74362525	74375121	-1	0.000473427	0.0102297	1.08991	2.1286
ENSG00000175093	splA/ryanodine receptor domain and SOCS box containing 4 [Source:HGNC Symbol;Acc:30630]	SPSB4	3	140770244	140867453	1	0.000475315	0.0102508	2.77661	6.85241
ENSG00000183943	protein kinase, X-linked [Source:HGNC Symbol;Acc:9441]	PRKX	X	3522411	3631649	-1	0.000475434	0.0102508	-0.740387	0.598579
ENSG00000132003	zinc finger, SWIM-type containing 4 [Source:HGNC Symbol;Acc:25704]	ZSWIM4	19	13906274	13943044	1	0.000478788	0.0103119	-0.939936	0.521256
ENSG00000214575	cytoplasmic polyadenylation element binding protein 1 [Source:HGNC Symbol;Acc:21744]	CPEB1	15	83211951	83317612	-1	0.000480411	0.0103244	2.71206	6.55255
ENSG00000147894	chromosome 9 open reading frame 72 [Source:HGNC Symbol;Acc:28337]	C9orf72	9	27546544	27573864	-1	0.000480184	0.0103244	-0.789179	0.578673
ENSG00000256223	zinc finger protein 10 [Source:HGNC Symbol;Acc:12879]	ZNF10	12	133707161	133736051	1	0.000481434	0.0103352	-1.07428	0.47491
ENSG00000211959	immunoglobulin heavy variable 4-39 [Source:HGNC Symbol;Acc:5651]	IGHV4-39	14	106877619	106878126	-1	0.000485007	0.0103782	2.89919	7.46006
ENSG00000142039	coiled-coil domain containing 97 [Source:HGNC Symbol;Acc:28289]	CCDC97	19	41816094	41830788	1	0.00048448	0.0103782	-0.802113	0.573509
ENSG00000214176	pleckstrin homology domain containing, family M (with RUN domain) member 1 pseudogene [Source:HGNC Symbol;Acc:35411]	PLEKHM1P	17	62775377	62833272	-1	0.000484804	0.0103782	-0.91741	0.529459
ENSG00000104951	interleukin 4 induced 1 [Source:HGNC Symbol;Acc:19094]	IL4I1	19	50392911	50432796	-1	0.000485842	0.0103849	-2.49667	0.177185
ENSG00000167880	envoplakin [Source:HGNC Symbol;Acc:3503]	EVPL	17	74000583	74023533	-1	0.000490209	0.0104594	1.74939	3.36216
ENSG00000164815	origin recognition complex, subunit 5 [Source:HGNC Symbol;Acc:8491]	ORC5	7	103766788	103848495	-1	0.000490383	0.0104594	1.01967	2.02746
ENSG00000090447	transcription factor AP-4 (activating enhancer binding protein 4) [Source:HGNC Symbol;Acc:11745]	TFAP4	16	4307187	4323076	-1	0.000492701	0.0104976	0.836894	1.7862
ENSG00000161973	coiled-coil domain containing 42 [Source:HGNC Symbol;Acc:26528]	CCDC42	17	8633252	8648537	-1	0.000495851	0.0105533	2.27539	4.84128
ENSG00000175746	chromosome 15 open reading frame 54 [Source:HGNC Symbol;Acc:33797]	C15orf54	15	39542885	39547046	1	0.000496961	0.0105656	3.86785	14.5996
ENSG00000110422	homeodomain interacting protein kinase 3 [Source:HGNC Symbol;Acc:4915]	HIPK3	11	33278218	33378569	1	0.000497887	0.010574	-0.831966	0.561763
ENSG00000112033	peroxisome proliferator-activated receptor delta [Source:HGNC Symbol;Acc:9235]	PPARD	6	35310335	35395968	1	0.000501202	0.010633	-1.33397	0.396675
ENSG00000089685	baculoviral IAP repeat containing 5 [Source:HGNC Symbol;Acc:593]	BIRC5	17	76210267	76221717	1	0.000501743	0.0106331	0.770999	1.70645
ENSG00000172548	NIPA-like domain containing 4 [Source:HGNC Symbol;Acc:28018]	NIPAL4	5	156887027	156901725	1	0.000508736	0.0107698	-1.96404	0.25631
ENSG00000132669	Ras and Rab interactor 2 [Source:HGNC Symbol;Acc:18750]	RIN2	20	19867165	19983101	1	0.000513681	0.0108629	-1.58558	0.33319
ENSG00000115884	syndecan 1 [Source:HGNC Symbol;Acc:10658]	SDC1	2	20400558	20425194	-1	0.000516178	0.0108705	2.5105	5.69817
ENSG00000070961	ATPase, Ca++ transporting, plasma membrane 1 [Source:HGNC Symbol;Acc:814]	ATP2B1	12	89981828	90103077	-1	0.000515952	0.0108705	-1.48211	0.357965
ENSG00000237513		RP11-325F22.2	7	104581510	104602781	1	0.000516235	0.0108705	-1.9444	0.259822
ENSG00000109472	carboxypeptidase E [Source:HGNC Symbol;Acc:2303]	CPE	4	166282346	166419472	1	0.000515538	0.0108705	-2.54846	0.170937
ENSG00000177465	acyl-CoA thioesterase 4 [Source:HGNC Symbol;Acc:19748]	ACOT4	14	74058410	74063200	1	0.000518814	0.0109133	1.34128	2.53376
ENSG00000162894	Fas apoptotic inhibitory molecule 3 [Source:HGNC Symbol;Acc:14315]	FAIM3	1	207077731	207096592	-1	0.000520648	0.0109402	-1.75259	0.296768
ENSG00000229162		RP11-84D1.1	1	25287836	25289588	1	0.000524949	0.0110189	-2.71749	0.152038
ENSG00000145335	synuclein, alpha (non A4 component of amyloid precursor) [Source:HGNC Symbol;Acc:11138]	SNCA	4	90645250	90759466	-1	0.00052679	0.0110416	0.895622	1.86041
ENSG00000247287		RP11-902B17.1	14	61764882	61789536	-1	0.000527698	0.0110416	-1.86872	0.273816
ENSG00000127325	bestrophin 3 [Source:HGNC Symbol;Acc:17105]	BEST3	12	70037140	70093256	-1	0.000527227	0.0110416	-2.19017	0.219125
ENSG00000100335	mitochondrial elongation factor 1 [Source:HGNC Symbol;Acc:25979]	MIEF1	22	39895437	39914137	1	0.000529737	0.0110609	0.668361	1.58927
ENSG00000172985	SH3 domain containing ring finger 3 [Source:HGNC Symbol;Acc:24699]	SH3RF3	2	109745804	110262207	1	0.000529649	0.0110609	-1.56204	0.338672
ENSG00000184014	DENN/MADD domain containing 5A [Source:HGNC Symbol;Acc:19344]	DENND5A	11	9160372	9286937	-1	0.000531016	0.0110665	-0.911269	0.531717
ENSG00000179104	transmembrane and tetratricopeptide repeat containing 2 [Source:HGNC Symbol;Acc:25440]	TMTC2	12	83080659	83528649	1	0.000531122	0.0110665	-1.09513	0.468095
ENSG00000007350	transketolase-like 1 [Source:HGNC Symbol;Acc:11835]	TKTL1	X	153524024	153558700	1	0.000532763	0.0110891	-2.88845	0.135048
ENSG00000163661	pentraxin 3, long [Source:HGNC Symbol;Acc:9692]	PTX3	3	157154578	157161417	1	0.000537944	0.0111852	-1.90034	0.26788
ENSG00000154274	chromosome 4 open reading frame 19 [Source:HGNC Symbol;Acc:25618]	C4orf19	4	37455563	37625117	1	0.00054174	0.0112523	-1.68866	0.310215
ENSG00000135900	mitochondrial ribosomal protein L44 [Source:HGNC Symbol;Acc:16650]	MRPL44	2	224822121	224832431	1	0.00054607	0.0113067	0.740963	1.67129
ENSG00000175309	5-phosphohydroxy-L-lysine phospho-lyase [Source:HGNC Symbol;Acc:28249]	PHYKPL	5	177635498	177659792	-1	0.000545948	0.0113067	-0.665608	0.630423
ENSG00000007908	selectin E [Source:HGNC Symbol;Acc:10718]	SELE	1	169691781	169733846	-1	0.000545528	0.0113067	-2.90702	0.133322
ENSG00000161609	coiled-coil domain containing 155 [Source:HGNC Symbol;Acc:26520]	CCDC155	19	49891475	49921251	1	0.000548895	0.0113416	3.42375	10.7313
ENSG00000132109	tripartite motif containing 21 [Source:HGNC Symbol;Acc:11312]	TRIM21	11	4406127	4414926	-1	0.000548558	0.0113416	0.854538	1.80818
ENSG00000172890	NAD synthetase 1 [Source:HGNC Symbol;Acc:29832]	NADSYN1	11	71164155	71235153	1	0.000551122	0.0113689	-0.643376	0.640213
ENSG00000126895	arginine vasopressin receptor 2 [Source:HGNC Symbol;Acc:897]	AVPR2	X	153167985	153172620	1	0.000551367	0.0113689	-1.29403	0.407811
ENSG00000250067	YjeF N-terminal domain containing 3 [Source:HGNC Symbol;Acc:24785]	YJEFN3	19	19627036	19648390	1	0.000552645	0.0113835	-1.28357	0.410778
ENSG00000134809	translocase of inner mitochondrial membrane 10 homolog (yeast) [Source:HGNC Symbol;Acc:11814]	TIMM10	11	57295936	57298276	-1	0.00055477	0.0114036	0.927619	1.90213
ENSG00000102738	mitochondrial ribosomal protein S31 [Source:HGNC Symbol;Acc:16632]	MRPS31	13	41303432	41345309	-1	0.000554213	0.0114036	0.840102	1.79018
ENSG00000172005	mal, T-cell differentiation protein [Source:HGNC Symbol;Acc:6817]	MAL	2	95691422	95719737	1	0.000558707	0.0114726	3.25439	9.54263
ENSG00000174776	WD repeat domain 49 [Source:HGNC Symbol;Acc:26587]	WDR49	3	167196472	167371771	-1	0.000562275	0.0115339	-1.90235	0.267508
ENSG00000260588		RP11-930P14.2	8	41685683	41687452	-1	0.000566319	0.0115929	1.73757	3.33472
ENSG00000176974	serine hydroxymethyltransferase 1 (soluble) [Source:HGNC Symbol;Acc:10850]	SHMT1	17	18231187	18266856	-1	0.000565991	0.0115929	0.839364	1.78926
ENSG00000158966	cache domain containing 1 [Source:HGNC Symbol;Acc:29314]	CACHD1	1	64936428	65158741	1	0.000568363	0.0116227	-1.2043	0.433981
ENSG00000224975	inactivation escape 1 (non-protein coding) [Source:HGNC Symbol;Acc:6060]	INE1	X	47064320	47065264	1	0.00057036	0.0116516	-1.25755	0.418252
ENSG00000111371	solute carrier family 38, member 1 [Source:HGNC Symbol;Acc:13447]	SLC38A1	12	46576846	46663800	-1	0.00057136	0.01166	-0.830518	0.562327
ENSG00000008517	interleukin 32 [Source:HGNC Symbol;Acc:16830]	IL32	16	3115298	3131908	1	0.000574723	0.0117166	-2.10295	0.232781
ENSG00000225670		CTA-134P22.2	1	159165775	159177763	-1	0.000578419	0.0117436	2.62416	6.16526
ENSG00000128268	mannosyl (beta-1,4-)-glycoprotein beta-1,4-N-acetylglucosaminyltransferase [Source:HGNC Symbol;Acc:7046]	MGAT3	22	39853349	39888199	1	0.000577081	0.0117436	1.48739	2.80382
ENSG00000119559	chromosome 19 open reading frame 25 [Source:HGNC Symbol;Acc:26711]	C19orf25	19	1461142	1479555	-1	0.000578336	0.0117436	0.795576	1.73577
ENSG00000124406	ATPase, aminophospholipid transporter (APLT), class I, type 8A, member 1 [Source:HGNC Symbol;Acc:13531]	ATP8A1	4	42410390	42659122	-1	0.000578	0.0117436	-0.943796	0.519863
ENSG00000242574	major histocompatibility complex, class II, DM beta [Source:HGNC Symbol;Acc:4935]	HLA-DMB	6	32902406	32908847	-1	0.000580099	0.0117657	-3.28732	0.102428
ENSG00000165458	inositol polyphosphate phosphatase-like 1 [Source:HGNC Symbol;Acc:6080]	INPPL1	11	71934745	71950149	1	0.000591174	0.0119733	-0.634035	0.644372
ENSG00000100445	short chain dehydrogenase/reductase family 39U, member 1 [Source:HGNC Symbol;Acc:20275]	SDR39U1	14	24908972	24912111	-1	0.000591542	0.0119733	-0.868492	0.547719
ENSG00000156587	ubiquitin-conjugating enzyme E2L 6 [Source:HGNC Symbol;Acc:12490]	UBE2L6	11	57319129	57335757	-1	0.000593933	0.0120094	0.718408	1.64537
ENSG00000090339	intercellular adhesion molecule 1 [Source:HGNC Symbol;Acc:5344]	ICAM1	19	10381511	10397291	1	0.000597593	0.0120711	-2.34271	0.197139
ENSG00000242294	stromal antigen 3-like 5 pseudogene [Source:HGNC Symbol;Acc:48896]	STAG3L5P	7	99933702	99949523	1	0.000600375	0.0120904	-1.26953	0.414794
ENSG00000146966	DENN/MADD domain containing 2A [Source:HGNC Symbol;Acc:22212]	DENND2A	7	140218220	140373793	-1	0.000599753	0.0120904	-2.59093	0.165979
ENSG00000104332	secreted frizzled-related protein 1 [Source:HGNC Symbol;Acc:10776]	SFRP1	8	41119481	41167016	-1	0.000600377	0.0120904	-2.95592	0.128878
ENSG00000255084		RP11-843A23.1	11	78244222	78269611	1	0.000603044	0.0120987	3.68026	12.8194
ENSG00000165238	WNK lysine deficient protein kinase 2 [Source:HGNC Symbol;Acc:14542]	WNK2	9	95947198	96082854	1	0.000603225	0.0120987	2.68902	6.44875
ENSG00000231160		RP11-617D20.1	4	38614322	38666504	-1	0.000602246	0.0120987	-1.08575	0.471148
ENSG00000230587		AC093609.1	2	43324884	43329829	-1	0.000602857	0.0120987	-2.63901	0.160538
ENSG00000172638	EGF containing fibulin-like extracellular matrix protein 2 [Source:HGNC Symbol;Acc:3219]	EFEMP2	11	65633912	65641063	-1	0.000605966	0.0121414	-1.16191	0.446921
ENSG00000211651	immunoglobulin lambda variable 1-44 [Source:HGNC Symbol;Acc:5879]	IGLV1-44	22	22735135	22735715	1	0.000609355	0.0121969	3.18088	9.06863
ENSG00000186810	chemokine (C-X-C motif) receptor 3 [Source:HGNC Symbol;Acc:4540]	CXCR3	X	70835766	70838367	-1	0.000617855	0.0123546	-2.122	0.229728
ENSG00000102786	integrator complex subunit 6 [Source:HGNC Symbol;Acc:14879]	INTS6	13	51928213	52028400	-1	0.000619742	0.0123799	-0.887712	0.540471
ENSG00000146722		AC006014.8	7	75021229	75024708	-1	0.000622434	0.0124211	-2.03553	0.243918
ENSG00000141258	small G protein signaling modulator 2 [Source:HGNC Symbol;Acc:29026]	SGSM2	17	2240792	2284352	1	0.000625442	0.0124686	-0.635963	0.643511
ENSG00000161911	triggering receptor expressed on myeloid cells-like 1 [Source:HGNC Symbol;Acc:20434]	TREML1	6	41117080	41122075	-1	0.000626697	0.0124811	1.90718	3.75076
ENSG00000153113	calpastatin [Source:HGNC Symbol;Acc:1515]	CAST	5	95860971	96115299	1	0.000631122	0.0125566	0.883871	1.84532
ENSG00000104892	kinesin light chain 3 [Source:HGNC Symbol;Acc:20717]	KLC3	19	45836692	45854778	1	0.000637162	0.0126104	2.78194	6.87777
ENSG00000139405	RBPJ interacting and tubulin associated 1 [Source:HGNC Symbol;Acc:25925]	RITA1	12	113623331	113630173	1	0.000637146	0.0126104	0.841186	1.79152
ENSG00000082515	mitochondrial ribosomal protein L22 [Source:HGNC Symbol;Acc:14480]	MRPL22	5	154320630	154348971	1	0.000636861	0.0126104	0.740311	1.67054
ENSG00000108669	cytohesin 1 [Source:HGNC Symbol;Acc:9501]	CYTH1	17	76670130	76778379	-1	0.000637687	0.0126104	-0.778829	0.58284
ENSG00000196562	sulfatase 2 [Source:HGNC Symbol;Acc:20392]	SULF2	20	46285092	46415360	-1	0.000635608	0.0126104	-1.34965	0.392388
ENSG00000160999	SH2B adaptor protein 2 [Source:HGNC Symbol;Acc:17381]	SH2B2	7	101928405	101962178	1	0.000638277	0.0126104	-1.39798	0.379461
ENSG00000167680	sema domain, transmembrane domain (TM), and cytoplasmic domain, (semaphorin) 6B [Source:HGNC Symbol;Acc:10739]	SEMA6B	19	4542600	4559820	-1	0.000637453	0.0126104	-1.84993	0.277405
ENSG00000164683	hes-related family bHLH transcription factor with YRPW motif 1 [Source:HGNC Symbol;Acc:4880]	HEY1	8	80676245	80680098	-1	0.000642553	0.0126823	-3.54587	0.0856222
ENSG00000240666	MME antisense RNA 1 [Source:HGNC Symbol;Acc:40376]	MME-AS1	3	154876530	154901074	-1	0.000645422	0.0127262	-3.14595	0.112973
ENSG00000253522	microRNA 146a [Source:HGNC Symbol;Acc:31533]	MIR146A	5	159895275	159914433	1	0.000648448	0.0127732	-1.67714	0.312703
ENSG00000129988	lipopolysaccharide binding protein [Source:HGNC Symbol;Acc:6517]	LBP	20	36974759	37005665	1	0.000649565	0.0127825	2.78174	6.87683
ENSG00000130943	polycystin (PKD) family receptor for egg jelly [Source:HGNC Symbol;Acc:9015]	PKDREJ	22	46651560	46659219	-1	0.000650572	0.0127896	1.51557	2.85913
ENSG00000197461	platelet-derived growth factor alpha polypeptide [Source:HGNC Symbol;Acc:8799]	PDGFA	7	536895	559933	-1	0.000654835	0.0128607	-1.69782	0.308252
ENSG00000211625	immunoglobulin kappa variable 3D-20 [Source:HGNC Symbol;Acc:5825]	IGKV3D-20	2	90077680	90078311	1	0.000659113	0.0129319	4.75107	26.9286
ENSG00000264584	RNA, 7SL, cytoplasmic 600, pseudogene [Source:HGNC Symbol;Acc:46616]	RN7SL600P	1	150541449	150541745	-1	0.00066111	0.0129583	-2.01743	0.246998
ENSG00000101162	tubulin, beta 1 class VI [Source:HGNC Symbol;Acc:16257]	TUBB1	20	57594309	57601709	1	0.000666036	0.0130291	2.41463	5.33182
ENSG00000241732		RP11-38P22.2	3	152557179	152559228	1	0.000665918	0.0130291	0.989829	1.98595
ENSG00000165943	modulator of apoptosis 1 [Source:HGNC Symbol;Acc:16658]	MOAP1	14	93648541	93651273	-1	0.000667173	0.0130385	-0.764941	0.588477
ENSG00000123178	SPRY domain containing 7 [Source:HGNC Symbol;Acc:14297]	SPRYD7	13	50486842	50510626	-1	0.000669043	0.0130517	0.964109	1.95086
ENSG00000076604	TNF receptor-associated factor 4 [Source:HGNC Symbol;Acc:12034]	TRAF4	17	27071002	27077974	1	0.000669165	0.0130517	-1.00585	0.497977
ENSG00000008256	cytohesin 3 [Source:HGNC Symbol;Acc:9504]	CYTH3	7	6201407	6312275	-1	0.000671065	0.0130759	-0.913755	0.530802
ENSG00000226608	ferritin, light polypeptide pseudogene 3 [Source:HGNC Symbol;Acc:4000]	FTLP3	20	4004552	4005091	1	0.000675615	0.0131516	1.96311	3.89901
ENSG00000266236	NARF intronic transcript 1 (non-protein coding) [Source:HGNC Symbol;Acc:43651]	NARF-IT1	17	80439974	80441264	1	0.000679533	0.0132149	-1.27375	0.413584
ENSG00000182512	glutaredoxin 5 [Source:HGNC Symbol;Acc:20134]	GLRX5	14	95999840	96011061	1	0.000682728	0.0132641	0.714765	1.64122
ENSG00000175066	glycerol kinase 5 (putative) [Source:HGNC Symbol;Acc:28635]	GK5	3	141882414	141944449	-1	0.000685833	0.0133113	-0.842878	0.55753
ENSG00000198355	pim-3 oncogene [Source:HGNC Symbol;Acc:19310]	PIM3	22	50354161	50357728	1	0.000688833	0.0133565	-1.3618	0.389097
ENSG00000163736	pro-platelet basic protein (chemokine (C-X-C motif) ligand 7) [Source:HGNC Symbol;Acc:9240]	PPBP	4	74852755	74853914	-1	0.000689661	0.0133595	1.87805	3.67578
ENSG00000238018		AC093110.3	2	54888148	54889929	-1	0.000700413	0.0135545	-2.15001	0.225311
ENSG00000229677		RP11-383F6.1	7	138734202	138734752	-1	0.000701369	0.0135598	-1.66766	0.314763
ENSG00000229988	hemoglobin, beta pseudogene 1 [Source:HGNC Symbol;Acc:4828]	HBBP1	11	5263184	5264767	-1	0.00070499	0.0136165	2.85189	7.21948
ENSG00000134183	guanine nucleotide binding protein (G protein), alpha transducing activity polypeptide 2 [Source:HGNC Symbol;Acc:4394]	GNAT2	1	110145889	110155679	-1	0.00070649	0.0136322	-2.22723	0.213568
ENSG00000187193	metallothionein 1X [Source:HGNC Symbol;Acc:7405]	MT1X	16	56716336	56718108	1	0.000709671	0.0136803	4.37354	20.7284
ENSG00000254986	dipeptidyl-peptidase 3 [Source:HGNC Symbol;Acc:3008]	DPP3	11	66247484	66277130	1	0.000711377	0.0136999	0.687546	1.61054
ENSG00000167600	cytochrome P450, family 2, subfamily S, polypeptide 1 [Source:HGNC Symbol;Acc:15654]	CYP2S1	19	41698954	41713444	1	0.000714113	0.0137392	-1.42139	0.373352
ENSG00000099949	leucine-zipper-like transcription regulator 1 [Source:HGNC Symbol;Acc:6742]	LZTR1	22	21333751	21353327	1	0.000716109	0.0137643	-0.639992	0.641717
ENSG00000108465	CDK5 regulatory subunit associated protein 3 [Source:HGNC Symbol;Acc:18673]	CDK5RAP3	17	46045176	46059140	1	0.000719549	0.013817	-0.660024	0.632868
ENSG00000169679	BUB1 mitotic checkpoint serine/threonine kinase [Source:HGNC Symbol;Acc:1148]	BUB1	2	111395275	111435691	-1	0.00072344	0.0138649	0.765845	1.70037
ENSG00000100258	lipase maturation factor 2 [Source:HGNC Symbol;Acc:25096]	LMF2	22	50941376	50946135	-1	0.000722929	0.0138649	-0.673521	0.626975
ENSG00000112320	sine oculis binding protein homolog (Drosophila) [Source:HGNC Symbol;Acc:29256]	SOBP	6	107811162	107981357	1	0.000724677	0.0138752	2.36122	5.13806
ENSG00000211663	immunoglobulin lambda variable 3-19 [Source:HGNC Symbol;Acc:5903]	IGLV3-19	22	23063108	23063630	1	0.000726331	0.0138932	4.46001	22.0089
ENSG00000164056	sprouty homolog 1, antagonist of FGF signaling (Drosophila) [Source:HGNC Symbol;Acc:11269]	SPRY1	4	124317950	124324910	1	0.000727017	0.0138932	-0.921411	0.527992
ENSG00000099840	IZUMO family member 4 [Source:HGNC Symbol;Acc:26950]	IZUMO4	19	2096380	2099592	1	0.000729458	0.0139205	-1.45689	0.364277
ENSG00000133317	lectin, galactoside-binding, soluble, 12 [Source:HGNC Symbol;Acc:15788]	LGALS12	11	63273556	63284246	1	0.000729848	0.0139205	-1.86703	0.274137
ENSG00000168036	catenin (cadherin-associated protein), beta 1, 88kDa [Source:HGNC Symbol;Acc:2514]	CTNNB1	3	41236328	41301587	1	0.000730666	0.0139227	-0.736748	0.600091
ENSG00000175040	carbohydrate (N-acetylglucosamine-6-O) sulfotransferase 2 [Source:HGNC Symbol;Acc:1970]	CHST2	3	142838173	142841800	1	0.000732699	0.013948	1.21144	2.31569
ENSG00000180422	long intergenic non-protein coding RNA 304 [Source:HGNC Symbol;Acc:26713]	LINC00304	16	89225554	89230653	1	0.000734224	0.0139636	-2.06874	0.238367
ENSG00000102678	fibroblast growth factor 9 [Source:HGNC Symbol;Acc:3687]	FGF9	13	22245522	22278637	1	0.000739296	0.0140466	-3.33116	0.0993622
ENSG00000204420	chromosome 6 open reading frame 25 [Source:HGNC Symbol;Acc:13937]	C6orf25	6	31686371	31694491	1	0.000741924	0.0140796	1.96595	3.90671
ENSG00000227512		RP11-413M3.4	9	139437333	139438287	1	0.000742449	0.0140796	-1.93294	0.261895
ENSG00000121933	adenosine A3 receptor [Source:HGNC Symbol;Acc:268]	ADORA3	1	112025970	112106584	-1	0.000748652	0.0141836	2.65654	6.30517
ENSG00000213885	ribosomal protein L13a pseudogene 7 [Source:HGNC Symbol;Acc:23755]	RPL13AP7	21	26734135	26734745	1	0.00074992	0.0141941	1.1834	2.27112
ENSG00000211893	immunoglobulin heavy constant gamma 2 (G2m marker) [Source:HGNC Symbol;Acc:5526]	IGHG2	14	106109389	106111127	-1	0.000752356	0.0142261	3.07734	8.44055
ENSG00000073169	Selenoprotein O [Source:UniProtKB/Swiss-Prot;Acc:Q9BVL4]	SELO	22	50639408	50656045	1	0.000753048	0.0142261	-0.751635	0.59393
ENSG00000228486	long intergenic non-protein coding RNA 1125 [Source:HGNC Symbol;Acc:49272]	LINC01125	2	98280680	98319527	1	0.000756302	0.014274	-1.10042	0.466381
ENSG00000177173	nucleosome assembly protein 1-like 4 pseudogene 1 [Source:HGNC Symbol;Acc:39740]	NAP1L4P1	1	117075558	117076714	-1	0.000757399	0.0142812	-1.54745	0.342115
ENSG00000196878	laminin, beta 3 [Source:HGNC Symbol;Acc:6490]	LAMB3	1	209788215	209825811	-1	0.00076011	0.0143186	-2.24108	0.211528
ENSG00000102683	sarcoglycan, gamma (35kDa dystrophin-associated glycoprotein) [Source:HGNC Symbol;Acc:10809]	SGCG	13	23755091	23899304	1	0.000769339	0.014465	3.13486	8.78387
ENSG00000172893	7-dehydrocholesterol reductase [Source:HGNC Symbol;Acc:2860]	DHCR7	11	71139239	71163914	-1	0.000768994	0.014465	-0.959826	0.514119
ENSG00000182534	matrix-remodelling associated 7 [Source:HGNC Symbol;Acc:7541]	MXRA7	17	74668633	74707098	-1	0.000770462	0.0144724	-1.41198	0.375795
ENSG00000179094	period circadian clock 1 [Source:HGNC Symbol;Acc:8845]	PER1	17	8043790	8059824	-1	0.000773548	0.0145167	-1.11487	0.461732
ENSG00000239839	defensin, alpha 3, neutrophil-specific [Source:HGNC Symbol;Acc:2762]	DEFA3	8	6873391	6875823	-1	0.000776944	0.0145666	3.67605	12.7821
ENSG00000086062	UDP-Gal:betaGlcNAc beta 1,4- galactosyltransferase, polypeptide 1 [Source:HGNC Symbol;Acc:924]	B4GALT1	9	33104080	33167354	-1	0.00077846	0.0145812	-0.934123	0.523361
ENSG00000164211	StAR-related lipid transfer (START) domain containing 4 [Source:HGNC Symbol;Acc:18058]	STARD4	5	110831731	110848288	-1	0.000789391	0.014772	-1.17139	0.443995
ENSG00000185189	nuclear receptor binding protein 2 [Source:HGNC Symbol;Acc:19339]	NRBP2	8	144915764	144924200	-1	0.000796468	0.0148904	-1.14145	0.453305
ENSG00000179750	apolipoprotein B mRNA editing enzyme, catalytic polypeptide-like 3B [Source:HGNC Symbol;Acc:17352]	APOBEC3B	22	39378352	39388809	1	0.000802129	0.014968	1.0957	2.13716
ENSG00000100802	chromosome 14 open reading frame 93 [Source:HGNC Symbol;Acc:20162]	C14orf93	14	23456110	23479375	-1	0.000801664	0.014968	0.884039	1.84553
ENSG00000177855	calcyclin binding protein pseudogene 2 [Source:HGNC Symbol;Acc:45123]	CACYBPP2	2	184472170	184472847	-1	0.000803297	0.0149757	0.776503	1.71297
ENSG00000070495	jumonji domain containing 6 [Source:HGNC Symbol;Acc:19355]	JMJD6	17	74708919	74722866	-1	0.000804993	0.0149933	-0.942122	0.520467
ENSG00000113296	thrombospondin 4 [Source:HGNC Symbol;Acc:11788]	THBS4	5	79287134	79379110	1	0.000808138	0.0150377	-1.34287	0.394235
ENSG00000248596		RP11-844P9.2	5	175570088	175626298	-1	0.000811072	0.0150782	2.34582	5.08349
ENSG00000103356	glutamyl-tRNA synthetase 2, mitochondrial [Source:HGNC Symbol;Acc:29419]	EARS2	16	23533335	23569052	-1	0.00081238	0.0150884	0.764986	1.69935
ENSG00000064932	strawberry notch homolog 2 (Drosophila) [Source:HGNC Symbol;Acc:29158]	SBNO2	19	1107636	1174282	-1	0.000817184	0.015159	-0.747328	0.595706
ENSG00000141551	casein kinase 1, delta [Source:HGNC Symbol;Acc:2452]	CSNK1D	17	80196899	80231607	-1	0.000818478	0.015159	-0.803929	0.572787
ENSG00000034152	mitogen-activated protein kinase kinase 3 [Source:HGNC Symbol;Acc:6843]	MAP2K3	17	21187984	21218552	1	0.000817842	0.015159	-0.908261	0.532827
ENSG00000179163	fucosidase, alpha-L- 1, tissue [Source:HGNC Symbol;Acc:4006]	FUCA1	1	24171567	24194784	-1	0.000822079	0.0152115	2.21185	4.63269
ENSG00000169692	1-acylglycerol-3-phosphate O-acyltransferase 2 [Source:HGNC Symbol;Acc:325]	AGPAT2	9	139567595	139581875	-1	0.000823455	0.0152228	-0.890993	0.539243
ENSG00000146409	solute carrier family 18, subfamily B, member 1 [Source:HGNC Symbol;Acc:21573]	SLC18B1	6	133090509	133119701	-1	0.000830481	0.0153241	1.24098	2.36359
ENSG00000233008		RP11-475O6.1	1	84041459	84326706	-1	0.000829771	0.0153241	-2.30966	0.201708
ENSG00000170145	salt-inducible kinase 2 [Source:HGNC Symbol;Acc:21680]	SIK2	11	111473115	111601577	1	0.000831876	0.0153356	-0.90204	0.535129
ENSG00000165474	gap junction protein, beta 2, 26kDa [Source:HGNC Symbol;Acc:4284]	GJB2	13	20761609	20767037	-1	0.00083371	0.0153551	-3.79519	0.0720336
ENSG00000124299	peptidase D [Source:HGNC Symbol;Acc:8840]	PEPD	19	33877856	34012700	-1	0.00083581	0.0153557	0.780478	1.7177
ENSG00000182963	gap junction protein, gamma 1, 45kDa [Source:HGNC Symbol;Acc:4280]	GJC1	17	42875816	42908184	-1	0.000836063	0.0153557	-1.36562	0.388067
ENSG00000204256	bromodomain containing 2 [Source:HGNC Symbol;Acc:1103]	BRD2	6	32936437	32949282	1	0.00083533	0.0153557	-1.39818	0.379408
ENSG00000245556		CTD-2037K23.2	5	77638189	77656331	-1	0.000838589	0.0153798	0.96349	1.95002
ENSG00000164023	sphingomyelin synthase 2 [Source:HGNC Symbol;Acc:28395]	SGMS2	4	108745719	108836203	1	0.000838928	0.0153798	-1.8909	0.269639
ENSG00000132819	RNA binding motif protein 38 [Source:HGNC Symbol;Acc:15818]	RBM38	20	55966463	55984389	1	0.000839817	0.0153819	-1.13941	0.453944
ENSG00000064886	chitinase 3-like 2 [Source:HGNC Symbol;Acc:1933]	CHI3L2	1	111743393	111786062	1	0.000841019	0.0153897	2.26277	4.7991
ENSG00000049249	tumor necrosis factor receptor superfamily, member 9 [Source:HGNC Symbol;Acc:11924]	TNFRSF9	1	7979907	8000926	-1	0.000842082	0.015395	-3.66705	0.078724
ENSG00000165264	NADH dehydrogenase (ubiquinone) 1 beta subcomplex, 6, 17kDa [Source:HGNC Symbol;Acc:7701]	NDUFB6	9	32552997	32573160	-1	0.0008483	0.0154944	0.689719	1.61297
ENSG00000182732	regulator of G-protein signaling 6 [Source:HGNC Symbol;Acc:10002]	RGS6	14	72399156	73030654	1	0.000852707	0.0155462	2.25269	4.7657
ENSG00000101187	solute carrier organic anion transporter family, member 4A1 [Source:HGNC Symbol;Acc:10953]	SLCO4A1	20	61273797	61317137	1	0.000852586	0.0155462	-0.983466	0.505763
ENSG00000077238	interleukin 4 receptor [Source:HGNC Symbol;Acc:6015]	IL4R	16	27324989	27376099	1	0.000854154	0.0155583	-1.0236	0.491888
ENSG00000188375	H3 histone, family 3C [Source:HGNC Symbol;Acc:33164]	H3F3C	12	31944123	31945175	-1	0.000856398	0.0155618	-0.908274	0.532822
ENSG00000170049	potassium voltage-gated channel, shaker-related subfamily, beta member 3 [Source:HGNC Symbol;Acc:6230]	KCNAB3	17	7825177	7833121	-1	0.000856697	0.0155618	-1.06669	0.477411
ENSG00000225187		AC073283.7	2	47294961	47298343	1	0.000855665	0.0155618	-2.08863	0.235103
ENSG00000090861	alanyl-tRNA synthetase [Source:HGNC Symbol;Acc:20]	AARS	16	70286198	70323446	-1	0.000860602	0.0156184	0.658393	1.57832
ENSG00000121594	CD80 molecule [Source:HGNC Symbol;Acc:1700]	CD80	3	119243140	119278449	-1	0.000863888	0.0156637	3.47792	11.1419
ENSG00000171617	ectodermal-neural cortex 1 (with BTB domain) [Source:HGNC Symbol;Acc:3345]	ENC1	5	73923234	73937249	-1	0.000868952	0.0157268	-1.18255	0.440571
ENSG00000183914	dynein, axonemal, heavy chain 2 [Source:HGNC Symbol;Acc:2948]	DNAH2	17	7620672	7737062	1	0.000868175	0.0157268	-3.11798	0.115185
ENSG00000129749	cholinergic receptor, nicotinic, alpha 10 (neuronal) [Source:HGNC Symbol;Acc:13800]	CHRNA10	11	3686817	3692614	-1	0.000870561	0.0157415	-1.62938	0.323226
ENSG00000153246	phospholipase A2 receptor 1, 180kDa [Source:HGNC Symbol;Acc:9042]	PLA2R1	2	160788519	160919121	-1	0.00087618	0.0158287	-1.51131	0.350793
ENSG00000065357	diacylglycerol kinase, alpha 80kDa [Source:HGNC Symbol;Acc:2849]	DGKA	12	56321103	56347811	1	0.000879666	0.0158772	-0.841924	0.557899
ENSG00000152192	POU class 4 homeobox 1 [Source:HGNC Symbol;Acc:9218]	POU4F1	13	79172497	79177673	-1	0.00088141	0.0158942	-2.84616	0.139066
ENSG00000104899	anti-Mullerian hormone [Source:HGNC Symbol;Acc:464]	AMH	19	2249308	2252072	1	0.000883527	0.0159179	-1.69184	0.309531
ENSG00000250751		RP11-613C6.2	17	47785696	47797422	1	0.000884909	0.0159284	-2.4825	0.178933
ENSG00000169715	metallothionein 1E [Source:HGNC Symbol;Acc:7397]	MT1E	16	56659387	56661024	1	0.000886731	0.0159467	5.64009	49.8696
ENSG00000054793	ATPase, class II, type 9A [Source:HGNC Symbol;Acc:13540]	ATP9A	20	50213053	50385173	-1	0.000890936	0.0160078	-1.36079	0.389368
ENSG00000139971	chromosome 14 open reading frame 37 [Source:HGNC Symbol;Acc:19846]	C14orf37	14	58466453	58764857	-1	0.000895742	0.0160796	-1.61212	0.327117
ENSG00000153253	sodium channel, voltage-gated, type III, alpha subunit [Source:HGNC Symbol;Acc:10590]	SCN3A	2	165944032	166060577	-1	0.000905013	0.0162313	-2.14284	0.226434
ENSG00000211650	immunoglobulin lambda variable 5-45 [Source:HGNC Symbol;Acc:5924]	IGLV5-45	22	22730355	22730874	1	0.000906463	0.0162426	4.06705	16.7612
ENSG00000250548		RP11-47I22.2	14	62023031	62037371	-1	0.000908238	0.0162597	-2.09281	0.234424
ENSG00000138796	hydroxyacyl-CoA dehydrogenase [Source:HGNC Symbol;Acc:4799]	HADH	4	108910870	108956331	1	0.0009126	0.0163231	0.585993	1.50107
ENSG00000021645	neurexin 3 [Source:HGNC Symbol;Acc:8010]	NRXN3	14	78708734	80330762	1	0.000914474	0.0163419	-1.90726	0.266598
ENSG00000026508	CD44 molecule (Indian blood group) [Source:HGNC Symbol;Acc:1681]	CD44	11	35160417	35253949	1	0.000919699	0.0164205	-0.772978	0.585208
ENSG00000251230		RP11-701P16.5	4	185765739	185776905	-1	0.000922559	0.0164567	-2.44972	0.183047
ENSG00000108784	N-acetylglucosaminidase, alpha [Source:HGNC Symbol;Acc:7632]	NAGLU	17	40688190	40696467	1	0.000924338	0.0164736	0.886873	1.84916
ENSG00000254964		RP11-831H9.3	11	62373633	62373877	1	0.000927201	0.0165098	-1.87079	0.273424
ENSG00000198848	carboxylesterase 1 [Source:HGNC Symbol;Acc:1863]	CES1	16	55836763	55867249	-1	0.000929806	0.0165414	-1.79929	0.287316
ENSG00000170525	6-phosphofructo-2-kinase/fructose-2,6-biphosphatase 3 [Source:HGNC Symbol;Acc:8874]	PFKFB3	10	6186881	6277495	1	0.000931188	0.0165451	-1.54324	0.343114
ENSG00000027869	SH2 domain containing 2A [Source:HGNC Symbol;Acc:10821]	SH2D2A	1	156776035	156786654	-1	0.000931683	0.0165451	-1.68273	0.311492
ENSG00000185024	BRF1, RNA polymerase III transcription initiation factor 90 kDa subunit [Source:HGNC Symbol;Acc:11551]	BRF1	14	105675623	105781926	-1	0.000933297	0.016549	-0.760443	0.590315
ENSG00000206140	transmembrane protein 191C [Source:HGNC Symbol;Acc:33601]	TMEM191C	22	21820712	21825558	1	0.000933573	0.016549	-1.61049	0.327487
ENSG00000169570	DTW domain containing 2 [Source:HGNC Symbol;Acc:19334]	DTWD2	5	118173017	118324240	-1	0.000937018	0.0165805	1.0213	2.02975
ENSG00000187535	intraflagellar transport 140 homolog (Chlamydomonas) [Source:HGNC Symbol;Acc:29077]	IFT140	16	1560428	1662111	-1	0.000936258	0.0165805	-0.771765	0.585701
ENSG00000233579	keratin 8 pseudogene 15 [Source:HGNC Symbol;Acc:33367]	KRT8P15	2	203705054	203706504	-1	0.000940497	0.0166272	-2.46015	0.181727
ENSG00000127884	enoyl CoA hydratase, short chain, 1, mitochondrial [Source:HGNC Symbol;Acc:3151]	ECHS1	10	135175984	135187193	-1	0.000943262	0.0166464	0.639638	1.55794
ENSG00000075711	discs, large homolog 1 (Drosophila) [Source:HGNC Symbol;Acc:2900]	DLG1	3	196769431	197026171	-1	0.000943076	0.0166464	-0.716854	0.608423
ENSG00000104960	prostate tumor overexpressed 1 [Source:HGNC Symbol;Acc:9632]	PTOV1	19	50353992	50364001	1	0.00094517	0.0166504	-0.676764	0.625567
ENSG00000130940	castor zinc finger 1 [Source:HGNC Symbol;Acc:26002]	CASZ1	1	10696661	10856707	-1	0.000944574	0.0166504	-1.1354	0.45521
ENSG00000241458	ribosomal protein L7 pseudogene 19 [Source:HGNC Symbol;Acc:36268]	RPL7P19	5	137809433	137810050	1	0.0009474	0.0166749	-2.57854	0.167411
ENSG00000122705	clathrin, light chain A [Source:HGNC Symbol;Acc:2090]	CLTA	9	36190853	36304778	1	0.000953724	0.0167565	0.666443	1.58716
ENSG00000170482	solute carrier family 23 (ascorbic acid transporter), member 1 [Source:HGNC Symbol;Acc:10974]	SLC23A1	5	138702885	138720242	-1	0.000952945	0.0167565	-1.18985	0.43835
ENSG00000149792	mitochondrial ribosomal protein L49 [Source:HGNC Symbol;Acc:1176]	MRPL49	11	64889655	64894843	1	0.000956488	0.016787	0.671742	1.593
ENSG00000111405	endonuclease, polyU-specific [Source:HGNC Symbol;Acc:14369]	ENDOU	12	48103517	48119350	-1	0.000957152	0.016787	-2.27675	0.206362
ENSG00000243466	immunoglobulin kappa variable 1-5 [Source:HGNC Symbol;Acc:5741]	IGKV1-5	2	89246819	89247475	-1	0.00095954	0.0167991	3.60931	12.2042
ENSG00000196208	growth regulation by estrogen in breast cancer 1 [Source:HGNC Symbol;Acc:24885]	GREB1	2	11674242	11782914	1	0.000958947	0.0167991	2.70086	6.50188
ENSG00000162231	nuclear RNA export factor 1 [Source:HGNC Symbol;Acc:8071]	NXF1	11	62559595	62573774	-1	0.000962451	0.0168352	-0.700699	0.615274
ENSG00000138316	ADAM metallopeptidase with thrombospondin type 1 motif, 14 [Source:HGNC Symbol;Acc:14899]	ADAMTS14	10	72432559	72522197	1	0.000963838	0.0168447	1.53868	2.90529
ENSG00000182173	TSEN54 tRNA splicing endonuclease subunit [Source:HGNC Symbol;Acc:27561]	TSEN54	17	73512141	73520820	1	0.00096591	0.016866	-0.720298	0.606972
ENSG00000111674	enolase 2 (gamma, neuronal) [Source:HGNC Symbol;Acc:3353]	ENO2	12	7022909	7032861	1	0.000967147	0.0168728	-0.798926	0.574777
ENSG00000237039		AC018738.2	2	232120810	232121019	1	0.000968578	0.0168829	2.76471	6.79612
ENSG00000155926	Src-like-adaptor [Source:HGNC Symbol;Acc:10902]	SLA	8	134048973	134115298	-1	0.000990415	0.0172483	0.915477	1.88619
ENSG00000111726	cytidine monophosphate N-acetylneuraminic acid synthetase [Source:HGNC Symbol;Acc:18290]	CMAS	12	22199108	22218608	1	0.000993852	0.0172734	0.687451	1.61044
ENSG00000154479	coiled-coil domain containing 173 [Source:HGNC Symbol;Acc:25064]	CCDC173	2	170501935	170550943	-1	0.000993925	0.0172734	-1.77294	0.292611
ENSG00000199627	RNA, U6 small nuclear 1010, pseudogene [Source:HGNC Symbol;Acc:47973]	RNU6-1010P	7	130739645	130739751	-1	0.000994468	0.0172734	-2.17925	0.22079
ENSG00000102178	ubiquitin-like 4A [Source:HGNC Symbol;Acc:12505]	UBL4A	X	153712056	153715009	-1	0.00100169	0.0173837	0.730931	1.65971
ENSG00000235621	long intergenic non-protein coding RNA 494 [Source:HGNC Symbol;Acc:27657]	LINC00494	20	46988693	46999372	1	0.00100935	0.0175012	-2.44346	0.183842
ENSG00000162892	interleukin 24 [Source:HGNC Symbol;Acc:11346]	IL24	1	207070788	207077484	1	0.00101798	0.0176355	-2.07616	0.237145
ENSG00000104450	sperm associated antigen 1 [Source:HGNC Symbol;Acc:11212]	SPAG1	8	101170134	101271506	1	0.00102201	0.0176898	-1.28927	0.409157
ENSG00000174326	solute carrier family 16, member 11 [Source:HGNC Symbol;Acc:23093]	SLC16A11	17	6944949	6947242	-1	0.00102667	0.017755	-2.32116	0.200106
ENSG00000103227	lipase maturation factor 1 [Source:HGNC Symbol;Acc:14154]	LMF1	16	903634	1031318	-1	0.00103573	0.0178962	-0.79479	0.576427
ENSG00000154153	family with sequence similarity 134, member B [Source:HGNC Symbol;Acc:25964]	FAM134B	5	16473147	16617167	-1	0.0010386	0.0179301	-1.41161	0.375892
ENSG00000162576	matrix-remodelling associated 8 [Source:HGNC Symbol;Acc:7542]	MXRA8	1	1288069	1297157	-1	0.00104204	0.0179738	-0.89988	0.535931
ENSG00000148218	aminolevulinate dehydratase [Source:HGNC Symbol;Acc:395]	ALAD	9	116148597	116163613	-1	0.00105004	0.0180803	0.797	1.73748
ENSG00000181610	mitochondrial ribosomal protein S23 [Source:HGNC Symbol;Acc:14509]	MRPS23	17	55916842	55927417	-1	0.00105003	0.0180803	0.727184	1.65541
ENSG00000213923	casein kinase 1, epsilon [Source:HGNC Symbol;Acc:2453]	CSNK1E	22	38686697	38794527	-1	0.00105187	0.0180929	-0.647027	0.638595
ENSG00000085265	ficolin (collagen/fibrinogen domain containing) 1 [Source:HGNC Symbol;Acc:3623]	FCN1	9	137801431	137809809	-1	0.00105284	0.0180929	-2.20515	0.216862
ENSG00000224272		AC114730.3	2	242749407	242753111	-1	0.00105351	0.0180929	-3.18063	0.110289
ENSG00000204099	sialidase 4 [Source:HGNC Symbol;Acc:21328]	NEU4	2	242749920	242758739	1	0.00105652	0.0181291	-2.30268	0.202686
ENSG00000115641	four and a half LIM domains 2 [Source:HGNC Symbol;Acc:3703]	FHL2	2	105974169	106054970	-1	0.00105941	0.0181405	1.06667	2.09459
ENSG00000187240	dynein, cytoplasmic 2, heavy chain 1 [Source:HGNC Symbol;Acc:2962]	DYNC2H1	11	102980160	103350591	1	0.00106002	0.0181405	-1.17927	0.441575
ENSG00000114204	serpin peptidase inhibitor, clade I (pancpin), member 2 [Source:HGNC Symbol;Acc:8945]	SERPINI2	3	167159577	167196792	-1	0.00105867	0.0181405	-1.88427	0.270882
ENSG00000162068	netrin 3 [Source:HGNC Symbol;Acc:8030]	NTN3	16	2521500	2524146	1	0.00106085	0.0181405	-1.91393	0.265368
ENSG00000008513	ST3 beta-galactoside alpha-2,3-sialyltransferase 1 [Source:HGNC Symbol;Acc:10862]	ST3GAL1	8	134467091	134584183	-1	0.0010641	0.0181804	-0.824798	0.564561
ENSG00000196227	family with sequence similarity 217, member B [Source:HGNC Symbol;Acc:16170]	FAM217B	20	58508819	58523735	1	0.00106637	0.0181882	1.01746	2.02435
ENSG00000013306	solute carrier family 25, member 39 [Source:HGNC Symbol;Acc:24279]	SLC25A39	17	42396993	42402238	-1	0.00106639	0.0181882	0.808585	1.75149
ENSG00000168672	family with sequence similarity 84, member B [Source:HGNC Symbol;Acc:24166]	FAM84B	8	127564687	127570638	-1	0.00106978	0.0182304	0.964337	1.95117
ENSG00000133561	GTPase, IMAP family member 6 [Source:HGNC Symbol;Acc:21918]	GIMAP6	7	150322463	150329473	-1	0.00107204	0.0182531	1.47506	2.77995
ENSG00000135341	mitogen-activated protein kinase kinase kinase 7 [Source:HGNC Symbol;Acc:6859]	MAP3K7	6	91223292	91296764	-1	0.00107653	0.018284	-0.674377	0.626603
ENSG00000069849	ATPase, Na+/K+ transporting, beta 3 polypeptide [Source:HGNC Symbol;Acc:806]	ATP1B3	3	141594966	141645356	1	0.00107509	0.018284	-0.713544	0.60982
ENSG00000092096	solute carrier family 22, member 17 [Source:HGNC Symbol;Acc:23095]	SLC22A17	14	23815515	23822121	-1	0.00107662	0.018284	-1.09921	0.466771
ENSG00000047346	family with sequence similarity 214, member A [Source:HGNC Symbol;Acc:25609]	FAM214A	15	52873514	53002014	-1	0.00108133	0.0183483	-0.789579	0.578513
ENSG00000075399	VPS9 domain containing 1 [Source:HGNC Symbol;Acc:13526]	VPS9D1	16	89773542	89787394	-1	0.001087	0.0184288	-0.950786	0.517351
ENSG00000198924	DNA cross-link repair 1A [Source:HGNC Symbol;Acc:17660]	DCLRE1A	10	115594488	115614142	-1	0.00109748	0.0185747	1.09574	2.13723
ENSG00000204381	layilin [Source:HGNC Symbol;Acc:29471]	LAYN	11	111411005	111432264	1	0.00109685	0.0185747	-2.12256	0.229639
ENSG00000114857	natural killer-tumor recognition sequence [Source:HGNC Symbol;Acc:7833]	NKTR	3	42642106	42690227	1	0.00110761	0.0187302	-0.755133	0.592492
ENSG00000141526	solute carrier family 16 (monocarboxylate transporter), member 3 [Source:HGNC Symbol;Acc:10924]	SLC16A3	17	80186273	80219005	1	0.00111009	0.0187442	-1.16212	0.446854
ENSG00000163286	alkaline phosphatase, placental-like 2 [Source:HGNC Symbol;Acc:441]	ALPPL2	2	233271553	233275424	1	0.00111033	0.0187442	-2.12088	0.229907
ENSG00000197905	TEA domain family member 4 [Source:HGNC Symbol;Acc:11717]	TEAD4	12	3068496	3149839	1	0.00111184	0.0187538	1.40786	2.65344
ENSG00000182218	HHIP-like 1 [Source:HGNC Symbol;Acc:19710]	HHIPL1	14	100111447	100146906	1	0.00112109	0.0188777	2.69178	6.46108
ENSG00000257499		RP11-571M6.8	12	58117544	58119448	-1	0.00112076	0.0188777	-1.05263	0.482088
ENSG00000110848	CD69 molecule [Source:HGNC Symbol;Acc:1694]	CD69	12	9905082	9913497	-1	0.00113456	0.0190883	-1.68816	0.310323
ENSG00000126777	kinectin 1 (kinesin receptor) [Source:HGNC Symbol;Acc:6467]	KTN1	14	56025790	56168244	1	0.00113894	0.0191458	-0.742925	0.597527
ENSG00000112742	TTK protein kinase [Source:HGNC Symbol;Acc:12401]	TTK	6	80713604	80752244	1	0.00114165	0.0191589	0.985574	1.9801
ENSG00000015520	NPC1-like 1 [Source:HGNC Symbol;Acc:7898]	NPC1L1	7	44552134	44580914	-1	0.00114165	0.0191589	-2.58721	0.166407
ENSG00000230453	ankyrin repeat domain 18B [Source:HGNC Symbol;Acc:23644]	ANKRD18B	9	33524392	33573007	1	0.00114362	0.0191594	3.71362	13.1193
ENSG00000165028	nipsnap homolog 3B (C. elegans) [Source:HGNC Symbol;Acc:23641]	NIPSNAP3B	9	107526438	107539738	1	0.00114331	0.0191594	-0.937391	0.522176
ENSG00000105993	DnaJ (Hsp40) homolog, subfamily B, member 6 [Source:HGNC Symbol;Acc:14888]	DNAJB6	7	157128075	157210133	1	0.00115099	0.019253	-0.811869	0.569643
ENSG00000171223	jun B proto-oncogene [Source:HGNC Symbol;Acc:6205]	JUNB	19	12902310	12904124	1	0.00115114	0.019253	-1.53815	0.344326
ENSG00000008710	polycystic kidney disease 1 (autosomal dominant) [Source:HGNC Symbol;Acc:9008]	PKD1	16	2138711	2185899	-1	0.00115573	0.0192971	-0.68386	0.622497
ENSG00000027075	protein kinase C, eta [Source:HGNC Symbol;Acc:9403]	PRKCH	14	61654277	62017694	1	0.00115554	0.0192971	-1.06255	0.478784
ENSG00000211658	immunoglobulin lambda variable 3-27 [Source:HGNC Symbol;Acc:5910]	IGLV3-27	22	23010758	23011276	1	0.00115879	0.0192995	5.17789	36.1993
ENSG00000182240	beta-site APP-cleaving enzyme 2 [Source:HGNC Symbol;Acc:934]	BACE2	21	42539728	42654445	1	0.00115699	0.0192995	1.49066	2.81017
ENSG00000152207	cysteinyl leukotriene receptor 2 [Source:HGNC Symbol;Acc:18274]	CYSLTR2	13	49280951	49283498	1	0.00115829	0.0192995	-1.86894	0.273775
ENSG00000182795	chromosome 1 open reading frame 116 [Source:HGNC Symbol;Acc:28667]	C1orf116	1	207191866	207206101	-1	0.00116043	0.0193107	2.52202	5.74386
ENSG00000250635		CTD-3224K15.2	5	139028584	139029313	-1	0.0011705	0.0194619	-1.91865	0.264502
ENSG00000102145	GATA binding protein 1 (globin transcription factor 1) [Source:HGNC Symbol;Acc:4170]	GATA1	X	48644962	48652716	1	0.00117421	0.019491	1.11194	2.16136
ENSG00000155090	Kruppel-like factor 10 [Source:HGNC Symbol;Acc:11810]	KLF10	8	103661007	103668130	-1	0.00117418	0.019491	-1.3743	0.385741
ENSG00000204899	mitotic spindle organizing protein 1 [Source:HGNC Symbol;Acc:33830]	MZT1	13	73282495	73301825	-1	0.00117577	0.0195004	0.746546	1.67777
ENSG00000170949	zinc finger protein 160 [Source:HGNC Symbol;Acc:12948]	ZNF160	19	53569859	53606689	-1	0.00117946	0.0195453	-0.68278	0.622964
ENSG00000137168	peptidylprolyl isomerase (cyclophilin)-like 1 [Source:HGNC Symbol;Acc:9260]	PPIL1	6	36822603	36842800	-1	0.00118291	0.0195861	0.817251	1.76204
ENSG00000140521	polymerase (DNA directed), gamma [Source:HGNC Symbol;Acc:9179]	POLG	15	89859534	89878092	-1	0.00118706	0.0196385	-0.61178	0.654389
ENSG00000145016	KIAA0226 [Source:HGNC Symbol;Acc:28991]	KIAA0226	3	197398264	197476598	-1	0.00119459	0.0197466	-0.701776	0.614815
ENSG00000105676	armadillo repeat containing 6 [Source:HGNC Symbol;Acc:25049]	ARMC6	19	19144384	19170563	1	0.0012018	0.0198492	0.711221	1.63719
ENSG00000069696	dopamine receptor D4 [Source:HGNC Symbol;Acc:3025]	DRD4	11	637293	640706	1	0.00120599	0.0199018	-1.45598	0.364508
ENSG00000201794	RNA, 7SK small nuclear pseudogene 130 [Source:HGNC Symbol;Acc:45854]	RN7SKP130	7	3038728	3039028	1	0.00120963	0.0199453	-2.78585	0.145002
ENSG00000239305	ring finger protein 103 [Source:HGNC Symbol;Acc:12859]	RNF103	2	86830516	86850989	-1	0.00121098	0.019951	-0.810319	0.570256
ENSG00000260565	endogenous retrovirus group K13, member 1 [Source:HGNC Symbol;Acc:27548]	ERVK13-1	16	2710350	2723445	-1	0.00122174	0.0201116	-0.720939	0.606703
ENSG00000187808	sosondowah ankyrin repeat domain family member D [Source:HGNC Symbol;Acc:32960]	SOWAHD	X	118892576	118894164	1	0.00122719	0.0201845	2.16054	4.47083
ENSG00000260022		LA16c-306A4.1	16	933780	935090	1	0.00122834	0.0201866	-1.87713	0.272225
ENSG00000133106	epithelial stromal interaction 1 (breast) [Source:HGNC Symbol;Acc:16465]	EPSTI1	13	43460524	43566407	-1	0.00123006	0.0201983	0.976985	1.96835
ENSG00000150938	cysteine rich transmembrane BMP regulator 1 (chordin-like) [Source:HGNC Symbol;Acc:2359]	CRIM1	2	36583069	36778278	1	0.00123378	0.0202323	-0.971313	0.510042
NA	NA	NA	NA	NA	NA	NA	0.00123417	0.0202323	-1.10077	0.466268
ENSG00000176933	transducer of ERBB2, 2 pseudogene 1 [Source:HGNC Symbol;Acc:13986]	TOB2P1	6	28185421	28186655	-1	0.00123762	0.0202721	2.52248	5.74569
ENSG00000188672	Rh blood group, CcEe antigens [Source:HGNC Symbol;Acc:10008]	RHCE	1	25688740	25756683	-1	0.00123969	0.0202724	1.89132	3.70974
ENSG00000061938	tyrosine kinase, non-receptor, 2 [Source:HGNC Symbol;Acc:19297]	TNK2	3	195590235	195638816	-1	0.00123968	0.0202724	-0.823813	0.564947
ENSG00000103423	DnaJ (Hsp40) homolog, subfamily A, member 3 [Source:HGNC Symbol;Acc:11808]	DNAJA3	16	4475806	4506776	1	0.00124389	0.0203244	0.632188	1.54991
ENSG00000103353	ubiquitin family domain containing 1 [Source:HGNC Symbol;Acc:30565]	UBFD1	16	23568392	23585710	1	0.00124593	0.0203409	0.597199	1.51278
ENSG00000178573	v-maf avian musculoaponeurotic fibrosarcoma oncogene homolog [Source:HGNC Symbol;Acc:6776]	MAF	16	79619740	79634611	-1	0.00125257	0.0204158	2.11691	4.33765
ENSG00000225246	ribosomal protein S2 pseudogene 1 [Source:HGNC Symbol;Acc:16580]	RPS2P1	20	32710276	32711096	1	0.00125204	0.0204158	-2.23856	0.211897
ENSG00000211964	immunoglobulin heavy variable 3-48 [Source:HGNC Symbol;Acc:5606]	IGHV3-48	14	106993814	106994346	-1	0.00125666	0.0204655	3.79383	13.8694
ENSG00000260317		RP11-48B3.4	8	81453535	81455339	1	0.00126192	0.0205344	-1.95455	0.258001
ENSG00000123146	CD97 molecule [Source:HGNC Symbol;Acc:1711]	CD97	19	14491313	14519537	1	0.00126495	0.0205514	-0.913967	0.530724
ENSG00000238403	Small nucleolar RNA U13 [Source:RFAM;Acc:RF01210]	snoU13	17	80540381	80540476	1	0.00126503	0.0205514	-2.08966	0.234936
ENSG00000174600	chemokine-like receptor 1 [Source:HGNC Symbol;Acc:2121]	CMKLR1	12	108681821	108733118	-1	0.00127925	0.0207653	2.66983	6.36352
ENSG00000115604	interleukin 18 receptor 1 [Source:HGNC Symbol;Acc:5988]	IL18R1	2	102927989	103015218	1	0.00128222	0.0207966	-1.26853	0.415084
ENSG00000230246	SPATA31 subfamily C, member 1 [Source:HGNC Symbol;Acc:27846]	SPATA31C1	9	90529408	90538572	1	0.00128581	0.0208377	3.49024	11.2374
ENSG00000211638	immunoglobulin lambda variable 8-61 [Source:HGNC Symbol;Acc:5931]	IGLV8-61	22	22453110	22453622	1	0.00128794	0.0208552	4.53922	23.251
ENSG00000162692	vascular cell adhesion molecule 1 [Source:HGNC Symbol;Acc:12663]	VCAM1	1	101185298	101204601	1	0.00129402	0.0209194	2.77873	6.86246
ENSG00000231865	SIK3 intronic transcript 1 (non-protein coding) [Source:HGNC Symbol;Acc:41495]	SIK3-IT1	11	116756762	116761437	-1	0.00129347	0.0209194	-1.39561	0.380085
ENSG00000198075	sulfotransferase family, cytosolic, 1C, member 4 [Source:HGNC Symbol;Acc:11457]	SULT1C4	2	108994367	109004513	1	0.0013037	0.0210588	-1.32439	0.399317
ENSG00000136929	hemogen [Source:HGNC Symbol;Acc:17509]	HEMGN	9	100689073	100707138	-1	0.0013081	0.0211127	1.28749	2.44104
ENSG00000050393	mitochondrial calcium uniporter regulator 1 [Source:HGNC Symbol;Acc:21097]	MCUR1	6	13786789	13814800	-1	0.00131279	0.0211711	0.62306	1.54014
ENSG00000260793		RP5-882C2.2	17	42298769	42301078	1	0.00131619	0.0212087	-1.35366	0.391297
ENSG00000160712	interleukin 6 receptor [Source:HGNC Symbol;Acc:6019]	IL6R	1	154377669	154441926	1	0.00131878	0.0212331	-0.85605	0.552463
ENSG00000259207	integrin, beta 3 (platelet glycoprotein IIIa, antigen CD61) [Source:HGNC Symbol;Acc:6156]	ITGB3	17	45331212	45421658	1	0.00132273	0.0212492	1.5829	2.99572
ENSG00000197208	solute carrier family 22 (organic cation/zwitterion transporter), member 4 [Source:HGNC Symbol;Acc:10968]	SLC22A4	5	131630136	131679899	1	0.00132299	0.0212492	-1.00508	0.498243
ENSG00000180998	G protein-coupled receptor 137C [Source:HGNC Symbol;Acc:25445]	GPR137C	14	53019866	53104431	1	0.00132135	0.0212492	-1.68447	0.311116
ENSG00000183864	transducer of ERBB2, 2 [Source:HGNC Symbol;Acc:11980]	TOB2	22	41829496	41843027	-1	0.00133406	0.0214094	-0.819886	0.566487
ENSG00000167460	tropomyosin 4 [Source:HGNC Symbol;Acc:12013]	TPM4	19	16177831	16213813	1	0.00133565	0.0214094	-0.907332	0.53317
ENSG00000107186	multiple PDZ domain protein [Source:HGNC Symbol;Acc:7208]	MPDZ	9	13105703	13279589	-1	0.0013362	0.0214094	-1.30509	0.404697
ENSG00000135838	N-acetylneuraminate pyruvate lyase (dihydrodipicolinate synthase) [Source:HGNC Symbol;Acc:16781]	NPL	1	182758428	182799519	1	0.00134718	0.021568	1.82575	3.5449
ENSG00000211941	immunoglobulin heavy variable 3-11 (gene/pseudogene) [Source:HGNC Symbol;Acc:5580]	IGHV3-11	14	106573233	106573800	-1	0.00136443	0.0217868	3.48699	11.2122
ENSG00000183813	chemokine (C-C motif) receptor 4 [Source:HGNC Symbol;Acc:1605]	CCR4	3	32993066	32997841	1	0.00136207	0.0217868	2.45111	5.46836
ENSG00000065675	protein kinase C, theta [Source:HGNC Symbol;Acc:9410]	PRKCQ	10	6469105	6622263	-1	0.00136316	0.0217868	0.742096	1.6726
ENSG00000188215	DCN1, defective in cullin neddylation 1, domain containing 3 [Source:HGNC Symbol;Acc:28734]	DCUN1D3	16	20866247	20911706	-1	0.00136524	0.0217868	-1.26399	0.416392
ENSG00000205595	amphiregulin B [Source:HGNC Symbol;Acc:34509]	AREGB	4	75480629	75490486	1	0.00137094	0.0218601	-2.205	0.216885
ENSG00000102471	Nedd4 family interacting protein 2 [Source:HGNC Symbol;Acc:18537]	NDFIP2	13	80055287	80130210	1	0.00138444	0.0220245	1.93736	3.83005
ENSG00000213672	NCK interacting protein with SH3 domain [Source:HGNC Symbol;Acc:15486]	NCKIPSD	3	48701364	48723797	-1	0.00138569	0.0220245	0.746257	1.67744
ENSG00000180035	zinc finger protein 48 [Source:HGNC Symbol;Acc:13114]	ZNF48	16	30389427	30411429	1	0.00138562	0.0220245	-0.847044	0.555923
ENSG00000197121	post-GPI attachment to proteins 1 [Source:HGNC Symbol;Acc:25712]	PGAP1	2	197697728	197792520	-1	0.0013851	0.0220245	-1.25558	0.418824
ENSG00000202198	RNA, 7SK small nuclear [Source:HGNC Symbol;Acc:10037]	RN7SK	6	52860418	52860748	1	0.00138921	0.0220628	-1.70578	0.306555
ENSG00000051596	THO complex 3 [Source:HGNC Symbol;Acc:19072]	THOC3	5	175344876	175461683	-1	0.00139345	0.0220946	0.733838	1.66306
ENSG00000154269	ectonucleotide pyrophosphatase/phosphodiesterase 3 [Source:HGNC Symbol;Acc:3358]	ENPP3	6	131949582	132068553	1	0.00139342	0.0220946	-1.46069	0.36332
ENSG00000211966	immunoglobulin heavy variable 5-51 [Source:HGNC Symbol;Acc:5659]	IGHV5-51	14	107034729	107035221	-1	0.00140079	0.0221579	2.46732	5.53016
ENSG00000112039	Fanconi anemia, complementation group E [Source:HGNC Symbol;Acc:3586]	FANCE	6	35420138	35434880	1	0.00139875	0.0221579	0.757925	1.69106
ENSG00000169908	transmembrane 4 L six family member 1 [Source:HGNC Symbol;Acc:11853]	TM4SF1	3	149086809	149095652	-1	0.00139979	0.0221579	-1.72119	0.303299
ENSG00000166803	KIAA0101 [Source:HGNC Symbol;Acc:28961]	KIAA0101	15	64657193	64679886	-1	0.00140444	0.022198	0.726897	1.65508
ENSG00000257818		RP11-1143G9.2	12	69678177	69679265	1	0.0014262	0.0225239	-1.87566	0.272503
ENSG00000165118	chromosome 9 open reading frame 64 [Source:HGNC Symbol;Acc:28144]	C9orf64	9	86553226	86571901	-1	0.00142959	0.0225422	1.31884	2.49465
ENSG00000161798	aquaporin 5 [Source:HGNC Symbol;Acc:638]	AQP5	12	50355653	50359464	1	0.00142962	0.0225422	-2.95096	0.129322
ENSG00000235192		AC009495.2	2	166651361	166666520	1	0.00143192	0.0225604	-1.80126	0.286923
ENSG00000160360	G-protein signaling modulator 1 [Source:HGNC Symbol;Acc:17858]	GPSM1	9	139221932	139254057	1	0.00143823	0.0226419	-0.936771	0.522401
ENSG00000223609	hemoglobin, delta [Source:HGNC Symbol;Acc:4829]	HBD	11	5253908	5256600	-1	0.00144175	0.0226793	1.41861	2.67328
ENSG00000073737	dehydrogenase/reductase (SDR family) member 9 [Source:HGNC Symbol;Acc:16888]	DHRS9	2	169921299	169952677	1	0.0014461	0.0227297	1.71949	3.29319
ENSG00000255364		RP11-94A24.1	8	123426571	123440790	-1	0.00144842	0.0227481	2.66999	6.36427
ENSG00000074803	solute carrier family 12 (sodium/potassium/chloride transporter), member 1 [Source:HGNC Symbol;Acc:10910]	SLC12A1	15	48483861	48596275	1	0.00145564	0.0228434	-2.124	0.229411
ENSG00000116161	calcyclin binding protein [Source:HGNC Symbol;Acc:30423]	CACYBP	1	174968300	174980851	1	0.00145786	0.0228601	0.647859	1.56684
ENSG00000251636	EMCN intronic transcript 1 (non-protein coding) [Source:HGNC Symbol;Acc:41420]	EMCN-IT1	4	101733412	101735437	-1	0.00146526	0.0229188	3.29653	9.82551
ENSG00000211949	immunoglobulin heavy variable 3-23 [Source:HGNC Symbol;Acc:5588]	IGHV3-23	14	106725201	106725733	-1	0.00146622	0.0229188	2.80984	7.01206
ENSG00000213366	glutathione S-transferase mu 2 (muscle) [Source:HGNC Symbol;Acc:4634]	GSTM2	1	110210644	110252171	1	0.0014641	0.0229188	-0.939967	0.521245
ENSG00000169413	ribonuclease, RNase A family, k6 [Source:HGNC Symbol;Acc:10048]	RNASE6	14	21249210	21250626	1	0.00146313	0.0229188	-0.989498	0.503653
ENSG00000243290	immunoglobulin kappa variable 1-12 [Source:HGNC Symbol;Acc:5730]	IGKV1-12	2	89339721	89340242	-1	0.00147162	0.0229621	4.82523	28.3492
ENSG00000171611	pre T-cell antigen receptor alpha [Source:HGNC Symbol;Acc:21290]	PTCRA	6	42883727	42893573	1	0.00147246	0.0229621	2.31545	4.97759
ENSG00000168079	scavenger receptor class A, member 5 (putative) [Source:HGNC Symbol;Acc:28701]	SCARA5	8	27727399	27850244	-1	0.00147073	0.0229621	-2.84717	0.138968
ENSG00000176956	lymphocyte antigen 6 complex, locus H [Source:HGNC Symbol;Acc:6728]	LY6H	8	144239331	144242128	-1	0.00147434	0.0229734	-2.37743	0.192452
ENSG00000211660	immunoglobulin lambda variable 2-23 [Source:HGNC Symbol;Acc:5890]	IGLV2-23	22	23040274	23040892	1	0.00149024	0.0232028	3.31477	9.95051
ENSG00000111907	tumor protein D52-like 1 [Source:HGNC Symbol;Acc:12006]	TPD52L1	6	125440195	125585553	1	0.00149496	0.0232398	2.01017	4.02831
ENSG00000165066	NK6 homeobox 3 [Source:HGNC Symbol;Acc:26328]	NKX6-3	8	41502697	41508855	-1	0.00149414	0.0232398	-2.31536	0.200912
ENSG00000112378	PERP, TP53 apoptosis effector [Source:HGNC Symbol;Acc:17637]	PERP	6	138409642	138428648	-1	0.00149678	0.0232498	-2.66213	0.157986
ENSG00000182551	acireductone dioxygenase 1 [Source:HGNC Symbol;Acc:30576]	ADI1	2	3501132	3523507	-1	0.00150033	0.0232868	0.925476	1.89931
ENSG00000119280	chromosome 1 open reading frame 198 [Source:HGNC Symbol;Acc:25900]	C1orf198	1	230972865	231005335	-1	0.0015025	0.0233023	0.90652	1.87452
ENSG00000100422	ceramide kinase [Source:HGNC Symbol;Acc:19256]	CERK	22	47080308	47134158	-1	0.00150479	0.0233195	-0.775164	0.584322
ENSG00000130770	ATPase inhibitory factor 1 [Source:HGNC Symbol;Acc:871]	ATPIF1	1	28562620	28573417	1	0.00150856	0.0233232	0.825058	1.77161
ENSG00000154518	ATP synthase, H+ transporting, mitochondrial Fo complex, subunit C3 (subunit 9) [Source:HGNC Symbol;Acc:843]	ATP5G3	2	176040986	176049335	-1	0.00150785	0.0233232	0.677445	1.5993
ENSG00000151690	major facilitator superfamily domain containing 6 [Source:HGNC Symbol;Acc:24711]	MFSD6	2	191273081	191373931	1	0.00150802	0.0233232	-0.789849	0.578405
ENSG00000222012	Uncharacterized protein [Source:UniProtKB/TrEMBL;Acc:B8ZZS3]	AC005481.5	7	157406715	157411457	1	0.00151549	0.0233758	2.52792	5.76738
ENSG00000112339	HBS1-like (S. cerevisiae) [Source:HGNC Symbol;Acc:4834]	HBS1L	6	135281516	135424194	-1	0.00151346	0.0233758	0.869065	1.82648
ENSG00000133101	cyclin A1 [Source:HGNC Symbol;Acc:1577]	CCNA1	13	37005967	37017019	1	0.00151511	0.0233758	-1.92122	0.264032
ENSG00000204789	zinc finger protein 204, pseudogene [Source:HGNC Symbol;Acc:12995]	ZNF204P	6	27325604	27339304	-1	0.00152301	0.0234735	-1.34237	0.394371
ENSG00000138794	caspase 6, apoptosis-related cysteine peptidase [Source:HGNC Symbol;Acc:1507]	CASP6	4	110609785	110624739	-1	0.00153547	0.0236471	0.668889	1.58985
ENSG00000121281	adenylate cyclase 7 [Source:HGNC Symbol;Acc:238]	ADCY7	16	50280048	50352046	1	0.00154283	0.0237159	0.660201	1.5803
ENSG00000086619	ERO1-like beta (S. cerevisiae) [Source:HGNC Symbol;Acc:14355]	ERO1LB	1	236378855	236445319	-1	0.0015415	0.0237159	-0.750514	0.594392
ENSG00000049192	ADAM metallopeptidase with thrombospondin type 1 motif, 6 [Source:HGNC Symbol;Acc:222]	ADAMTS6	5	64444563	64777747	-1	0.00154352	0.0237159	-1.34216	0.394428
ENSG00000223350	immunoglobulin lambda variable 9-49 [Source:HGNC Symbol;Acc:5933]	IGLV9-49	22	22697539	22698084	1	0.00155392	0.0237835	3.8886	14.811
ENSG00000173950	xyloside xylosyltransferase 1 [Source:HGNC Symbol;Acc:26639]	XXYLT1	3	194789008	194991896	-1	0.00155057	0.0237835	0.67314	1.59454
ENSG00000112335	sorting nexin 3 [Source:HGNC Symbol;Acc:11174]	SNX3	6	108532426	108582464	-1	0.00155286	0.0237835	0.618553	1.53533
ENSG00000215375	myosin, light chain 5, regulatory [Source:HGNC Symbol;Acc:7586]	MYL5	4	667369	675822	1	0.00155066	0.0237835	-0.836432	0.560027
ENSG00000164082	glutamate receptor, metabotropic 2 [Source:HGNC Symbol;Acc:4594]	GRM2	3	51741086	51752629	1	0.00155335	0.0237835	-1.62321	0.324613
ENSG00000061794	mitochondrial ribosomal protein S35 [Source:HGNC Symbol;Acc:16635]	MRPS35	12	27863706	27909228	1	0.00155591	0.0237957	0.643894	1.56254
ENSG00000023171	GRAM domain containing 1B [Source:HGNC Symbol;Acc:29214]	GRAMD1B	11	123396344	123498482	1	0.00155747	0.0238013	-0.978948	0.50735
ENSG00000183762	kringle containing transmembrane protein 1 [Source:HGNC Symbol;Acc:17550]	KREMEN1	22	29469066	29564321	1	0.00156925	0.0238685	2.02908	4.08144
ENSG00000107130	neuronal calcium sensor 1 [Source:HGNC Symbol;Acc:3953]	NCS1	9	132934857	132999583	1	0.0015703	0.0238685	1.86031	3.63087
ENSG00000171792	RAD9-HUS1-RAD1 interacting nuclear orphan 1 [Source:HGNC Symbol;Acc:28206]	RHNO1	12	2985424	2998626	1	0.00156343	0.0238685	0.674607	1.59616
ENSG00000100731	pecanex homolog (Drosophila) [Source:HGNC Symbol;Acc:19740]	PCNX	14	71374122	71582099	1	0.00156766	0.0238685	-0.670007	0.628504
ENSG00000141580	WD repeat domain 45B [Source:HGNC Symbol;Acc:25072]	WDR45B	17	80572438	80606429	-1	0.00156836	0.0238685	-0.786532	0.579736
ENSG00000109320	nuclear factor of kappa light polypeptide gene enhancer in B-cells 1 [Source:HGNC Symbol;Acc:7794]	NFKB1	4	103422486	103538459	1	0.00157003	0.0238685	-0.874169	0.545568
ENSG00000260802	long intergenic non-protein coding RNA 890 [Source:HGNC Symbol;Acc:48576]	LINC00890	X	110754890	110765627	1	0.00156888	0.0238685	-2.559	0.169693
ENSG00000172059	Kruppel-like factor 11 [Source:HGNC Symbol;Acc:11811]	KLF11	2	10182976	10194963	1	0.00157421	0.0238981	0.984942	1.97923
ENSG00000027001	mitochondrial intermediate peptidase [Source:HGNC Symbol;Acc:7104]	MIPEP	13	24304328	24463558	-1	0.00157465	0.0238981	0.735735	1.66525
ENSG00000211669	immunoglobulin lambda variable 3-10 [Source:HGNC Symbol;Acc:5897]	IGLV3-10	22	23154244	23154782	1	0.0015829	0.0239563	3.43666	10.8278
ENSG00000119938	protein phosphatase 1, regulatory subunit 3C [Source:HGNC Symbol;Acc:9293]	PPP1R3C	10	93388199	93392811	-1	0.00158573	0.0239563	3.15731	8.92167
ENSG00000183549	acyl-CoA synthetase medium-chain family member 5 [Source:HGNC Symbol;Acc:26060]	ACSM5	16	20420856	20452658	1	0.00158467	0.0239563	2.75887	6.76864
ENSG00000087245	matrix metallopeptidase 2 (gelatinase A, 72kDa gelatinase, 72kDa type IV collagenase) [Source:HGNC Symbol;Acc:7166]	MMP2	16	55423612	55540603	1	0.00158205	0.0239563	-1.0695	0.476485
ENSG00000116793	putative homeodomain transcription factor 1 [Source:HGNC Symbol;Acc:8939]	PHTF1	1	114239453	114302111	-1	0.0015827	0.0239563	-1.1092	0.463553
ENSG00000188483	immediate early response 5-like [Source:HGNC Symbol;Acc:23679]	IER5L	9	131937835	131940540	-1	0.00158406	0.0239563	-1.77001	0.293207
ENSG00000120949	tumor necrosis factor receptor superfamily, member 8 [Source:HGNC Symbol;Acc:11923]	TNFRSF8	1	12123434	12204264	1	0.00158844	0.0239789	1.65955	3.15917
ENSG00000101346	protein O-fucosyltransferase 1 [Source:HGNC Symbol;Acc:14988]	POFUT1	20	30795683	30826470	1	0.00159452	0.0240524	0.566708	1.48114
ENSG00000055118	potassium voltage-gated channel, subfamily H (eag-related), member 2 [Source:HGNC Symbol;Acc:6251]	KCNH2	7	150642049	150675403	-1	0.00159927	0.0241057	1.526	2.87986
ENSG00000010810	FYN oncogene related to SRC, FGR, YES [Source:HGNC Symbol;Acc:4037]	FYN	6	111981535	112194655	-1	0.00161023	0.0242525	-0.711147	0.610834
ENSG00000171703	transcription elongation factor A (SII), 2 [Source:HGNC Symbol;Acc:11614]	TCEA2	20	62681189	62703700	1	0.0016117	0.0242563	-0.870502	0.546957
ENSG00000136231	insulin-like growth factor 2 mRNA binding protein 3 [Source:HGNC Symbol;Acc:28868]	IGF2BP3	7	23349828	23510086	-1	0.00162085	0.0243227	1.36046	2.56767
ENSG00000118655	DNA cross-link repair 1B [Source:HGNC Symbol;Acc:17641]	DCLRE1B	1	114447763	114456708	1	0.00162093	0.0243227	0.774635	1.71076
ENSG00000232434	chromosome 9 open reading frame 172 [Source:HGNC Symbol;Acc:37284]	C9orf172	9	139738867	139741797	1	0.00162102	0.0243227	-1.82628	0.281991
ENSG00000100433	potassium channel, subfamily K, member 10 [Source:HGNC Symbol;Acc:6273]	KCNK10	14	88649113	88793251	-1	0.00161809	0.0243227	-2.2628	0.208368
ENSG00000014919	cytochrome c oxidase assembly homolog 15 (yeast) [Source:HGNC Symbol;Acc:2263]	COX15	10	101471601	101491857	-1	0.00162613	0.0243809	0.584773	1.4998
ENSG00000179715	PC-esterase domain containing 1B [Source:HGNC Symbol;Acc:28255]	PCED1B	12	47473386	47630443	1	0.00162795	0.0243898	1.6567	3.15295
ENSG00000101444	adenosylhomocysteinase [Source:HGNC Symbol;Acc:343]	AHCY	20	32868074	32899608	-1	0.00163034	0.0244071	0.679355	1.60142
ENSG00000151065	decapping mRNA 1B [Source:HGNC Symbol;Acc:24451]	DCP1B	12	2055220	2113701	-1	0.00163833	0.0244734	0.890098	1.8533
ENSG00000137054	polymerase (RNA) I polypeptide E, 53kDa [Source:HGNC Symbol;Acc:17631]	POLR1E	9	37485932	37503694	1	0.00163847	0.0244734	0.669035	1.59001
ENSG00000118263	Kruppel-like factor 7 (ubiquitous) [Source:HGNC Symbol;Acc:6350]	KLF7	2	207938861	208031991	-1	0.00163641	0.0244734	-0.778807	0.582849
ENSG00000143344	ral guanine nucleotide dissociation stimulator-like 1 [Source:HGNC Symbol;Acc:30281]	RGL1	1	183605220	183897665	1	0.00164178	0.0244782	2.16809	4.49427
ENSG00000163528	coiled-coil-helix-coiled-coil-helix domain containing 4 [Source:HGNC Symbol;Acc:26467]	CHCHD4	3	14153580	14166370	-1	0.00164007	0.0244782	0.8814	1.84216
ENSG00000180817	pyrophosphatase (inorganic) 1 [Source:HGNC Symbol;Acc:9226]	PPA1	10	71962586	71993667	-1	0.00164249	0.0244782	0.766446	1.70107
ENSG00000023909	glutamate-cysteine ligase, modifier subunit [Source:HGNC Symbol;Acc:4312]	GCLM	1	94350761	94374966	-1	0.00164522	0.0245004	1.05933	2.08396
ENSG00000100324	TGF-beta activated kinase 1/MAP3K7 binding protein 1 [Source:HGNC Symbol;Acc:18157]	TAB1	22	39795746	39833065	1	0.00164663	0.0245031	0.670508	1.59163
ENSG00000091164	thioredoxin-like 1 [Source:HGNC Symbol;Acc:12436]	TXNL1	18	54264439	54318831	-1	0.00165051	0.0245424	0.63856	1.55677
ENSG00000183307	cat eye syndrome chromosome region, candidate 6 [Source:HGNC Symbol;Acc:1844]	CECR6	22	17597189	17602257	-1	0.00165304	0.0245616	-1.43007	0.371113
ENSG00000160789	lamin A/C [Source:HGNC Symbol;Acc:6636]	LMNA	1	156052364	156109880	1	0.00165684	0.0245997	-1.46865	0.36132
ENSG00000116748	adenosine monophosphate deaminase 1 [Source:HGNC Symbol;Acc:468]	AMPD1	1	115215719	115238239	-1	0.00166281	0.0246698	4.29074	19.5723
ENSG00000134042	maestro [Source:HGNC Symbol;Acc:24121]	MRO	18	48324574	48351772	-1	0.00167269	0.0247513	2.48617	5.6029
ENSG00000136010	aldehyde dehydrogenase 1 family, member L2 [Source:HGNC Symbol;Acc:26777]	ALDH1L2	12	105413568	105478355	-1	0.00167264	0.0247513	1.35065	2.55028
ENSG00000168389	major facilitator superfamily domain containing 2A [Source:HGNC Symbol;Acc:25897]	MFSD2A	1	40420802	40435638	1	0.0016733	0.0247513	-1.44153	0.368176
ENSG00000259935		RP11-519C12.1	15	52940831	52942063	-1	0.00167278	0.0247513	-1.51611	0.349627
ENSG00000245688		CTB-26E19.1	5	177865682	177870095	-1	0.00167827	0.0248064	2.32413	5.00764
ENSG00000068489	proline rich 11 [Source:HGNC Symbol;Acc:25619]	PRR11	17	57232860	57282066	1	0.00168509	0.024865	0.647993	1.56699
ENSG00000179134	sterile alpha motif domain containing 4B [Source:HGNC Symbol;Acc:25492]	SAMD4B	19	39833036	39876350	1	0.001686	0.024865	-0.546096	0.684871
ENSG00000137642	sortilin-related receptor, L(DLR class) A repeats containing [Source:HGNC Symbol;Acc:11185]	SORL1	11	121322912	121504402	1	0.0016852	0.024865	-0.970062	0.510484
ENSG00000204186	zinc finger, DBF-type containing 2 [Source:HGNC Symbol;Acc:29313]	ZDBF2	2	207139387	207179148	1	0.00170243	0.0250888	-1.78524	0.290127
ENSG00000165801	Rho guanine nucleotide exchange factor (GEF) 40 [Source:HGNC Symbol;Acc:25516]	ARHGEF40	14	21538429	21558399	1	0.00170917	0.0251694	-0.892224	0.538783
ENSG00000102743	solute carrier family 25 (mitochondrial carrier; ornithine transporter) member 15 [Source:HGNC Symbol;Acc:10985]	SLC25A15	13	41363548	41384247	1	0.00171576	0.0252366	0.836462	1.78567
ENSG00000115306	spectrin, beta, non-erythrocytic 1 [Source:HGNC Symbol;Acc:11275]	SPTBN1	2	54683422	54896812	1	0.00171628	0.0252366	-0.924432	0.526888
ENSG00000108846	ATP-binding cassette, sub-family C (CFTR/MRP), member 3 [Source:HGNC Symbol;Acc:54]	ABCC3	17	48712138	48769613	1	0.00173822	0.0255403	2.23885	4.72022
ENSG00000177483	RNA binding motif protein 44 [Source:HGNC Symbol;Acc:24756]	RBM44	2	238707032	238751451	1	0.00174143	0.0255684	-1.61441	0.326599
ENSG00000183696	uridine phosphorylase 1 [Source:HGNC Symbol;Acc:12576]	UPP1	7	48128225	48148330	1	0.00177064	0.0259781	-1.64912	0.318835
ENSG00000171291	zinc finger protein 439 [Source:HGNC Symbol;Acc:20873]	ZNF439	19	11959541	11994565	1	0.00177463	0.0260175	-0.796066	0.575918
ENSG00000246582		RP11-1149O23.3	8	23081984	23088439	1	0.00177961	0.0260712	2.01023	4.02846
ENSG00000229091	heat shock 70kDa protein 8 pseudogene 8 [Source:HGNC Symbol;Acc:44923]	HSPA8P8	7	10490938	10492153	1	0.00178178	0.0260837	1.49559	2.8198
ENSG00000240864	immunoglobulin kappa variable 1-16 [Source:HGNC Symbol;Acc:5732]	IGKV1-16	2	89399352	89399854	-1	0.00178502	0.0260918	4.65102	25.1245
ENSG00000006047	Y box binding protein 2 [Source:HGNC Symbol;Acc:17948]	YBX2	17	7191571	7197934	-1	0.00178628	0.0260918	1.75181	3.3678
ENSG00000244187	transmembrane protein 141 [Source:HGNC Symbol;Acc:28211]	TMEM141	9	139685807	139687709	1	0.00178399	0.0260918	0.78584	1.7241
ENSG00000235026	DPP10 antisense RNA 1 [Source:HGNC Symbol;Acc:40941]	DPP10-AS1	2	115888512	115918920	-1	0.00179666	0.0262242	3.325	10.0213
ENSG00000136718	IMP4, U3 small nucleolar ribonucleoprotein, homolog (yeast) [Source:HGNC Symbol;Acc:30856]	IMP4	2	131099798	131105383	1	0.00179954	0.0262468	0.631986	1.5497
ENSG00000224888		RP5-1142A6.2	16	88797588	88807826	1	0.00180329	0.0262822	-1.39182	0.381083
ENSG00000256612	cytochrome P450, family 2, subfamily B, polypeptide 7, pseudogene [Source:HGNC Symbol;Acc:2616]	CYP2B7P	19	41430124	41456565	1	0.00180464	0.0262826	2.12959	4.37594
ENSG00000113048	mitochondrial ribosomal protein S27 [Source:HGNC Symbol;Acc:14512]	MRPS27	5	71515236	71616473	-1	0.00181815	0.02646	0.591249	1.50655
ENSG00000119888	epithelial cell adhesion molecule [Source:HGNC Symbol;Acc:11529]	EPCAM	2	47572297	47614740	1	0.00182857	0.0265531	1.82586	3.54519
ENSG00000088325	TPX2, microtubule-associated [Source:HGNC Symbol;Acc:1249]	TPX2	20	30327074	30389608	1	0.00182598	0.0265531	0.642262	1.56077
ENSG00000189057	family with sequence similarity 111, member B [Source:HGNC Symbol;Acc:24200]	FAM111B	11	58874658	58894883	1	0.00182807	0.0265531	-1.22045	0.429149
ENSG00000136807	cyclin-dependent kinase 9 [Source:HGNC Symbol;Acc:1780]	CDK9	9	130547958	130553066	1	0.00183487	0.026625	-0.620299	0.650536
ENSG00000119471	hydroxysteroid dehydrogenase like 2 [Source:HGNC Symbol;Acc:18572]	HSDL2	9	115142217	115234690	1	0.00183833	0.0266558	0.682684	1.60512
ENSG00000143167	glycoprotein A33 (transmembrane) [Source:HGNC Symbol;Acc:4445]	GPA33	1	167022073	167059868	-1	0.00184132	0.0266797	2.36415	5.14848
ENSG00000173080	relaxin/insulin-like family peptide receptor 4 [Source:HGNC Symbol;Acc:14666]	RXFP4	1	155911480	155912625	1	0.00184603	0.0267169	-1.28991	0.408977
ENSG00000106366	serpin peptidase inhibitor, clade E (nexin, plasminogen activator inhibitor type 1), member 1 [Source:HGNC Symbol;Acc:8583]	SERPINE1	7	100770370	100782547	1	0.00184658	0.0267169	-1.61151	0.327255
ENSG00000232368	ferritin, light polypeptide pseudogene 2 [Source:HGNC Symbol;Acc:4001]	FTLP2	X	30648415	30648942	1	0.0018481	0.0267194	1.73971	3.33967
ENSG00000169432	sodium channel, voltage-gated, type IX, alpha subunit [Source:HGNC Symbol;Acc:10597]	SCN9A	2	167051695	167232503	-1	0.0018546	0.0267937	-0.975868	0.508434
ENSG00000106624	AE binding protein 1 [Source:HGNC Symbol;Acc:303]	AEBP1	7	44143960	44154161	1	0.00186329	0.0268998	-0.997979	0.500701
ENSG00000048544	mitochondrial ribosomal protein S10 [Source:HGNC Symbol;Acc:14502]	MRPS10	6	42174539	42185603	-1	0.00186805	0.0269489	0.696409	1.62047
ENSG00000243660	zinc finger protein 487 [Source:HGNC Symbol;Acc:23488]	ZNF487	10	43932282	43991517	1	0.00187835	0.0270777	-1.05008	0.482943
ENSG00000149557	fasciculation and elongation protein zeta 1 (zygin I) [Source:HGNC Symbol;Acc:3659]	FEZ1	11	125315646	125366213	-1	0.00188477	0.0271216	2.43167	5.39516
ENSG00000120158	RNA terminal phosphate cyclase-like 1 [Source:HGNC Symbol;Acc:17687]	RCL1	9	4792869	4885917	1	0.00188464	0.0271216	0.8933	1.85742
ENSG00000068784	S1 RNA binding domain 1 [Source:HGNC Symbol;Acc:25521]	SRBD1	2	45615819	45839304	-1	0.0018855	0.0271216	0.639139	1.5574
ENSG00000109099	peripheral myelin protein 22 [Source:HGNC Symbol;Acc:9118]	PMP22	17	15133095	15168643	-1	0.001893	0.0272098	1.1525	2.22299
ENSG00000114812	vasoactive intestinal peptide receptor 1 [Source:HGNC Symbol;Acc:12694]	VIPR1	3	42530791	42579059	1	0.00190068	0.0273004	-2.03911	0.243314
ENSG00000039068	cadherin 1, type 1, E-cadherin (epithelial) [Source:HGNC Symbol;Acc:1748]	CDH1	16	68771128	68869451	1	0.00190476	0.0273393	1.71405	3.28081
ENSG00000255443		RP1-68D18.4	11	35231890	35236532	-1	0.00191989	0.0275364	-1.92658	0.263052
ENSG00000163864	nicotinamide nucleotide adenylyltransferase 3 [Source:HGNC Symbol;Acc:20989]	NMNAT3	3	139279022	139396859	-1	0.00194059	0.0278133	0.871726	1.82985
ENSG00000141101	NIN1/RPN12 binding protein 1 homolog (S. cerevisiae) [Source:HGNC Symbol;Acc:29540]	NOB1	16	69775770	69788843	-1	0.00194225	0.0278169	0.667048	1.58782
ENSG00000142733	mitogen-activated protein kinase kinase kinase 6 [Source:HGNC Symbol;Acc:6858]	MAP3K6	1	27681675	27693383	-1	0.00194969	0.0279033	-1.04638	0.48418
ENSG00000129636	integrin alpha FG-GAP repeat containing 1 [Source:HGNC Symbol;Acc:30697]	ITFG1	16	47188298	47498060	-1	0.00196952	0.0281466	-0.686027	0.621563
ENSG00000170893	thyrotropin-releasing hormone [Source:HGNC Symbol;Acc:12298]	TRH	3	129693148	129696781	1	0.00196848	0.0281466	-2.14631	0.22589
ENSG00000047634	sex comb on midleg-like 1 (Drosophila) [Source:HGNC Symbol;Acc:10580]	SCML1	X	17755588	17773105	1	0.00197351	0.0281833	-1.42624	0.372098
ENSG00000073754	CD5 molecule-like [Source:HGNC Symbol;Acc:1690]	CD5L	1	157800704	157868046	-1	0.00197808	0.0282143	3.03699	8.20775
ENSG00000120784	ZFP30 zinc finger protein [Source:HGNC Symbol;Acc:29555]	ZFP30	19	38104650	38183238	-1	0.00197853	0.0282143	-0.903631	0.53454
ENSG00000228352		RP11-537H15.3	9	34084330	34096223	1	0.00198067	0.0282245	-1.68212	0.311623
ENSG00000172340	succinate-CoA ligase, GDP-forming, beta subunit [Source:HGNC Symbol;Acc:11450]	SUCLG2	3	67410884	67705038	-1	0.00198722	0.0282976	1.23042	2.34636
ENSG00000244682	Fc fragment of IgG, low affinity IIc, receptor for (CD32) (gene/pseudogene) [Source:HGNC Symbol;Acc:15626]	FCGR2C	1	161551129	161575452	1	0.00198966	0.0283119	-2.04572	0.242201
ENSG00000171522	prostaglandin E receptor 4 (subtype EP4) [Source:HGNC Symbol;Acc:9596]	PTGER4	5	40679600	40693837	1	0.00200339	0.0284869	-0.887902	0.540399
ENSG00000119421	NADH dehydrogenase (ubiquinone) 1 alpha subcomplex, 8, 19kDa [Source:HGNC Symbol;Acc:7692]	NDUFA8	9	124894745	124922098	-1	0.0020088	0.0285433	0.714557	1.64098
ENSG00000151376	malic enzyme 3, NADP(+)-dependent, mitochondrial [Source:HGNC Symbol;Acc:6985]	ME3	11	86152150	86383678	-1	0.00201365	0.0285918	-0.634636	0.644103
ENSG00000203301	Uncharacterized protein [Source:UniProtKB/TrEMBL;Acc:F5H5L2]	AL590822.1	1	2143360	2145620	-1	0.00201699	0.0286188	-2.15469	0.224581
ENSG00000187134	aldo-keto reductase family 1, member C1 [Source:HGNC Symbol;Acc:384]	AKR1C1	10	4934796	5025475	1	0.00202077	0.028652	1.48045	2.79036
ENSG00000122121	X-prolyl aminopeptidase (aminopeptidase P) 2, membrane-bound [Source:HGNC Symbol;Acc:12823]	XPNPEP2	X	128872950	128903514	1	0.00202374	0.0286735	-1.90126	0.267709
ENSG00000137462	toll-like receptor 2 [Source:HGNC Symbol;Acc:11848]	TLR2	4	154622652	154626851	1	0.00202931	0.028732	-1.41628	0.374678
ENSG00000224689	zinc finger protein 812 [Source:HGNC Symbol;Acc:33242]	ZNF812	19	9800600	9811452	-1	0.00203827	0.0288177	2.78231	6.87955
ENSG00000182621	phospholipase C, beta 1 (phosphoinositide-specific) [Source:HGNC Symbol;Acc:15917]	PLCB1	20	8112824	8949003	1	0.00203745	0.0288177	-0.883886	0.541906
ENSG00000150990	DEAH (Asp-Glu-Ala-His) box polypeptide 37 [Source:HGNC Symbol;Acc:17210]	DHX37	12	125431371	125473668	-1	0.00204375	0.0288746	0.613178	1.52962
ENSG00000221978	cyclin L2 [Source:HGNC Symbol;Acc:20570]	CCNL2	1	1321091	1334708	-1	0.00204708	0.0288746	-0.567075	0.674984
ENSG00000130653	patatin-like phospholipase domain containing 7 [Source:HGNC Symbol;Acc:24768]	PNPLA7	9	140354404	140444986	-1	0.00204751	0.0288746	-1.41393	0.375287
ENSG00000166592	Ras-related associated with diabetes [Source:HGNC Symbol;Acc:10446]	RRAD	16	66955582	66959547	-1	0.00204813	0.0288746	-2.64638	0.15972
ENSG00000155962	chloride intracellular channel 2 [Source:HGNC Symbol;Acc:2063]	CLIC2	X	154505500	154563966	-1	0.00205268	0.0289182	1.16583	2.24363
ENSG00000110075	protein phosphatase 6, regulatory subunit 3 [Source:HGNC Symbol;Acc:1173]	PPP6R3	11	68228186	68382802	1	0.00205782	0.0289701	-0.636815	0.643131
ENSG00000090975	phosphatidylinositol transfer protein, membrane-associated 2 [Source:HGNC Symbol;Acc:21044]	PITPNM2	12	123468027	123634562	-1	0.0020662	0.0290675	-0.709015	0.611738
ENSG00000224650	immunoglobulin heavy variable 3-74 [Source:HGNC Symbol;Acc:5624]	IGHV3-74	14	107218676	107219365	-1	0.0020726	0.0291213	2.51414	5.71256
ENSG00000221716	small nucleolar RNA, H/ACA box 11 [Source:HGNC Symbol;Acc:32599]	SNORA11	X	54840803	54840930	1	0.00207296	0.0291213	-2.06451	0.239068
ENSG00000165949	interferon, alpha-inducible protein 27 [Source:HGNC Symbol;Acc:5397]	IFI27	14	94571182	94583033	1	0.00208129	0.0291806	2.14145	4.41204
ENSG00000231007	cell division cycle 20 pseudogene 1 [Source:HGNC Symbol;Acc:29487]	CDC20P1	9	89626567	89628066	1	0.0020816	0.0291806	1.20381	2.30347
ENSG00000165915	solute carrier family 39 (zinc transporter), member 13 [Source:HGNC Symbol;Acc:20859]	SLC39A13	11	47428683	47438047	1	0.00207988	0.0291806	-0.742293	0.597788
ENSG00000240382	immunoglobulin kappa variable 1-17 [Source:HGNC Symbol;Acc:5733]	IGKV1-17	2	89416833	89417335	-1	0.00208909	0.0291826	4.11107	17.2805
ENSG00000087086	ferritin, light polypeptide [Source:HGNC Symbol;Acc:3999]	FTL	19	49468558	49470135	1	0.00208373	0.0291826	1.68393	3.21302
ENSG00000138363	5-aminoimidazole-4-carboxamide ribonucleotide formyltransferase/IMP cyclohydrolase [Source:HGNC Symbol;Acc:794]	ATIC	2	216176540	216214487	1	0.00208815	0.0291826	0.600891	1.51665
ENSG00000214530	StAR-related lipid transfer (START) domain containing 10 [Source:HGNC Symbol;Acc:10666]	STARD10	11	72465774	72504726	-1	0.00208831	0.0291826	-1.06767	0.477089
ENSG00000226380	microRNA 29a [Source:HGNC Symbol;Acc:31616]	MIR29A	7	130561495	130598069	-1	0.00208718	0.0291826	-2.09226	0.234512
ENSG00000145850	T-cell immunoglobulin and mucin domain containing 4 [Source:HGNC Symbol;Acc:25132]	TIMD4	5	156346293	156390266	-1	0.00209975	0.0292444	3.25779	9.56519
ENSG00000162543	UBX domain protein 10 [Source:HGNC Symbol;Acc:26354]	UBXN10	1	20512578	20522541	1	0.00209537	0.0292444	1.88178	3.68531
ENSG00000117308	UDP-galactose-4-epimerase [Source:HGNC Symbol;Acc:4116]	GALE	1	24122089	24127271	-1	0.00210095	0.0292444	0.807967	1.75074
ENSG00000068400	GRIP1 associated protein 1 [Source:HGNC Symbol;Acc:18706]	GRIPAP1	X	48830134	48858675	-1	0.00210236	0.0292444	-0.561902	0.677408
ENSG00000165997	ADP-ribosylation factor-like 5B [Source:HGNC Symbol;Acc:23052]	ARL5B	10	18948334	18970568	1	0.00210125	0.0292444	-0.984268	0.505482
ENSG00000008056	synapsin I [Source:HGNC Symbol;Acc:11494]	SYN1	X	47431303	47479252	-1	0.0020986	0.0292444	-1.19023	0.438232
ENSG00000231119		RP4-569M23.2	20	45981305	45983377	1	0.00211568	0.029409	2.29372	4.9032
ENSG00000138413	isocitrate dehydrogenase 1 (NADP+), soluble [Source:HGNC Symbol;Acc:5382]	IDH1	2	209100951	209130798	-1	0.00212135	0.0294672	0.862498	1.81818
ENSG00000050344	nuclear factor, erythroid 2-like 3 [Source:HGNC Symbol;Acc:7783]	NFE2L3	7	26191860	26226745	1	0.0021361	0.0296513	-0.847638	0.555694
ENSG00000111012	cytochrome P450, family 27, subfamily B, polypeptide 1 [Source:HGNC Symbol;Acc:2606]	CYP27B1	12	58156117	58162769	-1	0.00213961	0.0296792	-1.32536	0.39905
ENSG00000204323	small integral membrane protein 5 [Source:HGNC Symbol;Acc:40030]	SMIM5	17	73629514	73637484	1	0.00214221	0.0296945	-1.0204	0.492981
ENSG00000187051	ribosomal protein S19 binding protein 1 [Source:HGNC Symbol;Acc:28749]	RPS19BP1	22	39925098	39928860	-1	0.00214573	0.0297225	0.682176	1.60456
ENSG00000141569	tripartite motif containing 65 [Source:HGNC Symbol;Acc:27316]	TRIM65	17	73876416	73893084	-1	0.0021505	0.0297678	0.647254	1.56618
ENSG00000181019	NAD(P)H dehydrogenase, quinone 1 [Source:HGNC Symbol;Acc:2874]	NQO1	16	69740899	69760854	-1	0.00215701	0.0298297	1.57855	2.9867
ENSG00000005206	signal peptide peptidase like 2B [Source:HGNC Symbol;Acc:30627]	SPPL2B	19	2328614	2355099	1	0.00215798	0.0298297	-0.734499	0.601027
ENSG00000213983	adaptor-related protein complex 1, gamma 2 subunit [Source:HGNC Symbol;Acc:556]	AP1G2	14	24028774	24037279	-1	0.00216617	0.0298975	-0.646116	0.638998
ENSG00000189129	placenta-specific 9 [Source:HGNC Symbol;Acc:19255]	PLAC9	10	81891438	81905115	1	0.00216815	0.0298975	-1.6344	0.322105
ENSG00000236255		AC009404.2	2	118591513	118599234	1	0.00216571	0.0298975	-2.07226	0.237787
ENSG00000156475	protein phosphatase 2, regulatory subunit B, beta [Source:HGNC Symbol;Acc:9305]	PPP2R2B	5	145967936	146464347	-1	0.00216891	0.0298975	-2.38209	0.191831
ENSG00000082146	STE20-related kinase adaptor beta [Source:HGNC Symbol;Acc:13205]	STRADB	2	202252581	202345569	1	0.0021782	0.0300047	0.742602	1.67319
ENSG00000182199	serine hydroxymethyltransferase 2 (mitochondrial) [Source:HGNC Symbol;Acc:10852]	SHMT2	12	57623110	57628718	1	0.00218088	0.0300208	0.597144	1.51272
ENSG00000146070	phospholipase A2, group VII (platelet-activating factor acetylhydrolase, plasma) [Source:HGNC Symbol;Acc:9040]	PLA2G7	6	46671938	46703430	-1	0.00220151	0.0302532	2.59822	6.0554
ENSG00000178538	carbonic anhydrase VIII [Source:HGNC Symbol;Acc:1382]	CA8	8	61099906	61193971	-1	0.00220692	0.0302532	1.57027	2.9696
ENSG00000128805	Rho GTPase activating protein 22 [Source:HGNC Symbol;Acc:30320]	ARHGAP22	10	49654077	49864310	-1	0.00220342	0.0302532	0.86464	1.82089
ENSG00000125166	glutamic-oxaloacetic transaminase 2, mitochondrial [Source:HGNC Symbol;Acc:4433]	GOT2	16	58741035	58768261	-1	0.00220613	0.0302532	0.605855	1.52188
ENSG00000254509		RP11-677M14.6	11	124661124	124661556	1	0.00220459	0.0302532	-1.59091	0.331963
ENSG00000171786	nescient helix loop helix 1 [Source:HGNC Symbol;Acc:7817]	NHLH1	1	160336857	160342638	1	0.00220465	0.0302532	-1.83941	0.279436
ENSG00000137547	mitochondrial ribosomal protein L15 [Source:HGNC Symbol;Acc:14054]	MRPL15	8	55047770	55060461	1	0.00221771	0.0303801	0.702172	1.62695
ENSG00000134744	zinc finger, CCHC domain containing 11 [Source:HGNC Symbol;Acc:28981]	ZCCHC11	1	52873954	53019159	-1	0.00221966	0.030386	-0.584821	0.666732
ENSG00000108405	purinergic receptor P2X, ligand-gated ion channel, 1 [Source:HGNC Symbol;Acc:8533]	P2RX1	17	3799886	3819794	-1	0.00222905	0.0304934	-0.638663	0.642308
ENSG00000156427	fibroblast growth factor 18 [Source:HGNC Symbol;Acc:3674]	FGF18	5	170846660	170884627	1	0.00223195	0.0305121	-1.77918	0.29135
ENSG00000176014	tubulin, beta 6 class V [Source:HGNC Symbol;Acc:20776]	TUBB6	18	12307668	12344319	1	0.0022475	0.0307035	-1.16017	0.447459
ENSG00000211890	immunoglobulin heavy constant alpha 2 (A2m marker) [Source:HGNC Symbol;Acc:5479]	IGHA2	14	106053226	106054732	-1	0.0022524	0.0307111	2.38282	5.21554
ENSG00000244005	NFS1 cysteine desulfurase [Source:HGNC Symbol;Acc:15910]	NFS1	20	34255977	34287281	-1	0.00225186	0.0307111	0.73604	1.6656
ENSG00000156990	RNA pseudouridylate synthase domain containing 3 [Source:HGNC Symbol;Acc:28437]	RPUSD3	3	9879533	9886286	-1	0.00225271	0.0307111	0.659165	1.57917
ENSG00000168078	PDZ binding kinase [Source:HGNC Symbol;Acc:18282]	PBK	8	27667137	27695612	-1	0.00225435	0.0307124	1.43363	2.70125
ENSG00000099139	proprotein convertase subtilisin/kexin type 5 [Source:HGNC Symbol;Acc:8747]	PCSK5	9	78505560	78977255	1	0.00225898	0.0307544	-1.13323	0.455895
ENSG00000163378	EGF domain-specific O-linked N-acetylglucosamine (GlcNAc) transferase [Source:HGNC Symbol;Acc:28526]	EOGT	3	69024365	69063112	-1	0.0022718	0.0309077	-0.699972	0.615584
ENSG00000134827	transcobalamin I (vitamin B12 binding protein, R binder family) [Source:HGNC Symbol;Acc:11652]	TCN1	11	59620273	59634048	-1	0.00227483	0.0309277	3.50369	11.3427
ENSG00000237522	non-POU domain containing, octamer-binding pseudogene 2 [Source:HGNC Symbol;Acc:42032]	NONOP2	2	61163954	61165184	-1	0.00227717	0.0309383	-1.23595	0.424564
ENSG00000133048	chitinase 3-like 1 (cartilage glycoprotein-39) [Source:HGNC Symbol;Acc:1932]	CHI3L1	1	203148059	203155877	-1	0.00229336	0.031052	3.13638	8.79312
ENSG00000241294	immunoglobulin kappa variable 2-24 [Source:HGNC Symbol;Acc:5781]	IGKV2-24	2	89475812	89476644	-1	0.00228889	0.031052	2.99128	7.95181
ENSG00000234338		RP11-797H7.1	7	64295658	64297260	-1	0.00229296	0.031052	1.97824	3.94011
ENSG00000182134	tudor and KH domain containing [Source:HGNC Symbol;Acc:11713]	TDRKH	1	151742583	151763892	-1	0.00229272	0.031052	1.03029	2.04244
ENSG00000177283	frizzled family receptor 8 [Source:HGNC Symbol;Acc:4046]	FZD8	10	35927177	35930362	-1	0.00229221	0.031052	-1.74936	0.297433
ENSG00000057252	sterol O-acyltransferase 1 [Source:HGNC Symbol;Acc:11177]	SOAT1	1	179262925	179327815	1	0.0023024	0.0311318	-0.635383	0.64377
ENSG00000130449	zinc finger, SWIM-type containing 6 [Source:HGNC Symbol;Acc:29316]	ZSWIM6	5	60628100	60841997	1	0.00230202	0.0311318	-0.884765	0.541576
ENSG00000100591	AHA1, activator of heat shock 90kDa protein ATPase homolog 1 (yeast) [Source:HGNC Symbol;Acc:1189]	AHSA1	14	77924213	77935817	1	0.00231462	0.0312758	0.587909	1.50307
ENSG00000236081		AC074389.9	7	1778266	1781927	-1	0.00231664	0.0312818	2.32467	5.00952
ENSG00000234964	fatty acid binding protein 5 pseudogene 7 [Source:HGNC Symbol;Acc:31070]	FABP5P7	11	59548786	59549195	-1	0.00232254	0.0313188	0.947457	1.92847
ENSG00000141084	RAN binding protein 10 [Source:HGNC Symbol;Acc:29285]	RANBP10	16	67757005	67840555	-1	0.00232155	0.0313188	0.595995	1.51151
ENSG00000160781	progestin and adipoQ receptor family member VI [Source:HGNC Symbol;Acc:30132]	PAQR6	1	156213206	156217881	-1	0.00233001	0.0313982	-1.02448	0.491589
ENSG00000137941	tubulin tyrosine ligase-like family, member 7 [Source:HGNC Symbol;Acc:26242]	TTLL7	1	84330711	84464833	-1	0.00233288	0.0314155	-1.34553	0.393509
ENSG00000115163	centromere protein A [Source:HGNC Symbol;Acc:1851]	CENPA	2	26987157	27023935	1	0.00234117	0.0315057	0.975955	1.96694
ENSG00000260279		AC137932.5	16	89363916	89364724	1	0.00235241	0.0316355	-1.02629	0.490972
ENSG00000187566	NHL repeat containing E3 ubiquitin protein ligase 1 [Source:HGNC Symbol;Acc:21576]	NHLRC1	6	18120718	18122851	-1	0.00235962	0.0316895	1.40673	2.65136
ENSG00000153922	chromodomain helicase DNA binding protein 1 [Source:HGNC Symbol;Acc:1915]	CHD1	5	98190908	98262240	-1	0.00235842	0.0316895	-0.836812	0.559879
ENSG00000167112	TruB pseudouridine (psi) synthase family member 2 [Source:HGNC Symbol;Acc:17170]	TRUB2	9	131071382	131085021	-1	0.00237392	0.0318385	0.608764	1.52495
ENSG00000188206	HNRNPU antisense RNA 1 [Source:HGNC Symbol;Acc:27651]	HNRNPU-AS1	1	245003940	245018799	-1	0.00237287	0.0318385	-1.09195	0.469128
ENSG00000100122	crystallin, beta B1 [Source:HGNC Symbol;Acc:2397]	CRYBB1	22	26995242	27014052	-1	0.00240074	0.0319483	2.08366	4.23883
ENSG00000162739	SLAM family member 6 [Source:HGNC Symbol;Acc:21392]	SLAMF6	1	160454820	160493052	-1	0.00240144	0.0319483	1.4627	2.75625
ENSG00000002549	leucine aminopeptidase 3 [Source:HGNC Symbol;Acc:18449]	LAP3	4	17578815	17609595	1	0.00238868	0.0319483	0.760852	1.69449
ENSG00000119801	yippee-like 5 (Drosophila) [Source:HGNC Symbol;Acc:18329]	YPEL5	2	30369807	30383399	1	0.00240098	0.0319483	-0.75381	0.593035
ENSG00000132326	period circadian clock 2 [Source:HGNC Symbol;Acc:8846]	PER2	2	239152679	239198743	-1	0.00239172	0.0319483	-0.768892	0.586868
ENSG00000116044	nuclear factor, erythroid 2-like 2 [Source:HGNC Symbol;Acc:7782]	NFE2L2	2	178092323	178257425	-1	0.00240085	0.0319483	-0.921074	0.528116
ENSG00000182324	potassium inwardly-rectifying channel, subfamily J, member 14 [Source:HGNC Symbol;Acc:6260]	KCNJ14	19	48958766	48969367	1	0.0023947	0.0319483	-0.945547	0.519233
ENSG00000091592	NLR family, pyrin domain containing 1 [Source:HGNC Symbol;Acc:14374]	NLRP1	17	5402747	5522744	-1	0.00238611	0.0319483	-0.98456	0.50538
ENSG00000132563	receptor accessory protein 2 [Source:HGNC Symbol;Acc:17975]	REEP2	5	137774706	137782658	1	0.00238714	0.0319483	-1.24335	0.42239
ENSG00000235369	ribosomal protein L36a pseudogene 15 [Source:HGNC Symbol;Acc:36648]	RPL36AP15	2	48024965	48025230	-1	0.00239449	0.0319483	-1.4509	0.365793
ENSG00000233268		RP11-558F24.2	1	9720886	9722684	-1	0.00238894	0.0319483	-2.10003	0.233253
ENSG00000136546	sodium channel, voltage-gated, type VII, alpha subunit [Source:HGNC Symbol;Acc:10594]	SCN7A	2	167260083	167350757	-1	0.00239901	0.0319483	-2.50542	0.176114
ENSG00000211611	immunoglobulin kappa variable 6-21 (non-functional) [Source:HGNC Symbol;Acc:5836]	IGKV6-21	2	89459235	89459850	-1	0.00240777	0.0320111	4.20009	18.3803
ENSG00000167130	dolichyldiphosphatase 1 [Source:HGNC Symbol;Acc:29565]	DOLPP1	9	131843379	131852717	1	0.00241143	0.0320194	0.708764	1.6344
ENSG00000134759	elongator acetyltransferase complex subunit 2 [Source:HGNC Symbol;Acc:18248]	ELP2	18	33709407	33757909	1	0.00241162	0.0320194	-0.524652	0.695127
ENSG00000163576	EF-hand domain family, member B [Source:HGNC Symbol;Acc:26330]	EFHB	3	19920964	19988517	-1	0.00241753	0.0320594	2.35271	5.10782
ENSG00000126217	MCF.2 cell line derived transforming sequence-like [Source:HGNC Symbol;Acc:14576]	MCF2L	13	113548692	113754053	1	0.00241941	0.0320594	-1.25513	0.418954
ENSG00000257086		RP11-783K16.13	11	64014411	64016966	-1	0.00241949	0.0320594	-1.62029	0.325269
ENSG00000235169	small integral membrane protein 1 (Vel blood group) [Source:HGNC Symbol;Acc:44204]	SMIM1	1	3689352	3692546	1	0.0024271	0.0321174	1.4489	2.73
ENSG00000241217	RNA, 7SL, cytoplasmic 809, pseudogene [Source:HGNC Symbol;Acc:46825]	RN7SL809P	12	57064236	57064530	-1	0.00242667	0.0321174	-1.46766	0.361569
ENSG00000233844	KCNQ5 intronic transcript 1 (non-protein coding) [Source:HGNC Symbol;Acc:41354]	KCNQ5-IT1	6	73340223	73388282	1	0.00243153	0.0321545	1.78524	3.44675
ENSG00000262098		CTD-2561B21.10	17	78997345	78999303	-1	0.00244796	0.0323502	-2.41061	0.188076
ENSG00000063438	aryl-hydrocarbon receptor repressor [Source:HGNC Symbol;Acc:346]	AHRR	5	304291	438406	1	0.00245347	0.0324015	-2.00824	0.248577
ENSG00000121060	tripartite motif containing 25 [Source:HGNC Symbol;Acc:12932]	TRIM25	17	54965270	54991399	-1	0.00245999	0.0324443	0.581009	1.4959
ENSG00000106078	cordon-bleu WH2 repeat protein [Source:HGNC Symbol;Acc:22199]	COBL	7	51083909	51384515	-1	0.00245939	0.0324443	-2.02244	0.246141
ENSG00000111843	transmembrane protein 14C [Source:HGNC Symbol;Acc:20952]	TMEM14C	6	10723148	10731362	1	0.00247014	0.0325379	0.740512	1.67077
ENSG00000129422	microtubule associated tumor suppressor 1 [Source:HGNC Symbol;Acc:29789]	MTUS1	8	17501304	17658426	-1	0.00247036	0.0325379	-1.51475	0.349956
ENSG00000142168	superoxide dismutase 1, soluble [Source:HGNC Symbol;Acc:11179]	SOD1	21	33031935	33041244	1	0.00247422	0.0325671	0.638541	1.55675
ENSG00000143067	zinc finger protein 697 [Source:HGNC Symbol;Acc:32034]	ZNF697	1	120162045	120190396	-1	0.00247906	0.0326092	-1.17572	0.442664
ENSG00000162636	family with sequence similarity 102, member B [Source:HGNC Symbol;Acc:27637]	FAM102B	1	109102711	109187522	1	0.00249605	0.0328109	-0.840026	0.558634
ENSG00000167207	nucleotide-binding oligomerization domain containing 2 [Source:HGNC Symbol;Acc:5331]	NOD2	16	50727514	50766988	1	0.00249789	0.0328134	-1.2773	0.412567
ENSG00000143627	pyruvate kinase, liver and RBC [Source:HGNC Symbol;Acc:9020]	PKLR	1	155259630	155271225	-1	0.00253183	0.0332371	1.83263	3.56185
ENSG00000258727		RP11-66N24.3	14	24030306	24037282	1	0.002536	0.0332699	-1.21565	0.430579
ENSG00000103534	transmembrane channel-like 5 [Source:HGNC Symbol;Acc:22999]	TMC5	16	19421818	19510435	1	0.00253826	0.0332776	2.24657	4.74553
ENSG00000136521	NADH dehydrogenase (ubiquinone) 1 beta subcomplex, 5, 16kDa [Source:HGNC Symbol;Acc:7700]	NDUFB5	3	179322478	179345435	1	0.00254521	0.0333357	0.657533	1.57738
ENSG00000114805	phospholipase C, eta 1 [Source:HGNC Symbol;Acc:29185]	PLCH1	3	155093369	155462856	-1	0.00254606	0.0333357	-1.3145	0.402065
ENSG00000138735	phosphodiesterase 5A, cGMP-specific [Source:HGNC Symbol;Acc:8784]	PDE5A	4	120415550	120550146	-1	0.00254885	0.0333502	1.17256	2.25411
ENSG00000118922	Kruppel-like factor 12 [Source:HGNC Symbol;Acc:6346]	KLF12	13	74260226	74708394	-1	0.00256052	0.0334809	-0.788496	0.578947
ENSG00000128311	thiosulfate sulfurtransferase (rhodanese) [Source:HGNC Symbol;Acc:12388]	TST	22	37406900	37415681	-1	0.00256238	0.0334831	0.92473	1.89833
ENSG00000143384	myeloid cell leukemia sequence 1 (BCL2-related) [Source:HGNC Symbol;Acc:6943]	MCL1	1	150547032	150552066	-1	0.00256971	0.0335568	-1.00152	0.499475
ENSG00000106852	LIM homeobox 6 [Source:HGNC Symbol;Acc:21735]	LHX6	9	124964856	124991905	-1	0.00257357	0.0335851	1.61514	3.06341
ENSG00000169255	beta-1,3-N-acetylgalactosaminyltransferase 1 (globoside blood group) [Source:HGNC Symbol;Acc:918]	B3GALNT1	3	160801671	160823172	-1	0.0025848	0.0337095	0.886859	1.84915
ENSG00000090674	mucolipin 1 [Source:HGNC Symbol;Acc:13356]	MCOLN1	19	7587512	7598895	1	0.00259038	0.0337132	1.86268	3.63682
ENSG00000131462	tubulin, gamma 1 [Source:HGNC Symbol;Acc:12417]	TUBG1	17	40761694	40767252	1	0.00259188	0.0337132	0.810828	1.75422
ENSG00000264112		RP11-159D12.2	17	56066400	56072211	-1	0.00258733	0.0337132	-0.770951	0.586031
ENSG00000197599	coiled-coil domain containing 154 [Source:HGNC Symbol;Acc:34454]	CCDC154	16	1484384	1494557	-1	0.00258928	0.0337132	-1.28777	0.409584
ENSG00000142102	ATH1, acid trehalase-like 1 (yeast) [Source:HGNC Symbol;Acc:26210]	ATHL1	11	289135	296107	1	0.00260374	0.0338452	-0.912547	0.531246
ENSG00000093217	xylulokinase homolog (H. influenzae) [Source:HGNC Symbol;Acc:12839]	XYLB	3	38388251	38462839	1	0.0026085	0.0338849	0.947281	1.92823
ENSG00000177685	EF-hand calcium binding domain 4A [Source:HGNC Symbol;Acc:28703]	EFCAB4A	11	826144	831991	1	0.0026153	0.033951	-1.05398	0.481638
ENSG00000104228	tripartite motif containing 35 [Source:HGNC Symbol;Acc:16285]	TRIM35	8	27142404	27168836	-1	0.00261824	0.0339669	0.665735	1.58638
ENSG00000136842	tropomodulin 1 [Source:HGNC Symbol;Acc:11871]	TMOD1	9	100263462	100364030	1	0.00262522	0.0339686	1.46376	2.75826
ENSG00000100889	phosphoenolpyruvate carboxykinase 2 (mitochondrial) [Source:HGNC Symbol;Acc:8725]	PCK2	14	24563262	24579807	1	0.00262453	0.0339686	0.676844	1.59864
ENSG00000156697	UTP14, U3 small nucleolar ribonucleoprotein, homolog A (yeast) [Source:HGNC Symbol;Acc:10665]	UTP14A	X	129040097	129063737	1	0.00262378	0.0339686	0.633093	1.55089
ENSG00000128833	myosin VC [Source:HGNC Symbol;Acc:7604]	MYO5C	15	52484519	52587995	-1	0.00262404	0.0339686	-1.00394	0.498638
ENSG00000124875	chemokine (C-X-C motif) ligand 6 [Source:HGNC Symbol;Acc:10643]	CXCL6	4	74702214	74714781	1	0.0026333	0.034051	-2.87274	0.136527
ENSG00000169607	cytoskeleton associated protein 2-like [Source:HGNC Symbol;Acc:26877]	CKAP2L	2	113493930	113522254	-1	0.0026399	0.034114	0.848776	1.80097
ENSG00000125810	CD93 molecule [Source:HGNC Symbol;Acc:15855]	CD93	20	23059986	23066977	-1	0.00264722	0.0341641	-1.19708	0.436156
ENSG00000157343	armadillo repeat containing 12 [Source:HGNC Symbol;Acc:21099]	ARMC12	6	35704809	35716856	1	0.00264672	0.0341641	-1.2934	0.407989
ENSG00000167074	thyrotrophic embryonic factor [Source:HGNC Symbol;Acc:11722]	TEF	22	41763337	41795330	1	0.00265166	0.0341769	1.13974	2.20341
ENSG00000133874	ring finger protein 122 [Source:HGNC Symbol;Acc:21147]	RNF122	8	33405273	33424643	-1	0.00265043	0.0341769	-0.890751	0.539333
ENSG00000263126		CTC-479C5.10	16	67916364	67920270	1	0.00266517	0.0343287	-1.84991	0.27741
ENSG00000177807	potassium inwardly-rectifying channel, subfamily J, member 10 [Source:HGNC Symbol;Acc:6256]	KCNJ10	1	160007257	160040038	-1	0.00268053	0.0344476	3.19273	9.14339
ENSG00000143158	mitochondrial pyruvate carrier 2 [Source:HGNC Symbol;Acc:24515]	MPC2	1	167885967	167906278	-1	0.00268134	0.0344476	0.763419	1.69751
ENSG00000139668	WD repeat and FYVE domain containing 2 [Source:HGNC Symbol;Acc:20482]	WDFY2	13	52158644	52336171	1	0.00267898	0.0344476	-0.574898	0.671334
ENSG00000109787	Kruppel-like factor 3 (basic) [Source:HGNC Symbol;Acc:16516]	KLF3	4	38665817	38702663	1	0.0026795	0.0344476	-0.921512	0.527955
ENSG00000215784	family with sequence similarity 72, member D [Source:HGNC Symbol;Acc:33593]	FAM72D	1	143896452	143913143	-1	0.00268883	0.0344991	1.32136	2.49901
ENSG00000156795	WDYHV motif containing 1 [Source:HGNC Symbol;Acc:25490]	WDYHV1	8	124428965	124479470	1	0.00268808	0.0344991	0.849532	1.80192
ENSG00000180767	carbohydrate (chondroitin 4) sulfotransferase 13 [Source:HGNC Symbol;Acc:21755]	CHST13	3	126243126	126262134	1	0.00269202	0.0345178	0.999606	1.99945
ENSG00000168004	HRAS-like suppressor family, member 5 [Source:HGNC Symbol;Acc:24978]	HRASLS5	11	63228876	63258666	-1	0.00270197	0.0346229	-2.26972	0.20737
ENSG00000266017	microRNA 4477a [Source:HGNC Symbol;Acc:41859]	MIR4477A	9	68415308	68415388	1	0.00270534	0.0346362	-1.47028	0.360913
ENSG00000223060	Y RNA [Source:RFAM;Acc:RF00019]	Y_RNA	19	56616785	56616879	1	0.0027065	0.0346362	-1.92511	0.26332
ENSG00000229786	small nuclear ribonucleoprotein polypeptide F pseudogene 2 [Source:HGNC Symbol;Acc:39665]	SNRPFP2	1	26213851	26214101	1	0.00272089	0.034798	-1.57026	0.336747
ENSG00000173705	sushi domain containing 5 [Source:HGNC Symbol;Acc:29061]	SUSD5	3	33191537	33260707	-1	0.00272527	0.0348161	1.81422	3.51668
ENSG00000149926	family with sequence similarity 57, member B [Source:HGNC Symbol;Acc:25295]	FAM57B	16	30035748	30064299	-1	0.00272582	0.0348161	-1.32568	0.398961
ENSG00000175538	potassium voltage-gated channel, Isk-related family, member 3 [Source:HGNC Symbol;Acc:6243]	KCNE3	11	74165886	74178774	-1	0.00274364	0.0349761	1.22886	2.34382
ENSG00000233041	proline/histidine/glycine-rich 1 [Source:HGNC Symbol;Acc:37226]	PHGR1	15	40643234	40648635	1	0.00274248	0.0349761	-1.8702	0.273535
ENSG00000266347		AC068641.1	12	89986604	89986704	1	0.00274233	0.0349761	-2.20516	0.21686
ENSG00000154258	ATP-binding cassette, sub-family A (ABC1), member 9 [Source:HGNC Symbol;Acc:39]	ABCA9	17	66970629	67057205	-1	0.00275053	0.0350415	-1.81865	0.283487
ENSG00000136235	glycoprotein (transmembrane) nmb [Source:HGNC Symbol;Acc:4462]	GPNMB	7	23275586	23314727	1	0.0027554	0.035081	2.67157	6.37123
ENSG00000113645	WW and C2 domain containing 1 [Source:HGNC Symbol;Acc:29435]	WWC1	5	167718656	167899308	1	0.00275992	0.0351159	1.62115	3.07621
ENSG00000124615	molybdenum cofactor synthesis 1 [Source:HGNC Symbol;Acc:7190]	MOCS1	6	39867354	39902290	-1	0.00276746	0.0351442	1.65974	3.15959
ENSG00000164938	tumor protein p53 inducible nuclear protein 1 [Source:HGNC Symbol;Acc:18022]	TP53INP1	8	95938200	95961639	-1	0.00276657	0.0351442	-1.15157	0.450135
ENSG00000188042	ADP-ribosylation factor-like 4C [Source:HGNC Symbol;Acc:698]	ARL4C	2	235401685	235405697	-1	0.00276401	0.0351442	-1.24649	0.421471
ENSG00000167615	leukocyte receptor cluster (LRC) member 8 [Source:HGNC Symbol;Acc:15500]	LENG8	19	54960065	54973217	1	0.00278096	0.035245	-0.680809	0.623815
ENSG00000112893	mannosidase, alpha, class 2A, member 1 [Source:HGNC Symbol;Acc:6824]	MAN2A1	5	109025067	109205326	1	0.0027825	0.035245	-0.782026	0.581549
ENSG00000246922	ubiquitin associated protein 1-like [Source:HGNC Symbol;Acc:40028]	UBAP1L	15	65385338	65407535	-1	0.00277759	0.035245	-0.824277	0.564765
ENSG00000111319	sodium channel, non-voltage-gated 1 alpha subunit [Source:HGNC Symbol;Acc:10599]	SCNN1A	12	6456009	6486896	-1	0.00278236	0.035245	-1.50121	0.353257
ENSG00000247765		RP11-32B5.7	15	21941147	21968151	-1	0.00280488	0.0355058	-1.75427	0.296424
ENSG00000238084		RP3-469D22.1	1	25725203	25725771	1	0.00281807	0.0356501	0.88934	1.85233
ENSG00000137819	progestin and adipoQ receptor family member V [Source:HGNC Symbol;Acc:29645]	PAQR5	15	69591286	69700119	1	0.00282781	0.0357505	1.95505	3.8773
ENSG00000152818	utrophin [Source:HGNC Symbol;Acc:12635]	UTRN	6	144606837	145174170	1	0.00283216	0.0357599	-0.763825	0.588933
ENSG00000178922	hydroxypyruvate isomerase (putative) [Source:HGNC Symbol;Acc:26948]	HYI	1	43916824	43919660	-1	0.0028317	0.0357599	-0.809348	0.57064
ENSG00000171368	tubulin polymerization promoting protein [Source:HGNC Symbol;Acc:24164]	TPPP	5	660883	693510	-1	0.00283434	0.0357639	-1.47275	0.360295
ENSG00000245598	DACT3 antisense RNA 1 [Source:HGNC Symbol;Acc:44120]	DACT3-AS1	19	47163621	47180704	1	0.00283608	0.0357639	-1.72759	0.301956
ENSG00000159111	mitochondrial ribosomal protein L10 [Source:HGNC Symbol;Acc:14055]	MRPL10	17	45900638	45908900	-1	0.00284273	0.0358249	0.613579	1.53005
ENSG00000107281	neural proliferation, differentiation and control, 1 [Source:HGNC Symbol;Acc:7899]	NPDC1	9	139933922	139940655	-1	0.00287028	0.0361492	-0.841314	0.558135
ENSG00000105879	Cbl proto-oncogene-like 1, E3 ubiquitin protein ligase [Source:HGNC Symbol;Acc:21225]	CBLL1	7	107384142	107402112	1	0.00288053	0.036241	0.843148	1.79396
ENSG00000099814	centrosomal protein 170B [Source:HGNC Symbol;Acc:20362]	CEP170B	14	105331617	105363107	1	0.00288123	0.036241	-1.29588	0.407287
ENSG00000131097	HIG1 hypoxia inducible domain family, member 1B [Source:HGNC Symbol;Acc:24318]	HIGD1B	17	42923721	42927848	1	0.00288528	0.0362689	-1.27416	0.413466
ENSG00000072195	SPEG complex locus [Source:HGNC Symbol;Acc:16901]	SPEG	2	220299568	220363009	1	0.00289105	0.0362955	-1.40511	0.377588
ENSG00000214456	perilipin 5 [Source:HGNC Symbol;Acc:33196]	PLIN5	19	4522543	4535236	-1	0.00288956	0.0362955	-1.64477	0.319798
NA	NA	NA	NA	NA	NA	NA	0.00289733	0.0363513	1.61472	3.06253
ENSG00000145730	peptidylglycine alpha-amidating monooxygenase [Source:HGNC Symbol;Acc:8596]	PAM	5	102089685	102366809	1	0.0028995	0.0363555	-0.784142	0.580697
ENSG00000138382	methyltransferase like 5 [Source:HGNC Symbol;Acc:25006]	METTL5	2	170666591	170681441	-1	0.00291186	0.0364875	0.645302	1.56407
ENSG00000079308	tensin 1 [Source:HGNC Symbol;Acc:11973]	TNS1	2	218664512	218867718	-1	0.00291438	0.036496	0.695488	1.61943
ENSG00000172336	processing of precursor 7, ribonuclease P/MRP subunit (S. cerevisiae) [Source:HGNC Symbol;Acc:19949]	POP7	7	100303676	100305118	1	0.0029184	0.0365233	0.74887	1.68048
ENSG00000182224	cytochrome b5 domain containing 1 [Source:HGNC Symbol;Acc:26516]	CYB5D1	17	7761064	7765600	1	0.00293045	0.036651	-0.821751	0.565755
ENSG00000239353		RP11-492E3.51	9	132264269	132275965	1	0.00293706	0.0367105	-1.80006	0.287163
ENSG00000131979	GTP cyclohydrolase 1 [Source:HGNC Symbol;Acc:4193]	GCH1	14	55308726	55369570	-1	0.00294666	0.0368073	-1.1133	0.462235
ENSG00000198720	ankyrin repeat domain 13B [Source:HGNC Symbol;Acc:26363]	ANKRD13B	17	27916787	27941779	1	0.00295537	0.0368696	-0.72174	0.606366
ENSG00000253372		RP11-44N11.1	8	123819985	123828756	1	0.00295406	0.0368696	-1.97306	0.254712
ENSG00000126088	uroporphyrinogen decarboxylase [Source:HGNC Symbol;Acc:12591]	UROD	1	45477819	45481247	1	0.00296796	0.036957	0.747841	1.67928
ENSG00000148296	surfeit 6 [Source:HGNC Symbol;Acc:11478]	SURF6	9	136197552	136203235	-1	0.00296663	0.036957	0.635385	1.55335
ENSG00000222248	RNA, 5S ribosomal pseudogene 201 [Source:HGNC Symbol;Acc:43101]	RNA5SP201	6	3088920	3089043	-1	0.00296774	0.036957	-1.48903	0.356253
ENSG00000121716	paired immunoglobin-like type 2 receptor beta [Source:HGNC Symbol;Acc:18297]	PILRB	7	99933737	99965356	1	0.00298914	0.0371043	-0.602089	0.658799
ENSG00000134324	lipin 1 [Source:HGNC Symbol;Acc:13345]	LPIN1	2	11817721	11967535	1	0.00298827	0.0371043	-0.713947	0.60965
ENSG00000261324		RP11-174G6.5	12	14915438	14920865	-1	0.00298362	0.0371043	-1.14091	0.453474
ENSG00000225779		RP4-603I14.3	1	46836258	46836627	1	0.0029853	0.0371043	-2.41235	0.18785
ENSG00000122043	long intergenic non-protein coding RNA 544 [Source:HGNC Symbol;Acc:43679]	LINC00544	13	30510042	30524625	1	0.00298735	0.0371043	-2.97367	0.127302
ENSG00000131650	kringle containing transmembrane protein 2 [Source:HGNC Symbol;Acc:18797]	KREMEN2	16	3013945	3018384	1	0.00300203	0.0372409	-1.3724	0.386249
ENSG00000071794	helicase-like transcription factor [Source:HGNC Symbol;Acc:11099]	HLTF	3	148747914	148804341	-1	0.00300602	0.0372439	0.85525	1.80907
ENSG00000234880	long intergenic non-protein coding RNA 163 [Source:HGNC Symbol;Acc:33165]	LINC00163	21	46409779	46414001	-1	0.00300599	0.0372439	-2.75549	0.148087
ENSG00000092068	solute carrier family 7 (amino acid transporter light chain, L system), member 8 [Source:HGNC Symbol;Acc:11066]	SLC7A8	14	23594504	23652883	-1	0.00301862	0.0373766	1.75252	3.36946
ENSG00000197620	chromosome X open reading frame 40A [Source:HGNC Symbol;Acc:28089]	CXorf40A	X	148621900	148632055	1	0.00302051	0.0373768	-0.87704	0.544483
ENSG00000020181	G protein-coupled receptor 124 [Source:HGNC Symbol;Acc:17849]	GPR124	8	37641709	37702414	1	0.00302421	0.0373991	-1.22562	0.427613
ENSG00000257621		RP11-349A22.5	14	58732083	58764852	-1	0.00302966	0.0374432	-0.598068	0.660638
ENSG00000164398	acyl-CoA synthetase long-chain family member 6 [Source:HGNC Symbol;Acc:16496]	ACSL6	5	131142683	131347936	-1	0.00303405	0.0374508	2.30499	4.94163
ENSG00000163154	tumor necrosis factor, alpha-induced protein 8-like 2 [Source:HGNC Symbol;Acc:26277]	TNFAIP8L2	1	151129105	151132225	1	0.0030326	0.0374508	1.33202	2.51754
ENSG00000126934	mitogen-activated protein kinase kinase 2 [Source:HGNC Symbol;Acc:6842]	MAP2K2	19	4090319	4124126	-1	0.00303664	0.0374595	0.633281	1.55109
ENSG00000128944	kinetochore-localized astrin/SPAG5 binding protein [Source:HGNC Symbol;Acc:30767]	KNSTRN	15	40674922	40686447	1	0.00304155	0.0374967	0.808349	1.75121
ENSG00000255585		RP11-188C12.2	9	140682117	140683139	-1	0.0030551	0.0376403	-1.5029	0.352843
ENSG00000005889	zinc finger protein, X-linked [Source:HGNC Symbol;Acc:12869]	ZFX	X	24167290	24234372	1	0.00305886	0.0376633	-0.654795	0.635166
ENSG00000213901	solute carrier family 23, member 3 [Source:HGNC Symbol;Acc:20601]	SLC23A3	2	219940051	220035549	-1	0.00306114	0.037668	-1.56629	0.337676
ENSG00000114841	dynein, axonemal, heavy chain 1 [Source:HGNC Symbol;Acc:2940]	DNAH1	3	52350335	52434507	1	0.00307467	0.0377642	-0.711022	0.610887
ENSG00000260671		RP11-278A23.2	16	87773369	87781312	-1	0.00307286	0.0377642	-1.56752	0.337388
ENSG00000250696		RP11-704M14.1	4	70047818	70082484	1	0.00307248	0.0377642	-1.86261	0.274979
ENSG00000259845	hect domain and RLD 2 pseudogene 10 [Source:HGNC Symbol;Acc:39056]	HERC2P10	15	31107474	31136356	1	0.00308096	0.0378076	1.46445	2.75958
ENSG00000196387	zinc finger protein 140 [Source:HGNC Symbol;Acc:12925]	ZNF140	12	133656424	133684130	1	0.00308202	0.0378076	-0.922046	0.52776
ENSG00000108021	family with sequence similarity 208, member B [Source:HGNC Symbol;Acc:23484]	FAM208B	10	5726801	5805703	1	0.00309158	0.0379014	-0.636072	0.643462
ENSG00000164120	hydroxyprostaglandin dehydrogenase 15-(NAD) [Source:HGNC Symbol;Acc:5154]	HPGD	4	175411328	175444305	-1	0.00309424	0.0379107	-1.25833	0.418027
ENSG00000135148	TRAF-type zinc finger domain containing 1 [Source:HGNC Symbol;Acc:24808]	TRAFD1	12	112563305	112591407	1	0.00310833	0.0380597	0.612921	1.52935
ENSG00000126107	HECT domain containing E3 ubiquitin protein ligase 3 [Source:HGNC Symbol;Acc:26117]	HECTD3	1	45468212	45477001	-1	0.00312879	0.0382867	0.607693	1.52382
ENSG00000211648	immunoglobulin lambda variable 1-47 [Source:HGNC Symbol;Acc:5880]	IGLV1-47	22	22712087	22712608	1	0.00313784	0.0383265	3.1959	9.16352
ENSG00000112667	2'-deoxynucleoside 5'-phosphate N-hydrolase 1 [Source:HGNC Symbol;Acc:21218]	DNPH1	6	43193367	43197222	-1	0.00313625	0.0383265	0.73068	1.65942
ENSG00000115484	chaperonin containing TCP1, subunit 4 (delta) [Source:HGNC Symbol;Acc:1617]	CCT4	2	62095224	62115939	-1	0.00313536	0.0383265	0.581623	1.49653
ENSG00000106105	glycyl-tRNA synthetase [Source:HGNC Symbol;Acc:4162]	GARS	7	30634297	30673649	1	0.00315516	0.0385143	0.606414	1.52247
ENSG00000073417	phosphodiesterase 8A [Source:HGNC Symbol;Acc:8793]	PDE8A	15	85523671	85682376	1	0.00316207	0.0385749	-0.829671	0.562657
ENSG00000170962	platelet derived growth factor D [Source:HGNC Symbol;Acc:30620]	PDGFD	11	103777914	104035107	-1	0.00316453	0.0385811	-1.10845	0.463793
ENSG00000125772	glycerophosphocholine phosphodiesterase GDE1 homolog (S. cerevisiae) [Source:HGNC Symbol;Acc:26957]	GPCPD1	20	5525085	5591672	-1	0.003175	0.0386851	-0.555589	0.680379
ENSG00000087303	nidogen 2 (osteonidogen) [Source:HGNC Symbol;Acc:13389]	NID2	14	52471521	52535712	-1	0.00318387	0.0387694	-1.12424	0.458744
ENSG00000161996	WD repeat domain 90 [Source:HGNC Symbol;Acc:26960]	WDR90	16	699311	717833	1	0.00320194	0.0389655	-0.584261	0.666991
ENSG00000100558	pleckstrin 2 [Source:HGNC Symbol;Acc:19238]	PLEK2	14	67853700	67878917	-1	0.00320683	0.039001	2.37066	5.17178
ENSG00000184661	cell division cycle associated 2 [Source:HGNC Symbol;Acc:14623]	CDCA2	8	25316513	25365436	1	0.00320993	0.0390148	0.877118	1.8367
ENSG00000123131	peroxiredoxin 4 [Source:HGNC Symbol;Acc:17169]	PRDX4	X	23682379	23704516	1	0.00322908	0.0392236	0.679489	1.60157
ENSG00000111358	general transcription factor IIH, polypeptide 3, 34kDa [Source:HGNC Symbol;Acc:4657]	GTF2H3	12	124118375	124147153	1	0.00323195	0.0392344	0.639676	1.55798
ENSG00000112110	mitochondrial ribosomal protein L18 [Source:HGNC Symbol;Acc:14477]	MRPL18	6	160210844	160219468	1	0.00325064	0.0394176	0.576321	1.49104
ENSG00000114030	karyopherin alpha 1 (importin alpha 5) [Source:HGNC Symbol;Acc:6394]	KPNA1	3	122140796	122233792	-1	0.00325102	0.0394176	-0.563238	0.676782
ENSG00000147592	lactamase, beta 2 [Source:HGNC Symbol;Acc:18512]	LACTB2	8	71547553	71581409	-1	0.00325603	0.0394543	1.05437	2.07682
ENSG00000205763	retinitis pigmentosa 9 pseudogene [Source:HGNC Symbol;Acc:33969]	RP9P	7	32956427	32982788	-1	0.00327266	0.0396315	1.10006	2.14364
ENSG00000081320	serine/threonine kinase 17b [Source:HGNC Symbol;Acc:11396]	STK17B	2	196998290	197041227	-1	0.00327486	0.039634	-0.848989	0.555174
ENSG00000213891	ribosomal protein L3 pseudogene 6 [Source:HGNC Symbol;Acc:36395]	RPL3P6	5	60686495	60687698	-1	0.00328527	0.0397357	-2.1464	0.225875
ENSG00000151552	quinoid dihydropteridine reductase [Source:HGNC Symbol;Acc:9752]	QDPR	4	17461884	17513857	-1	0.00331024	0.0399878	0.619347	1.53618
ENSG00000115993	trafficking protein, kinesin binding 2 [Source:HGNC Symbol;Acc:13206]	TRAK2	2	202241930	202316302	-1	0.00331417	0.0399878	0.614185	1.53069
ENSG00000224460		RP11-439L18.2	6	143267184	143277835	-1	0.00331352	0.0399878	-1.82731	0.281789
ENSG00000167244	insulin-like growth factor 2 (somatomedin A) [Source:HGNC Symbol;Acc:5466]	IGF2	11	2150342	2170833	-1	0.00330987	0.0399878	-1.90145	0.267674
ENSG00000109381	E74-like factor 2 (ets domain transcription factor) [Source:HGNC Symbol;Acc:3317]	ELF2	4	139949266	140098372	-1	0.00332063	0.0400414	-0.610392	0.655019
ENSG00000073605	gasdermin B [Source:HGNC Symbol;Acc:23690]	GSDMB	17	38060848	38076107	-1	0.003335	0.0401902	-0.991853	0.502831
ENSG00000113742	cytoplasmic polyadenylation element binding protein 4 [Source:HGNC Symbol;Acc:21747]	CPEB4	5	173315283	173388979	1	0.0033405	0.040232	0.880431	1.84092
ENSG00000161202	dishevelled segment polarity protein 3 [Source:HGNC Symbol;Acc:3087]	DVL3	3	183873176	183891398	1	0.00334683	0.0402839	-0.50583	0.704255
ENSG00000185033	sema domain, immunoglobulin domain (Ig), transmembrane domain (TM) and short cytoplasmic domain, (semaphorin) 4B [Source:HGNC Symbol;Acc:10730]	SEMA4B	15	90703836	90772911	1	0.00336903	0.0405264	1.03014	2.04223
ENSG00000156831	non-SMC element 2, MMS21 homolog (S. cerevisiae) [Source:HGNC Symbol;Acc:26513]	NSMCE2	8	126103921	126379362	1	0.00338391	0.0406808	0.740025	1.6702
ENSG00000179604	CDC42 effector protein (Rho GTPase binding) 4 [Source:HGNC Symbol;Acc:17147]	CDC42EP4	17	71279763	71308314	-1	0.00339981	0.0408472	0.889876	1.85302
ENSG00000169071	receptor tyrosine kinase-like orphan receptor 2 [Source:HGNC Symbol;Acc:10257]	ROR2	9	94325373	94712444	-1	0.00340543	0.0408899	2.2579	4.78294
ENSG00000120457	potassium inwardly-rectifying channel, subfamily J, member 5 [Source:HGNC Symbol;Acc:6266]	KCNJ5	11	128761251	128790930	1	0.0034213	0.0410504	2.49866	5.6516
ENSG00000008869	HEAT repeat containing 5B [Source:HGNC Symbol;Acc:29273]	HEATR5B	2	37195526	37311485	-1	0.00342293	0.0410504	-0.571052	0.673126
ENSG00000232450		RP4-730K3.3	1	114241506	114242253	-1	0.00343795	0.0412055	-2.09201	0.234554
ENSG00000066027	protein phosphatase 2, regulatory subunit B', alpha [Source:HGNC Symbol;Acc:9309]	PPP2R5A	1	212458879	212535200	1	0.00344188	0.0412277	-0.590203	0.664249
ENSG00000196159	FAT atypical cadherin 4 [Source:HGNC Symbol;Acc:23109]	FAT4	4	126237554	126414087	1	0.00344796	0.0412756	-1.0957	0.46791
ENSG00000140948	zinc finger, CCHC domain containing 14 [Source:HGNC Symbol;Acc:24134]	ZCCHC14	16	87439852	87525651	-1	0.00345955	0.0413894	-0.691994	0.618998
ENSG00000116604	myocyte enhancer factor 2D [Source:HGNC Symbol;Acc:6997]	MEF2D	1	156433519	156470620	-1	0.00347841	0.0415899	-0.759468	0.590714
ENSG00000197563	phosphatidylinositol glycan anchor biosynthesis, class N [Source:HGNC Symbol;Acc:8967]	PIGN	18	59710800	59854351	-1	0.00348108	0.0415969	-0.614253	0.653268
ENSG00000101197	baculoviral IAP repeat containing 7 [Source:HGNC Symbol;Acc:13702]	BIRC7	20	61867235	61871859	1	0.00348901	0.0416664	2.51006	5.69644
ENSG00000119333	WD repeat domain 34 [Source:HGNC Symbol;Acc:28296]	WDR34	9	131395940	131419066	-1	0.00350513	0.0418338	-0.682325	0.62316
ENSG00000160862	alpha-2-glycoprotein 1, zinc-binding [Source:HGNC Symbol;Acc:910]	AZGP1	7	99564343	99573780	-1	0.00350729	0.0418344	2.88765	7.40065
ENSG00000033867	solute carrier family 4, sodium bicarbonate cotransporter, member 7 [Source:HGNC Symbol;Acc:11033]	SLC4A7	3	27414214	27525911	-1	0.00351298	0.041877	-0.774157	0.58473
ENSG00000133247	suppressor of variegation 4-20 homolog 2 (Drosophila) [Source:HGNC Symbol;Acc:28405]	SUV420H2	19	55851221	55859488	1	0.00352247	0.041965	-0.803635	0.572904
ENSG00000081760	acetoacetyl-CoA synthetase [Source:HGNC Symbol;Acc:21298]	AACS	12	125549925	125627873	1	0.00352539	0.0419746	-0.683953	0.622458
ENSG00000259188		CTD-2647E9.3	15	50171801	50175722	1	0.00353593	0.0420748	-1.78852	0.289469
ENSG00000140406	mesoderm development candidate 1 [Source:HGNC Symbol;Acc:13519]	MESDC1	15	81293295	81296342	1	0.00353914	0.0420877	-0.755366	0.592396
ENSG00000231298	long intergenic non-protein coding RNA 704 [Source:HGNC Symbol;Acc:44678]	LINC00704	10	4692377	4720346	-1	0.00354329	0.0420895	3.68886	12.8961
ENSG00000254909		RP11-110I1.5	11	118876437	118876644	-1	0.00354353	0.0420895	-1.12562	0.458305
ENSG00000206573	SETD5 antisense RNA 1 [Source:HGNC Symbol;Acc:44478]	SETD5-AS1	3	9391373	9440263	-1	0.00355102	0.0421533	-0.678402	0.624857
ENSG00000197694	spectrin, alpha, non-erythrocytic 1 [Source:HGNC Symbol;Acc:11273]	SPTAN1	9	131314866	131395941	1	0.00355941	0.0422122	-0.700737	0.615258
ENSG00000186891	tumor necrosis factor receptor superfamily, member 18 [Source:HGNC Symbol;Acc:11914]	TNFRSF18	1	1138888	1142071	-1	0.00356025	0.0422122	-2.05196	0.241156
ENSG00000135241	patatin-like phospholipase domain containing 8 [Source:HGNC Symbol;Acc:28900]	PNPLA8	7	108110866	108210110	-1	0.00356665	0.0422629	-0.848726	0.555275
ENSG00000132938	microtubule associated tumor suppressor candidate 2 [Source:HGNC Symbol;Acc:20595]	MTUS2	13	29598748	30077892	1	0.00358302	0.0424316	-2.39255	0.190446
NA	NA	NA	NA	NA	NA	NA	0.00360039	0.0426118	-1.63208	0.322623
ENSG00000143554	solute carrier family 27 (fatty acid transporter), member 3 [Source:HGNC Symbol;Acc:10997]	SLC27A3	1	153746830	153752633	1	0.00360465	0.0426368	-0.807508	0.571368
ENSG00000232710		RP4-669P10.16	22	42532442	42535938	-1	0.00361483	0.0427317	-1.42885	0.371428
ENSG00000131507	Nedd4 family interacting protein 1 [Source:HGNC Symbol;Acc:17592]	NDFIP1	5	141488070	141534005	1	0.00363242	0.0428629	0.65452	1.57409
ENSG00000134444	KIAA1468 [Source:HGNC Symbol;Acc:29289]	KIAA1468	18	59854491	59974355	1	0.00363232	0.0428629	-0.605747	0.657131
ENSG00000177989	outer dense fiber of sperm tails 3B [Source:HGNC Symbol;Acc:34388]	ODF3B	22	50968139	50971009	-1	0.00362915	0.0428629	-1.3401	0.394993
ENSG00000189337	kazrin, periplakin interacting protein [Source:HGNC Symbol;Acc:29173]	KAZN	1	14925200	15444539	1	0.0036477	0.0430177	1.22014	2.32969
ENSG00000178038	ALS2 C-terminal like [Source:HGNC Symbol;Acc:20605]	ALS2CL	3	46710487	46735194	-1	0.00365081	0.0430288	-1.14946	0.450793
ENSG00000164062	acylaminoacyl-peptide hydrolase [Source:HGNC Symbol;Acc:586]	APEH	3	49711435	49721396	1	0.00365375	0.0430379	0.593377	1.50877
ENSG00000132881	REM2 and RAB-like small GTPase 1 [Source:HGNC Symbol;Acc:28127]	RSG1	1	16558195	16563657	-1	0.00365613	0.0430403	1.17396	2.2563
ENSG00000144959	neutral cholesterol ester hydrolase 1 [Source:HGNC Symbol;Acc:29260]	NCEH1	3	172348039	172429008	-1	0.00366112	0.0430736	1.21899	2.32784
ENSG00000109321	amphiregulin [Source:HGNC Symbol;Acc:651]	AREG	4	75310851	75320726	1	0.00367078	0.043136	-1.68725	0.310518
ENSG00000236333	TRHDE antisense RNA 1 [Source:HGNC Symbol;Acc:27471]	TRHDE-AS1	12	72647288	72668687	-1	0.00366965	0.043136	-1.95657	0.25764
ENSG00000196550	family with sequence similarity 72, member A [Source:HGNC Symbol;Acc:24044]	FAM72A	1	206136916	206155151	1	0.00368208	0.0432432	1.12895	2.18699
ENSG00000180155	Ly6/neurotoxin 1 [Source:HGNC Symbol;Acc:29604]	LYNX1	8	143845752	143859640	-1	0.00370408	0.0432813	1.88974	3.70568
ENSG00000213203	GTPase, IMAP family member 1 [Source:HGNC Symbol;Acc:23237]	GIMAP1	7	150413645	150421372	1	0.00369935	0.0432813	1.36141	2.56936
ENSG00000138780	glutathione S-transferase, C-terminal domain containing [Source:HGNC Symbol;Acc:25806]	GSTCD	4	106629935	106768885	1	0.00370122	0.0432813	0.767283	1.70206
ENSG00000080819	coproporphyrinogen oxidase [Source:HGNC Symbol;Acc:2321]	CPOX	3	98239976	98312567	-1	0.00370706	0.0432813	0.736271	1.66586
ENSG00000084092	nitric oxide associated 1 [Source:HGNC Symbol;Acc:28473]	NOA1	4	57829536	57844989	-1	0.00370118	0.0432813	0.613255	1.52971
ENSG00000150867	phosphatidylinositol-5-phosphate 4-kinase, type II, alpha [Source:HGNC Symbol;Acc:8997]	PIP4K2A	10	22823778	23003484	-1	0.0036878	0.0432813	0.569144	1.48364
ENSG00000160584	SIK family kinase 3 [Source:HGNC Symbol;Acc:29165]	SIK3	11	116714118	116969153	-1	0.00370714	0.0432813	-0.583608	0.667293
ENSG00000175274	tumor protein p53 inducible protein 11 [Source:HGNC Symbol;Acc:16842]	TP53I11	11	44907454	44972840	-1	0.00370001	0.0432813	-1.06942	0.476509
ENSG00000225331		AP001055.6	21	45578623	45579959	-1	0.00369967	0.0432813	-1.18412	0.440093
ENSG00000238246		RP11-575A19.2	10	20359734	20380713	-1	0.00370098	0.0432813	-1.38617	0.38258
ENSG00000131503	ankyrin repeat and KH domain containing 1 [Source:HGNC Symbol;Acc:24714]	ANKHD1	5	139781399	139929163	1	0.00371171	0.0433091	-0.924234	0.52696
ENSG00000137504	CREB/ATF bZIP transcription factor [Source:HGNC Symbol;Acc:24905]	CREBZF	11	85370752	85393951	-1	0.00371517	0.043324	-0.539971	0.687785
ENSG00000211953	immunoglobulin heavy variable 3-30 [Source:HGNC Symbol;Acc:5591]	IGHV3-30	14	106791005	106791536	-1	0.00371781	0.0433293	2.34612	5.08455
ENSG00000117407	artemin [Source:HGNC Symbol;Acc:727]	ARTN	1	44398992	44402913	1	0.00372276	0.0433615	-1.28699	0.409806
ENSG00000107815	chromosome 10 open reading frame 2 [Source:HGNC Symbol;Acc:1160]	C10orf2	10	102747124	102754158	1	0.0037329	0.0434541	0.700844	1.62546
ENSG00000110092	cyclin D1 [Source:HGNC Symbol;Acc:1582]	CCND1	11	69455855	69469242	1	0.00373642	0.0434696	1.49188	2.81256
ENSG00000124177	chromodomain helicase DNA binding protein 6 [Source:HGNC Symbol;Acc:19057]	CHD6	20	40030741	40247133	-1	0.00374136	0.0434976	-0.565965	0.675504
ENSG00000028137	tumor necrosis factor receptor superfamily, member 1B [Source:HGNC Symbol;Acc:11917]	TNFRSF1B	1	12227060	12269285	1	0.00374321	0.0434976	-1.36421	0.388446
ENSG00000172380	guanine nucleotide binding protein (G protein), gamma 12 [Source:HGNC Symbol;Acc:19663]	GNG12	1	68167149	68299150	-1	0.00375632	0.0436187	1.7761	3.42499
ENSG00000145675	phosphoinositide-3-kinase, regulatory subunit 1 (alpha) [Source:HGNC Symbol;Acc:8979]	PIK3R1	5	67511548	67597649	1	0.00375804	0.0436187	-0.621993	0.649773
ENSG00000265148	BZRAP1 antisense RNA 1 [Source:HGNC Symbol;Acc:44148]	BZRAP1-AS1	17	56402811	56493127	1	0.00376072	0.0436243	-0.976094	0.508354
ENSG00000184828	zinc finger and BTB domain containing 7C [Source:HGNC Symbol;Acc:31700]	ZBTB7C	18	45553044	45937123	-1	0.00376781	0.043681	2.50482	5.6758
ENSG00000185897	free fatty acid receptor 3 [Source:HGNC Symbol;Acc:4499]	FFAR3	19	35849362	35851387	1	0.00378676	0.0438751	-2.6036	0.164527
ENSG00000243979		RP11-347C18.1	8	95903467	95904335	1	0.00379106	0.0438993	-2.08603	0.235527
ENSG00000050555	laminin, gamma 3 [Source:HGNC Symbol;Acc:6494]	LAMC3	9	133884469	133969860	1	0.00379558	0.0439003	1.58835	3.00704
ENSG00000121690	DEP domain containing 7 [Source:HGNC Symbol;Acc:29899]	DEPDC7	11	33037410	33055128	1	0.00379378	0.0439003	1.11018	2.15872
ENSG00000228413		AC024937.2	3	195771566	195772125	1	0.00379928	0.0439175	-1.43131	0.370794
ENSG00000198417	metallothionein 1F [Source:HGNC Symbol;Acc:7398]	MT1F	16	56691606	56694610	1	0.00380165	0.0439194	2.01333	4.03712
ENSG00000125089	SH3 domain and tetratricopeptide repeats 1 [Source:HGNC Symbol;Acc:26009]	SH3TC1	4	8183799	8243530	1	0.0038111	0.0440029	-1.32243	0.399862
ENSG00000173868	phosphatase, orphan 1 [Source:HGNC Symbol;Acc:16815]	PHOSPHO1	17	47300724	47308128	-1	0.00382791	0.0441713	1.62104	3.07598
ENSG00000143891	galactose mutarotase (aldose 1-epimerase) [Source:HGNC Symbol;Acc:24063]	GALM	2	38893052	38968379	1	0.00383319	0.0442065	1.11825	2.17083
ENSG00000118707	TGFB-induced factor homeobox 2 [Source:HGNC Symbol;Acc:15764]	TGIF2	20	35201891	35222353	1	0.00384123	0.0442623	-0.567544	0.674764
ENSG00000256448		RP11-809N8.4	11	73116342	73121727	1	0.00384249	0.0442623	-1.61292	0.326935
ENSG00000143297	Fc receptor-like 5 [Source:HGNC Symbol;Acc:18508]	FCRL5	1	157483167	157522310	-1	0.00385542	0.0443854	2.01216	4.03386
ENSG00000079257	latexin [Source:HGNC Symbol;Acc:13347]	LXN	3	158363611	158390482	-1	0.00387359	0.0445688	0.83751	1.78696
ENSG00000154035	chromosome 17 open reading frame 103 [Source:HGNC Symbol;Acc:30770]	C17orf103	17	21142183	21156722	-1	0.00388166	0.0446357	0.996566	1.99525
ENSG00000120656	TAF12 RNA polymerase II, TATA box binding protein (TBP)-associated factor, 20kDa [Source:HGNC Symbol;Acc:11545]	TAF12	1	28915835	28969597	-1	0.00389196	0.0447283	0.666954	1.58772
ENSG00000241755	immunoglobulin kappa variable 1-9 [Source:HGNC Symbol;Acc:5744]	IGKV1-9	2	89309479	89310012	-1	0.00390024	0.0447715	3.38992	10.4826
ENSG00000143630	hyperpolarization activated cyclic nucleotide-gated potassium channel 3 [Source:HGNC Symbol;Acc:19183]	HCN3	1	155247374	155259639	1	0.00389901	0.0447715	0.947706	1.9288
ENSG00000174171		RP11-23P13.6	15	42184991	42190773	1	0.00390271	0.0447739	-1.56644	0.337641
ENSG00000164574	UDP-N-acetyl-alpha-D-galactosamine:polypeptide N-acetylgalactosaminyltransferase 10 (GalNAc-T10) [Source:HGNC Symbol;Acc:19873]	GALNT10	5	153570290	153800544	1	0.00391176	0.0448245	0.701326	1.626
ENSG00000108278	zinc finger, HIT-type containing 3 [Source:HGNC Symbol;Acc:12309]	ZNHIT3	17	34842473	34855154	1	0.00391541	0.0448245	0.610657	1.52695
ENSG00000213080		RP11-312J18.5	1	160864770	160865866	1	0.00391431	0.0448245	0.604917	1.52089
ENSG00000188277	chromosome 15 open reading frame 62 [Source:HGNC Symbol;Acc:34489]	C15orf62	15	41062159	41064643	1	0.00391616	0.0448245	-1.0661	0.477609
ENSG00000184226	protocadherin 9 [Source:HGNC Symbol;Acc:8661]	PCDH9	13	66876967	67804468	-1	0.00392499	0.0448997	-1.17072	0.4442
ENSG00000235703	long intergenic non-protein coding RNA 894 [Source:HGNC Symbol;Acc:48579]	LINC00894	X	149106846	149392815	1	0.00392949	0.044905	-1.09596	0.467824
ENSG00000132692	brevican [Source:HGNC Symbol;Acc:23059]	BCAN	1	156611182	156629324	1	0.00392998	0.044905	-2.33824	0.197751
ENSG00000101200	arginine vasopressin [Source:HGNC Symbol;Acc:894]	AVP	20	3063202	3065370	-1	0.00393384	0.0449233	-1.10572	0.46467
ENSG00000161180	coiled-coil domain containing 116 [Source:HGNC Symbol;Acc:26688]	CCDC116	22	21987005	21991616	1	0.00393663	0.0449292	-1.58899	0.332404
ENSG00000125868	destrin (actin depolymerizing factor) [Source:HGNC Symbol;Acc:15750]	DSTN	20	17550508	17590564	1	0.00394601	0.0450104	0.591702	1.50702
ENSG00000138449	solute carrier family 40 (iron-regulated transporter), member 1 [Source:HGNC Symbol;Acc:10909]	SLC40A1	2	190425305	190448484	-1	0.00394865	0.0450146	1.51825	2.86444
ENSG00000120217	CD274 molecule [Source:HGNC Symbol;Acc:17635]	CD274	9	5450503	5470566	1	0.00395125	0.0450184	1.61268	3.0582
ENSG00000108821	collagen, type I, alpha 1 [Source:HGNC Symbol;Acc:2197]	COL1A1	17	48260650	48278993	-1	0.00396494	0.0451485	-1.78324	0.290529
ENSG00000240505	tumor necrosis factor receptor superfamily, member 13B [Source:HGNC Symbol;Acc:18153]	TNFRSF13B	17	16832849	16875432	-1	0.00397539	0.0452415	2.59644	6.04792
ENSG00000156869	ferric-chelate reductase 1 [Source:HGNC Symbol;Acc:27622]	FRRS1	1	100174259	100232187	-1	0.00398663	0.0452564	1.11525	2.16632
ENSG00000159199	ATP synthase, H+ transporting, mitochondrial Fo complex, subunit C1 (subunit 9) [Source:HGNC Symbol;Acc:841]	ATP5G1	17	46970127	46973233	1	0.00398341	0.0452564	0.656186	1.57591
ENSG00000130560	UBA domain containing 1 [Source:HGNC Symbol;Acc:30221]	UBAC1	9	138824815	138853226	-1	0.00398811	0.0452564	0.63726	1.55537
ENSG00000166902	mitochondrial ribosomal protein L16 [Source:HGNC Symbol;Acc:14476]	MRPL16	11	59573608	59578345	-1	0.00398809	0.0452564	0.603851	1.51977
ENSG00000258302		RP11-981P6.1	12	89954906	89987798	1	0.00398462	0.0452564	-2.13628	0.227466
ENSG00000165060	frataxin [Source:HGNC Symbol;Acc:3951]	FXN	9	71650175	71715094	1	0.00399287	0.0452845	0.776641	1.71314
ENSG00000176915	ankyrin repeat and LEM domain containing 2 [Source:HGNC Symbol;Acc:29101]	ANKLE2	12	133302254	133338474	-1	0.00399633	0.0452978	-0.55637	0.680011
ENSG00000010671	Bruton agammaglobulinemia tyrosine kinase [Source:HGNC Symbol;Acc:1133]	BTK	X	100604435	100641183	-1	0.00399917	0.0453041	0.521705	1.43565
ENSG00000186115	cytochrome P450, family 4, subfamily F, polypeptide 2 [Source:HGNC Symbol;Acc:2645]	CYP4F2	19	15988833	16008930	-1	0.00402217	0.0455386	-1.67067	0.314107
ENSG00000100425	bromodomain containing 1 [Source:HGNC Symbol;Acc:1102]	BRD1	22	50166931	50221160	-1	0.00406055	0.0459208	-0.555298	0.680516
ENSG00000167103	phosphatidylinositol-4-phosphate 5-kinase-like 1 [Source:HGNC Symbol;Acc:28711]	PIP5KL1	9	130683158	130693076	-1	0.00405911	0.0459208	-1.1842	0.44007
ENSG00000159450	trichohyalin [Source:HGNC Symbol;Acc:11791]	TCHH	1	152078793	152086556	-1	0.004064	0.0459337	2.33897	5.05941
ENSG00000119707	RNA binding motif protein 25 [Source:HGNC Symbol;Acc:23244]	RBM25	14	73525144	73588122	1	0.00407995	0.0460615	-0.646718	0.638732
ENSG00000154175	ABI family, member 3 (NESH) binding protein [Source:HGNC Symbol;Acc:17265]	ABI3BP	3	100468000	100712359	-1	0.00407891	0.0460615	-1.76957	0.293296
ENSG00000237977	eukaryotic translation initiation factor 4H pseudogene 2 [Source:HGNC Symbol;Acc:49036]	EIF4HP2	22	31298206	31298768	1	0.00408627	0.0460803	1.4497	2.73151
ENSG00000003436	tissue factor pathway inhibitor (lipoprotein-associated coagulation inhibitor) [Source:HGNC Symbol;Acc:11760]	TFPI	2	188328957	188430487	-1	0.00408538	0.0460803	-0.719278	0.607402
ENSG00000152767	FERM, RhoGEF (ARHGEF) and pleckstrin domain protein 1 (chondrocyte-derived) [Source:HGNC Symbol;Acc:3591]	FARP1	13	98794816	99102027	1	0.00408898	0.0460847	1.61762	3.06869
ENSG00000179532	dynein heavy chain domain 1 [Source:HGNC Symbol;Acc:26532]	DNHD1	11	6518490	6614988	1	0.00409277	0.0461012	-0.703145	0.614232
ENSG00000132313	mitochondrial ribosomal protein L35 [Source:HGNC Symbol;Acc:14489]	MRPL35	2	86426478	86440917	1	0.00409981	0.0461543	0.712564	1.63871
ENSG00000048392	ribonucleotide reductase M2 B (TP53 inducible) [Source:HGNC Symbol;Acc:17296]	RRM2B	8	103216730	103251346	-1	0.00411179	0.0462629	-0.932074	0.524104
ENSG00000137210	transmembrane protein 14B [Source:HGNC Symbol;Acc:21384]	TMEM14B	6	10747992	10852986	1	0.00412289	0.0463615	0.599306	1.51499
ENSG00000167968	deoxyribonuclease I-like 2 [Source:HGNC Symbol;Acc:2958]	DNASE1L2	16	2285817	2288712	1	0.00412898	0.0464037	-1.5062	0.352037
ENSG00000178764	zinc fingers and homeoboxes 2 [Source:HGNC Symbol;Acc:18513]	ZHX2	8	123793633	123986750	1	0.0041764	0.0468967	-1.01893	0.493482
ENSG00000140678	integrin, alpha X (complement component 3 receptor 4 subunit) [Source:HGNC Symbol;Acc:6152]	ITGAX	16	31366455	31394318	1	0.00417758	0.0468967	-2.02245	0.246141
ENSG00000198780	family with sequence similarity 169, member A [Source:HGNC Symbol;Acc:29138]	FAM169A	5	74073399	74162776	-1	0.0041945	0.0470601	-0.913902	0.530748
ENSG00000204217	bone morphogenetic protein receptor, type II (serine/threonine kinase) [Source:HGNC Symbol;Acc:1078]	BMPR2	2	203241659	203432474	1	0.00420018	0.0470971	-0.804896	0.572403
ENSG00000245532	nuclear paraspeckle assembly transcript 1 (non-protein coding) [Source:HGNC Symbol;Acc:30815]	NEAT1	11	65190245	65213011	1	0.00420315	0.0471037	-0.902713	0.53488
ENSG00000242252	bone gamma-carboxyglutamate (gla) protein [Source:HGNC Symbol;Acc:1043]	BGLAP	1	156211753	156213112	1	0.00421464	0.0472059	-2.09587	0.233927
ENSG00000073464	chloride channel, voltage-sensitive 4 [Source:HGNC Symbol;Acc:2022]	CLCN4	X	10125024	10205700	1	0.00422757	0.0472707	1.33104	2.51584
ENSG00000219201		RP11-181C21.4	1	78276507	78277621	-1	0.00422695	0.0472707	0.784726	1.72276
ENSG00000106804	complement component 5 [Source:HGNC Symbol;Acc:1331]	C5	9	123714616	123812554	-1	0.00422379	0.0472707	-0.857125	0.552051
ENSG00000165272	aquaporin 3 (Gill blood group) [Source:HGNC Symbol;Acc:636]	AQP3	9	33441152	33447609	-1	0.004235	0.0472868	1.20237	2.30118
ENSG00000090006	latent transforming growth factor beta binding protein 4 [Source:HGNC Symbol;Acc:6717]	LTBP4	19	41098789	41135725	1	0.00423393	0.0472868	-0.695169	0.617637
ENSG00000173706	heart development protein with EGF-like domains 1 [Source:HGNC Symbol;Acc:29227]	HEG1	3	124684554	124774802	-1	0.00423617	0.0472868	-0.988356	0.504052
ENSG00000119673	acyl-CoA thioesterase 2 [Source:HGNC Symbol;Acc:18431]	ACOT2	14	74034324	74042357	1	0.00424492	0.0473579	0.725322	1.65327
ENSG00000103569	aquaporin 9 [Source:HGNC Symbol;Acc:643]	AQP9	15	58430368	58478110	1	0.00425269	0.0474178	-2.80433	0.143157
ENSG00000170846		AC093323.3	4	6675178	6677774	1	0.00425618	0.0474223	0.687356	1.61033
ENSG00000147408	chondroitin sulfate N-acetylgalactosaminyltransferase 1 [Source:HGNC Symbol;Acc:24290]	CSGALNACT1	8	19261672	19615540	-1	0.00425787	0.0474223	-0.990536	0.503291
ENSG00000266554		RP11-527H14.2	18	14946266	14973769	1	0.00426893	0.0474794	2.76772	6.81032
ENSG00000180113	tudor domain containing 6 [Source:HGNC Symbol;Acc:21339]	TDRD6	6	46655612	46672056	1	0.00427564	0.0474794	2.03074	4.08615
ENSG00000234492	RPL34 antisense RNA 1 (head to head) [Source:HGNC Symbol;Acc:26749]	RPL34-AS1	4	109459346	109541616	-1	0.00426898	0.0474794	1.81854	3.52725
ENSG00000114767	ribosomal RNA processing 9, small subunit (SSU) processome component, homolog (yeast) [Source:HGNC Symbol;Acc:16829]	RRP9	3	51967446	51975957	-1	0.00427399	0.0474794	0.682022	1.60439
ENSG00000113845	translocase of inner mitochondrial membrane domain containing 1 [Source:HGNC Symbol;Acc:1321]	TIMMDC1	3	119217379	119243937	1	0.00428004	0.0474794	0.529166	1.44309
ENSG00000107742	sparc/osteonectin, cwcv and kazal-like domains proteoglycan (testican) 2 [Source:HGNC Symbol;Acc:13564]	SPOCK2	10	73818793	73848790	-1	0.00428	0.0474794	-1.05664	0.480752
ENSG00000184194	G protein-coupled receptor 173 [Source:HGNC Symbol;Acc:18186]	GPR173	X	53078273	53109797	1	0.00427957	0.0474794	-1.09908	0.466814
ENSG00000152154	transmembrane protein 178A [Source:HGNC Symbol;Acc:28517]	TMEM178A	2	39892122	39945103	1	0.00428214	0.0474794	-1.73972	0.299427
ENSG00000120063	guanine nucleotide binding protein (G protein), alpha 13 [Source:HGNC Symbol;Acc:4381]	GNA13	17	63006833	63052957	-1	0.00429252	0.0475603	-0.728517	0.603524
ENSG00000151967	schwannomin interacting protein 1 [Source:HGNC Symbol;Acc:15678]	SCHIP1	3	159557650	159615149	1	0.00429424	0.0475603	-1.54027	0.343822
ENSG00000146122	dishevelled associated activator of morphogenesis 2 [Source:HGNC Symbol;Acc:18143]	DAAM2	6	39760142	39872648	1	0.00430781	0.047684	2.15152	4.44297
ENSG00000115947	origin recognition complex, subunit 4 [Source:HGNC Symbol;Acc:8490]	ORC4	2	148687968	148779147	-1	0.00431358	0.0477212	0.657542	1.57739
ENSG00000135723	formin homology 2 domain containing 1 [Source:HGNC Symbol;Acc:17905]	FHOD1	16	67263290	67281561	-1	0.00431794	0.0477429	-0.541921	0.686856
ENSG00000123975	CDC28 protein kinase regulatory subunit 2 [Source:HGNC Symbol;Acc:2000]	CKS2	9	91926113	91931618	1	0.00433371	0.0478106	0.607344	1.52345
ENSG00000091483	fumarate hydratase [Source:HGNC Symbol;Acc:3700]	FH	1	241660903	241683061	-1	0.004331	0.0478106	0.539212	1.45318
ENSG00000196628	transcription factor 4 [Source:HGNC Symbol;Acc:11634]	TCF4	18	52889562	53332018	-1	0.00433043	0.0478106	-0.905071	0.534006
ENSG00000229413		AC018638.1	7	128293740	128293989	-1	0.00433323	0.0478106	-1.00156	0.499458
ENSG00000117118	succinate dehydrogenase complex, subunit B, iron sulfur (Ip) [Source:HGNC Symbol;Acc:10681]	SDHB	1	17345217	17380665	-1	0.00434445	0.0479024	0.576937	1.49168
ENSG00000108515	enolase 3 (beta, muscle) [Source:HGNC Symbol;Acc:3354]	ENO3	17	4851387	4860426	1	0.00436097	0.0480333	-0.787644	0.579289
ENSG00000171056	SRY (sex determining region Y)-box 7 [Source:HGNC Symbol;Acc:18196]	SOX7	8	10581278	10697357	-1	0.00436116	0.0480333	-1.4571	0.364224
ENSG00000243055	GK antisense RNA 1 [Source:HGNC Symbol;Acc:40255]	GK-AS1	X	30718115	30742291	-1	0.00436414	0.0480395	-1.30872	0.403679
ENSG00000064102	asunder spermatogenesis regulator [Source:HGNC Symbol;Acc:20174]	ASUN	12	27058114	27091259	-1	0.00437097	0.0480651	0.671434	1.59266
ENSG00000153283	CD96 molecule [Source:HGNC Symbol;Acc:16892]	CD96	3	111011566	111384597	1	0.00437374	0.0480651	-1.34719	0.393056
ENSG00000240723	RNA, 7SL, cytoplasmic 382, pseudogene [Source:HGNC Symbol;Acc:46398]	RN7SL382P	4	140021531	140021810	1	0.00437233	0.0480651	-2.01697	0.247076
ENSG00000111725	protein kinase, AMP-activated, beta 1 non-catalytic subunit [Source:HGNC Symbol;Acc:9378]	PRKAB1	12	120105558	120119435	1	0.00439042	0.0482217	0.584262	1.49927
ENSG00000225138		CTD-2228K2.7	5	473351	480999	1	0.00439653	0.0482354	-1.21628	0.43039
ENSG00000076706	melanoma cell adhesion molecule [Source:HGNC Symbol;Acc:6934]	MCAM	11	119179241	119192231	-1	0.00439516	0.0482354	-1.66115	0.316187
ENSG00000170873	metastasis suppressor 1 [Source:HGNC Symbol;Acc:20443]	MTSS1	8	125563031	125740730	-1	0.00440626	0.0482729	0.961437	1.94725
ENSG00000130159	ECSIT signalling integrator [Source:HGNC Symbol;Acc:29548]	ECSIT	19	11616731	11639989	-1	0.00441572	0.0482729	0.612175	1.52856
ENSG00000116731	PR domain containing 2, with ZNF domain [Source:HGNC Symbol;Acc:9347]	PRDM2	1	14026693	14151574	1	0.00441408	0.0482729	-0.612138	0.654227
ENSG00000175182	family with sequence similarity 131, member A [Source:HGNC Symbol;Acc:28308]	FAM131A	3	184053714	184064063	1	0.00440467	0.0482729	-0.857546	0.551891
ENSG00000204257	major histocompatibility complex, class II, DM alpha [Source:HGNC Symbol;Acc:4934]	HLA-DMA	6	32916390	32936871	-1	0.00441171	0.0482729	-1.01626	0.494396
ENSG00000090382	lysozyme [Source:HGNC Symbol;Acc:6740]	LYZ	12	69742121	69748014	1	0.00440912	0.0482729	-1.05627	0.480875
ENSG00000181649	pleckstrin homology-like domain, family A, member 2 [Source:HGNC Symbol;Acc:12385]	PHLDA2	11	2949503	2950685	-1	0.00441699	0.0482729	-2.44809	0.183253
ENSG00000171916	lectin, galactoside-binding, soluble, 9C [Source:HGNC Symbol;Acc:33874]	LGALS9C	17	18380051	18398259	1	0.00442087	0.0482887	2.81278	7.02637
ENSG00000108352	Rap guanine nucleotide exchange factor (GEF)-like 1 [Source:HGNC Symbol;Acc:17428]	RAPGEFL1	17	38333263	38351908	1	0.00444457	0.0485209	-0.979741	0.507071
ENSG00000204149	ArfGAP with GTPase domain, ankyrin repeat and PH domain 6 [Source:HGNC Symbol;Acc:23466]	AGAP6	10	51748078	51770259	1	0.00445353	0.0485919	-0.649721	0.637404
ENSG00000130714	protein-O-mannosyltransferase 1 [Source:HGNC Symbol;Acc:9202]	POMT1	9	134378289	134399193	1	0.00445993	0.0486351	-0.667543	0.629578
ENSG00000011478	glutaminyl-peptide cyclotransferase-like [Source:HGNC Symbol;Acc:25952]	QPCTL	19	46195741	46207247	1	0.00449379	0.0489773	-0.736457	0.600211
ENSG00000099800	translocase of inner mitochondrial membrane 13 homolog (yeast) [Source:HGNC Symbol;Acc:11816]	TIMM13	19	2425622	2427892	-1	0.00450645	0.0490884	0.603329	1.51922
ENSG00000182796	transmembrane protein 198B, pseudogene [Source:HGNC Symbol;Acc:43629]	TMEM198B	12	56223529	56230030	1	0.00454133	0.0494412	-0.647902	0.638208
ENSG00000242125	small nucleolar RNA host gene 3 (non-protein coding) [Source:HGNC Symbol;Acc:10118]	SNHG3	1	28832492	28837404	1	0.00456524	0.0496675	0.751559	1.68361
ENSG00000074211	protein phosphatase 2, regulatory subunit B, gamma [Source:HGNC Symbol;Acc:9306]	PPP2R2C	4	6322305	6565327	-1	0.00456713	0.0496675	-2.44579	0.183545
ENSG00000132517	solute carrier family 52 (riboflavin transporter), member 1 [Source:HGNC Symbol;Acc:30225]	SLC52A1	17	4935895	4955304	-1	0.00457352	0.0496737	3.02629	8.14712
ENSG00000183918	SH2 domain containing 1A [Source:HGNC Symbol;Acc:10820]	SH2D1A	X	123480194	123507005	1	0.00458021	0.0496737	2.59	6.02097
ENSG00000101811	cleavage stimulation factor, 3' pre-RNA, subunit 2, 64kDa [Source:HGNC Symbol;Acc:2484]	CSTF2	X	100075384	100095921	1	0.00457886	0.0496737	0.668602	1.58953
ENSG00000164109	MAD2 mitotic arrest deficient-like 1 (yeast) [Source:HGNC Symbol;Acc:6763]	MAD2L1	4	120976763	120988229	-1	0.00457982	0.0496737	0.660451	1.58058
ENSG00000154359	LON peptidase N-terminal domain and ring finger 1 [Source:HGNC Symbol;Acc:26302]	LONRF1	8	12579403	12613582	-1	0.00457934	0.0496737	-0.752965	0.593383
ENSG00000150540	histamine N-methyltransferase [Source:HGNC Symbol;Acc:5028]	HNMT	2	138721590	138773930	1	0.0045861	0.0497104	1.52889	2.88563
ENSG00000138696	bone morphogenetic protein receptor, type IB [Source:HGNC Symbol;Acc:1077]	BMPR1B	4	95679119	96079599	1	0.00459971	0.0498306	-1.58488	0.333352
ENSG00000176533	guanine nucleotide binding protein (G protein), gamma 7 [Source:HGNC Symbol;Acc:4410]	GNG7	19	2511217	2702707	-1	0.00460685	0.0498535	-0.896681	0.537121
ENSG00000254162		RP11-48B3.3	8	81447241	81451370	-1	0.00460638	0.0498535	-1.40594	0.377373
ENSG00000187266	erythropoietin receptor [Source:HGNC Symbol;Acc:3416]	EPOR	19	11488236	11495018	-1	0.00462125	0.0499473	0.901234	1.86766
ENSG00000187840	eukaryotic translation initiation factor 4E binding protein 1 [Source:HGNC Symbol;Acc:3288]	EIF4EBP1	8	37887859	37917883	1	0.00462307	0.0499473	0.728333	1.65672
ENSG00000126453	BCL2-like 12 (proline rich) [Source:HGNC Symbol;Acc:13787]	BCL2L12	19	50168823	50177173	1	0.00462279	0.0499473	0.658525	1.57847
ENSG00000149922	T-box 6 [Source:HGNC Symbol;Acc:11605]	TBX6	16	30097114	30103208	-1	0.00462607	0.0499525	-1.08018	0.472971
