# Supplementary material for: Disruption of SF3B1 results in deregulated expression and splicing of key genes and pathways in myelodysplastic syndrome hematopoietic stem and progenitor cells
Source: Leukemia. 2014 Dec 23;29(5):1092–103. doi: 10.1038/leu.2014.331 (PMC4430703; doi:10.1038/leu.2014.331)
Supplement: Supplementary Table 7 [file leu2014331x9.xlsx]

## Sheet: Sup Table S7-EdgeR MvH-Ingen
EdgeR
© 2000-2014 Ingenuity Systems, Inc. All rights reserved.
Ingenuity Canonical Pathways	-log(p-value)	p value	Ratio	Molecules
Role of Macrophages, Fibroblasts and Endothelial Cells in Rheumatoid Arthritis	6.19E00	6.45654e-07	1.35E-01	SOCS3,SOCS1,IL1A,TCF4,ICAM1,PDGFA,IL1RL1,PIK3R1,IL32,WNT16,IGHG1,IL6,NFKB1,CCND1,NFATC1,IL18R1,ROR2,IGHG3,MAP2K2,MAP3K7,TRAF4,OSM,AKT3,PLCB1,TRAF5,TNFRSF1B,CTNNB1,IGHG2,ADAMTS4,TRAF1,IL8,SELE,VCAM1,PRKCQ,WNT9A,IL6R,TLR2,FZD8,IL18,IL1RN,IGHG4,IL1B,MAP2K3,PRKCH,SFRP1,PDGFD
Atherosclerosis Signaling	5.56E00	2.75423e-06	1.73E-01	PNPLA8,IL8,VCAM1,IL1A,SELE,ICAM1,PDGFA,CXCR4,PLA2R1,IL6,NFKB2,NFKB1,F3,PLA2G7,TNFRSF12A,APOC1,PLA2G6,COL1A1,LYZ,IL18,PLA2G2D,IL1RN,IL1B,PDGFD
IL-10 Signaling	5.27E00	5.37032e-06	2.18E-01	FCGR2C,SOCS3,IL1A,IL4R,IL1RL1,BLVRA,BLVRB,NFKB2,IL6,NFKB1,IL18,MAP3K7,IL1RN,IL1B,MAP2K3,LBP,TAB1
Hepatic Fibrosis / Hepatic Stellate Cell Activation	5.1E00	7.94328e-06	1.61E-01	IL8,VCAM1,IL4R,IL1A,ICAM1,TGFBR1,PDGFA,IL1RL1,IL6R,MYL5,SMAD7,CXCR3,MMP2,NFKB2,IL6,NFKB1,MYH7B,COL1A1,CXCL3,IL1B,LBP,TNFRSF1B,STAT1,SERPINE1,CCR7
IL-6 Signaling	4.94E00	1.14815e-05	1.77E-01	IL8,SOCS1,SOCS3,IL1A,IL1RL1,PIK3R1,IL6R,IL6,NFKB2,NFKB1,COL1A1,IL18,MAP2K2,MAP3K7,IL1RN,AKT3,IL1B,MAP2K3,LBP,TNFRSF1B,TAB1,MCL1
Dendritic Cell Maturation	4.94E00	1.14815e-05	1.37E-01	FCGR2C,IL1A,ICAM1,IL32,PIK3R1,HLA-DMB,CD83,IL6,IGHG1,NFKB1,IGHG3,AKT3,PLCB1,STAT1,TNFRSF1B,TAB1,IGHG2,HLA-DMA,RELB,NFKB2,TLR2,STAT4,COL1A1,IL18,CD80,IL1RN,IGHG4,IL1B,CCR7
TREM1 Signaling	4.93E00	1.1749e-05	1.89E-01	IL8,TREM1,ICAM1,NLRP3,NLRP1,ITGA5,CD83,IL6,NFKB2,NFKB1,TLR2,CXCL3,IL18,NOD2,AKT3,IL1B,ITGAX
Granulocyte Adhesion and Diapedesis	4.59E00	2.5704e-05	1.54E-01	IL1A,ICAM1,IL1RL1,CCL20,CCL4L1/CCL4L2,ITGB3,CXCL3,EZR,CXCL14,PPBP,TNFRSF1B,IL8,SELE,VCAM1,SDC1,CXCR4,RDX,ITGA5,MMP2,CXCL6,IL18,CCL4,IL1RN,CCL3L1/CCL3L3,IL1B,CXCL2,CCL18,CX3CL1
Xenobiotic Metabolism Signaling	4.58E00	2.63027e-05	1.32E-01	GAL3ST2,IL1A,FTL,SULT1C4,PIK3R1,MAF,GCLC,IL6,NFKB1,CHST2,GSTM2,ALDH1A1,CES1,MAP2K2,MAP3K7,KEAP1,SMOX,PPP2R2C,NFE2L2,MAP3K2,IL4I1,PRKCQ,MAP3K6,NQO1,NFKB2,PPP2R5A,AHRR,ALDH1L2,PPP2R2B,HS3ST2,IL1B,ALDH3B1,MAP3K8,MAP2K3,PRKCH,NDST2,CHST13,ABCC3
G-Protein Coupled Receptor Signaling	4.5E00	3.16228e-05	1.34E-01	ADRA2B,FYN,GRM2,PTGER3,PIK3R1,PDE4A,RXFP4,NFKB1,FFAR3,MAP2K2,PLCB1,AKT3,DRD4,PTGER4,HTR2A,ADORA3,RGS2,PDE4C,RGS16,NFKB2,PDE4B,PDE4D,PDE1C,PDE8A,ADCY9,AVPR2,TULP2,P2RY14,VIPR1,CCR4,RAP1GAP,ADCY1,S1PR1,PDE5A,DUSP4,MAP3K8,ADCY7
Communication between Innate and Adaptive Immune Cells	4.41E00	3.89045e-05	1.61E-01	IL8,IL1A,CD83,IL6,IGHG1,TLR2,IL18,CCL4,IGHG3,CD80,IL1RN,IGHG4,CCL3L1/CCL3L3,IL1B,IGHA1,TNFRSF13B,CCR7,IGHG2
NRF2-mediated Oxidative Stress Response	4E00	0.0001	1.38E-01	FTL,PIK3R1,MAF,DNAJC6,GCLC,GSTM2,SOD2,MAP2K2,MAP3K7,KEAP1,DNAJA3,JUND,FOSL1,GCLM,NFE2L2,CBR1,PRKCQ,SOD1,NQO1,JUNB,MAFF,GSR,PRKCH,MAP2K3,DNAJB6,ENC1,DNAJB5
Wnt/β-catenin Signaling	3.93E00	0.00011749	1.49E-01	TCF4,TGFBR1,SOX10,BMPR2,WNT16,KREMEN1,CCND1,CSNK1E,MAP3K7,RARA,AKT3,PPP2R2C,KREMEN2,CTNNB1,TAB1,SOX7,PPARD,WNT9A,CSNK1D,PPP2R5A,FZD8,CDH1,PPP2R2B,CD44,DVL3,SFRP1
cAMP-mediated signaling	3.83E00	0.000147911	1.37E-01	AKAP12,ADRA2B,GRM2,PTGER3,PDE4A,RXFP4,FFAR3,MAP2K2,DRD4,PTGER4,ADORA3,RGS2,PDE4C,PDE4B,PDE4D,PDE1C,PDE8A,AKAP13,ADCY9,TULP2,AVPR2,P2RY14,CCR4,VIPR1,RAP1GAP,CREM,ADCY1,S1PR1,PDE5A,DUSP4,ADCY7
Agranulocyte Adhesion and Diapedesis	3.76E00	0.00017378	1.41E-01	IL1A,ICAM1,MYL5,CCL20,MYH7B,CCL4L1/CCL4L2,CXCL3,EZR,CXCL14,PPBP,IL8,SELE,VCAM1,CXCR4,RDX,ITGA5,MMP2,CXCL6,IL18,PODXL2,CCL4,IL1RN,IL1B,CCL3L1/CCL3L3,CXCL2,CCL18,CX3CL1
T Helper Cell Differentiation	3.62E00	0.000239883	1.94E-01	HLA-DMA,IL4R,TGFBR1,IL21R,IL6R,HLA-DMB,IL6,IL18R1,STAT4,IL18,CD80,STAT1,TNFRSF1B,ICOSLG
TGF-β Signaling	3.6E00	0.000251189	1.7E-01	RUNX3,TGFBR1,SKI,SMAD7,BMPR2,BMPR1B,TGIF1,INHBA,AMH,MAP2K2,MAP3K7,MAP2K3,SMURF2,SERPINE1,TAB1,PMEPA1
Acute Phase Response Signaling	3.58E00	0.000263027	1.38E-01	ECSIT,SOCS3,SOCS1,FTL,IL1A,TCF4,PIK3R1,IL6R,NFKB2,IL6,NFKB1,NR3C1,IL18,SOD2,MAP2K2,IL1RN,MAP3K7,IL1B,OSM,AKT3,MAP2K3,LBP,TNFRSF1B,SERPINE1,TAB1
PI3K/AKT Signaling	3.35E00	0.000446684	1.32E-01	PIK3R1,GDF15,ITGA5,INPPL1,NFKB2,NFKB1,MAPK8IP1,CCND1,PPP2R5A,EIF4EBP1,BCL2L1,MAP2K2,PPP2R2B,CDKN1A,AKT3,PPP2R2C,MAP3K8,PTGS2,CTNNB1,MCL1
HGF Signaling	3.21E00	0.000616595	1.53E-01	PRKCQ,MAP3K6,PIK3R1,IL6,CCND1,ELF2,MAP2K2,MAP3K7,ETS2,CDKN1A,AKT3,MAP3K8,PRKCH,PTGS2,ELK3,ELF5,MAP3K2
Colorectal Cancer Metastasis Signaling	3.09E00	0.000812831	1.16E-01	TCF4,TGFBR1,PTGER3,PIK3R1,DIRAS3,WNT16,IL6,NFKB1,CCND1,GNG7,MAP2K2,AKT3,CTNNB1,STAT1,PTGER4,RALGDS,GNG12,GNG4,WNT9A,IL6R,MMP2,NFKB2,BIRC5,TLR2,ADCY9,FZD8,BCL2L1,CDH1,ADCY1,PTGS2,ADCY7
LPS/IL-1 Mediated Inhibition of RXR Function	3.08E00	0.000831764	1.18E-01	ECSIT,GAL3ST2,IL1A,SULT1C4,IL1RL1,CHST2,ACSBG1,GSTM2,ALDH1A1,MAP3K7,RARA,SMOX,CYP2A6,FABP3,LBP,TNFRSF1B,IL4I1,ACSL6,APOC1,IL18,ALDH1L2,IL1RN,HS3ST2,IL1B,ALDH3B1,SLC27A3,NDST2,ABCC3,CHST13
Gαi Signaling	3.07E00	0.000851138	1.41E-01	GNG4,ADRA2B,ADORA3,GRM2,PTGER3,RXFP4,GNG7,ADCY9,FFAR3,P2RY14,CCR4,RAP1GAP,ADCY1,CAV1,S1PR1,DRD4,ADCY7,GNG12,RALGDS
VDR/RXR Activation	3.06E00	0.000870964	1.59E-01	BGLAP,PRKCQ,PPARD,PDGFA,IL1RL1,HES1,THBD,HR,KLF4,MXD1,CDKN1A,PRKCH,CYP27B1,SEMA3B
Lymphotoxin β Receptor Signaling	2.89E00	0.00128825	1.77E-01	NFKBID,BCL2L1,VCAM1,PIK3R1,RELB,TRAF4,AKT3,TRAF5,NFKB2,NFKB1,TRAF1
Toll-like Receptor Signaling	2.89E00	0.00128825	1.72E-01	TLR2,ECSIT,MAP3K7,TRAF4,TNFAIP3,MAP2K3,LBP,NFKB2,NFKB1,TAB1,TRAF1
IL-8 Signaling	2.86E00	0.00138038	1.11E-01	ICAM1,DIRAS3,PIK3R1,NFKB1,CCND1,GNG7,ITGB3,EIF4EBP1,MAP2K2,AKT3,GNA13,GNG12,CR2,GNG4,IL8,VCAM1,PRKCQ,DEFA1 (includes others),HBEGF,MMP2,BCL2L1,CDH1,PRKCH,PTGS2,ITGAX
Glucocorticoid Receptor Signaling	2.83E00	0.00147911	1.07E-01	BGLAP,TGFBR1,ICAM1,PRKAB1,PIK3R1,IL6,NFKB1,NR3C1,NFATC1,CXCL3,PCK2,MAP2K2,MAP3K7,AKT3,SERPINE1,STAT1,TAB1,CREBZF,GTF2H3,TAF12,IL8,SELE,VCAM1,HSPA8,BCL2L1,VIPR1,IL1RN,CDKN1A,IL1B,PTGS2,PLAU,HLTF
Role of Osteoblasts, Osteoclasts and Chondrocytes in Rheumatoid Arthritis	2.76E00	0.0017378	1.12E-01	TCF4,IL1A,BGLAP,IL1RL1,PIK3R1,BMPR2,WNT16,IL6,NFKB1,NFATC1,ITGB3,IL18R1,MAP3K7,AKT3,TRAF5,CTNNB1,TNFRSF1B,BIRC3,ADAMTS4,WNT9A,ITGA5,FZD8,COL1A1,IL18,IL1RN,IL1B,MAP2K3,SFRP1
PPAR Signaling	2.75E00	0.00177828	1.4E-01	IL1A,PPARD,PDGFA,IL1RL1,NFKB2,NFKB1,IL18,MAP2K2,IL1RN,MAP3K7,IL1B,PTGS2,TNFRSF1B,PDGFD,TAB1
Cardiac β-adrenergic Signaling	2.74E00	0.0018197	1.27E-01	GNG4,AKAP12,PDE4C,PPP1R3C,PDE4A,PDE4B,PDE4D,PPP2R5A,GNG7,PDE1C,PDE8A,ADCY9,AKAP13,TULP2,PPP2R2B,ADCY1,PDE5A,PPP2R2C,ADCY7,GNG12
tRNA Splicing	2.73E00	0.00186209	1.96E-01	PDE8A,TULP2,PDE4C,TSEN54,PDE4A,PDE5A,PDE4B,PDE4D,PDE1C
CD27 Signaling in Lymphocytes	2.67E00	0.00213796	1.69E-01	BCL2L1,MAP2K2,MAP3K6,MAP3K7,MAP3K8,MAP2K3,TRAF5,NFKB2,NFKB1,MAP3K2
IL-1 Signaling	2.66E00	0.00218776	1.38E-01	ECSIT,GNG4,IL1A,NFKB2,NFKB1,GNG7,ADCY9,MAP3K7,ADCY1,GNAT2,MAP2K3,GNA13,ADCY7,GNG12,TAB1
Role of NFAT in Regulation of the Immune Response	2.63E00	0.00234423	1.15E-01	GNG4,HLA-DMA,FCGR2C,FYN,PRKCQ,PIK3R1,CSNK1D,HLA-DMB,NFKB2,NFKB1,NFATC1,GNG7,BTK,CSNK1E,MAP2K2,CD80,MEF2D,ZAP70,PLCB1,AKT3,GNAT2,GNA13,GNG12
Phospholipase C Signaling	2.62E00	0.00239883	1.09E-01	FCGR2C,FYN,DIRAS3,ARHGEF7,MYL5,NFKB1,NFATC1,GNG7,TGM2,AHNAK,MAP2K2,PLCB1,GNA13,RALGDS,GNG12,GNG4,PRKCQ,ITGA5,NFKB2,BTK,PLA2G6,ADCY9,PLA2G2D,GRAP2,MEF2D,ADCY1,ZAP70,PRKCH,ADCY7
Relaxin Signaling	2.6E00	0.00251189	1.22E-01	GNG4,PDE4C,PIK3R1,PDE4A,NFKB2,PDE4B,NFKB1,PDE4D,GNG7,PDE1C,PDE8A,ADCY9,TULP2,ADCY1,AKT3,GNAT2,PDE5A,GNA13,ADCY7,GNG12
Dopamine Receptor Signaling	2.5E00	0.00316228	1.46E-01	IL4I1,ADCY9,GCH1,PPP1R3C,ADCY1,PPP2R2B,NCS1,SMOX,PPP2R2C,SPR,DRD4,ADCY7,PPP2R5A,QDPR
NF-κB Signaling	2.43E00	0.00371535	1.22E-01	IL1A,TGFBR1,PRKCQ,RELB,PIK3R1,BMPR2,TNFAIP3,BMPR1B,NFKB2,MALT1,NFKB1,TLR2,IL18,MAP3K7,IL1RN,ZAP70,AKT3,IL1B,MAP3K8,TRAF5,TNFRSF1B,TAB1
HMGB1 Signaling	2.37E00	0.0042658	1.28E-01	IL8,SELE,IL1A,VCAM1,ICAM1,DIRAS3,PIK3R1,NFKB2,NFKB1,MAP2K2,AKT3,MAP2K3,SERPINE1,TNFRSF1B
Small Cell Lung Cancer Signaling	2.37E00	0.0042658	1.28E-01	BCL2L1,FHIT,CCNE1,PIK3R1,TRAF4,AKT3,TRAF5,PTGS2,NFKB2,NFKB1,CCND1,TRAF1
Hepatic Cholestasis	2.36E00	0.00436516	1.09E-01	IL8,IL1A,PRKCQ,IL1RL1,IL6,NFKB2,NFKB1,HSD3B7,ADCY9,IL18,IL1RN,MAP3K7,RARA,ADCY1,IL1B,PRKCH,LBP,TNFRSF1B,ABCC3,ADCY7
Role of IL-17A in Arthritis	2.36E00	0.00436516	1.56E-01	IL8,CXCL3,MAP2K2,PIK3R1,CCL20,MAP2K3,PTGS2,NFKB2,NFKB1,CXCL6
Axonal Guidance Signaling	2.34E00	0.00457088	9.24E-02	FYN,PLXNA3,ECEL1,PDGFA,PIK3R1,ARHGEF7,MYL5,SEMA6B,WNT16,NTN1,ADAM8,NFATC1,GNG7,MICAL1,MAP2K2,AKT3,PLCB1,PLXNB1,GNA13,SEMA3B,SEMA4A,ACE,GNG12,ADAMTS4,GNG4,TUBB1,PRKCQ,ADAMTS1,CXCR4,WNT9A,TUBG1,ITGA5,MMP2,FZD8,ADAMTS6,TUBA1A,TUBB6,GNAT2,EPHB3,PRKCH,PDGFD,GLI1,SEMA4B,NTN3,SEMA7A
Heme Biosynthesis II	2.33E00	0.00467735	2.5E-01	UROD,FECH,ALAD,ALAS2,CPOX,HMBS
IL-17A Signaling in Airway Cells	2.31E00	0.00489779	1.45E-01	CXCL3,MUC5B,MAP2K2,MAP3K7,PIK3R1,AKT3,CCL20,NFKB2,IL6,NFKB1,CXCL6
Protein Kinase A Signaling	2.3E00	0.00501187	1E-01	AKAP12,TCF4,DUSP8,TGFBR1,PPP1R3C,PTPN14,MYL5,PDE4A,NFKB1,NTN1,NFATC1,DUSP2,GNG7,MAP2K2,PLCB1,GNA13,CTNNB1,PTPRN,GNG12,GNG4,PTPRE,PRKCQ,ADD2,PDE4C,PDE4B,NFKB2,PDE4D,PDE1C,PDE8A,ADCY9,AKAP13,TULP2,PYGM,H3F3A/H3F3B,CREM,ADCY1,PDE5A,DUSP4,PRKCH,PTGS2,ADCY7
Mouse Embryonic Stem Cell Pluripotency	2.28E00	0.00524807	1.41E-01	ID1,FZD8,TCF4,ID2,LIF,MAP2K2,MAP3K7,PIK3R1,AKT3,BMPR2,DVL3,CTNNB1,ID3,TAB1
Pyridoxal 5'-phosphate Salvage Pathway	2.27E00	0.00537032	1.58E-01	PRKX,PRKCQ,MAP2K2,PNPO,MAP3K6,PIM1,CSNK1D,PLK1,MAP3K8,MAP2K3,PRKCH,TTK
Altered T Cell and B Cell Signaling in Rheumatoid Arthritis	2.25E00	0.00562341	1.3E-01	HLA-DMA,IL1A,RELB,HLA-DMB,NFKB2,IL6,NFKB1,TLR2,IL18,CD80,IL1RN,IL1B,TNFRSF13B
Role of JAK family kinases in IL-6-type Cytokine Signaling	2.23E00	0.00588844	2.14E-01	SOCS1,SOCS3,IL6R,OSM,IL6,STAT1
Acute Myeloid Leukemia Signaling	2.23E00	0.00588844	1.43E-01	TCF4,CCNA1,MAP2K2,PIM1,PIK3R1,RARA,AKT3,MAP2K3,NFKB2,NFKB1,CCND1,EIF4EBP1
Regulation of the Epithelial-Mesenchymal Transition Pathway	2.2E00	0.00630957	1.12E-01	ID2,TCF4,JAG2,TGFBR1,FGF9,WNT9A,PIK3R1,WNT16,MMP2,ZEB1,NFKB2,NFKB1,PARD6A,FZD8,CDH1,FGF18,MAP2K2,AKT3,MAP2K3,DVL3,PDGFD,JAG1
Apoptosis Signaling	2.17E00	0.00676083	1.3E-01	BCL2L1,CASP6,PRKCQ,MAP2K2,DFFB,LMNA,SPTAN1,NFKB2,BCL2A1,TNFRSF1B,NFKB1,BIRC3,MCL1
p53 Signaling	2.16E00	0.00691831	1.24E-01	BCL2L1,CASP6,TP53INP1,GADD45B,THBS1,PIK3R1,CDKN1A,RRM2B,PERP,CSNK1D,AKT3,CTNNB1,BIRC5,CCND1
Hematopoiesis from Pluripotent Stem Cells	2.14E00	0.00724436	1.43E-01	IL8,IL1A,IGHG3,LIF,IGHG4,IGHG1,IGHA1,IL6,IGHG2
Role of JAK2 in Hormone-like Cytokine Signaling	2.14E00	0.00724436	1.89E-01	SOCS1,SOCS3,EPOR,SH2B3,SH2B2,STAT1,HLTF
Pancreatic Adenocarcinoma Signaling	2.13E00	0.0074131	1.17E-01	TGFBR1,PIK3R1,HBEGF,NFKB2,NFKB1,CCND1,BIRC5,BCL2L1,CCNE1,MAP2K2,CDKN1A,AKT3,PTGS2,STAT1,RALGDS
PKCθ Signaling in T Lymphocytes	2.1E00	0.00794328	1.11E-01	HLA-DMA,FYN,PRKCQ,MAP3K6,PIK3R1,HLA-DMB,MALT1,NFKB2,NFKB1,NFATC1,CD80,MAP3K7,GRAP2,ZAP70,MAP3K8,MAP3K2
Primary Immunodeficiency Signaling	2.08E00	0.00831764	1.41E-01	BTK,IGHG3,AIRE,ZAP70,IGHG4,IGHG1,IGHA1,TNFRSF13B,IGHG2
Coagulation System	2.06E00	0.00870964	1.84E-01	PROC,PLAUR,PLAU,TFPI,THBD,SERPINE1,F3
Cell Cycle Regulation by BTG Family Proteins	2.06E00	0.00870964	1.79E-01	CCNE1,PPP2R2B,BTG2,BTG1,PPP2R2C,CCND1,PPP2R5A
Glutathione Redox Reactions II	2.04E00	0.00912011	4.29E-01	GSR,NADPH,GLRX
Role of IL-17A in Psoriasis	2.02E00	0.00954993	2.86E-01	IL8,CXCL3,CCL20,CXCL6
Breast Cancer Regulation by Stathmin1	2.01E00	0.00977237	1.07E-01	GNG4,TUBB1,PRKCQ,ARHGEF7,PPP1R3C,PIK3R1,TUBG1,PPP2R5A,GNG7,ADCY9,CCNE1,TUBA1A,MAP2K2,TUBB6,PPP2R2B,CDKN1A,ADCY1,PLCB1,PPP2R2C,PRKCH,GNA13,ADCY7,GNG12
GADD45 Signaling	2.01E00	0.00977237	2.08E-01	CCNE1,GADD45B,CDKN1A,CCND1,CCNB1
CD40 Signaling	1.99E00	0.0102329	1.41E-01	ICAM1,MAP2K2,MAP3K7,PIK3R1,TNFAIP3,MAP2K3,TRAF5,NFKB2,NFKB1,TRAF1
TNFR2 Signaling	1.98E00	0.0104713	1.76E-01	TNFAIP3,NFKB2,TNFRSF1B,NFKB1,BIRC3,TRAF1
Role of IL-17F in Allergic Inflammatory Airway Diseases	1.98E00	0.0104713	1.67E-01	IL8,CCL4,MAP2K2,IL1B,NFKB2,IL6,NFKB1,CXCL6
Aryl Hydrocarbon Receptor Signaling	1.95E00	0.0112202	1.05E-01	IL1A,NQO1,IL6,NFKB2,NFKB1,CCND1,AHRR,TGM2,CCNE1,ALDH1A1,GSTM2,CCNA1,ALDH1L2,RARA,CDKN1A,IL1B,ALDH3B1,NFE2L2
Gap Junction Signaling	1.92E00	0.0120226	1.1E-01	TUBB1,BGLAP,PRKCQ,PIK3R1,TUBG1,CSNK1D,CSNK1E,ADCY9,TUBA1A,TUBB6,MAP2K2,ADCY1,CAV1,PLCB1,AKT3,PRKCH,CTNNB1,ADCY7,MAP3K2,HTR2A
Cholecystokinin/Gastrin-mediated Signaling	1.87E00	0.0134896	1.32E-01	IL1A,PRKCQ,DIRAS3,IL18,MAP2K2,IL1RN,MEF2D,CREM,PLCB1,IL1B,MAP2K3,PRKCH,GNA13,PTGS2
IL-12 Signaling and Production in Macrophages	1.87E00	0.0134896	1.08E-01	PRKCQ,PIK3R1,MAF,NFKB2,NFKB1,APOC1,STAT4,TLR2,JMJD6,LYZ,IL18,MAP2K2,AKT3,MAP3K8,PRKCH,REL,STAT1
Graft-versus-Host Disease Signaling	1.86E00	0.0138038	1.57E-01	HLA-DMA,IL1A,IL18,CD80,IL1RN,IL1B,HLA-DMB,IL6
Airway Pathology in Chronic Obstructive Pulmonary Disease	1.86E00	0.0138038	2.73E-01	IL8,CXCL3,MMP2
Superoxide Radicals Degradation	1.86E00	0.0138038	3.75E-01	SOD1,SOD2,NQO1
HER-2 Signaling in Breast Cancer	1.85E00	0.0141254	1.34E-01	CCNE1,PRKCQ,PIK3R1,CDKN1A,AKT3,MMP2,PRKCH,CCND1,PARD6A,AREG/AREGB,ITGB3
LXR/RXR Activation	1.85E00	0.0141254	1.15E-01	IL1A,ECHS1,IL1RL1,IL6,NFKB2,NFKB1,APOC1,LYZ,IL18,LDLR,IL1RN,IL1B,PTGS2,LBP,TNFRSF1B,HADH
p38 MAPK Signaling	1.83E00	0.0147911	1.25E-01	IL1A,TGFBR1,IL1RL1,PLA2G6,IL18,H3F3A/H3F3B,PLA2G2D,IL1RN,MAP3K7,MEF2D,IL1B,MAP2K3,STAT1,TNFRSF1B,TAB1
JAK/Stat Signaling	1.81E00	0.0154882	1.41E-01	STAT4,BCL2L1,SOCS1,SOCS3,MAP2K2,PIK3R1,CDKN1A,AKT3,IL6,STAT1
Sertoli Cell-Sertoli Cell Junction Signaling	1.8E00	0.0158489	1.06E-01	SPTBN1,TUBB1,DLG1,MAP3K6,TUBG1,JAM2,ITGA5,CDH1,TUBA1A,TUBB6,MAP2K2,MAP3K7,KEAP1,SPTB,AKT3,MAP3K8,MAP2K3,SPTAN1,MAGI2,CTNNB1,MAP3K2
Molecular Mechanisms of Cancer	1.79E00	0.0162181	9.02E-02	FYN,TCF4,TGFBR1,PIK3R1,DIRAS3,ARHGEF7,BMPR2,BMPR1B,NFKB1,CCND1,CASP6,MAP2K2,MAP3K7,PLCB1,AKT3,GNA13,CTNNB1,BIRC3,TAB1,RALGDS,PRKCQ,SMAD7,NFKB2,ADCY9,FZD8,BCL2L1,CDH1,CCNE1,CDKN1A,ADCY1,GNAT2,MAP2K3,PRKCH,ADCY7,GLI1
RANK Signaling in Osteoclasts	1.78E00	0.0165959	1.24E-01	MAP2K2,MAP3K6,MAP3K7,PIK3R1,AKT3,MAP3K8,TRAF5,NFKB2,NFKB1,BIRC3,NFATC1,MAP3K2
Type I Diabetes Mellitus Signaling	1.77E00	0.0169824	1.16E-01	HLA-DMA,SOCS3,SOCS1,CD80,MAP3K7,IL1B,MAP2K3,HLA-DMB,NFKB2,STAT1,TNFRSF1B,NFKB1,PTPRN,CPE
PTEN Signaling	1.76E00	0.017378	1.08E-01	TGFBR1,PIK3R1,BMPR2,ITGA5,INPPL1,NFKB2,BMPR1B,NFKB1,CCND1,BCL2L1,FOXO6,MAP2K2,CDKN1A,AKT3,MAGI2
G Beta Gamma Signaling	1.76E00	0.017378	1.07E-01	GNG4,PRKCQ,HBEGF,GNG7,BTK,KCNJ5,ADCY1,CAV1,AKT3,GNAT2,PRKCH,GNA13,GNG12
P2Y Purigenic Receptor Signaling Pathway	1.73E00	0.0186209	1.11E-01	GNG4,PRKCQ,PIK3R1,NFKB2,NFKB1,GNG7,ITGB3,ADCY9,MAP2K2,ADCY1,AKT3,PLCB1,P2RY1,PRKCH,ADCY7,GNG12
Erythropoietin Signaling	1.69E00	0.0204174	1.27E-01	SOCS1,SOCS3,PRKCQ,MAP2K2,EPOR,PIK3R1,AKT3,PRKCH,NFKB2,NFKB1
Role of Tissue Factor in Cancer	1.65E00	0.0223872	1.08E-01	BCL2L1,FYN,IL8,PIK3R1,IL1B,PLCB1,AKT3,HBEGF,PLAUR,GNA13,CYR61,FRK,F3,ITGB3
PEDF Signaling	1.65E00	0.0223872	1.27E-01	BCL2L1,ARHGAP22,TCF4,SOD2,PIK3R1,AKT3,ZEB1,NFKB2,NFKB1,PNPLA2
TWEAK Signaling	1.64E00	0.0229087	1.54E-01	CASP6,NFKB2,NFKB1,BIRC3,TNFRSF12A,TRAF1
Antioxidant Action of Vitamin C	1.63E00	0.0234423	1.17E-01	PNPLA8,PLA2G6,NADPH,SLC23A1,PLA2G2D,PLA2R1,PLCB1,NFKB2,NFKB1,GLRX,PLA2G7,SLC23A3,SLC2A3
IL-17 Signaling	1.61E00	0.0245471	1.33E-01	IL8,MUC5B,MAP2K2,MAP3K7,PIK3R1,AKT3,MAP2K3,PTGS2,IL6,NFKB1
Type II Diabetes Mellitus Signaling	1.59E00	0.025704	9.36E-02	SOCS1,SOCS3,PRKCQ,PRKAB1,PKLR,PIK3R1,ACSL6,NFKB2,NFKB1,ACSBG1,MAP3K7,SH2B2,AKT3,PRKCH,SLC27A3,TNFRSF1B
IL-9 Signaling	1.58E00	0.0263027	1.5E-01	SOCS3,PIK3R1,BCL3,NFKB2,STAT1,NFKB1
Oncostatin M Signaling	1.58E00	0.0263027	1.71E-01	MT2A,MAP2K2,OSM,PLAU,CHI3L1,STAT1
Role of Hypercytokinemia/hyperchemokinemia in the Pathogenesis of Influenza	1.54E00	0.0288403	1.52E-01	IL8,IL1A,IL18,CCL4,IL1RN,IL1B,IL6
MIF-mediated Glucocorticoid Regulation	1.52E00	0.0301995	1.43E-01	PLA2G6,PLA2G2D,PTGS2,NFKB2,NFKB1,NR3C1
Production of Nitric Oxide and Reactive Oxygen Species in Macrophages	1.52E00	0.0301995	9.43E-02	PRKCQ,MAP3K6,PPP1R3C,DIRAS3,PIK3R1,NFKB2,NFKB1,PPP2R5A,APOC1,TLR2,LYZ,MAP3K7,PPP2R2B,AKT3,PPP2R2C,MAP3K8,PRKCH,STAT1,TNFRSF1B,MAP3K2
Extrinsic Prothrombin Activation Pathway	1.51E00	0.030903	1.82E-01	PROC,TFPI,THBD,F3
Superpathway of Serine and Glycine Biosynthesis I	1.51E00	0.030903	2.22E-01	PSAT1,PHGDH,SHMT1,SHMT2
Cardiac Hypertrophy Signaling	1.5E00	0.0316228	9.6E-02	GNG4,ADRA2B,TGFBR1,MAP3K6,DIRAS3,PIK3R1,MYL5,IL6R,IL6,GNG7,ADCY9,MAP2K2,MAP3K7,MEF2D,ADCY1,PLCB1,GNAT2,MAP3K8,MAP2K3,GNA13,ADCY7,GNG12,TAB1,MAP3K2
B Cell Receptor Signaling	1.49E00	0.0323594	1.03E-01	FCGR2C,PRKCQ,MAP3K6,PIK3R1,INPPL1,MALT1,NFKB2,NFKB1,NFATC1,BTK,BCL2L1,MAP2K2,MAP3K7,AKT3,MAP3K8,MAP2K3,BCL2A1,MAP3K2
Role of Cytokines in Mediating Communication between Immune Cells	1.48E00	0.0331131	1.45E-01	IL8,IL1A,IL18,IL1RN,IL32,IL1B,IL6,IL24
Chondroitin Sulfate Biosynthesis (Late Stages)	1.48E00	0.0331131	1.45E-01	CHST2,GAL3ST2,CSGALNACT2,SULT1C4,HS3ST2,CSGALNACT1,NDST2,CHST13
Tight Junction Signaling	1.48E00	0.0331131	1.02E-01	TGFBR1,MYL5,JAM2,NFKB2,NFKB1,PARD6A,MYH7B,PPP2R5A,MPDZ,PPP2R2B,CSTF2,AKT3,PPP2R2C,SPTAN1,MAGI2,TNFRSF1B,CTNNB1
Circadian Rhythm Signaling	1.47E00	0.0338844	1.58E-01	CSNK1E,AVP,PER1,BHLHE40,CSNK1D,PER2
Prolactin Signaling	1.47E00	0.0338844	1.19E-01	FYN,SOCS1,SOCS3,PRKCQ,MAP2K2,PIK3R1,NMI,PRKCH,STAT1,NR3C1
IL-4 Signaling	1.47E00	0.0338844	1.25E-01	SOCS1,HLA-DMA,IL4R,IRF4,PIK3R1,AKT3,INPPL1,HLA-DMB,NR3C1,NFATC1
IL-15 Production	1.46E00	0.0346737	1.61E-01	NFKB2,IL6,STAT1,NFKB1,FRK
Dopamine-DARPP32 Feedback in cAMP Signaling	1.46E00	0.0346737	1.02E-01	PRKCQ,PPP1R3C,CSNK1D,PPP2R5A,CSNK1E,ADCY9,KCNJ10,KCNJ14,KCNJ5,KCNJ1,CREM,ADCY1,PPP2R2B,CAMKK1,PLCB1,PPP2R2C,PRKCH,DRD4,ADCY7
Heme Degradation	1.46E00	0.0346737	2.73E-01	NADPH,BLVRA,BLVRB
Heme Biosynthesis from Uroporphyrinogen-III I	1.46E00	0.0346737	2.73E-01	UROD,FECH,CPOX
Tetrahydrobiopterin Biosynthesis I	1.46E00	0.0346737	2.73E-01	GCH1,NADPH,SPR
CD28 Signaling in T Helper Cells	1.43E00	0.0371535	1.03E-01	FYN,HLA-DMA,PRKCQ,MAP2K2,CD80,GRAP2,PIK3R1,ZAP70,AKT3,HLA-DMB,NFKB2,MALT1,NFKB1,NFATC1
CTLA4 Signaling in Cytotoxic T Lymphocytes	1.42E00	0.0380189	1.15E-01	FYN,AP1G2,CD80,GRAP2,CLTA,PIK3R1,PPP2R2B,ZAP70,AKT3,PPP2R2C,PPP2R5A
Gαq Signaling	1.41E00	0.0389045	9.94E-02	GNG4,RGS2,PRKCQ,DIRAS3,PIK3R1,RGS16,NFKB2,NFKB1,GNG7,NFATC1,BTK,MAP2K2,PLCB1,AKT3,PRKCH,GNG12,HTR2A
ERK/MAPK Signaling	1.39E00	0.040738	9.48E-02	FYN,PPP1R3C,PIK3R1,ITGA5,PPP2R5A,DUSP2,NFATC1,EIF4EBP1,PLA2G6,ELF2,H3F3A/H3F3B,MAP2K2,PLA2G2D,ETS2,PPP2R2B,DUSP4,PPP2R2C,STAT1,ELK3,ELF5
Factors Promoting Cardiogenesis in Vertebrates	1.39E00	0.040738	1.11E-01	FZD8,TCF4,CCNE1,PRKCQ,TGFBR1,MAP3K7,BMPR2,PRKCH,BMPR1B,CTNNB1,NOG
Salvage Pathways of Pyrimidine Ribonucleotides	1.37E00	0.042658	1.15E-01	PRKCQ,MAP3K6,AK8,UPP1,CSNK1D,PLK1,TTK,PRKX,MAP2K2,PIM1,PRKCH,MAP3K8,MAP2K3
April Mediated Signaling	1.37E00	0.042658	1.36E-01	TRAF5,NFKB2,TNFRSF13B,NFKB1,NFATC1,TRAF1
Notch Signaling	1.37E00	0.042658	1.4E-01	CNTN1,JAG2,LFNG,HES1,JAG1,HEY1
Dermatan Sulfate Biosynthesis (Late Stages)	1.36E00	0.0436516	1.46E-01	CHST2,GAL3ST2,SULT1C4,HS3ST2,NDST2,CHST13,DSE
Tetrahydrobiopterin Biosynthesis II	1.35E00	0.0446684	2.31E-01	GCH1,NADPH,SPR
Germ Cell-Sertoli Cell Junction Signaling	1.34E00	0.0457088	1.01E-01	TUBB1,TGFBR1,MAP3K6,DIRAS3,PIK3R1,TUBG1,LAMC3,CDH1,TUBA1A,TUBB6,MAP2K2,MAP3K7,KEAP1,MAP2K3,MAP3K8,CTNNB1,MAP3K2
Tec Kinase Signaling	1.34E00	0.0457088	9.24E-02	GNG4,FYN,PRKCQ,DIRAS3,PIK3R1,ITGA5,NFKB2,NFKB1,FRK,GNG7,STAT4,BTK,GNAT2,PRKCH,GNA13,STAT1,GNG12
Induction of Apoptosis by HIV1	1.33E00	0.0467735	1.19E-01	BCL2L1,CXCR4,DFFB,NFKB2,TNFRSF1B,NFKB1,BIRC3,TRAF1
Autoimmune Thyroid Disease Signaling	1.32E00	0.047863	1.13E-01	HLA-DMA,IGHG3,CD80,IGHG4,HLA-DMB,IGHG1,IGHG2
