# Supplementary material for: Disruption of SF3B1 results in deregulated expression and splicing of key genes and pathways in myelodysplastic syndrome hematopoietic stem and progenitor cells
Source: Leukemia. 2014 Dec 23;29(5):1092–103. doi: 10.1038/leu.2014.331 (PMC4430703; doi:10.1038/leu.2014.331)
Supplement: Supplementary Table 8 [file leu2014331x10.xlsx]

## Sheet: Sup Table S8-EdgeR MvC-GSEA
Mutant vs Healthy controls				Mutant vs wildtype
NAME	FDR q-val			NAME	FDR q-val
COFACTOR_BIOSYNTHETIC_PROCESS	0			KEGG_ECM_RECEPTOR_INTERACTION	0
COFACTOR_METABOLIC_PROCESS	0			REACTOME_G2_M_CHECKPOINTS	0
REACTOME_RESPIRATORY_ELECTRON_TRANSPORT_ATP_SYNTHESIS_BY_CHEMIOSMOTIC_COUPLING_AND_HEAT_PRODUCTION_BY_UNCOUPLING_PROTEINS_	0.00384615			REACTOME_CELL_CYCLE_CHECKPOINTS	0
REACTOME_TCA_CYCLE_AND_RESPIRATORY_ELECTRON_TRANSPORT	0.00591727			PIGMENT_METABOLIC_PROCESS	0
REACTOME_IRON_UPTAKE_AND_TRANSPORT	0.00473382			REACTOME_COLLAGEN_FORMATION	0
PIGMENT_METABOLIC_PROCESS	0.00394485			REACTOME_DNA_REPLICATION	0
CYTOSOLIC_PART	0.00510887			REACTOME_S_PHASE	0
REACTOME_DESTABILIZATION_OF_MRNA_BY_AUF1_HNRNP_D0	0.0104504			REACTOME_MITOTIC_M_M_G1_PHASES	0.00350414
HETEROCYCLE_METABOLIC_PROCESS	0.00928926			PROTEINACEOUS_EXTRACELLULAR_MATRIX	0.00311479
REACTOME_AUTODEGRADATION_OF_CDH1_BY_CDH1_APC_C	0.011973			ACTIN_FILAMENT_BINDING	0.00280331
REACTOME_RESPIRATORY_ELECTRON_TRANSPORT	0.0108845			PID_AVB3_INTEGRIN_PATHWAY	0.00254846
KEGG_RIBOSOME	0.0099775			COFACTOR_BIOSYNTHETIC_PROCESS	0.00233609
ANTIGEN_BINDING	0.0154815			REACTOME_ACTIVATION_OF_THE_PRE_REPLICATIVE_COMPLEX	0.00215639
REACTOME_CDT1_ASSOCIATION_WITH_THE_CDC6_ORC_ORIGIN_COMPLEX	0.0143757			REACTOME_CELL_CYCLE_MITOTIC	0.00298836
REACTOME_LYSOSOME_VESICLE_BIOGENESIS	0.015807			PID_SYNDECAN_1_PATHWAY	0.00278914
REACTOME_PEPTIDE_CHAIN_ELONGATION	0.0185286			REACTOME_ACTIVATION_OF_ATR_IN_RESPONSE_TO_REPLICATION_STRESS	0.00261482
MITOCHONDRIAL_RIBOSOME	0.0174387			COLLAGEN	0.002461
KEGG_OXIDATIVE_PHOSPHORYLATION	0.0164698			EXTRACELLULAR_MATRIX	0.00310022
REACTOME_SCF_BETA_TRCP_MEDIATED_DEGRADATION_OF_EMI1	0.015603			REACTOME_SYNTHESIS_OF_DNA	0.00440051
REACTOME_ACTIVATION_OF_THE_PRE_REPLICATIVE_COMPLEX	0.0154041			REACTOME_CYTOSOLIC_TRNA_AMINOACYLATION	0.00556755
REACTOME_3_UTR_MEDIATED_TRANSLATIONAL_REGULATION	0.0157951			REACTOME_G1_S_TRANSITION	0.00594403
REACTOME_APC_C_CDH1_MEDIATED_DEGRADATION_OF_CDC20_AND_OTHER_APC_C_CDH1_TARGETED_PROTEINS_IN_LATE_MITOSIS_EARLY_G1	0.0150771			REACTOME_MITOTIC_G1_G1_S_PHASES	0.00567385
RIBOSOMAL_SUBUNIT	0.0159655			ANTIGEN_BINDING	0.00601165
STRUCTURAL_CONSTITUENT_OF_RIBOSOME	0.0158042			MITOCHONDRIAL_PART	0.006337
REACTOME_SRP_DEPENDENT_COTRANSLATIONAL_PROTEIN_TARGETING_TO_MEMBRANE	0.0161463			REACTOME_SRP_DEPENDENT_COTRANSLATIONAL_PROTEIN_TARGETING_TO_MEMBRANE	0.00661942
REACTOME_M_G1_TRANSITION	0.0155252			KEGG_FOCAL_ADHESION	0.00795036
REACTOME_INFLUENZA_VIRAL_RNA_TRANSCRIPTION_AND_REPLICATION	0.0158682			HETEROCYCLE_METABOLIC_PROCESS	0.00818443
REACTOME_ASSEMBLY_OF_THE_PRE_REPLICATIVE_COMPLEX	0.0153014			PID_INTEGRIN1_PATHWAY	0.00936632
KEGG_PROTEASOME	0.0156053			REACTOME_CDT1_ASSOCIATION_WITH_THE_CDC6_ORC_ORIGIN_COMPLEX	0.00904335
ORGANELLAR_RIBOSOME	0.0150851			DOUBLE_STRAND_BREAK_REPAIR	0.00964707
REACTOME_MITOTIC_M_M_G1_PHASES	0.0153554			KEGG_PORPHYRIN_AND_CHLOROPHYLL_METABOLISM	0.00978117
REACTOME_P53_INDEPENDENT_G1_S_DNA_DAMAGE_CHECKPOINT	0.0167257			PID_INTEGRIN3_PATHWAY	0.00990992
REACTOME_APC_C_CDC20_MEDIATED_DEGRADATION_OF_MITOTIC_PROTEINS	0.0190959			RIBOSOME	0.0104285
MITOCHONDRIAL_PART	0.018895			REACTOME_TRANSLATION	0.0101218
REACTOME_CELL_CYCLE_CHECKPOINTS	0.0186882			REACTOME_M_G1_TRANSITION	0.00983263
BIOCARTA_PROTEASOME_PATHWAY	0.0278382			REACTOME_INFLUENZA_VIRAL_RNA_TRANSCRIPTION_AND_REPLICATION	0.0106755
REACTOME_METABOLISM_OF_MRNA	0.029041			REACTOME_DNA_STRAND_ELONGATION	0.010387
REACTOME_TRANSLATION	0.0282768			REACTOME_METABOLISM_OF_RNA	0.0101137
KEGG_PORPHYRIN_AND_CHLOROPHYLL_METABOLISM	0.0321636			REACTOME_MITOTIC_PROMETAPHASE	0.0105689
COENZYME_METABOLIC_PROCESS	0.031673			REACTOME_INFLUENZA_LIFE_CYCLE	0.0103047
REACTOME_G2_M_CHECKPOINTS	0.0358628			REACTOME_TRNA_AMINOACYLATION	0.0110571
REACTOME_CDK_MEDIATED_PHOSPHORYLATION_AND_REMOVAL_OF_CDC6	0.0366727			REACTOME_EXTRACELLULAR_MATRIX_ORGANIZATION	0.0121008
REACTOME_REGULATION_OF_ORNITHINE_DECARBOXYLASE_ODC	0.0366524			EXTRACELLULAR_MATRIX_PART	0.0121397
REACTOME_AUTODEGRADATION_OF_THE_E3_UBIQUITIN_LIGASE_COP1	0.0358193			PID_WNT_SIGNALING_PATHWAY	0.0118638
REACTOME_TRANSCRIPTION_COUPLED_NER_TC_NER	0.0360848			REACTOME_NUCLEOTIDE_EXCISION_REPAIR	0.0131258
REACTOME_MITOCHONDRIAL_PROTEIN_IMPORT	0.0363269			REACTOME_LYSOSOME_VESICLE_BIOGENESIS	0.0128404
REACTOME_INFLUENZA_LIFE_CYCLE	0.0363012			RIBONUCLEOPROTEIN_COMPLEX	0.0131556
REACTOME_VIF_MEDIATED_DEGRADATION_OF_APOBEC3G	0.0362753			ORGANELLAR_RIBOSOME	0.0137391
MITOCHONDRIAL_LUMEN	0.0392216			BIOCARTA_MCM_PATHWAY	0.0151517
KEGG_CITRATE_CYCLE_TCA_CYCLE	0.0391368			PID_INTEGRIN_A9B1_PATHWAY	0.0156794
REACTOME_TRNA_AMINOACYLATION	0.0407176			REACTOME_MITOCHONDRIAL_PROTEIN_IMPORT	0.0153719
MITOCHONDRIAL_INNER_MEMBRANE	0.0399346			REACTOME_CELL_CYCLE	0.0169166
REACTOME_NONSENSE_MEDIATED_DECAY_ENHANCED_BY_THE_EXON_JUNCTION_COMPLEX	0.0391811			COFACTOR_METABOLIC_PROCESS	0.0168637
MITOCHONDRION	0.0395424			REACTOME_APC_C_CDC20_MEDIATED_DEGRADATION_OF_MITOTIC_PROTEINS	0.017317
BIOCARTA_MPR_PATHWAY	0.0394855			REACTOME_3_UTR_MEDIATED_TRANSLATIONAL_REGULATION	0.0170022
REACTOME_CYTOSOLIC_TRNA_AMINOACYLATION	0.0394324			KEGG_RIBOSOME	0.0166986
MITOCHONDRIAL_MEMBRANE_PART	0.0418319			MITOCHONDRIAL_LUMEN	0.0166553
RIBOSOME	0.041919			REACTOME_TCA_CYCLE_AND_RESPIRATORY_ELECTRON_TRANSPORT	0.0173366
REACTOME_NUCLEOTIDE_EXCISION_REPAIR	0.0412085			KEGG_DRUG_METABOLISM_CYTOCHROME_P450	0.0170428
REACTOME_CROSS_PRESENTATION_OF_SOLUBLE_EXOGENOUS_ANTIGENS_ENDOSOMES	0.0435396			MITOCHONDRION	0.0167587
REACTOME_DNA_STRAND_ELONGATION	0.0447794			REACTOME_MRNA_SPLICING_MINOR_PATHWAY	0.01671
REACTOME_S_PHASE	0.0440572			REACTOME_GLOBAL_GENOMIC_NER_GG_NER	0.0164405
AROMATIC_COMPOUND_METABOLIC_PROCESS	0.04543			REACTOME_APC_C_CDH1_MEDIATED_DEGRADATION_OF_CDC20_AND_OTHER_APC_C_CDH1_TARGETED_PROTEINS_IN_LATE_MITOSIS_EARLY_G1	0.0161795
REACTOME_TRANSFERRIN_ENDOCYTOSIS_AND_RECYCLING	0.0451074			CYTOSOLIC_PART	0.0161511
BIOCARTA_MCM_PATHWAY	0.0451475			MITOCHONDRIAL_MATRIX	0.0165216
REACTOME_DNA_REPLICATION	0.0455383			REACTOME_RNA_POL_I_TRANSCRIPTION_INITIATION	0.0189856
PROTEASOME_COMPLEX	0.0468147			KEGG_AMINOACYL_TRNA_BIOSYNTHESIS	0.0191101
MITOCHONDRIAL_ENVELOPE	0.0497341			REACTOME_PEPTIDE_CHAIN_ELONGATION	0.020458
MITOCHONDRIAL_MATRIX	0.049847			REACTOME_ASSEMBLY_OF_THE_PRE_REPLICATIVE_COMPLEX	0.0201615
REACTOME_METABOLISM_OF_RNA	0.0499906			STRUCTURAL_CONSTITUENT_OF_RIBOSOME	0.0202787
REACTOME_ACTIVATION_OF_ATR_IN_RESPONSE_TO_REPLICATION_STRESS	0.0492865			REACTOME_REGULATION_OF_MITOTIC_CELL_CYCLE	0.0223358
NUCLEOLAR_PART	0.049737			RIBOSOMAL_SUBUNIT	0.0231765
NAME	FDR q-val			KEGG_DNA_REPLICATION	0.0251433
PID_FRA_PATHWAY	0			REACTOME_METABOLISM_OF_NUCLEOTIDES	0.0249945
CYTOKINE_ACTIVITY	0			PID_AJDISS_2PATHWAY	0.0251976
KEGG_CYTOKINE_CYTOKINE_RECEPTOR_INTERACTION	0			REACTOME_ORC1_REMOVAL_FROM_CHROMATIN	0.0259593
GENERATION_OF_A_SIGNAL_INVOLVED_IN_CELL_CELL_SIGNALING	0.00901167			CHROMOSOMEPERICENTRIC_REGION	0.025803
EXTRACELLULAR_REGION_PART	0.00720934			KEGG_CITRATE_CYCLE_TCA_CYCLE	0.0283191
G_PROTEIN_COUPLED_RECEPTOR_BINDING	0.00600778			SINGLE_STRANDED_DNA_BINDING	0.0295275
EXTRACELLULAR_SPACE	0.00514953			REACTOME_LATE_PHASE_OF_HIV_LIFE_CYCLE	0.0294978
REACTOME_CHEMOKINE_RECEPTORS_BIND_CHEMOKINES	0.00781841			REACTOME_G0_AND_EARLY_G1	0.030484
BEHAVIOR	0.0069497			REACTOME_PREFOLDIN_MEDIATED_TRANSFER_OF_SUBSTRATE_TO_CCT_TRIC	0.0301122
REACTOME_PEPTIDE_LIGAND_BINDING_RECEPTORS	0.00805397			REACTOME_REGULATION_OF_ORNITHINE_DECARBOXYLASE_ODC	0.0312481
LOCOMOTORY_BEHAVIOR	0.00812005			REACTOME_P53_INDEPENDENT_G1_S_DNA_DAMAGE_CHECKPOINT	0.0310441
CHEMOKINE_RECEPTOR_BINDING	0.00744338			REACTOME_METABOLISM_OF_NON_CODING_RNA	0.0306789
VIRAL_GENOME_REPLICATION	0.00961792			REACTOME_E2F_MEDIATED_REGULATION_OF_DNA_REPLICATION	0.0307977
VIRAL_INFECTIOUS_CYCLE	0.0102245			SECONDARY_METABOLIC_PROCESS	0.0325092
NEGATIVE_REGULATION_OF_TRANSLATION	0.0155222			REACTOME_LAGGING_STRAND_SYNTHESIS	0.0321398
NEGATIVE_REGULATION_OF_DNA_BINDING	0.0151013			REACTOME_NCAM_SIGNALING_FOR_NEURITE_OUT_GROWTH	0.0326906
PHOSPHORIC_DIESTER_HYDROLASE_ACTIVITY	0.0158021			REACTOME_RNA_POL_II_TRANSCRIPTION_PRE_INITIATION_AND_PROMOTER_OPENING	0.0352364
CELL_CELL_SIGNALING	0.0169013			ORGANELLE_ENVELOPE	0.0363518
VIRAL_REPRODUCTIVE_PROCESS	0.0207513			REACTOME_FORMATION_OF_TUBULIN_FOLDING_INTERMEDIATES_BY_CCT_TRIC	0.0365552
NEGATIVE_REGULATION_OF_PROGRAMMED_CELL_DEATH	0.0215314			REACTOME_CDK_MEDIATED_PHOSPHORYLATION_AND_REMOVAL_OF_CDC6	0.0371915
PID_CD8TCRDOWNSTREAMPATHWAY	0.0209296			REACTOME_METABOLISM_OF_MRNA	0.0384026
POSITIVE_REGULATION_OF_RESPONSE_TO_STIMULUS	0.0203936			MITOCHONDRIAL_ENVELOPE	0.0404768
HORMONE_ACTIVITY	0.0230014			REACTOME_RNA_POL_I_TRANSCRIPTION_TERMINATION	0.0410613
BIOCARTA_IL1R_PATHWAY	0.0265403			PID_LYMPHANGIOGENESIS_PATHWAY	0.040638
CHEMOKINE_ACTIVITY	0.0258436			ENVELOPE	0.0443167
NEGATIVE_REGULATION_OF_CELLULAR_PROTEIN_METABOLIC_PROCESS	0.0269371			REACTOME_DESTABILIZATION_OF_MRNA_BY_AUF1_HNRNP_D0	0.0447046
VIRAL_REPRODUCTION	0.0269343			REACTOME_RESPIRATORY_ELECTRON_TRANSPORT_ATP_SYNTHESIS_BY_CHEMIOSMOTIC_COUPLING_AND_HEAT_PRODUCTION_BY_UNCOUPLING_PROTEINS_	0.0454895
REGULATION_OF_G_PROTEIN_COUPLED_RECEPTOR_PROTEIN_SIGNALING_PATHWAY	0.0269301			REACTOME_HIV_INFECTION	0.0465406
G_PROTEIN_COUPLED_RECEPTOR_PROTEIN_SIGNALING_PATHWAY	0.0284532			PORE_COMPLEX	0.0475917
PID_IL12_2PATHWAY	0.0292881			PID_P73PATHWAY	0.0478047
BIOCARTA_INFLAM_PATHWAY	0.028925			REACTOME_EXTENSION_OF_TELOMERES	0.0476121
KEGG_NOD_LIKE_RECEPTOR_SIGNALING_PATHWAY	0.0327686			REACTOME_MRNA_PROCESSING	0.0472939
KEGG_TGF_BETA_SIGNALING_PATHWAY	0.0334175			NAME	FDR q-val
NEGATIVE_REGULATION_OF_DEVELOPMENTAL_PROCESS	0.0374331			VIRAL_GENOME_REPLICATION	0
REACTOME_SIGNALING_BY_GPCR	0.0371368			VIRAL_REPRODUCTIVE_PROCESS	0
RECEPTOR_BINDING	0.0361052			PID_NFAT_TFPATHWAY	0
REACTOME_GPCR_LIGAND_BINDING	0.0353711			VIRAL_INFECTIOUS_CYCLE	0
NEGATIVE_REGULATION_OF_APOPTOSIS	0.0360946			VIRAL_REPRODUCTION	0.00269522
NEGATIVE_REGULATION_OF_BINDING	0.035397			CHEMOKINE_RECEPTOR_BINDING	0.00270035
EXTRACELLULAR_REGION	0.0360998			REACTOME_CHEMOKINE_RECEPTORS_BIND_CHEMOKINES	0.00300038
REGULATION_OF_RESPONSE_TO_STIMULUS	0.0367835			PID_IL12_2PATHWAY	0.00337543
REACTOME_IL1_SIGNALING	0.0363365			CHEMOKINE_ACTIVITY	0.00385764
PID_REG_GR_PATHWAY	0.0392257			G_PROTEIN_COUPLED_RECEPTOR_BINDING	0.00450058
REACTOME_ACTIVATION_OF_GENES_BY_ATF4	0.0391376			BIOCARTA_CCR5_PATHWAY	0.00682117
KEGG_CHEMOKINE_SIGNALING_PATHWAY	0.0428487			PID_CD8TCRDOWNSTREAMPATHWAY	0.011959
NEGATIVE_REGULATION_OF_MAP_KINASE_ACTIVITY	0.0423092			PID_IL23PATHWAY	0.0126582
PID_DELTANP63PATHWAY	0.0431401
CELL_SURFACE_RECEPTOR_LINKED_SIGNAL_TRANSDUCTION_GO_0007166	0.0441009
CYTOKINE_AND_CHEMOKINE_MEDIATED_SIGNALING_PATHWAY	0.0444841
REGULATION_OF_SECRETION	0.0468193
