# Supplementary material for: Disruption of SF3B1 results in deregulated expression and splicing of key genes and pathways in myelodysplastic syndrome hematopoietic stem and progenitor cells
Source: Leukemia. 2014 Dec 23;29(5):1092–103. doi: 10.1038/leu.2014.331 (PMC4430703; doi:10.1038/leu.2014.331)
Supplement: Supplementary Table 9 [file leu2014331x11.xlsx]

## Sheet: Sup Table S9-DEXSeq_MTvsCON
GeneID	ExonID	Description	GeneName	Chromosome	Start_position	End_position	Strand	pvalue	padj	logFC	FC
ENSG00000125354	E011	septin 6 [Source:HGNC Symbol;Acc:15848]	2006-09-01	X	118749687	118827333	-1	1.66849e-78	5.18931e-73	-0.281873	0.822523
ENSG00000111843	E006	transmembrane protein 14C [Source:HGNC Symbol;Acc:20952]	TMEM14C	6	10723148	10731362	1	2.80172e-51	4.35693e-46	-0.314917	0.803897
ENSG00000131669	E006	ninjurin 1 [Source:HGNC Symbol;Acc:7824]	NINJ1	9	95883771	95896570	-1	1.08801e-33	1.12797e-28	-0.258748	0.835813
ENSG00000088986	E014	dynein, light chain, LC8-type 1 [Source:HGNC Symbol;Acc:15476]	DYNLL1	12	120907653	120936296	1	1.21333e-28	9.43421e-24	-0.130418	0.913566
ENSG00000223865	E018	major histocompatibility complex, class II, DP beta 1 [Source:HGNC Symbol;Acc:4940]	HLA-DPB1	6	33043703	33054978	1	3.05276e-27	1.89893e-22	0.440705	1.35727
ENSG00000101019	E025	ubiquinol-cytochrome c reductase complex assembly factor 1 [Source:HGNC Symbol;Acc:15891]	UQCC1	20	33890369	33999944	-1	1.71281e-26	8.87856e-22	-0.168873	0.889537
ENSG00000132199	E025	enolase superfamily member 1 [Source:HGNC Symbol;Acc:30365]	ENOSF1	18	670324	712676	-1	2.56772e-24	1.14087e-19	-0.143188	0.905516
ENSG00000125991	E049	ERGIC and golgi 3 [Source:HGNC Symbol;Acc:15927]	ERGIC3	20	34129770	34145405	1	4.1132e-23	1.42142e-18	-0.199705	0.870728
ENSG00000101019	E024	ubiquinol-cytochrome c reductase complex assembly factor 1 [Source:HGNC Symbol;Acc:15891]	UQCC1	20	33890369	33999944	-1	2.01024e-22	6.25221e-18	-0.187424	0.878172
ENSG00000118495	E010	pleiomorphic adenoma gene-like 1 [Source:HGNC Symbol;Acc:9046]	PLAGL1	6	144261437	144385735	-1	2.77509e-22	7.84639e-18	0.810457	1.75377
ENSG00000266086	E005	Uncharacterized protein [Source:UniProtKB/TrEMBL;Acc:J3QKU1]	RP11-159D12.5	17	56066399	56082614	-1	1.43235e-18	3.42681e-14	0.0724318	1.05149
ENSG00000119777	E023	transmembrane protein 214 [Source:HGNC Symbol;Acc:25983]	TMEM214	2	27255778	27264563	1	1.35354e-18	3.42681e-14	-0.464041	0.724953
ENSG00000130066	E011	spermidine/spermine N1-acetyltransferase 1 [Source:HGNC Symbol;Acc:10540]	SAT1	X	23801290	23804343	1	2.62563e-17	5.833e-13	0.292157	1.22447
ENSG00000101019	E029	ubiquinol-cytochrome c reductase complex assembly factor 1 [Source:HGNC Symbol;Acc:15891]	UQCC1	20	33890369	33999944	-1	3.48996e-17	7.23628e-13	-0.0176125	0.987866
ENSG00000141425	E015	regulation of nuclear pre-mRNA domain containing 1A [Source:HGNC Symbol;Acc:25560]	RPRD1A	18	33564350	33647539	-1	2.13925e-16	3.91379e-12	0.203658	1.15161
ENSG00000268400	E058	Uncharacterized protein [Source:UniProtKB/TrEMBL;Acc:M0QYU6]	CTD-3214H19.4	19	7694682	7707934	1	2.08152e-16	3.91379e-12	-0.473599	0.720166
ENSG00000127586	E055	CTF18, chromosome transmission fidelity factor 18 homolog (S. cerevisiae) [Source:HGNC Symbol;Acc:18435]	CHTF18	16	838046	850737	1	2.45398e-16	4.24018e-12	-0.260816	0.834616
ENSG00000130066	E015	spermidine/spermine N1-acetyltransferase 1 [Source:HGNC Symbol;Acc:10540]	SAT1	X	23801290	23804343	1	4.80141e-16	7.85961e-12	0.153226	1.11205
ENSG00000160789	E072	lamin A/C [Source:HGNC Symbol;Acc:6636]	LMNA	1	156052364	156109880	1	1.00228e-15	1.55864e-11	-0.431848	0.741312
ENSG00000130066	E010	spermidine/spermine N1-acetyltransferase 1 [Source:HGNC Symbol;Acc:10540]	SAT1	X	23801290	23804343	1	1.22038e-15	1.80743e-11	0.233777	1.17591
ENSG00000119777	E024	transmembrane protein 214 [Source:HGNC Symbol;Acc:25983]	TMEM214	2	27255778	27264563	1	6.1267e-15	8.66143e-11	-0.378166	0.769415
ENSG00000266086	E004	Uncharacterized protein [Source:UniProtKB/TrEMBL;Acc:J3QKU1]	RP11-159D12.5	17	56066399	56082614	-1	1.50581e-14	2.03623e-10	0.102993	1.074
ENSG00000168675	E009	low density lipoprotein receptor class A domain containing 4 [Source:HGNC Symbol;Acc:1224]	LDLRAD4	18	13217497	13652754	1	4.10166e-14	5.10276e-10	-0.180686	0.882283
ENSG00000160789	E071	lamin A/C [Source:HGNC Symbol;Acc:6636]	LMNA	1	156052364	156109880	1	6.33612e-14	7.57941e-10	-0.140226	0.907377
ENSG00000214021	E019	tubulin tyrosine ligase-like family, member 3 [Source:HGNC Symbol;Acc:24483]	TTLL3	3	9849770	9896822	1	1.12836e-13	1.29978e-09	0.0394604	1.02773
ENSG00000196576	E041	plexin B2 [Source:HGNC Symbol;Acc:9104]	PLXNB2	22	50713408	50746056	-1	1.59168e-13	1.76801e-09	-0.896919	0.537032
ENSG00000166508	E021	minichromosome maintenance complex component 7 [Source:HGNC Symbol;Acc:6950]	MCM7	7	99690351	99699563	-1	2.21205e-13	2.37237e-09	0.0495699	1.03496
ENSG00000114770	E040	ATP-binding cassette, sub-family C (CFTR/MRP), member 5 [Source:HGNC Symbol;Acc:56]	ABCC5	3	183637722	183735803	-1	2.74725e-13	2.79091e-09	0.368208	1.29075
ENSG00000196365	E028	lon peptidase 1, mitochondrial [Source:HGNC Symbol;Acc:9479]	LONP1	19	5691845	5720583	-1	2.78177e-13	2.79091e-09	-0.189455	0.876937
ENSG00000130066	E002	spermidine/spermine N1-acetyltransferase 1 [Source:HGNC Symbol;Acc:10540]	SAT1	X	23801290	23804343	1	3.5911e-13	3.4903e-09	-0.0472002	0.967813
ENSG00000102119	E017	emerin [Source:HGNC Symbol;Acc:3331]	EMD	X	153607557	153609883	1	3.76341e-13	3.54693e-09	0.0711386	1.05055
ENSG00000130066	E014	spermidine/spermine N1-acetyltransferase 1 [Source:HGNC Symbol;Acc:10540]	SAT1	X	23801290	23804343	1	5.55474e-13	5.07989e-09	0.22462	1.16847
ENSG00000266086	E006	Uncharacterized protein [Source:UniProtKB/TrEMBL;Acc:J3QKU1]	RP11-159D12.5	17	56066399	56082614	-1	5.71659e-13	5.07989e-09	0.101773	1.07309
ENSG00000055609	E005	lysine (K)-specific methyltransferase 2C [Source:HGNC Symbol;Acc:13726]	KMT2C	7	151832010	152133090	-1	6.09205e-13	5.26316e-09	0.123916	1.08969
ENSG00000228315	E065	glucuronidase, beta pseudogene 11 [Source:HGNC Symbol;Acc:42325]	GUSBP11	22	23980674	24059543	-1	6.70045e-13	5.63232e-09	0.171095	1.12591
ENSG00000156860	E023	fibrosin [Source:HGNC Symbol;Acc:20442]	FBRS	16	30669752	30682135	1	7.26751e-13	5.94823e-09	0.138496	1.10076
ENSG00000268400	E071	Uncharacterized protein [Source:UniProtKB/TrEMBL;Acc:M0QYU6]	CTD-3214H19.4	19	7694682	7707934	1	8.36934e-13	6.67439e-09	0.187787	1.13902
ENSG00000214021	E065	tubulin tyrosine ligase-like family, member 3 [Source:HGNC Symbol;Acc:24483]	TTLL3	3	9849770	9896822	1	1.15395e-12	8.33579e-09	0.343944	1.26922
ENSG00000122566	E004	heterogeneous nuclear ribonucleoprotein A2/B1 [Source:HGNC Symbol;Acc:5033]	HNRNPA2B1	7	26229547	26241149	-1	1.09951e-12	8.33579e-09	0.214891	1.16062
ENSG00000101557	E035	ubiquitin specific peptidase 14 (tRNA-guanine transglycosylase) [Source:HGNC Symbol;Acc:12612]	USP14	18	158383	214629	1	1.13164e-12	8.33579e-09	0.0614704	1.04353
ENSG00000134419	E021	ribosomal protein S15a [Source:HGNC Symbol;Acc:10389]	RPS15A	16	18792617	18801705	-1	1.10894e-12	8.33579e-09	-0.09007	0.939477
ENSG00000263798	E022		RP11-6N17.9	17	46022790	46051804	1	1.17927e-12	8.33579e-09	-0.165123	0.891853
ENSG00000239306	E061	RNA binding motif protein 14 [Source:HGNC Symbol;Acc:14219]	RBM14	11	66384053	66394818	1	1.30539e-12	9.02221e-09	0.18187	1.13435
ENSG00000263506	E036	microRNA 5193 [Source:HGNC Symbol;Acc:43534]	MIR5193	3	49843570	49843678	-1	1.38519e-12	9.36564e-09	0.0672707	1.04773
ENSG00000123992	E022	aspartyl aminopeptidase [Source:HGNC Symbol;Acc:2981]	DNPEP	2	220238268	220264744	-1	1.50038e-12	9.92859e-09	0.141541	1.10308
ENSG00000173821	E091	ring finger protein 213 [Source:HGNC Symbol;Acc:14539]	RNF213	17	78234665	78372586	1	1.56892e-12	1.00184e-08	0.483647	1.39827
ENSG00000121390	E001	paraspeckle component 1 [Source:HGNC Symbol;Acc:20320]	PSPC1	13	20248896	20357142	-1	1.57837e-12	1.00184e-08	0.0326524	1.02289
ENSG00000213983	E020	adaptor-related protein complex 1, gamma 2 subunit [Source:HGNC Symbol;Acc:556]	AP1G2	14	24028774	24037279	-1	1.86531e-12	1.16029e-08	0.0592335	1.04191
ENSG00000239305	E036	ring finger protein 103 [Source:HGNC Symbol;Acc:12859]	RNF103	2	86830516	86850989	-1	2.31371e-12	1.41099e-08	0.13882	1.101
ENSG00000101019	E023	ubiquinol-cytochrome c reductase complex assembly factor 1 [Source:HGNC Symbol;Acc:15891]	UQCC1	20	33890369	33999944	-1	2.51549e-12	1.50454e-08	-0.163693	0.892737
ENSG00000168675	E006	low density lipoprotein receptor class A domain containing 4 [Source:HGNC Symbol;Acc:1224]	LDLRAD4	18	13217497	13652754	1	2.7834e-12	1.63337e-08	-0.0878883	0.940899
ENSG00000214021	E021	tubulin tyrosine ligase-like family, member 3 [Source:HGNC Symbol;Acc:24483]	TTLL3	3	9849770	9896822	1	4.42426e-12	2.54819e-08	0.0390519	1.02744
ENSG00000117984	E006	cathepsin D [Source:HGNC Symbol;Acc:2529]	CTSD	11	1773982	1785222	-1	6.66184e-12	3.76719e-08	-0.569604	0.673802
ENSG00000189283	E004	fragile histidine triad [Source:HGNC Symbol;Acc:3701]	FHIT	3	59735036	61237133	-1	6.87215e-12	3.81672e-08	-0.130327	0.913625
ENSG00000129351	E042	interleukin enhancer binding factor 3, 90kDa [Source:HGNC Symbol;Acc:6038]	ILF3	19	10764937	10803093	1	7.64703e-12	4.17257e-08	0.0973772	1.06983
ENSG00000130066	E009	spermidine/spermine N1-acetyltransferase 1 [Source:HGNC Symbol;Acc:10540]	SAT1	X	23801290	23804343	1	8.78457e-12	4.71062e-08	0.166173	1.12208
ENSG00000263798	E021		RP11-6N17.9	17	46022790	46051804	1	9.26042e-12	4.88162e-08	-0.116355	0.922516
ENSG00000160710	E024	adenosine deaminase, RNA-specific [Source:HGNC Symbol;Acc:225]	ADAR	1	154554538	154600475	-1	9.92661e-12	5.14559e-08	-0.106078	0.92911
ENSG00000213033	E048	aurora kinase A pseudogene 1 [Source:HGNC Symbol;Acc:18611]	AURKAPS1	1	220440048	220441259	-1	1.09473e-11	5.58167e-08	0.0310693	1.02177
ENSG00000160271	E007	ral guanine nucleotide dissociation stimulator [Source:HGNC Symbol;Acc:9842]	RALGDS	9	135973107	136039301	-1	1.18059e-11	5.92232e-08	-0.0653145	0.955737
ENSG00000130066	E012	spermidine/spermine N1-acetyltransferase 1 [Source:HGNC Symbol;Acc:10540]	SAT1	X	23801290	23804343	1	1.26529e-11	6.24648e-08	0.222995	1.16715
ENSG00000204422	E059	Uncharacterized protein [Source:UniProtKB/TrEMBL;Acc:U3KQA8]	XXbac-BPG32J3.20	6	31654739	31681849	-1	1.58114e-11	7.68381e-08	-8.19756	0.00340634
ENSG00000266086	E009	Uncharacterized protein [Source:UniProtKB/TrEMBL;Acc:J3QKU1]	RP11-159D12.5	17	56066399	56082614	-1	1.60682e-11	7.68844e-08	0.276773	1.21148
ENSG00000100823	E028	APEX nuclease (multifunctional DNA repair enzyme) 1 [Source:HGNC Symbol;Acc:587]	APEX1	14	20923350	20925927	1	1.74358e-11	8.09379e-08	0.150791	1.11018
ENSG00000239857	E099	golgi to ER traffic protein 4 homolog (S. cerevisiae) [Source:HGNC Symbol;Acc:21690]	GET4	7	916189	936073	1	1.72207e-11	8.09379e-08	-0.200151	0.87046
ENSG00000135164	E073	cyclin D binding myb-like transcription factor 1 [Source:HGNC Symbol;Acc:14603]	DMTF1	7	86781677	86825653	1	1.77385e-11	8.11324e-08	0.222445	1.16671
ENSG00000105705	E028	SURP and G patch domain containing 1 [Source:HGNC Symbol;Acc:18643]	SUGP1	19	19386827	19431653	-1	2.21461e-11	9.70119e-08	0.271311	1.2069
ENSG00000177697	E034	CD151 molecule (Raph blood group) [Source:HGNC Symbol;Acc:1630]	CD151	11	832843	839831	1	2.17641e-11	9.70119e-08	-0.0535062	0.963592
ENSG00000131069	E007	acyl-CoA synthetase short-chain family member 2 [Source:HGNC Symbol;Acc:15814]	ACSS2	20	33459949	33515769	1	2.18343e-11	9.70119e-08	-0.208793	0.865261
ENSG00000130066	E013	spermidine/spermine N1-acetyltransferase 1 [Source:HGNC Symbol;Acc:10540]	SAT1	X	23801290	23804343	1	2.35522e-11	1.01738e-07	0.165303	1.1214
ENSG00000168675	E030	low density lipoprotein receptor class A domain containing 4 [Source:HGNC Symbol;Acc:1224]	LDLRAD4	18	13217497	13652754	1	2.7344e-11	1.165e-07	0.442565	1.35902
ENSG00000081791	E019	KIAA0141 [Source:HGNC Symbol;Acc:28969]	KIAA0141	5	141303373	141321612	1	2.86541e-11	1.20432e-07	0.125609	1.09097
ENSG00000182944	E015	EWS RNA-binding protein 1 [Source:HGNC Symbol;Acc:3508]	EWSR1	22	29663998	29696515	1	2.91874e-11	1.21037e-07	0.0658456	1.0467
ENSG00000159377	E011	proteasome (prosome, macropain) subunit, beta type, 4 [Source:HGNC Symbol;Acc:9541]	PSMB4	1	151372010	151374420	1	3.17466e-11	1.27048e-07	0.134315	1.09757
ENSG00000196684	E003	hematopoietic SH2 domain containing [Source:HGNC Symbol;Acc:24920]	HSH2D	19	16244838	16269386	1	3.17301e-11	1.27048e-07	0.076095	1.05416
ENSG00000245694	E008	colorectal neoplasia differentially expressed (non-protein coding) [Source:HGNC Symbol;Acc:37078]	CRNDE	16	54952775	54963101	-1	3.18622e-11	1.27048e-07	NA	#VALUE!
ENSG00000142765	E023	synaptotagmin-like 1 [Source:HGNC Symbol;Acc:15584]	SYTL1	1	27668513	27680421	1	3.23771e-11	1.27466e-07	0.0822775	1.05869
ENSG00000110719	E013	T-cell, immune regulator 1, ATPase, H+ transporting, lysosomal V0 subunit A3 [Source:HGNC Symbol;Acc:11647]	TCIRG1	11	67806483	67818362	1	3.75866e-11	1.46126e-07	0.0594171	1.04204
ENSG00000214021	E018	tubulin tyrosine ligase-like family, member 3 [Source:HGNC Symbol;Acc:24483]	TTLL3	3	9849770	9896822	1	4.4699e-11	1.71632e-07	0.00326383	1.00226
ENSG00000178252	E077	WD repeat domain 6 [Source:HGNC Symbol;Acc:12758]	WDR6	3	49044495	49053386	1	4.54283e-11	1.72305e-07	0.0918581	1.06574
ENSG00000028310	E077	bromodomain containing 9 [Source:HGNC Symbol;Acc:25818]	BRD9	5	850406	892939	-1	4.84563e-11	1.81576e-07	0.0326129	1.02286
ENSG00000102054	E022	retinoblastoma binding protein 7 [Source:HGNC Symbol;Acc:9890]	RBBP7	X	16857406	16888537	-1	5.285e-11	1.95682e-07	0.20797	1.15506
ENSG00000179818	E051	PCBP1 antisense RNA 1 [Source:HGNC Symbol;Acc:42948]	PCBP1-AS1	2	70189395	70315978	-1	5.51305e-11	1.97206e-07	0.20938	1.15619
ENSG00000137776	E060	SAFB-like, transcription modulator [Source:HGNC Symbol;Acc:20709]	SLTM	15	59171244	59225852	-1	5.40776e-11	1.97206e-07	-0.196771	0.872501
ENSG00000263798	E005		RP11-6N17.9	17	46022790	46051804	1	5.51637e-11	1.97206e-07	-0.232812	0.850974
ENSG00000140464	E029	promyelocytic leukemia [Source:HGNC Symbol;Acc:9113]	PML	15	74287014	74340153	1	6.73019e-11	2.37865e-07	0.269822	1.20566
ENSG00000079819	E029	erythrocyte membrane protein band 4.1-like 2 [Source:HGNC Symbol;Acc:3379]	EPB41L2	6	131160487	131384462	-1	8.1878e-11	2.86129e-07	0.515172	1.42916
ENSG00000257499	E001		RP11-571M6.8	12	58117544	58119448	-1	8.85845e-11	3.06126e-07	0.0580561	1.04106
ENSG00000135164	E072	cyclin D binding myb-like transcription factor 1 [Source:HGNC Symbol;Acc:14603]	DMTF1	7	86781677	86825653	1	9.25104e-11	3.1618e-07	0.234278	1.17632
ENSG00000093183	E023	SEC22 vesicle trafficking protein homolog C (S. cerevisiae) [Source:HGNC Symbol;Acc:16828]	SEC22C	3	42589461	42642572	-1	1.01618e-10	3.43533e-07	0.14283	1.10407
ENSG00000086758	E003	HECT, UBA and WWE domain containing 1, E3 ubiquitin protein ligase [Source:HGNC Symbol;Acc:30892]	HUWE1	X	53559057	53713673	-1	1.09949e-10	3.6379e-07	-0.131726	0.912739
ENSG00000214021	E010	tubulin tyrosine ligase-like family, member 3 [Source:HGNC Symbol;Acc:24483]	TTLL3	3	9849770	9896822	1	1.09877e-10	3.6379e-07	-0.242081	0.845525
ENSG00000115652	E037	UDP-glucuronate decarboxylase 1 [Source:HGNC Symbol;Acc:17729]	UXS1	2	106709759	106810795	-1	1.15712e-10	3.78825e-07	-0.32785	0.796723
ENSG00000215298	E004		FP15737	8	23430157	23432974	1	1.24197e-10	4.0237e-07	-0.27358	0.827264
ENSG00000179262	E014	RAD23 homolog A (S. cerevisiae) [Source:HGNC Symbol;Acc:9812]	RAD23A	19	13056669	13064456	1	1.31582e-10	4.21902e-07	0.259318	1.19691
ENSG00000123106	E010	coiled-coil domain containing 91 [Source:HGNC Symbol;Acc:24855]	CCDC91	12	28286182	28732883	1	1.5347e-10	4.87062e-07	-0.180682	0.882286
ENSG00000130066	E003	spermidine/spermine N1-acetyltransferase 1 [Source:HGNC Symbol;Acc:10540]	SAT1	X	23801290	23804343	1	1.65589e-10	5.20215e-07	-0.0551391	0.962502
ENSG00000119689	E020	dihydrolipoamide S-succinyltransferase (E2 component of 2-oxo-glutarate complex) [Source:HGNC Symbol;Acc:2911]	DLST	14	75348594	75370448	1	1.68099e-10	5.22819e-07	-0.045353	0.969053
ENSG00000167378	E039	immunity-related GTPase family, Q [Source:HGNC Symbol;Acc:24868]	IRGQ	19	44088521	44100287	-1	1.76634e-10	5.43925e-07	0.0794976	1.05665
ENSG00000201129	E045	Small nucleolar RNA SNORA58 [Source:RFAM;Acc:RF00418]	SNORA58	1	154232203	154232338	1	2.11595e-10	6.45194e-07	0.231196	1.17381
ENSG00000204422	E051	Uncharacterized protein [Source:UniProtKB/TrEMBL;Acc:U3KQA8]	XXbac-BPG32J3.20	6	31654739	31681849	-1	2.34036e-10	7.06694e-07	-1.37074	0.386693
ENSG00000145191	E049	eukaryotic translation initiation factor 2B, subunit 5 epsilon, 82kDa [Source:HGNC Symbol;Acc:3261]	EIF2B5	3	183852826	184402546	1	2.37406e-10	7.09977e-07	0.204366	1.15218
ENSG00000120008	E064	WD repeat domain 11 [Source:HGNC Symbol;Acc:13831]	WDR11	10	122610687	122669036	1	2.7745e-10	8.16167e-07	0.0351506	1.02466
ENSG00000181090	E013	euchromatic histone-lysine N-methyltransferase 1 [Source:HGNC Symbol;Acc:24650]	EHMT1	9	140513444	140764468	1	2.78163e-10	8.16167e-07	-0.0380081	0.973999
ENSG00000131069	E006	acyl-CoA synthetase short-chain family member 2 [Source:HGNC Symbol;Acc:15814]	ACSS2	20	33459949	33515769	1	3.04382e-10	8.8475e-07	-0.483445	0.715268
ENSG00000213339	E023	queuine tRNA-ribosyltransferase 1 [Source:HGNC Symbol;Acc:23797]	QTRT1	19	10812106	10824113	1	3.11826e-10	8.97994e-07	0.170556	1.12549
ENSG00000164111	E013	annexin A5 [Source:HGNC Symbol;Acc:543]	ANXA5	4	122589110	122618268	-1	3.19881e-10	9.12742e-07	0.607132	1.52323
ENSG00000117984	E002	cathepsin D [Source:HGNC Symbol;Acc:2529]	CTSD	11	1773982	1785222	-1	3.31434e-10	9.37109e-07	0.2072	1.15445
ENSG00000134851	E008	transmembrane protein 165 [Source:HGNC Symbol;Acc:30760]	TMEM165	4	56262124	56319564	1	3.8711e-10	1.08467e-06	-0.0702856	0.952449
ENSG00000142327	E024	arginyl aminopeptidase (aminopeptidase B)-like 1 [Source:HGNC Symbol;Acc:10079]	RNPEPL1	2	241505221	241520789	1	4.17303e-10	1.14857e-06	0.0805812	1.05744
ENSG00000142961	E075	MOB kinase activator 3C [Source:HGNC Symbol;Acc:29800]	MOB3C	1	47073387	47082563	-1	4.13857e-10	1.14857e-06	-0.132376	0.912327
ENSG00000144407	E022	parathyroid hormone 2 receptor [Source:HGNC Symbol;Acc:9609]	PTH2R	2	209224438	209719227	1	4.28577e-10	1.16925e-06	NA	#VALUE!
ENSG00000100599	E026	Ras and Rab interactor 3 [Source:HGNC Symbol;Acc:18751]	RIN3	14	92980118	93155339	1	4.40315e-10	1.19083e-06	0.0541135	1.03822
ENSG00000214021	E097	tubulin tyrosine ligase-like family, member 3 [Source:HGNC Symbol;Acc:24483]	TTLL3	3	9849770	9896822	1	4.63911e-10	1.24383e-06	0.359807	1.28325
ENSG00000187239	E021	formin binding protein 1 [Source:HGNC Symbol;Acc:17069]	FNBP1	9	132649466	132805473	-1	4.73079e-10	1.25757e-06	-0.496669	0.708741
ENSG00000058600	E055	polymerase (RNA) III (DNA directed) polypeptide E (80kD) [Source:HGNC Symbol;Acc:30347]	POLR3E	16	22308730	22346424	1	4.91667e-10	1.29591e-06	0.410084	1.32876
ENSG00000272762	E007	Poly(rC)-binding protein 4 [Source:UniProtKB/TrEMBL;Acc:C9JSA6]	RP11-155D18.14	3	51994317	52008032	-1	5.17801e-10	1.35332e-06	0.00771255	1.00536
ENSG00000102103	E008	polyglutamine binding protein 1 [Source:HGNC Symbol;Acc:9330]	PQBP1	X	48755195	48760420	1	5.93051e-10	1.5271e-06	0.0383404	1.02693
ENSG00000215298	E005		FP15737	8	23430157	23432974	1	5.9411e-10	1.5271e-06	-0.306135	0.808805
ENSG00000119777	E025	transmembrane protein 214 [Source:HGNC Symbol;Acc:25983]	TMEM214	2	27255778	27264563	1	6.40533e-10	1.63293e-06	-0.377249	0.769904
ENSG00000171824	E030	exosome component 10 [Source:HGNC Symbol;Acc:9138]	EXOSC10	1	11126675	11159938	-1	6.50806e-10	1.64563e-06	0.260026	1.1975
ENSG00000214021	E066	tubulin tyrosine ligase-like family, member 3 [Source:HGNC Symbol;Acc:24483]	TTLL3	3	9849770	9896822	1	7.08422e-10	1.77033e-06	0.297018	1.2286
ENSG00000174231	E013	pre-mRNA processing factor 8 [Source:HGNC Symbol;Acc:17340]	PRPF8	17	1553923	1588176	-1	7.17198e-10	1.77033e-06	-0.154031	0.898736
ENSG00000117984	E011	cathepsin D [Source:HGNC Symbol;Acc:2529]	CTSD	11	1773982	1785222	-1	7.16676e-10	1.77033e-06	-1.18732	0.439117
ENSG00000160271	E008	ral guanine nucleotide dissociation stimulator [Source:HGNC Symbol;Acc:9842]	RALGDS	9	135973107	136039301	-1	7.4336e-10	1.82046e-06	0.0653679	1.04635
ENSG00000170476	E010	marginal zone B and B1 cell-specific protein [Source:HGNC Symbol;Acc:30125]	MZB1	5	138723169	138725770	-1	7.72277e-10	1.8765e-06	-0.0891052	0.940106
ENSG00000071082	E025	ribosomal protein L31 [Source:HGNC Symbol;Acc:10334]	RPL31	2	101618177	101640494	1	8.01665e-10	1.93281e-06	-0.394911	0.760536
ENSG00000182944	E014	EWS RNA-binding protein 1 [Source:HGNC Symbol;Acc:3508]	EWSR1	22	29663998	29696515	1	8.30284e-10	1.98641e-06	0.0600309	1.04249
ENSG00000126453	E008	BCL2-like 12 (proline rich) [Source:HGNC Symbol;Acc:13787]	BCL2L12	19	50168823	50177173	1	1.12338e-09	2.66711e-06	-0.0211826	0.985425
ENSG00000182944	E013	EWS RNA-binding protein 1 [Source:HGNC Symbol;Acc:3508]	EWSR1	22	29663998	29696515	1	1.1384e-09	2.6823e-06	0.0582634	1.04121
ENSG00000268400	E035	Uncharacterized protein [Source:UniProtKB/TrEMBL;Acc:M0QYU6]	CTD-3214H19.4	19	7694682	7707934	1	1.33718e-09	3.12696e-06	0.402139	1.32147
ENSG00000163554	E003	spectrin, alpha, erythrocytic 1 (elliptocytosis 2) [Source:HGNC Symbol;Acc:11272]	SPTA1	1	158580496	158656488	-1	1.37841e-09	3.19934e-06	-0.013848	0.990447
ENSG00000187145	E002	mitochondrial ribosomal protein S21 [Source:HGNC Symbol;Acc:14046]	MRPS21	1	150266289	150281414	1	1.50616e-09	3.46996e-06	0.231721	1.17423
ENSG00000114626	E039	ankyrin repeat and BTB (POZ) domain containing 1 [Source:HGNC Symbol;Acc:18275]	ABTB1	3	127391778	127399768	1	1.58562e-09	3.62616e-06	0.262776	1.19978
ENSG00000160271	E053	ral guanine nucleotide dissociation stimulator [Source:HGNC Symbol;Acc:9842]	RALGDS	9	135973107	136039301	-1	1.60784e-09	3.65013e-06	-0.0144786	0.990014
ENSG00000142396	E062	endogenous retrovirus group K3, member 1 [Source:HGNC Symbol;Acc:30466]	ERVK3-1	19	58816715	58827023	1	1.67287e-09	3.77023e-06	0.500919	1.41511
ENSG00000149547	E014	etoposide induced 2.4 [Source:HGNC Symbol;Acc:13276]	EI24	11	125439112	125454575	1	1.71945e-09	3.84734e-06	-0.445621	0.734268
ENSG00000160789	E070	lamin A/C [Source:HGNC Symbol;Acc:6636]	LMNA	1	156052364	156109880	1	1.92128e-09	4.26824e-06	0.0820118	1.05849
ENSG00000122417	E006	outer dense fiber of sperm tails 2-like [Source:HGNC Symbol;Acc:29225]	ODF2L	1	86814344	86862023	-1	2.0275e-09	4.44076e-06	0.0679456	1.04822
ENSG00000173559	E026	nucleic acid binding protein 1 [Source:HGNC Symbol;Acc:26232]	NABP1	2	192542794	192561385	1	2.02445e-09	4.44076e-06	0.0678202	1.04813
ENSG00000175061	E040	FAM211A antisense RNA 1 [Source:HGNC Symbol;Acc:28619]	FAM211A-AS1	17	16342136	16381992	1	2.07782e-09	4.51915e-06	0.030475	1.02135
ENSG00000138442	E017	WD repeat domain 12 [Source:HGNC Symbol;Acc:14098]	WDR12	2	203739505	203879521	-1	2.19842e-09	4.74825e-06	0.683472	1.606
ENSG00000170476	E011	marginal zone B and B1 cell-specific protein [Source:HGNC Symbol;Acc:30125]	MZB1	5	138723169	138725770	-1	2.41205e-09	5.17372e-06	-0.098446	0.934039
ENSG00000109736	E016	major facilitator superfamily domain containing 10 [Source:HGNC Symbol;Acc:16894]	MFSD10	4	2932288	2936586	-1	2.46432e-09	5.24964e-06	0.0340138	1.02386
ENSG00000173482	E050	protein tyrosine phosphatase, receptor type, M [Source:HGNC Symbol;Acc:9675]	PTPRM	18	7566780	8406859	1	2.52295e-09	5.30191e-06	0.488806	1.40328
ENSG00000103202	E046	NME/NM23 nucleoside diphosphate kinase 4 [Source:HGNC Symbol;Acc:7852]	NME4	16	446725	460367	1	2.51448e-09	5.30191e-06	0.21195	1.15825
ENSG00000164733	E037	cathepsin B [Source:HGNC Symbol;Acc:2527]	CTSB	8	11700033	11726957	-1	2.58245e-09	5.35458e-06	0.34576	1.27082
ENSG00000160271	E054	ral guanine nucleotide dissociation stimulator [Source:HGNC Symbol;Acc:9842]	RALGDS	9	135973107	136039301	-1	2.56644e-09	5.35458e-06	0.00423634	1.00294
ENSG00000109606	E014	DEAH (Asp-Glu-Ala-His) box helicase 15 [Source:HGNC Symbol;Acc:2738]	DHX15	4	24519064	24586173	-1	2.66036e-09	5.47959e-06	0.253956	1.19247
ENSG00000214021	E064	tubulin tyrosine ligase-like family, member 3 [Source:HGNC Symbol;Acc:24483]	TTLL3	3	9849770	9896822	1	3.19088e-09	6.52909e-06	0.409873	1.32857
ENSG00000164733	E060	cathepsin B [Source:HGNC Symbol;Acc:2527]	CTSB	8	11700033	11726957	-1	3.31006e-09	6.72868e-06	0.564797	1.47918
ENSG00000110047	E007	EH-domain containing 1 [Source:HGNC Symbol;Acc:3242]	EHD1	11	64619114	64655768	-1	3.49019e-09	7.04878e-06	-0.0870861	0.941422
ENSG00000182944	E011	EWS RNA-binding protein 1 [Source:HGNC Symbol;Acc:3508]	EWSR1	22	29663998	29696515	1	3.61124e-09	7.2462e-06	0.0631168	1.04472
ENSG00000263798	E073		RP11-6N17.9	17	46022790	46051804	1	3.71807e-09	7.41273e-06	0.279063	1.21341
ENSG00000263798	E067		RP11-6N17.9	17	46022790	46051804	1	3.94787e-09	7.82076e-06	0.110941	1.07993
ENSG00000214021	E015	tubulin tyrosine ligase-like family, member 3 [Source:HGNC Symbol;Acc:24483]	TTLL3	3	9849770	9896822	1	4.71857e-09	9.28836e-06	-0.0529543	0.96396
ENSG00000142396	E060	endogenous retrovirus group K3, member 1 [Source:HGNC Symbol;Acc:30466]	ERVK3-1	19	58816715	58827023	1	5.48516e-09	1.06999e-05	0.53193	1.44586
ENSG00000261218	E007		RP11-960L18.1	16	81771853	81801311	1	5.50444e-09	1.06999e-05	-0.634395	0.644211
ENSG00000144021	E013	cytosolic iron-sulfur protein assembly 1 [Source:HGNC Symbol;Acc:14280]	CIAO1	2	96931870	96939087	1	5.54662e-09	1.07149e-05	0.00723702	1.00503
ENSG00000142396	E063	endogenous retrovirus group K3, member 1 [Source:HGNC Symbol;Acc:30466]	ERVK3-1	19	58816715	58827023	1	5.65347e-09	1.08539e-05	0.343636	1.26895
ENSG00000102786	E046	integrator complex subunit 6 [Source:HGNC Symbol;Acc:14879]	INTS6	13	51928213	52028400	-1	5.87518e-09	1.12103e-05	0.246432	1.18627
ENSG00000106603	E014	cytochrome c oxidase assembly factor 1 homolog (S. cerevisiae) [Source:HGNC Symbol;Acc:21868]	COA1	7	43648055	43769316	-1	6.63442e-09	1.25142e-05	0.221511	1.16595
ENSG00000108774	E003	RAB5C, member RAS oncogene family [Source:HGNC Symbol;Acc:9785]	RAB5C	17	40276994	40307035	-1	6.63899e-09	1.25142e-05	0.0288798	1.02022
ENSG00000079819	E060	erythrocyte membrane protein band 4.1-like 2 [Source:HGNC Symbol;Acc:3379]	EPB41L2	6	131160487	131384462	-1	6.83772e-09	1.28112e-05	-0.543001	0.686342
ENSG00000087460	E075	GNAS complex locus [Source:HGNC Symbol;Acc:4392]	GNAS	20	57414773	57486247	1	8.32932e-09	1.55124e-05	-0.0890484	0.940143
ENSG00000263798	E008		RP11-6N17.9	17	46022790	46051804	1	8.57833e-09	1.5881e-05	-0.126288	0.916186
ENSG00000160271	E029	ral guanine nucleotide dissociation stimulator [Source:HGNC Symbol;Acc:9842]	RALGDS	9	135973107	136039301	-1	8.71601e-09	1.60405e-05	-0.0915035	0.938544
ENSG00000153391	E007	INO80 complex subunit C [Source:HGNC Symbol;Acc:26994]	INO80C	18	33032194	33077955	-1	9.03581e-09	1.65312e-05	0.106259	1.07643
ENSG00000228315	E064	glucuronidase, beta pseudogene 11 [Source:HGNC Symbol;Acc:42325]	GUSBP11	22	23980674	24059543	-1	9.94193e-09	1.80826e-05	0.153443	1.11222
ENSG00000214021	E063	tubulin tyrosine ligase-like family, member 3 [Source:HGNC Symbol;Acc:24483]	TTLL3	3	9849770	9896822	1	1.11478e-08	2.01579e-05	0.379717	1.30109
ENSG00000189403	E001	high mobility group box 1 [Source:HGNC Symbol;Acc:4983]	HMGB1	13	31032884	31191734	-1	1.1543e-08	2.03982e-05	0.165982	1.12193
ENSG00000181924	E005	cytochrome c oxidase assembly factor 4 homolog (S. cerevisiae) [Source:HGNC Symbol;Acc:24604]	COA4	11	73583712	73588033	-1	1.14902e-08	2.03982e-05	-0.0160525	0.988935
ENSG00000106263	E040	eukaryotic translation initiation factor 3, subunit B [Source:HGNC Symbol;Acc:3280]	EIF3B	7	2393721	2420380	1	1.13823e-08	2.03982e-05	-0.105689	0.929361
ENSG00000253982	E002		CTD-2336O2.1	8	1710156	1712668	-1	1.14593e-08	2.03982e-05	NA	#VALUE!
ENSG00000263798	E068		RP11-6N17.9	17	46022790	46051804	1	1.20956e-08	2.11345e-05	0.156905	1.11489
ENSG00000005893	E005	lysosomal-associated membrane protein 2 [Source:HGNC Symbol;Acc:6501]	LAMP2	X	119561682	119603220	-1	1.20888e-08	2.11345e-05	0.0505478	1.03566
ENSG00000130414	E003	NADH dehydrogenase (ubiquinone) 1 alpha subcomplex, 10, 42kDa [Source:HGNC Symbol;Acc:7684]	NDUFA10	2	240831867	240964819	-1	1.23057e-08	2.13815e-05	0.0131129	1.00913
ENSG00000059588	E036	TAR (HIV-1) RNA binding protein 1 [Source:HGNC Symbol;Acc:11568]	TARBP1	1	234527059	234614849	-1	1.23789e-08	2.13892e-05	0.0653458	1.04634
ENSG00000114626	E036	ankyrin repeat and BTB (POZ) domain containing 1 [Source:HGNC Symbol;Acc:18275]	ABTB1	3	127391778	127399768	1	1.35372e-08	2.32614e-05	0.343541	1.26887
ENSG00000105705	E023	SURP and G patch domain containing 1 [Source:HGNC Symbol;Acc:18643]	SUGP1	19	19386827	19431653	-1	1.36458e-08	2.33192e-05	0.354511	1.27855
ENSG00000131196	E011	nuclear factor of activated T-cells, cytoplasmic, calcineurin-dependent 1 [Source:HGNC Symbol;Acc:7775]	NFATC1	18	77155856	77289325	1	1.39432e-08	2.36973e-05	-0.195926	0.873012
ENSG00000259992	E013		RP11-77K12.8	16	75575297	75642343	-1	1.4284e-08	2.41444e-05	0.0394402	1.02771
ENSG00000113108	E005	amyloid beta (A4) precursor protein-binding, family B, member 3 [Source:HGNC Symbol;Acc:20708]	APBB3	5	139937853	139973337	-1	1.46908e-08	2.46979e-05	-0.183929	0.880302
ENSG00000114770	E039	ATP-binding cassette, sub-family C (CFTR/MRP), member 5 [Source:HGNC Symbol;Acc:56]	ABCC5	3	183637722	183735803	-1	1.58381e-08	2.64835e-05	0.683268	1.60577
ENSG00000160271	E049	ral guanine nucleotide dissociation stimulator [Source:HGNC Symbol;Acc:9842]	RALGDS	9	135973107	136039301	-1	1.6529e-08	2.7491e-05	-0.0216838	0.985082
ENSG00000149781	E024	fermitin family member 3 [Source:HGNC Symbol;Acc:23151]	FERMT3	11	63974150	63991354	1	1.70757e-08	2.82492e-05	-0.175594	0.885403
ENSG00000114867	E100	eukaryotic translation initiation factor 4 gamma, 1 [Source:HGNC Symbol;Acc:3296]	EIF4G1	3	184032283	184053146	1	1.72601e-08	2.84032e-05	0.226034	1.16962
ENSG00000161013	E029	mannosyl (alpha-1,3-)-glycoprotein beta-1,4-N-acetylglucosaminyltransferase, isozyme B [Source:HGNC Symbol;Acc:7048]	MGAT4B	5	179224597	179233952	-1	1.80424e-08	2.95342e-05	-0.0900733	0.939475
ENSG00000101019	E006	ubiquinol-cytochrome c reductase complex assembly factor 1 [Source:HGNC Symbol;Acc:15891]	UQCC1	20	33890369	33999944	-1	1.84872e-08	3.0104e-05	0.0664887	1.04716
ENSG00000142396	E061	endogenous retrovirus group K3, member 1 [Source:HGNC Symbol;Acc:30466]	ERVK3-1	19	58816715	58827023	1	1.88455e-08	3.04563e-05	0.509973	1.42402
ENSG00000201129	E057	Small nucleolar RNA SNORA58 [Source:RFAM;Acc:RF00418]	SNORA58	1	154232203	154232338	1	1.88995e-08	3.04563e-05	0.00172251	1.00119
ENSG00000075218	E014	G-2 and S-phase expressed 1 [Source:HGNC Symbol;Acc:13698]	GTSE1	22	46692638	46726707	1	2.01976e-08	3.2291e-05	0.273896	1.20907
ENSG00000119707	E014	RNA binding motif protein 25 [Source:HGNC Symbol;Acc:23244]	RBM25	14	73525144	73588122	1	2.02808e-08	3.2291e-05	0.168088	1.12357
ENSG00000257341	E055		CRIP1	14	105953536	105958604	1	2.03494e-08	3.2291e-05	0.104116	1.07484
ENSG00000230797	E008	YY2 transcription factor [Source:HGNC Symbol;Acc:31684]	YY2	X	21874105	21876845	1	2.25438e-08	3.55915e-05	0.214404	1.16022
ENSG00000268400	E076	Uncharacterized protein [Source:UniProtKB/TrEMBL;Acc:M0QYU6]	CTD-3214H19.4	19	7694682	7707934	1	2.30518e-08	3.62097e-05	-0.285672	0.82036
ENSG00000253982	E004		CTD-2336O2.1	8	1710156	1712668	-1	2.34045e-08	3.65791e-05	NA	#VALUE!
ENSG00000137409	E005	mitochondrial carrier 1 [Source:HGNC Symbol;Acc:17586]	MTCH1	6	36935917	36954074	-1	2.36748e-08	3.68164e-05	0.17718	1.13067
ENSG00000141503	E042	misshapen-like kinase 1 [Source:HGNC Symbol;Acc:17565]	MINK1	17	4736683	4801356	1	2.46606e-08	3.79698e-05	0.148158	1.10815
ENSG00000213020	E029	zinc finger protein 611 [Source:HGNC Symbol;Acc:28766]	ZNF611	19	53206066	53238326	-1	2.45445e-08	3.79698e-05	-0.0990459	0.93365
ENSG00000199477	E009	small nucleolar RNA, H/ACA box 31 [Source:HGNC Symbol;Acc:32621]	SNORA31	13	45911615	45911744	-1	2.58416e-08	3.95922e-05	-0.022081	0.984811
ENSG00000196684	E002	hematopoietic SH2 domain containing [Source:HGNC Symbol;Acc:24920]	HSH2D	19	16244838	16269386	1	2.60778e-08	3.97582e-05	0.0585614	1.04143
ENSG00000189283	E025	fragile histidine triad [Source:HGNC Symbol;Acc:3701]	FHIT	3	59735036	61237133	-1	2.63987e-08	4.0051e-05	0.0646703	1.04585
ENSG00000221566	E020	microRNA 1181 [Source:HGNC Symbol;Acc:35262]	MIR1181	19	10514134	10514214	-1	2.83926e-08	4.28071e-05	0.113845	1.08211
ENSG00000068878	E010	proteasome (prosome, macropain) activator subunit 4 [Source:HGNC Symbol;Acc:20635]	PSME4	2	54091204	54197977	-1	2.86281e-08	4.28071e-05	-0.105084	0.929751
ENSG00000244462	E003	RNA binding motif protein 12 [Source:HGNC Symbol;Acc:9898]	RBM12	20	34236847	34252878	-1	2.85435e-08	4.28071e-05	-0.726019	0.60457
ENSG00000129968	E015	abhydrolase domain containing 17A [Source:HGNC Symbol;Acc:28756]	ABHD17A	19	1876809	1885546	-1	2.93335e-08	4.36519e-05	0.130497	1.09467
ENSG00000071994	E017	programmed cell death 2 [Source:HGNC Symbol;Acc:8762]	PDCD2	6	170884383	170893780	-1	3.00557e-08	4.43027e-05	0.279267	1.21358
ENSG00000141644	E013	methyl-CpG binding domain protein 1 [Source:HGNC Symbol;Acc:6916]	MBD1	18	47793252	47808144	-1	3.00254e-08	4.43027e-05	0.206775	1.15411
ENSG00000141644	E014	methyl-CpG binding domain protein 1 [Source:HGNC Symbol;Acc:6916]	MBD1	18	47793252	47808144	-1	3.07522e-08	4.51155e-05	0.228226	1.17139
ENSG00000113108	E004	amyloid beta (A4) precursor protein-binding, family B, member 3 [Source:HGNC Symbol;Acc:20708]	APBB3	5	139937853	139973337	-1	3.14877e-08	4.59777e-05	-0.19406	0.874142
ENSG00000130726	E011	tripartite motif containing 28 [Source:HGNC Symbol;Acc:16384]	TRIM28	19	59055458	59062089	1	3.21727e-08	4.65408e-05	0.0699725	1.0497
ENSG00000129351	E041	interleukin enhancer binding factor 3, 90kDa [Source:HGNC Symbol;Acc:6038]	ILF3	19	10764937	10803093	1	3.20617e-08	4.65408e-05	-0.0155114	0.989306
ENSG00000214021	E070	tubulin tyrosine ligase-like family, member 3 [Source:HGNC Symbol;Acc:24483]	TTLL3	3	9849770	9896822	1	3.24455e-08	4.67182e-05	0.0915468	1.06551
ENSG00000074370	E026	ATPase, Ca++ transporting, ubiquitous [Source:HGNC Symbol;Acc:813]	ATP2A3	17	3827169	3867736	-1	3.30504e-08	4.71526e-05	-0.0716749	0.951533
ENSG00000076043	E033	RNA exonuclease 2 [Source:HGNC Symbol;Acc:17851]	REXO2	11	114310108	114321001	1	3.29199e-08	4.71526e-05	-0.20404	0.868116
ENSG00000198056	E044	primase, DNA, polypeptide 1 (49kDa) [Source:HGNC Symbol;Acc:9369]	PRIM1	12	57125380	57146157	-1	3.41406e-08	4.84856e-05	-0.0668491	0.954721
ENSG00000174886	E010	NADH dehydrogenase (ubiquinone) 1 alpha subcomplex, 11, 14.7kDa [Source:HGNC Symbol;Acc:20371]	NDUFA11	19	5891287	5904017	-1	3.51647e-08	4.9713e-05	-0.105185	0.929686
ENSG00000137409	E004	mitochondrial carrier 1 [Source:HGNC Symbol;Acc:17586]	MTCH1	6	36935917	36954074	-1	3.65939e-08	5.14994e-05	0.101071	1.07257
ENSG00000214013	E014	glucosidase, alpha; neutral C [Source:HGNC Symbol;Acc:4139]	GANC	15	42565431	42645864	1	3.73816e-08	5.23709e-05	-0.0346272	0.976284
ENSG00000082196	E007	C1q and tumor necrosis factor related protein 3 [Source:HGNC Symbol;Acc:14326]	C1QTNF3	5	34019553	34043937	-1	3.84954e-08	5.36895e-05	-0.192357	0.875175
ENSG00000068793	E033	cytoplasmic FMR1 interacting protein 1 [Source:HGNC Symbol;Acc:13759]	CYFIP1	15	22892005	23006016	1	3.91657e-08	5.43806e-05	0.045458	1.03201
ENSG00000067225	E009	pyruvate kinase, muscle [Source:HGNC Symbol;Acc:9021]	PKM	15	72491370	72524164	-1	3.96589e-08	5.48205e-05	-0.133549	0.911587
ENSG00000214753	E016	heterogeneous nuclear ribonucleoprotein U-like 2 [Source:HGNC Symbol;Acc:25451]	HNRNPUL2	11	62480102	62494821	-1	4.04909e-08	5.5723e-05	0.0460883	1.03246
ENSG00000163539	E021	cytoplasmic linker associated protein 2 [Source:HGNC Symbol;Acc:17078]	CLASP2	3	33537737	33759848	-1	4.12939e-08	5.65778e-05	0.232595	1.17495
ENSG00000101019	E013	ubiquinol-cytochrome c reductase complex assembly factor 1 [Source:HGNC Symbol;Acc:15891]	UQCC1	20	33890369	33999944	-1	4.25465e-08	5.80383e-05	0.607438	1.52355
ENSG00000259529	E091	E3 ubiquitin-protein ligase RNF31 [Source:UniProtKB/TrEMBL;Acc:H0YM83]	RP11-468E2.4	14	24620427	24636611	1	4.36123e-08	5.92323e-05	-0.213421	0.86249
ENSG00000123992	E011	aspartyl aminopeptidase [Source:HGNC Symbol;Acc:2981]	DNPEP	2	220238268	220264744	-1	4.54136e-08	6.06972e-05	0.236715	1.17831
ENSG00000088986	E019	dynein, light chain, LC8-type 1 [Source:HGNC Symbol;Acc:15476]	DYNLL1	12	120907653	120936296	1	4.54933e-08	6.06972e-05	0.222359	1.16664
ENSG00000174652	E012	zinc finger protein 266 [Source:HGNC Symbol;Acc:13059]	ZNF266	19	9523272	9546254	-1	4.54418e-08	6.06972e-05	0.178432	1.13165
ENSG00000136490	E026	LIM domain containing 2 [Source:HGNC Symbol;Acc:28142]	LIMD2	17	61773262	61778532	-1	4.53209e-08	6.06972e-05	-0.0323481	0.977828
ENSG00000075413	E042	MAP/microtubule affinity-regulating kinase 3 [Source:HGNC Symbol;Acc:6897]	MARK3	14	103851729	103970168	1	4.56667e-08	6.06972e-05	-0.0514768	0.964948
ENSG00000100823	E029	APEX nuclease (multifunctional DNA repair enzyme) 1 [Source:HGNC Symbol;Acc:587]	APEX1	14	20923350	20925927	1	4.74146e-08	6.25453e-05	0.16333	1.11987
ENSG00000122566	E005	heterogeneous nuclear ribonucleoprotein A2/B1 [Source:HGNC Symbol;Acc:5033]	HNRNPA2B1	7	26229547	26241149	-1	4.74593e-08	6.25453e-05	0.0775502	1.05522
ENSG00000131143	E034	cytochrome c oxidase subunit IV isoform 1 [Source:HGNC Symbol;Acc:2265]	COX4I1	16	85832239	85840650	1	4.91095e-08	6.41762e-05	0.181649	1.13418
ENSG00000250571	E021	GLI family zinc finger 4 [Source:HGNC Symbol;Acc:4320]	GLI4	8	144349603	144359101	1	4.90928e-08	6.41762e-05	-0.00151857	0.998948
ENSG00000178852	E039	EF-hand calcium binding domain 13 [Source:HGNC Symbol;Acc:26864]	EFCAB13	17	45400656	45518678	1	4.93271e-08	6.41908e-05	0.457162	1.37284
ENSG00000109861	E016	cathepsin C [Source:HGNC Symbol;Acc:2528]	CTSC	11	88026760	88070955	-1	5.02626e-08	6.50102e-05	0.210411	1.15702
ENSG00000164329	E030	PAP associated domain containing 4 [Source:HGNC Symbol;Acc:26776]	PAPD4	5	78907943	78982471	1	5.03747e-08	6.50102e-05	0.106898	1.07691
ENSG00000196924	E072	filamin A, alpha [Source:HGNC Symbol;Acc:3754]	FLNA	X	153576892	153603006	-1	5.16298e-08	6.63545e-05	-0.561099	0.677786
ENSG00000101158	E021	negative elongation factor complex member C/D [Source:HGNC Symbol;Acc:15934]	NELFCD	20	57556263	57570188	1	5.3237e-08	6.74132e-05	0.296089	1.22781
ENSG00000257341	E046		CRIP1	14	105953536	105958604	1	5.30622e-08	6.74132e-05	0.289412	1.22214
ENSG00000108774	E002	RAB5C, member RAS oncogene family [Source:HGNC Symbol;Acc:9785]	RAB5C	17	40276994	40307035	-1	5.33206e-08	6.74132e-05	-0.0680659	0.953916
ENSG00000003147	E028	islet cell autoantigen 1, 69kDa [Source:HGNC Symbol;Acc:5343]	ICA1	7	8152814	8302317	-1	5.26814e-08	6.74132e-05	-0.785606	0.580108
ENSG00000125538	E021	interleukin 1, beta [Source:HGNC Symbol;Acc:5992]	IL1B	2	113587328	113594480	-1	5.41605e-08	6.81979e-05	0.0915461	1.06551
ENSG00000250361	E035	glycophorin B (MNS blood group) [Source:HGNC Symbol;Acc:4703]	GYPB	4	144917257	145061844	-1	5.47076e-08	6.86091e-05	NA	#VALUE!
ENSG00000067829	E005	isocitrate dehydrogenase 3 (NAD+) gamma [Source:HGNC Symbol;Acc:5386]	IDH3G	X	153051221	153059978	-1	6.16489e-08	7.70036e-05	-0.14228	0.906086
ENSG00000263798	E069		RP11-6N17.9	17	46022790	46051804	1	6.67664e-08	8.30622e-05	0.14166	1.10317
ENSG00000131143	E039	cytochrome c oxidase subunit IV isoform 1 [Source:HGNC Symbol;Acc:2265]	COX4I1	16	85832239	85840650	1	6.95121e-08	8.61335e-05	0.251159	1.19016
ENSG00000101019	E007	ubiquinol-cytochrome c reductase complex assembly factor 1 [Source:HGNC Symbol;Acc:15891]	UQCC1	20	33890369	33999944	-1	7.41027e-08	9.14574e-05	0.0677773	1.0481
ENSG00000246985	E005	SOCS2 antisense RNA 1 [Source:HGNC Symbol;Acc:27054]	SOCS2-AS1	12	93936239	93965544	-1	7.48169e-08	9.1974e-05	NA	#VALUE!
ENSG00000182944	E039	EWS RNA-binding protein 1 [Source:HGNC Symbol;Acc:3508]	EWSR1	22	29663998	29696515	1	7.67812e-08	9.4017e-05	0.189421	1.14031
ENSG00000182173	E029	TSEN54 tRNA splicing endonuclease subunit [Source:HGNC Symbol;Acc:27561]	TSEN54	17	73512141	73520820	1	7.8054e-08	9.52008e-05	0.18321	1.13541
ENSG00000196865	E004	NHL repeat containing 2 [Source:HGNC Symbol;Acc:24731]	NHLRC2	10	115614420	115676953	1	8.17863e-08	9.93633e-05	-0.0663363	0.95506
ENSG00000132254	E013	ADP-ribosylation factor interacting protein 2 [Source:HGNC Symbol;Acc:17160]	ARFIP2	11	6496910	6502666	-1	9.06253e-08	0.000109674	0.406127	1.32512
ENSG00000126602	E033	TNF receptor-associated protein 1 [Source:HGNC Symbol;Acc:16264]	TRAP1	16	3701640	3767598	-1	9.19837e-08	0.000110749	0.15575	1.114
ENSG00000110693	E055	SRY (sex determining region Y)-box 6 [Source:HGNC Symbol;Acc:16421]	SOX6	11	15987995	16761138	-1	9.22262e-08	0.000110749	NA	#VALUE!
ENSG00000106628	E021	polymerase (DNA directed), delta 2, accessory subunit [Source:HGNC Symbol;Acc:9176]	POLD2	7	44154286	44163957	-1	9.55917e-08	0.000114035	0.080837	1.05763
ENSG00000058600	E021	polymerase (RNA) III (DNA directed) polypeptide E (80kD) [Source:HGNC Symbol;Acc:30347]	POLR3E	16	22308730	22346424	1	9.56956e-08	0.000114035	0.0478376	1.03371
ENSG00000019485	E007	PR domain containing 11 [Source:HGNC Symbol;Acc:13996]	PRDM11	11	45115564	45247734	1	9.79045e-08	0.00011578	NA	#VALUE!
ENSG00000183696	E028	uridine phosphorylase 1 [Source:HGNC Symbol;Acc:12576]	UPP1	7	48128225	48148330	1	9.7796e-08	0.00011578	NA	#VALUE!
ENSG00000163975	E013	antigen p97 (melanoma associated) identified by monoclonal antibodies 133.2 and 96.5 [Source:HGNC Symbol;Acc:7037]	MFI2	3	196715492	196756687	-1	9.90685e-08	0.000116712	NA	#VALUE!
ENSG00000130066	E016	spermidine/spermine N1-acetyltransferase 1 [Source:HGNC Symbol;Acc:10540]	SAT1	X	23801290	23804343	1	9.97097e-08	0.000117025	0.0975498	1.06995
ENSG00000169499	E012	pleckstrin homology domain containing, family A (phosphoinositide binding specific) member 2 [Source:HGNC Symbol;Acc:14336]	PLEKHA2	8	38758753	38831428	1	1.0289e-07	0.000120303	0.0800633	1.05706
ENSG00000080822	E084	claudin domain containing 1 [Source:HGNC Symbol;Acc:1322]	CLDND1	3	98216756	98241910	-1	1.03827e-07	0.000120944	-0.295608	0.814729
ENSG00000168056	E042	latent transforming growth factor beta binding protein 3 [Source:HGNC Symbol;Acc:6716]	LTBP3	11	65306276	65326401	-1	1.07468e-07	0.000124719	-0.296294	0.814342
ENSG00000151729	E007	solute carrier family 25 (mitochondrial carrier; adenine nucleotide translocator), member 4 [Source:HGNC Symbol;Acc:10990]	SLC25A4	4	186064395	186071536	1	1.09464e-07	0.000126562	NA	#VALUE!
ENSG00000179818	E052	PCBP1 antisense RNA 1 [Source:HGNC Symbol;Acc:42948]	PCBP1-AS1	2	70189395	70315978	-1	1.11071e-07	0.000127473	0.102909	1.07394
ENSG00000160271	E012	ral guanine nucleotide dissociation stimulator [Source:HGNC Symbol;Acc:9842]	RALGDS	9	135973107	136039301	-1	1.10832e-07	0.000127473	-0.0990433	0.933652
ENSG00000213366	E052	glutathione S-transferase mu 2 (muscle) [Source:HGNC Symbol;Acc:4634]	GSTM2	1	110210644	110252171	1	1.13548e-07	0.000129836	-9.01142	0.00193772
ENSG00000178035	E031	IMP (inosine 5'-monophosphate) dehydrogenase 2 [Source:HGNC Symbol;Acc:6053]	IMPDH2	3	49061758	49066841	-1	1.14417e-07	0.000130351	0.0620036	1.04391
ENSG00000204120	E036	GRB10 interacting GYF protein 2 [Source:HGNC Symbol;Acc:11960]	GIGYF2	2	233562009	233725285	1	1.15091e-07	0.00013064	-0.27087	0.82882
ENSG00000103811	E011	cathepsin H [Source:HGNC Symbol;Acc:2535]	CTSH	15	79213400	79241916	-1	1.15639e-07	0.000130784	0.361993	1.2852
ENSG00000261487	E043		AC135048.13	16	30959707	30967832	1	1.1616e-07	0.000130898	0.0696428	1.04946
ENSG00000008441	E028	nuclear factor I/X (CCAAT-binding transcription factor) [Source:HGNC Symbol;Acc:7788]	NFIX	19	13106422	13209610	1	1.18301e-07	0.00013283	-0.0512977	0.965068
ENSG00000144579	E033	CTD (carboxy-terminal domain, RNA polymerase II, polypeptide A) small phosphatase 1 [Source:HGNC Symbol;Acc:21614]	CTDSP1	2	219262979	219270664	1	1.19613e-07	0.00013382	0.171516	1.12624
ENSG00000263798	E015		RP11-6N17.9	17	46022790	46051804	1	1.20886e-07	0.000134278	-0.0430728	0.970586
ENSG00000164898	E018	chromosome 7 open reading frame 55 [Source:HGNC Symbol;Acc:26946]	C7orf55	7	139024203	139031065	1	1.20513e-07	0.000134278	-0.120916	0.919604
ENSG00000062485	E098	citrate synthase [Source:HGNC Symbol;Acc:2422]	CS	12	56665483	56694176	-1	1.21579e-07	0.000134566	-0.357354	0.780595
ENSG00000263798	E002		RP11-6N17.9	17	46022790	46051804	1	1.23086e-07	0.000135751	-0.315998	0.803295
ENSG00000264817	E042	microRNA 4741 [Source:HGNC Symbol;Acc:41661]	MIR4741	18	20513312	20513401	1	1.24745e-07	0.000136612	0.0568216	1.04017
ENSG00000064666	E016	calponin 2 [Source:HGNC Symbol;Acc:2156]	CNN2	19	1026298	1039068	1	1.24474e-07	0.000136612	-0.33627	0.792086
ENSG00000130726	E010	tripartite motif containing 28 [Source:HGNC Symbol;Acc:16384]	TRIM28	19	59055458	59062089	1	1.27118e-07	0.000137756	0.192871	1.14304
ENSG00000151726	E028	acyl-CoA synthetase long-chain family member 1 [Source:HGNC Symbol;Acc:3569]	ACSL1	4	185676749	185747972	-1	1.26673e-07	0.000137756	0.00596223	1.00414
ENSG00000167644	E035	chromosome 19 open reading frame 33 [Source:HGNC Symbol;Acc:16668]	C19orf33	19	38794801	38795649	1	1.27098e-07	0.000137756	-0.86379	0.549507
ENSG00000188976	E025	nucleolar complex associated 2 homolog (S. cerevisiae) [Source:HGNC Symbol;Acc:24517]	NOC2L	1	879584	894689	-1	1.27648e-07	0.00013785	0.000549531	1.00038
ENSG00000122566	E006	heterogeneous nuclear ribonucleoprotein A2/B1 [Source:HGNC Symbol;Acc:5033]	HNRNPA2B1	7	26229547	26241149	-1	1.2833e-07	0.000138107	0.156069	1.11425
ENSG00000196961	E051	adaptor-related protein complex 2, alpha 1 subunit [Source:HGNC Symbol;Acc:561]	AP2A1	19	50270225	50310370	1	1.35525e-07	0.000145347	0.0648827	1.046
ENSG00000089280	E021	fused in sarcoma [Source:HGNC Symbol;Acc:4010]	FUS	16	31191431	31203127	1	1.37869e-07	0.000146848	0.377603	1.29918
ENSG00000171824	E023	exosome component 10 [Source:HGNC Symbol;Acc:9138]	EXOSC10	1	11126675	11159938	-1	1.37567e-07	0.000146848	-0.0167716	0.988442
ENSG00000164733	E066	cathepsin B [Source:HGNC Symbol;Acc:2527]	CTSB	8	11700033	11726957	-1	1.40722e-07	0.000148868	1.23708	2.35721
ENSG00000034152	E024	mitogen-activated protein kinase kinase 3 [Source:HGNC Symbol;Acc:6843]	MAP2K3	17	21187984	21218552	1	1.40327e-07	0.000148868	0.107831	1.07761
ENSG00000104824	E023	heterogeneous nuclear ribonucleoprotein L [Source:HGNC Symbol;Acc:5045]	HNRNPL	19	39327028	39342987	-1	1.4166e-07	0.000149352	-0.0137174	0.990537
ENSG00000269404	E045	Spi-B transcription factor (Spi-1/PU.1 related) [Source:HGNC Symbol;Acc:11242]	SPIB	19	50922195	50934570	1	1.43954e-07	0.000150748	-0.155088	0.898078
ENSG00000133460	E024	solute carrier family 2 (facilitated glucose transporter), member 11 [Source:HGNC Symbol;Acc:14239]	SLC2A11	22	24198890	24228496	1	1.43621e-07	0.000150748	NA	#VALUE!
ENSG00000214021	E009	tubulin tyrosine ligase-like family, member 3 [Source:HGNC Symbol;Acc:24483]	TTLL3	3	9849770	9896822	1	1.48363e-07	0.000154844	-0.208055	0.865703
ENSG00000135968	E038	GRIP and coiled-coil domain containing 2 [Source:HGNC Symbol;Acc:23218]	GCC2	2	109065017	109125871	1	1.48955e-07	0.000154942	0.0782845	1.05576
ENSG00000242802	E027	adaptor-related protein complex 5, zeta 1 subunit [Source:HGNC Symbol;Acc:22197]	AP5Z1	7	4815253	4833943	1	1.49961e-07	0.000155469	0.228233	1.1714
ENSG00000062716	E056	vacuole membrane protein 1 [Source:HGNC Symbol;Acc:29559]	VMP1	17	57784553	57919616	1	1.51901e-07	0.000156956	0.126612	1.09173
ENSG00000162923	E002	WD repeat domain 26 [Source:HGNC Symbol;Acc:21208]	WDR26	1	224572845	224624735	-1	1.5374e-07	0.000157716	0.0113783	1.00792
ENSG00000053770	E012	adaptor-related protein complex 5, mu 1 subunit [Source:HGNC Symbol;Acc:20192]	AP5M1	14	57735627	57756797	1	1.53428e-07	0.000157716	-0.0425551	0.970934
ENSG00000152767	E064	FERM, RhoGEF (ARHGEF) and pleckstrin domain protein 1 (chondrocyte-derived) [Source:HGNC Symbol;Acc:3591]	FARP1	13	98794816	99102027	1	1.54157e-07	0.000157716	-0.165105	0.891864
ENSG00000168675	E012	low density lipoprotein receptor class A domain containing 4 [Source:HGNC Symbol;Acc:1224]	LDLRAD4	18	13217497	13652754	1	1.56343e-07	0.000159428	-0.122483	0.918605
ENSG00000117984	E001	cathepsin D [Source:HGNC Symbol;Acc:2529]	CTSD	11	1773982	1785222	-1	1.59463e-07	0.000162078	-0.140079	0.907469
ENSG00000264659	E001		CTD-2006K23.2	17	72668851	72673739	-1	1.62127e-07	0.000164249	NA	#VALUE!
ENSG00000170473	E008	within bgcn homolog (Drosophila) [Source:HGNC Symbol;Acc:30258]	WIBG	12	56295197	56326402	-1	1.64112e-07	0.00016572	0.287623	1.22063
ENSG00000178719	E019	glutamate receptor, ionotropic, N-methyl D-aspartate-associated protein 1 (glutamate binding) [Source:HGNC Symbol;Acc:4589]	GRINA	8	145064226	145067583	1	1.67549e-07	0.000168643	-0.0936784	0.93713
ENSG00000239306	E060	RNA binding motif protein 14 [Source:HGNC Symbol;Acc:14219]	RBM14	11	66384053	66394818	1	1.71715e-07	0.000172278	0.171812	1.12647
ENSG00000092841	E075	myosin, light chain 6, alkali, smooth muscle and non-muscle [Source:HGNC Symbol;Acc:7587]	MYL6	12	56551945	56557280	1	1.78299e-07	0.00017831	0.128709	1.09332
ENSG00000160271	E056	ral guanine nucleotide dissociation stimulator [Source:HGNC Symbol;Acc:9842]	RALGDS	9	135973107	136039301	-1	1.80053e-07	0.000179486	0.0096097	1.00668
ENSG00000251022	E102	THAP9 antisense RNA 1 [Source:HGNC Symbol;Acc:44172]	THAP9-AS1	4	83814162	83822113	-1	1.81889e-07	0.000180737	0.0207717	1.0145
ENSG00000049283	E117	epsin 3 [Source:HGNC Symbol;Acc:18235]	EPN3	17	48609904	48621111	1	1.85118e-07	0.00018336	0.286171	1.2194
ENSG00000143774	E025	guanylate kinase 1 [Source:HGNC Symbol;Acc:4693]	GUK1	1	228327663	228336685	1	1.85924e-07	0.000183574	0.707868	1.63339
ENSG00000108774	E023	RAB5C, member RAS oncogene family [Source:HGNC Symbol;Acc:9785]	RAB5C	17	40276994	40307035	-1	1.87155e-07	0.000184204	0.310723	1.24033
ENSG00000204422	E054	Uncharacterized protein [Source:UniProtKB/TrEMBL;Acc:U3KQA8]	XXbac-BPG32J3.20	6	31654739	31681849	-1	1.89012e-07	0.000185445	-8.13544	0.00355622
ENSG00000100083	E031	golgi-associated, gamma adaptin ear containing, ARF binding protein 1 [Source:HGNC Symbol;Acc:17842]	GGA1	22	38004481	38029571	1	1.91786e-07	0.000187575	-0.00817348	0.994351
ENSG00000062716	E034	vacuole membrane protein 1 [Source:HGNC Symbol;Acc:29559]	VMP1	17	57784553	57919616	1	2.00172e-07	0.000195163	-0.0208517	0.985651
ENSG00000182511	E014	feline sarcoma oncogene [Source:HGNC Symbol;Acc:3657]	FES	15	91426925	91439006	1	2.01639e-07	0.000195979	0.073068	1.05195
ENSG00000160949	E023	tonsoku-like, DNA repair protein [Source:HGNC Symbol;Acc:7801]	TONSL	8	145654165	145669827	-1	2.02573e-07	0.000196274	-0.00534157	0.996304
ENSG00000254685	E059	fucose-1-phosphate guanylyltransferase [Source:HGNC Symbol;Acc:3825]	FPGT	1	74663896	74699770	1	2.08048e-07	0.000200952	NA	#VALUE!
ENSG00000135956	E001	transmembrane protein 127 [Source:HGNC Symbol;Acc:26038]	TMEM127	2	96914254	96931732	-1	2.08769e-07	0.000201025	-0.0567925	0.961399
ENSG00000132522	E010	G protein pathway suppressor 2 [Source:HGNC Symbol;Acc:4550]	GPS2	17	7214643	7218883	-1	2.11714e-07	0.000203231	0.120477	1.08709
ENSG00000178607	E032	endoplasmic reticulum to nucleus signaling 1 [Source:HGNC Symbol;Acc:3449]	ERN1	17	62116502	62208179	-1	2.1275e-07	0.000203597	0.022667	1.01584
ENSG00000157601	E014	myxovirus (influenza virus) resistance 1, interferon-inducible protein p78 (mouse) [Source:HGNC Symbol;Acc:7532]	MX1	21	42792231	42831141	1	2.16142e-07	0.000206208	0.120814	1.08735
ENSG00000113108	E006	amyloid beta (A4) precursor protein-binding, family B, member 3 [Source:HGNC Symbol;Acc:20708]	APBB3	5	139937853	139973337	-1	2.19198e-07	0.000208485	-0.11008	0.926537
ENSG00000028310	E078	bromodomain containing 9 [Source:HGNC Symbol;Acc:25818]	BRD9	5	850406	892939	-1	2.21126e-07	0.000209678	-0.0513464	0.965035
ENSG00000223244	E009	microRNA 1909 [Source:HGNC Symbol;Acc:35393]	MIR1909	19	1816158	1816237	-1	2.23797e-07	0.000211219	0.0146623	1.01021
ENSG00000244462	E004	RNA binding motif protein 12 [Source:HGNC Symbol;Acc:9898]	RBM12	20	34236847	34252878	-1	2.2411e-07	0.000211219	-0.758721	0.59102
ENSG00000187778	E040	microspherule protein 1 [Source:HGNC Symbol;Acc:6960]	MCRS1	12	49950327	49961936	-1	2.29394e-07	0.000215546	0.0973625	1.06982
ENSG00000214021	E100	tubulin tyrosine ligase-like family, member 3 [Source:HGNC Symbol;Acc:24483]	TTLL3	3	9849770	9896822	1	2.31061e-07	0.00021571	0.133213	1.09673
ENSG00000188629	E042	zinc finger protein 177 [Source:HGNC Symbol;Acc:12966]	ZNF177	19	9435021	9493293	1	2.32181e-07	0.00021571	-0.017366	0.988035
ENSG00000147274	E018	RNA binding motif protein, X-linked [Source:HGNC Symbol;Acc:9910]	RBMX	X	135930163	135962923	-1	2.32343e-07	0.00021571	-0.0721451	0.951223
ENSG00000204308	E004	ring finger protein 5, E3 ubiquitin protein ligase [Source:HGNC Symbol;Acc:10068]	RNF5	6	32146131	32151930	1	2.31262e-07	0.00021571	NA	#VALUE!
ENSG00000113108	E034	amyloid beta (A4) precursor protein-binding, family B, member 3 [Source:HGNC Symbol;Acc:20708]	APBB3	5	139937853	139973337	-1	2.33891e-07	0.000216501	0.275384	1.21032
ENSG00000213339	E022	queuine tRNA-ribosyltransferase 1 [Source:HGNC Symbol;Acc:23797]	QTRT1	19	10812106	10824113	1	2.43739e-07	0.000224948	0.147996	1.10803
ENSG00000261218	E006		RP11-960L18.1	16	81771853	81801311	1	2.46723e-07	0.000227028	-0.536038	0.689662
ENSG00000167978	E070	serine/arginine repetitive matrix 2 [Source:HGNC Symbol;Acc:16639]	SRRM2	16	2802330	2822539	1	2.49381e-07	0.000228506	0.0376902	1.02647
ENSG00000263798	E017		RP11-6N17.9	17	46022790	46051804	1	2.49799e-07	0.000228506	-0.0281292	0.980691
ENSG00000186635	E088	ArfGAP with RhoGAP domain, ankyrin repeat and PH domain 1 [Source:HGNC Symbol;Acc:16925]	ARAP1	11	72396114	72504644	-1	2.56387e-07	0.000233845	0.232649	1.17499
ENSG00000171174	E017	ribokinase [Source:HGNC Symbol;Acc:30325]	RBKS	2	28004231	28113965	-1	2.58779e-07	0.000235336	NA	#VALUE!
ENSG00000139546	E031	TAR (HIV-1) RNA binding protein 2 [Source:HGNC Symbol;Acc:11569]	TARBP2	12	53894705	53900215	1	2.62777e-07	0.000235605	0.41994	1.33787
ENSG00000183785	E012	tubulin, alpha 8 [Source:HGNC Symbol;Acc:12410]	TUBA8	22	18593097	18629321	1	2.61614e-07	0.000235605	0.060096	1.04254
ENSG00000159377	E013	proteasome (prosome, macropain) subunit, beta type, 4 [Source:HGNC Symbol;Acc:9541]	PSMB4	1	151372010	151374420	1	2.6023e-07	0.000235605	0.00013682	1.00009
ENSG00000068400	E005	GRIP1 associated protein 1 [Source:HGNC Symbol;Acc:18706]	GRIPAP1	X	48830134	48858675	-1	2.62314e-07	0.000235605	-0.0787395	0.946885
ENSG00000184792	E034	oxysterol binding protein 2 [Source:HGNC Symbol;Acc:8504]	OSBP2	22	31089769	31303811	1	2.62862e-07	0.000235605	-0.099279	0.933499
ENSG00000074657	E030	zinc finger protein 532 [Source:HGNC Symbol;Acc:30940]	ZNF532	18	56529832	56653712	1	2.69279e-07	0.000240662	NA	#VALUE!
ENSG00000178852	E040	EF-hand calcium binding domain 13 [Source:HGNC Symbol;Acc:26864]	EFCAB13	17	45400656	45518678	1	2.70637e-07	0.000241184	0.468286	1.38346
ENSG00000232956	E019	small nucleolar RNA host gene 15 (non-protein coding) [Source:HGNC Symbol;Acc:27797]	SNHG15	7	45022622	45026560	-1	2.75266e-07	0.000244608	-0.0889221	0.940225
ENSG00000140332	E013	transducin-like enhancer of split 3 (E(sp1) homolog, Drosophila) [Source:HGNC Symbol;Acc:11839]	TLE3	15	70340129	70390515	-1	2.76821e-07	0.000245288	0.316735	1.24551
ENSG00000263798	E024		RP11-6N17.9	17	46022790	46051804	1	2.78641e-07	0.0002462	-0.158159	0.896168
ENSG00000138668	E004	heterogeneous nuclear ribonucleoprotein D (AU-rich element RNA binding protein 1, 37kDa) [Source:HGNC Symbol;Acc:5036]	HNRNPD	4	83273651	83295656	-1	2.80566e-07	0.000247199	0.173947	1.12814
ENSG00000079308	E002	tensin 1 [Source:HGNC Symbol;Acc:11973]	TNS1	2	218664512	218867718	-1	2.85111e-07	0.000250493	0.0292408	1.02047
ENSG00000093183	E024	SEC22 vesicle trafficking protein homolog C (S. cerevisiae) [Source:HGNC Symbol;Acc:16828]	SEC22C	3	42589461	42642572	-1	2.86444e-07	0.000250955	0.0977842	1.07013
ENSG00000214021	E011	tubulin tyrosine ligase-like family, member 3 [Source:HGNC Symbol;Acc:24483]	TTLL3	3	9849770	9896822	1	2.88135e-07	0.000251728	-0.19143	0.875737
ENSG00000204843	E026	dynactin 1 [Source:HGNC Symbol;Acc:2711]	DCTN1	2	74588281	74619214	-1	2.93512e-07	0.000255708	0.165201	1.12132
ENSG00000215440	E076	aminopeptidase-like 1 [Source:HGNC Symbol;Acc:16244]	NPEPL1	20	57264187	57294294	1	2.98364e-07	0.000259209	-0.158392	0.896023
ENSG00000185811	E018	IKAROS family zinc finger 1 (Ikaros) [Source:HGNC Symbol;Acc:13176]	IKZF1	7	50343720	50472799	1	3.01259e-07	0.000260994	-0.00799986	0.99447
ENSG00000093183	E022	SEC22 vesicle trafficking protein homolog C (S. cerevisiae) [Source:HGNC Symbol;Acc:16828]	SEC22C	3	42589461	42642572	-1	3.0257e-07	0.000261402	0.241207	1.18198
ENSG00000266086	E011	Uncharacterized protein [Source:UniProtKB/TrEMBL;Acc:J3QKU1]	RP11-159D12.5	17	56066399	56082614	-1	3.07063e-07	0.000264439	0.259135	1.19676
ENSG00000268465	E007	Uncharacterized protein [Source:UniProtKB/TrEMBL;Acc:M0QZ92]	CTC-273B12.7	19	48969094	48975688	1	3.07786e-07	0.000264439	-0.106919	0.928569
ENSG00000214021	E106	tubulin tyrosine ligase-like family, member 3 [Source:HGNC Symbol;Acc:24483]	TTLL3	3	9849770	9896822	1	3.11277e-07	0.000266701	-0.126893	0.915802
ENSG00000164733	E035	cathepsin B [Source:HGNC Symbol;Acc:2527]	CTSB	8	11700033	11726957	-1	3.16968e-07	0.000269351	0.916447	1.88746
ENSG00000111640	E017	glyceraldehyde-3-phosphate dehydrogenase [Source:HGNC Symbol;Acc:4141]	GAPDH	12	6643093	6647537	1	3.15691e-07	0.000269351	0.385196	1.30604
ENSG00000162923	E004	WD repeat domain 26 [Source:HGNC Symbol;Acc:21208]	WDR26	1	224572845	224624735	-1	3.16633e-07	0.000269351	0.105618	1.07595
ENSG00000266086	E008	Uncharacterized protein [Source:UniProtKB/TrEMBL;Acc:J3QKU1]	RP11-159D12.5	17	56066399	56082614	-1	3.21223e-07	0.000272224	0.248615	1.18807
ENSG00000160271	E048	ral guanine nucleotide dissociation stimulator [Source:HGNC Symbol;Acc:9842]	RALGDS	9	135973107	136039301	-1	3.28614e-07	0.00027773	-0.246522	0.842926
ENSG00000114867	E102	eukaryotic translation initiation factor 4 gamma, 1 [Source:HGNC Symbol;Acc:3296]	EIF4G1	3	184032283	184053146	1	3.29553e-07	0.00027777	0.0405859	1.02853
ENSG00000263798	E019		RP11-6N17.9	17	46022790	46051804	1	3.3213e-07	0.000279185	-0.095641	0.935856
ENSG00000179818	E044	PCBP1 antisense RNA 1 [Source:HGNC Symbol;Acc:42948]	PCBP1-AS1	2	70189395	70315978	-1	3.37848e-07	0.000283226	-0.109312	0.92703
ENSG00000135047	E015	cathepsin L [Source:HGNC Symbol;Acc:2537]	CTSL	9	90340434	90346308	1	3.40611e-07	0.00028374	0.445563	1.36185
ENSG00000140534	E028	TOPBP1-interacting checkpoint and replication regulator [Source:HGNC Symbol;Acc:28704]	TICRR	15	90118713	90174287	1	3.40791e-07	0.00028374	0.0321896	1.02256
ENSG00000229391	E005	major histocompatibility complex, class II, DR beta 6 (pseudogene) [Source:HGNC Symbol;Acc:4954]	HLA-DRB6	6	32520490	32527799	-1	3.41198e-07	0.00028374	NA	#VALUE!
ENSG00000170476	E013	marginal zone B and B1 cell-specific protein [Source:HGNC Symbol;Acc:30125]	MZB1	5	138723169	138725770	-1	3.44541e-07	0.000285756	-0.0541857	0.963138
ENSG00000136044	E042	adaptor protein, phosphotyrosine interaction, PH domain and leucine zipper containing 2 [Source:HGNC Symbol;Acc:18242]	APPL2	12	105567074	105630016	-1	3.50707e-07	0.000290096	0.261916	1.19907
ENSG00000197632	E027	serpin peptidase inhibitor, clade B (ovalbumin), member 2 [Source:HGNC Symbol;Acc:8584]	SERPINB2	18	61538926	61571124	1	3.5928e-07	0.000296257	0.146721	1.10705
ENSG00000145191	E050	eukaryotic translation initiation factor 2B, subunit 5 epsilon, 82kDa [Source:HGNC Symbol;Acc:3261]	EIF2B5	3	183852826	184402546	1	3.6006e-07	0.000296257	-0.0220662	0.984821
ENSG00000125991	E046	ERGIC and golgi 3 [Source:HGNC Symbol;Acc:15927]	ERGIC3	20	34129770	34145405	1	3.62131e-07	0.000297175	-0.142954	0.905663
ENSG00000108774	E055	RAB5C, member RAS oncogene family [Source:HGNC Symbol;Acc:9785]	RAB5C	17	40276994	40307035	-1	3.69721e-07	0.000302605	-0.20483	0.867641
ENSG00000131732	E010	zinc finger, CCHC domain containing 9 [Source:HGNC Symbol;Acc:25424]	ZCCHC9	5	80597409	80609116	1	3.71663e-07	0.000303336	0.72525	1.65319
ENSG00000146083	E005	ring finger protein 44 [Source:HGNC Symbol;Acc:19180]	RNF44	5	175953698	175965026	-1	3.72564e-07	0.000303336	0.165564	1.1216
ENSG00000079616	E033	kinesin family member 22 [Source:HGNC Symbol;Acc:6391]	KIF22	16	29802040	29816706	1	3.7449e-07	0.000304107	0.0847666	1.06052
ENSG00000134871	E061	collagen, type IV, alpha 2 [Source:HGNC Symbol;Acc:2203]	COL4A2	13	110958159	111165374	1	3.77378e-07	0.000305655	NA	#VALUE!
ENSG00000171824	E021	exosome component 10 [Source:HGNC Symbol;Acc:9138]	EXOSC10	1	11126675	11159938	-1	3.9003e-07	0.000315081	-0.0811039	0.945334
ENSG00000263798	E062		RP11-6N17.9	17	46022790	46051804	1	3.92349e-07	0.000316134	0.292175	1.22449
ENSG00000154122	E002	ANKH inorganic pyrophosphate transport regulator [Source:HGNC Symbol;Acc:15492]	ANKH	5	14704910	14871887	-1	3.96514e-07	0.000318664	0.208579	1.15555
ENSG00000119707	E015	RNA binding motif protein 25 [Source:HGNC Symbol;Acc:23244]	RBM25	14	73525144	73588122	1	3.99501e-07	0.000320237	0.236796	1.17837
ENSG00000239305	E033	ring finger protein 103 [Source:HGNC Symbol;Acc:12859]	RNF103	2	86830516	86850989	-1	4.05813e-07	0.000321978	0.390491	1.31084
ENSG00000263798	E013		RP11-6N17.9	17	46022790	46051804	1	4.05567e-07	0.000321978	-0.0549544	0.962625
ENSG00000161013	E025	mannosyl (alpha-1,3-)-glycoprotein beta-1,4-N-acetylglucosaminyltransferase, isozyme B [Source:HGNC Symbol;Acc:7048]	MGAT4B	5	179224597	179233952	-1	4.05771e-07	0.000321978	-0.171285	0.888051
ENSG00000204422	E057	Uncharacterized protein [Source:UniProtKB/TrEMBL;Acc:U3KQA8]	XXbac-BPG32J3.20	6	31654739	31681849	-1	4.03087e-07	0.000321978	-8.18726	0.00343075
ENSG00000268400	E070	Uncharacterized protein [Source:UniProtKB/TrEMBL;Acc:M0QYU6]	CTD-3214H19.4	19	7694682	7707934	1	4.10213e-07	0.00032464	0.0799043	1.05695
ENSG00000265020	E069	microRNA 4651 [Source:HGNC Symbol;Acc:41647]	MIR4651	7	75544515	75544587	1	4.12097e-07	0.000325304	-0.152734	0.899544
ENSG00000164692	E037	collagen, type I, alpha 2 [Source:HGNC Symbol;Acc:2198]	COL1A2	7	94023873	94060544	1	4.22376e-07	0.000332573	NA	#VALUE!
ENSG00000093183	E021	SEC22 vesicle trafficking protein homolog C (S. cerevisiae) [Source:HGNC Symbol;Acc:16828]	SEC22C	3	42589461	42642572	-1	4.24446e-07	0.00033336	0.348062	1.27285
ENSG00000196262	E008	peptidylprolyl isomerase A (cyclophilin A) [Source:HGNC Symbol;Acc:9253]	PPIA	7	44836279	44864163	1	4.2973e-07	0.000336659	0.222479	1.16674
ENSG00000116977	E053	lectin, galactoside-binding, soluble, 8 [Source:HGNC Symbol;Acc:6569]	LGALS8	1	236681300	236716281	1	4.37023e-07	0.000339813	0.219321	1.16419
ENSG00000266086	E007	Uncharacterized protein [Source:UniProtKB/TrEMBL;Acc:J3QKU1]	RP11-159D12.5	17	56066399	56082614	-1	4.36652e-07	0.000339813	0.0780183	1.05557
ENSG00000104903	E007	lymphoblastic leukemia derived sequence 1 [Source:HGNC Symbol;Acc:6734]	LYL1	19	13209847	13213975	-1	4.37033e-07	0.000339813	-0.148072	0.902456
ENSG00000268400	E036	Uncharacterized protein [Source:UniProtKB/TrEMBL;Acc:M0QYU6]	CTD-3214H19.4	19	7694682	7707934	1	4.3908e-07	0.000340553	0.197733	1.14689
ENSG00000013275	E018	proteasome (prosome, macropain) 26S subunit, ATPase, 4 [Source:HGNC Symbol;Acc:9551]	PSMC4	19	40476912	40487348	1	4.40637e-07	0.000340911	0.287897	1.22086
ENSG00000189283	E016	fragile histidine triad [Source:HGNC Symbol;Acc:3701]	FHIT	3	59735036	61237133	-1	4.42282e-07	0.000341334	-0.0726378	0.950898
ENSG00000087087	E046	serrate RNA effector molecule homolog (Arabidopsis) [Source:HGNC Symbol;Acc:24101]	SRRT	7	100472733	100486285	1	4.48961e-07	0.000344778	0.333629	1.26018
ENSG00000263798	E003		RP11-6N17.9	17	46022790	46051804	1	4.48621e-07	0.000344778	-0.0596113	0.959523
ENSG00000163938	E030	guanine nucleotide binding protein-like 3 (nucleolar) [Source:HGNC Symbol;Acc:29931]	GNL3	3	52715172	52728508	1	4.55759e-07	0.000348278	0.331866	1.25864
ENSG00000168884	E007	TNFAIP3 interacting protein 2 [Source:HGNC Symbol;Acc:19118]	TNIP2	4	2743375	2758103	-1	4.5545e-07	0.000348278	0.30835	1.23829
ENSG00000211967	E002	immunoglobulin heavy variable 3-53 [Source:HGNC Symbol;Acc:5610]	IGHV3-53	14	107048672	107049341	-1	4.67998e-07	0.000356754	NA	#VALUE!
ENSG00000105723	E022	glycogen synthase kinase 3 alpha [Source:HGNC Symbol;Acc:4616]	GSK3A	19	42734338	42746777	-1	4.72243e-07	0.000359111	-0.165169	0.891824
ENSG00000132254	E014	ADP-ribosylation factor interacting protein 2 [Source:HGNC Symbol;Acc:17160]	ARFIP2	11	6496910	6502666	-1	4.8473e-07	0.000367706	0.258845	1.19652
ENSG00000109606	E026	DEAH (Asp-Glu-Ala-His) box helicase 15 [Source:HGNC Symbol;Acc:2738]	DHX15	4	24519064	24586173	-1	4.92327e-07	0.000372561	-0.0253209	0.982602
ENSG00000196352	E036	CD55 molecule, decay accelerating factor for complement (Cromer blood group) [Source:HGNC Symbol;Acc:2665]	CD55	1	207494853	207534311	1	4.95384e-07	0.000373965	-0.122341	0.918696
ENSG00000255275	E017		RP13-279N23.2	1	19175767	19247615	-1	5.0029e-07	0.000376754	0.027313	1.01911
ENSG00000272053	E014		RP11-367G6.3	6	25015180	25042398	-1	5.08746e-07	0.000382196	-0.0133816	0.990767
ENSG00000100284	E041	target of myb1 (chicken) [Source:HGNC Symbol;Acc:11982]	TOM1	22	35695268	35743985	1	5.2127e-07	0.000388788	0.036317	1.02549
ENSG00000116584	E039	Rho/Rac guanine nucleotide exchange factor (GEF) 2 [Source:HGNC Symbol;Acc:682]	ARHGEF2	1	155916630	155976861	-1	5.20742e-07	0.000388788	-0.179282	0.883143
ENSG00000103742	E002	immunoglobulin superfamily, DCC subclass, member 4 [Source:HGNC Symbol;Acc:13770]	IGDCC4	15	65673802	65715410	-1	5.19003e-07	0.000388788	NA	#VALUE!
ENSG00000093167	E025	leucine rich repeat (in FLII) interacting protein 2 [Source:HGNC Symbol;Acc:6703]	LRRFIP2	3	37094117	37225180	-1	5.2379e-07	0.000389732	-0.0183014	0.987395
ENSG00000263798	E076		RP11-6N17.9	17	46022790	46051804	1	5.25853e-07	0.000390334	0.308785	1.23866
ENSG00000156860	E028	fibrosin [Source:HGNC Symbol;Acc:20442]	FBRS	16	30669752	30682135	1	5.31897e-07	0.000392944	0.0389837	1.02739
ENSG00000081026	E031	membrane associated guanylate kinase, WW and PDZ domain containing 3 [Source:HGNC Symbol;Acc:29647]	MAGI3	1	113933371	114228545	1	5.31028e-07	0.000392944	NA	#VALUE!
ENSG00000184922	E052	formin-like 1 [Source:HGNC Symbol;Acc:1212]	FMNL1	17	43298811	43324687	1	5.38451e-07	0.000396844	-0.084672	0.942999
ENSG00000138041	E021	SMEK homolog 2, suppressor of mek1 (Dictyostelium) [Source:HGNC Symbol;Acc:29267]	SMEK2	2	55774428	55846015	-1	5.49991e-07	0.000403436	0.0973438	1.0698
ENSG00000077935	E018	structural maintenance of chromosomes 1B [Source:HGNC Symbol;Acc:11112]	SMC1B	22	45739944	45809500	-1	5.49438e-07	0.000403436	NA	#VALUE!
ENSG00000102103	E007	polyglutamine binding protein 1 [Source:HGNC Symbol;Acc:9330]	PQBP1	X	48755195	48760420	1	5.54666e-07	0.000405908	0.0846236	1.06041
ENSG00000196510	E024	anaphase promoting complex subunit 7 [Source:HGNC Symbol;Acc:17380]	ANAPC7	12	110810705	110841535	-1	5.6651e-07	0.000412634	0.223665	1.1677
ENSG00000215397	E002	scratch family zinc finger 2 [Source:HGNC Symbol;Acc:15952]	SCRT2	20	642240	656823	-1	5.66259e-07	0.000412634	NA	#VALUE!
ENSG00000169733	E012	RFNG O-fucosylpeptide 3-beta-N-acetylglucosaminyltransferase [Source:HGNC Symbol;Acc:9974]	RFNG	17	80005778	80009707	-1	5.68784e-07	0.000413322	0.267012	1.20331
ENSG00000207496	E013	small nucleolar RNA, H/ACA box 7A [Source:HGNC Symbol;Acc:32592]	SNORA7A	3	12881811	12881949	-1	5.70294e-07	0.000413454	-0.00481393	0.996669
ENSG00000160789	E064	lamin A/C [Source:HGNC Symbol;Acc:6636]	LMNA	1	156052364	156109880	1	5.72867e-07	0.000414353	-0.0522133	0.964456
ENSG00000130066	E008	spermidine/spermine N1-acetyltransferase 1 [Source:HGNC Symbol;Acc:10540]	SAT1	X	23801290	23804343	1	5.806e-07	0.000418972	-0.0447363	0.969467
ENSG00000226777	E016	KIAA0125 [Source:HGNC Symbol;Acc:19955]	KIAA0125	14	106383838	106391825	1	5.82458e-07	0.00041934	0.129033	1.09356
ENSG00000132716	E077	DDB1 and CUL4 associated factor 8 [Source:HGNC Symbol;Acc:24891]	DCAF8	1	160185505	160254920	-1	5.90288e-07	0.000423996	-0.14437	0.904774
ENSG00000155229	E052	MMS19 nucleotide excision repair homolog (S. cerevisiae) [Source:HGNC Symbol;Acc:13824]	MMS19	10	99218081	99258551	-1	5.93006e-07	0.000424967	0.305009	1.23543
ENSG00000263798	E023		RP11-6N17.9	17	46022790	46051804	1	5.96824e-07	0.000426719	-0.145607	0.903999
ENSG00000156873	E063	phosphorylase kinase, gamma 2 (testis) [Source:HGNC Symbol;Acc:8931]	PHKG2	16	30759591	30772490	1	6.09984e-07	0.000434624	0.0141031	1.00982
ENSG00000167703	E001	solute carrier family 43 (amino acid system L transporter), member 2 [Source:HGNC Symbol;Acc:23087]	SLC43A2	17	1472561	1532180	-1	6.10675e-07	0.000434624	-0.148214	0.902367
ENSG00000179818	E032	PCBP1 antisense RNA 1 [Source:HGNC Symbol;Acc:42948]	PCBP1-AS1	2	70189395	70315978	-1	6.20472e-07	0.000440114	-0.414549	0.750254
ENSG00000271270	E006	TMCC1 antisense RNA 1 (head to head) [Source:HGNC Symbol;Acc:49060]	TMCC1-AS1	3	129612714	129637418	1	6.21218e-07	0.000440114	NA	#VALUE!
ENSG00000139971	E048	chromosome 14 open reading frame 37 [Source:HGNC Symbol;Acc:19846]	C14orf37	14	58466453	58764857	-1	6.26574e-07	0.0004429	0.0207862	1.01451
ENSG00000236670	E047	keratin 18 pseudogene 5 [Source:HGNC Symbol;Acc:19259]	KRT18P5	22	20837102	20838392	-1	6.32023e-07	0.000445702	0.430494	1.3477
ENSG00000115677	E001	high density lipoprotein binding protein [Source:HGNC Symbol;Acc:4857]	HDLBP	2	242166679	242256476	-1	6.33545e-07	0.000445702	-0.237144	0.848423
ENSG00000112137	E016	phosphatase and actin regulator 1 [Source:HGNC Symbol;Acc:20990]	PHACTR1	6	12717893	13288645	1	6.34837e-07	0.000445702	-0.482742	0.715616
ENSG00000188613	E003	nanos homolog 1 (Drosophila) [Source:HGNC Symbol;Acc:23044]	NANOS1	10	120789228	120793854	1	6.42624e-07	0.000450152	NA	#VALUE!
ENSG00000164111	E014	annexin A5 [Source:HGNC Symbol;Acc:543]	ANXA5	4	122589110	122618268	-1	6.64519e-07	0.000463507	0.276318	1.2111
ENSG00000106628	E017	polymerase (DNA directed), delta 2, accessory subunit [Source:HGNC Symbol;Acc:9176]	POLD2	7	44154286	44163957	-1	6.65886e-07	0.000463507	0.155997	1.11419
ENSG00000244405	E024	ets variant 5 [Source:HGNC Symbol;Acc:3494]	ETV5	3	185764097	185828107	-1	6.6616e-07	0.000463507	-0.0473473	0.967714
ENSG00000164898	E019	chromosome 7 open reading frame 55 [Source:HGNC Symbol;Acc:26946]	C7orf55	7	139024203	139031065	1	6.68372e-07	0.000464008	-0.103421	0.930823
ENSG00000215790	E030	solute carrier family 35, member E2 [Source:HGNC Symbol;Acc:20863]	SLC35E2	1	1656277	1677431	-1	6.74912e-07	0.000466844	0.391616	1.31186
ENSG00000163131	E004	cathepsin S [Source:HGNC Symbol;Acc:2545]	CTSS	1	150702672	150738433	-1	6.75459e-07	0.000466844	0.132169	1.09594
ENSG00000164733	E061	cathepsin B [Source:HGNC Symbol;Acc:2527]	CTSB	8	11700033	11726957	-1	6.91117e-07	0.000472926	0.741465	1.67187
ENSG00000101019	E012	ubiquinol-cytochrome c reductase complex assembly factor 1 [Source:HGNC Symbol;Acc:15891]	UQCC1	20	33890369	33999944	-1	6.91862e-07	0.000472926	0.609425	1.52565
ENSG00000082196	E030	C1q and tumor necrosis factor related protein 3 [Source:HGNC Symbol;Acc:14326]	C1QTNF3	5	34019553	34043937	-1	6.9079e-07	0.000472926	0.250336	1.18948
ENSG00000078304	E039	protein phosphatase 2, regulatory subunit B', gamma [Source:HGNC Symbol;Acc:9311]	PPP2R5C	14	102228135	102394326	1	6.87628e-07	0.000472926	0.0299306	1.02096
ENSG00000130726	E040	tripartite motif containing 28 [Source:HGNC Symbol;Acc:16384]	TRIM28	19	59055458	59062089	1	6.86975e-07	0.000472926	-0.0194805	0.986588
ENSG00000138668	E007	heterogeneous nuclear ribonucleoprotein D (AU-rich element RNA binding protein 1, 37kDa) [Source:HGNC Symbol;Acc:5036]	HNRNPD	4	83273651	83295656	-1	6.99977e-07	0.000477424	0.351016	1.27546
ENSG00000132485	E008	zinc finger, RAN-binding domain containing 2 [Source:HGNC Symbol;Acc:13058]	ZRANB2	1	71528974	71546980	-1	7.02146e-07	0.000477855	0.288153	1.22108
ENSG00000010295	E017	intermediate filament family orphan 1 [Source:HGNC Symbol;Acc:24970]	IFFO1	12	6647541	6665239	-1	7.10117e-07	0.000479418	0.208809	1.15573
ENSG00000163719	E037	myotubularin related protein 14 [Source:HGNC Symbol;Acc:26190]	MTMR14	3	9691117	9744077	1	7.09626e-07	0.000479418	-0.0145615	0.989957
ENSG00000144815	E009	neurexophilin and PC-esterase domain family, member 3 [Source:HGNC Symbol;Acc:28238]	NXPE3	3	101498046	101547073	1	7.08627e-07	0.000479418	-0.173983	0.886392
ENSG00000120669	E001	spermatogenesis and oogenesis specific basic helix-loop-helix 2 [Source:HGNC Symbol;Acc:26026]	SOHLH2	13	36742345	36871979	-1	7.10608e-07	0.000479418	NA	#VALUE!
ENSG00000173486	E013	FK506 binding protein 2, 13kDa [Source:HGNC Symbol;Acc:3718]	FKBP2	11	64008475	64011604	1	7.53371e-07	0.000507169	-0.0682473	0.953796
ENSG00000140525	E045	Fanconi anemia, complementation group I [Source:HGNC Symbol;Acc:25568]	FANCI	15	89787180	89860492	1	7.56975e-07	0.000508086	0.27186	1.20736
ENSG00000188191	E005	protein kinase, cAMP-dependent, regulatory, type I, beta [Source:HGNC Symbol;Acc:9390]	PRKAR1B	7	588834	767287	-1	7.58002e-07	0.000508086	0.0223184	1.01559
ENSG00000082898	E051	exportin 1 (CRM1 homolog, yeast) [Source:HGNC Symbol;Acc:12825]	XPO1	2	61704984	61765761	-1	7.61566e-07	0.000509378	0.0859231	1.06137
ENSG00000175166	E057	proteasome (prosome, macropain) 26S subunit, non-ATPase, 2 [Source:HGNC Symbol;Acc:9559]	PSMD2	3	184016497	184026842	1	7.65868e-07	0.000509887	0.160404	1.1176
ENSG00000179818	E043	PCBP1 antisense RNA 1 [Source:HGNC Symbol;Acc:42948]	PCBP1-AS1	2	70189395	70315978	-1	7.67246e-07	0.000509887	-0.0406931	0.972188
ENSG00000141002	E041	transcription factor 25 (basic helix-loop-helix) [Source:HGNC Symbol;Acc:29181]	TCF25	16	89940000	89977792	1	7.64903e-07	0.000509887	-0.136483	0.909734
ENSG00000202335	E019	Small nucleolar RNA SNORD50 [Source:RFAM;Acc:RF00278]	SNORD50	12	110934157	110934226	-1	7.73487e-07	0.000511847	0.34234	1.26781
ENSG00000187239	E022	formin binding protein 1 [Source:HGNC Symbol;Acc:17069]	FNBP1	9	132649466	132805473	-1	7.72541e-07	0.000511847	-0.434719	0.739838
ENSG00000179818	E037	PCBP1 antisense RNA 1 [Source:HGNC Symbol;Acc:42948]	PCBP1-AS1	2	70189395	70315978	-1	7.76313e-07	0.000512627	-0.0620403	0.957908
ENSG00000260914	E016	Uncharacterized protein [Source:UniProtKB/TrEMBL;Acc:I3L4J1]	RP11-343C2.11	16	69333585	69354614	1	7.85194e-07	0.000517393	-0.470635	0.721647
ENSG00000266086	E010	Uncharacterized protein [Source:UniProtKB/TrEMBL;Acc:J3QKU1]	RP11-159D12.5	17	56066399	56082614	-1	8.01335e-07	0.000526913	0.240337	1.18127
ENSG00000214021	E099	tubulin tyrosine ligase-like family, member 3 [Source:HGNC Symbol;Acc:24483]	TTLL3	3	9849770	9896822	1	8.03185e-07	0.000527014	0.209848	1.15657
ENSG00000263798	E009		RP11-6N17.9	17	46022790	46051804	1	8.08728e-07	0.000529535	-0.0610094	0.958593
ENSG00000165138	E005	ankyrin repeat and sterile alpha motif domain containing 6 [Source:HGNC Symbol;Acc:26724]	ANKS6	9	101493611	101559247	-1	8.19446e-07	0.000535426	-0.0491198	0.966526
ENSG00000122566	E008	heterogeneous nuclear ribonucleoprotein A2/B1 [Source:HGNC Symbol;Acc:5033]	HNRNPA2B1	7	26229547	26241149	-1	8.24265e-07	0.000536713	0.106383	1.07653
ENSG00000167378	E012	immunity-related GTPase family, Q [Source:HGNC Symbol;Acc:24868]	IRGQ	19	44088521	44100287	-1	8.24868e-07	0.000536713	-0.00569779	0.996058
ENSG00000242802	E035	adaptor-related protein complex 5, zeta 1 subunit [Source:HGNC Symbol;Acc:22197]	AP5Z1	7	4815253	4833943	1	8.31215e-07	0.000539714	-0.150587	0.900884
ENSG00000141506	E023	phosphoinositide-3-kinase, regulatory subunit 5 [Source:HGNC Symbol;Acc:30035]	PIK3R5	17	8782233	8869029	-1	8.34105e-07	0.000540462	0.335922	1.26218
ENSG00000134453	E023	RNA binding motif protein 17 [Source:HGNC Symbol;Acc:16944]	RBM17	10	6130950	6159420	1	8.40982e-07	0.00054361	0.336601	1.26278
ENSG00000211967	E001	immunoglobulin heavy variable 3-53 [Source:HGNC Symbol;Acc:5610]	IGHV3-53	14	107048672	107049341	-1	8.42459e-07	0.00054361	NA	#VALUE!
ENSG00000074755	E004	zinc finger, ZZ-type with EF-hand domain 1 [Source:HGNC Symbol;Acc:29027]	ZZEF1	17	3907739	4046314	-1	8.44888e-07	0.000544048	0.116322	1.08397
ENSG00000122566	E002	heterogeneous nuclear ribonucleoprotein A2/B1 [Source:HGNC Symbol;Acc:5033]	HNRNPA2B1	7	26229547	26241149	-1	8.47113e-07	0.000544354	0.0547303	1.03866
ENSG00000273313	E007	RBAK downstream neighbor (non-protein coding) [Source:HGNC Symbol;Acc:33770]	RBAKDN	7	5111756	5112854	1	8.65468e-07	0.000555003	-0.168031	0.890057
ENSG00000100918	E027	REC8 meiotic recombination protein [Source:HGNC Symbol;Acc:16879]	REC8	14	24641062	24649463	1	8.67623e-07	0.000555239	-0.13114	0.913109
ENSG00000064961	E014	high mobility group 20B [Source:HGNC Symbol;Acc:5002]	HMG20B	19	3572775	3579086	1	8.71596e-07	0.000555695	0.0426652	1.03001
ENSG00000092841	E076	myosin, light chain 6, alkali, smooth muscle and non-muscle [Source:HGNC Symbol;Acc:7587]	MYL6	12	56551945	56557280	1	8.71909e-07	0.000555695	-0.0655103	0.955607
ENSG00000139641	E062	extended synaptotagmin-like protein 1 [Source:HGNC Symbol;Acc:29534]	ESYT1	12	56512034	56538455	1	8.86231e-07	0.000563668	0.133448	1.09691
ENSG00000130723	E040	proline-rich coiled-coil 2B [Source:HGNC Symbol;Acc:28121]	PRRC2B	9	134269480	134375584	1	9.21616e-07	0.000584978	0.216141	1.16162
ENSG00000100297	E037	minichromosome maintenance complex component 5 [Source:HGNC Symbol;Acc:6948]	MCM5	22	35796056	35821423	1	9.37772e-07	0.00059402	-0.0232428	0.984018
ENSG00000070366	E010	SMG6 nonsense mediated mRNA decay factor [Source:HGNC Symbol;Acc:17809]	SMG6	17	1963133	2207065	-1	9.47412e-07	0.000598907	0.121839	1.08812
ENSG00000051009	E005	family with sequence similarity 160, member A2 [Source:HGNC Symbol;Acc:25378]	FAM160A2	11	6232565	6255941	-1	9.51252e-07	0.000600115	0.231756	1.17426
ENSG00000267534	E020	sphingosine-1-phosphate receptor 2 [Source:HGNC Symbol;Acc:3169]	S1PR2	19	10334520	10341948	-1	9.59857e-07	0.000604318	-0.073088	0.950601
ENSG00000238556	E017	Small nucleolar RNA U13 [Source:RFAM;Acc:RF01210]	snoU13	21	40717300	40717383	-1	9.65435e-07	0.00060542	0.149667	1.10931
ENSG00000266382	E031	microRNA 5703 [Source:HGNC Symbol;Acc:43475]	MIR5703	2	228336848	228336903	1	9.71342e-07	0.00060542	0.108006	1.07774
ENSG00000100823	E027	APEX nuclease (multifunctional DNA repair enzyme) 1 [Source:HGNC Symbol;Acc:587]	APEX1	14	20923350	20925927	1	9.6978e-07	0.00060542	0.0965337	1.0692
ENSG00000184922	E051	formin-like 1 [Source:HGNC Symbol;Acc:1212]	FMNL1	17	43298811	43324687	1	9.68659e-07	0.00060542	-0.12028	0.920009
ENSG00000132716	E075	DDB1 and CUL4 associated factor 8 [Source:HGNC Symbol;Acc:24891]	DCAF8	1	160185505	160254920	-1	9.67552e-07	0.00060542	-0.171535	0.887897
ENSG00000182511	E013	feline sarcoma oncogene [Source:HGNC Symbol;Acc:3657]	FES	15	91426925	91439006	1	1.01996e-06	0.00063445	0.169633	1.12477
ENSG00000146083	E012	ring finger protein 44 [Source:HGNC Symbol;Acc:19180]	RNF44	5	175953698	175965026	-1	1.02288e-06	0.000634999	-0.126277	0.916193
ENSG00000263798	E070		RP11-6N17.9	17	46022790	46051804	1	1.02538e-06	0.000635282	0.144437	1.1053
ENSG00000146433	E017	transmembrane protein 181 [Source:HGNC Symbol;Acc:20958]	TMEM181	6	158957468	159056460	1	1.0295e-06	0.00063634	-0.00972442	0.993282
ENSG00000142634	E007	EF-hand domain family, member D2 [Source:HGNC Symbol;Acc:28670]	EFHD2	1	15736391	15756839	1	1.03118e-06	0.00063634	-0.0375496	0.974308
ENSG00000100664	E054	eukaryotic translation initiation factor 5 [Source:HGNC Symbol;Acc:3299]	EIF5	14	103799881	103811362	1	1.05284e-06	0.000648419	0.0550032	1.03886
ENSG00000239305	E035	ring finger protein 103 [Source:HGNC Symbol;Acc:12859]	RNF103	2	86830516	86850989	-1	1.05833e-06	0.000650516	0.318819	1.24731
ENSG00000189283	E019	fragile histidine triad [Source:HGNC Symbol;Acc:3701]	FHIT	3	59735036	61237133	-1	1.08356e-06	0.000664707	-0.139555	0.907799
ENSG00000130208	E002	apolipoprotein C-I [Source:HGNC Symbol;Acc:607]	APOC1	19	45417504	45422606	1	1.08917e-06	0.000665524	0.381226	1.30245
ENSG00000068903	E008	sirtuin 2 [Source:HGNC Symbol;Acc:10886]	SIRT2	19	39369197	39390502	-1	1.08902e-06	0.000665524	-0.0718767	0.9514
ENSG00000160209	E019	pyridoxal (pyridoxine, vitamin B6) kinase [Source:HGNC Symbol;Acc:8819]	PDXK	21	45138975	45182188	1	1.10113e-06	0.000671514	-0.078275	0.94719
ENSG00000064601	E041	cathepsin A [Source:HGNC Symbol;Acc:9251]	CTSA	20	44518783	44527459	1	1.10949e-06	0.000675284	0.228899	1.17194
ENSG00000159377	E014	proteasome (prosome, macropain) subunit, beta type, 4 [Source:HGNC Symbol;Acc:9541]	PSMB4	1	151372010	151374420	1	1.12598e-06	0.000682652	-0.0390893	0.973269
ENSG00000106263	E026	eukaryotic translation initiation factor 3, subunit B [Source:HGNC Symbol;Acc:3280]	EIF3B	7	2393721	2420380	1	1.1257e-06	0.000682652	-0.0676476	0.954193
ENSG00000184922	E053	formin-like 1 [Source:HGNC Symbol;Acc:1212]	FMNL1	17	43298811	43324687	1	1.1334e-06	0.00068581	-0.0473017	0.967745
ENSG00000142227	E015	epithelial membrane protein 3 [Source:HGNC Symbol;Acc:3335]	EMP3	19	48824766	48833810	1	1.14347e-06	0.000689223	0.170205	1.12522
ENSG00000152078	E007	transmembrane protein 56 [Source:HGNC Symbol;Acc:26477]	TMEM56	1	95582894	95663163	1	1.14175e-06	0.000689223	-0.186221	0.878905
ENSG00000204422	E060	Uncharacterized protein [Source:UniProtKB/TrEMBL;Acc:U3KQA8]	XXbac-BPG32J3.20	6	31654739	31681849	-1	1.15253e-06	0.000693344	-7.74549	0.00465987
ENSG00000257499	E003		RP11-571M6.8	12	58117544	58119448	-1	1.15792e-06	0.000695239	0.0416244	1.02927
ENSG00000214548	E056	maternally expressed 3 (non-protein coding) [Source:HGNC Symbol;Acc:14575]	MEG3	14	101245747	101327368	1	1.17925e-06	0.000705326	0.377673	1.29924
ENSG00000114867	E030	eukaryotic translation initiation factor 4 gamma, 1 [Source:HGNC Symbol;Acc:3296]	EIF4G1	3	184032283	184053146	1	1.177e-06	0.000705326	-0.13297	0.911952
ENSG00000263798	E089		RP11-6N17.9	17	46022790	46051804	1	1.18889e-06	0.000708147	0.0703756	1.04999
ENSG00000268614	E122		CTD-2207O23.10	19	7598481	7604945	1	1.18981e-06	0.000708147	-0.0236801	0.98372
ENSG00000135521	E050	LTV1 homolog (S. cerevisiae) [Source:HGNC Symbol;Acc:21173]	LTV1	6	144164481	144184949	1	1.1908e-06	0.000708147	-0.230889	0.85211
ENSG00000151729	E003	solute carrier family 25 (mitochondrial carrier; adenine nucleotide translocator), member 4 [Source:HGNC Symbol;Acc:10990]	SLC25A4	4	186064395	186071536	1	1.1936e-06	0.000708457	NA	#VALUE!
ENSG00000251022	E105	THAP9 antisense RNA 1 [Source:HGNC Symbol;Acc:44172]	THAP9-AS1	4	83814162	83822113	-1	1.20456e-06	0.000713599	0.302917	1.23364
ENSG00000104228	E007	tripartite motif containing 35 [Source:HGNC Symbol;Acc:16285]	TRIM35	8	27142404	27168836	-1	1.21169e-06	0.000716459	0.338866	1.26476
ENSG00000128699	E009	ORM1-like 1 (S. cerevisiae) [Source:HGNC Symbol;Acc:16036]	ORMDL1	2	190635049	190649097	-1	1.2364e-06	0.000726922	0.192977	1.14312
ENSG00000087502	E001	ERGIC and golgi 2 [Source:HGNC Symbol;Acc:30208]	ERGIC2	12	29490285	29534122	-1	1.23461e-06	0.000726922	0.0887319	1.06344
ENSG00000080822	E081	claudin domain containing 1 [Source:HGNC Symbol;Acc:1322]	CLDND1	3	98216756	98241910	-1	1.23457e-06	0.000726922	-0.0946391	0.936506
ENSG00000172232	E006	azurocidin 1 [Source:HGNC Symbol;Acc:913]	AZU1	19	825097	832017	1	1.23979e-06	0.000727544	0.00412791	1.00287
ENSG00000100234	E005	TIMP metallopeptidase inhibitor 3 [Source:HGNC Symbol;Acc:11822]	TIMP3	22	33197687	33259030	1	1.25895e-06	0.000734628	0.0114077	1.00794
ENSG00000170037	E051	centrobin, centrosomal BRCA2 interacting protein [Source:HGNC Symbol;Acc:29616]	CNTROB	17	7835419	7853236	1	1.25695e-06	0.000734628	-0.0186005	0.98719
ENSG00000135297	E010	mitochondrial tRNA translation optimization 1 [Source:HGNC Symbol;Acc:19261]	MTO1	6	74171301	74218959	1	1.25667e-06	0.000734628	-0.106249	0.929
ENSG00000214021	E023	tubulin tyrosine ligase-like family, member 3 [Source:HGNC Symbol;Acc:24483]	TTLL3	3	9849770	9896822	1	1.26798e-06	0.000738508	-0.0812431	0.945243
ENSG00000163516	E050	ankyrin repeat and zinc finger domain containing 1 [Source:HGNC Symbol;Acc:25527]	ANKZF1	2	220094479	220101391	1	1.28501e-06	0.000744251	0.264704	1.20139
ENSG00000084207	E018	glutathione S-transferase pi 1 [Source:HGNC Symbol;Acc:4638]	GSTP1	11	67351066	67354131	1	1.28355e-06	0.000744251	0.247001	1.18674
ENSG00000133742	E038	carbonic anhydrase I [Source:HGNC Symbol;Acc:1368]	CA1	8	86239837	86291243	-1	1.28495e-06	0.000744251	0.233484	1.17567
ENSG00000101557	E028	ubiquitin specific peptidase 14 (tRNA-guanine transglycosylase) [Source:HGNC Symbol;Acc:12612]	USP14	18	158383	214629	1	1.30394e-06	0.00075381	0.19951	1.14831
ENSG00000104081	E016	Bcl2 modifying factor [Source:HGNC Symbol;Acc:24132]	BMF	15	40380091	40401093	-1	1.32015e-06	0.000761765	NA	#VALUE!
ENSG00000215440	E080	aminopeptidase-like 1 [Source:HGNC Symbol;Acc:16244]	NPEPL1	20	57264187	57294294	1	1.3312e-06	0.000766717	-0.141366	0.90666
ENSG00000215298	E003		FP15737	8	23430157	23432974	1	1.33397e-06	0.000766892	-0.186409	0.87879
ENSG00000255275	E018		RP13-279N23.2	1	19175767	19247615	-1	1.36308e-06	0.000782179	-0.02566	0.982371
ENSG00000211524	E034	microRNA 718 [Source:HGNC Symbol;Acc:37317]	MIR718	X	153285371	153285440	-1	1.37232e-06	0.000786031	-0.159318	0.895448
ENSG00000196074	E038	synaptonemal complex protein 2 [Source:HGNC Symbol;Acc:11490]	SYCP2	20	58438618	58508710	-1	1.38947e-06	0.000794396	-0.110184	0.92647
ENSG00000158545	E031	zinc finger CCCH-type containing 18 [Source:HGNC Symbol;Acc:25091]	ZC3H18	16	88636789	88698374	1	1.3928e-06	0.000794837	0.200937	1.14944
ENSG00000102893	E054	phosphorylase kinase, beta [Source:HGNC Symbol;Acc:8927]	PHKB	16	47495034	47735434	1	1.41192e-06	0.00080427	0.225889	1.1695
ENSG00000214021	E067	tubulin tyrosine ligase-like family, member 3 [Source:HGNC Symbol;Acc:24483]	TTLL3	3	9849770	9896822	1	1.42417e-06	0.000808343	0.362289	1.28546
ENSG00000179950	E026	poly-U binding splicing factor 60KDa [Source:HGNC Symbol;Acc:17042]	PUF60	8	144898514	144912029	-1	1.42426e-06	0.000808343	0.0431884	1.03039
ENSG00000138964	E018	parvin, gamma [Source:HGNC Symbol;Acc:14654]	PARVG	22	44568836	44615413	1	1.43391e-06	0.000812332	0.0117999	1.00821
ENSG00000101695	E024	ring finger protein 125, E3 ubiquitin protein ligase [Source:HGNC Symbol;Acc:21150]	RNF125	18	29598335	29653176	1	1.43822e-06	0.000813297	-0.264768	0.832333
ENSG00000164733	E052	cathepsin B [Source:HGNC Symbol;Acc:2527]	CTSB	8	11700033	11726957	-1	1.44114e-06	0.000813467	0.523266	1.4372
ENSG00000112365	E054	zinc finger and BTB domain containing 24 [Source:HGNC Symbol;Acc:21143]	ZBTB24	6	109783797	109804440	-1	1.44831e-06	0.000816033	0.20044	1.14905
ENSG00000148334	E011	prostaglandin E synthase 2 [Source:HGNC Symbol;Acc:17822]	PTGES2	9	130882972	130890741	-1	1.45437e-06	0.000817968	0.03915	1.02751
ENSG00000075618	E007	fascin homolog 1, actin-bundling protein (Strongylocentrotus purpuratus) [Source:HGNC Symbol;Acc:11148]	FSCN1	7	5632439	5646286	1	1.4611e-06	0.000818792	0.138064	1.10043
ENSG00000013306	E020	solute carrier family 25, member 39 [Source:HGNC Symbol;Acc:24279]	SLC25A39	17	42396993	42402238	-1	1.45868e-06	0.000818792	0.0621777	1.04404
ENSG00000160271	E028	ral guanine nucleotide dissociation stimulator [Source:HGNC Symbol;Acc:9842]	RALGDS	9	135973107	136039301	-1	1.47456e-06	0.000824846	-0.252579	0.839395
ENSG00000213023	E048	synaptotagmin III [Source:HGNC Symbol;Acc:11511]	SYT3	19	51124564	51171651	-1	1.47956e-06	0.000826156	NA	#VALUE!
ENSG00000166938	E043	DIS3 mitotic control homolog (S. cerevisiae)-like [Source:HGNC Symbol;Acc:28698]	DIS3L	15	66585555	66626236	1	1.49015e-06	0.000830578	-0.109942	0.926625
ENSG00000196924	E055	filamin A, alpha [Source:HGNC Symbol;Acc:3754]	FLNA	X	153576892	153603006	-1	1.50384e-06	0.000836708	-0.409185	0.753048
ENSG00000116754	E004	serine/arginine-rich splicing factor 11 [Source:HGNC Symbol;Acc:10782]	SRSF11	1	70671365	70718735	1	1.51309e-06	0.000840354	-0.0499861	0.965946
ENSG00000112701	E005	SUMO1/sentrin specific peptidase 6 [Source:HGNC Symbol;Acc:20944]	SENP6	6	76311225	76427997	1	1.53872e-06	0.000853068	-0.148786	0.902009
ENSG00000103426	E039	CORO7-PAM16 readthrough [Source:HGNC Symbol;Acc:44424]	CORO7-PAM16	16	4390252	4470495	-1	1.5605e-06	0.0008636	-0.156887	0.896958
ENSG00000129187	E021	dCMP deaminase [Source:HGNC Symbol;Acc:2710]	DCTD	4	183811213	183839089	-1	1.57216e-06	0.000868508	0.444571	1.36091
ENSG00000037749	E006	microfibrillar-associated protein 3 [Source:HGNC Symbol;Acc:7034]	MFAP3	5	153418466	153600038	1	1.57906e-06	0.000870772	-0.567531	0.67477
ENSG00000021355	E009	serpin peptidase inhibitor, clade B (ovalbumin), member 1 [Source:HGNC Symbol;Acc:3311]	SERPINB1	6	2832566	2842240	-1	1.58636e-06	0.000873251	0.181475	1.13404
ENSG00000259529	E090	E3 ubiquitin-protein ligase RNF31 [Source:UniProtKB/TrEMBL;Acc:H0YM83]	RP11-468E2.4	14	24620427	24636611	1	1.5939e-06	0.000875851	-0.152118	0.899929
ENSG00000164535	E003	diacylglycerol lipase, beta [Source:HGNC Symbol;Acc:28923]	DAGLB	7	6448757	6523821	-1	1.59747e-06	0.000876266	-0.267193	0.830935
ENSG00000179588	E013	zinc finger protein, FOG family member 1 [Source:HGNC Symbol;Acc:19762]	ZFPM1	16	88519725	88603424	1	1.60656e-06	0.000879701	-0.02176	0.98503
ENSG00000072501	E004	structural maintenance of chromosomes 1A [Source:HGNC Symbol;Acc:11111]	SMC1A	X	53401070	53449677	-1	1.61903e-06	0.000884967	0.111056	1.08002
ENSG00000139746	E001	RNA binding motif protein 26 [Source:HGNC Symbol;Acc:20327]	RBM26	13	79885962	79980612	-1	1.63348e-06	0.000891301	0.0825419	1.05888
ENSG00000149923	E023	protein phosphatase 4, catalytic subunit [Source:HGNC Symbol;Acc:9319]	PPP4C	16	30087299	30096698	1	1.63735e-06	0.000891851	0.0221636	1.01548
ENSG00000160087	E038	ubiquitin-conjugating enzyme E2, J2 [Source:HGNC Symbol;Acc:19268]	UBE2J2	1	1189289	1209265	-1	1.654e-06	0.000899344	0.0324993	1.02278
ENSG00000154122	E003	ANKH inorganic pyrophosphate transport regulator [Source:HGNC Symbol;Acc:15492]	ANKH	5	14704910	14871887	-1	1.66262e-06	0.000902452	0.0394583	1.02773
ENSG00000196924	E022	filamin A, alpha [Source:HGNC Symbol;Acc:3754]	FLNA	X	153576892	153603006	-1	1.71964e-06	0.000930156	0.0118037	1.00822
ENSG00000171824	E020	exosome component 10 [Source:HGNC Symbol;Acc:9138]	EXOSC10	1	11126675	11159938	-1	1.71778e-06	0.000930156	-0.0484656	0.966964
ENSG00000171824	E031	exosome component 10 [Source:HGNC Symbol;Acc:9138]	EXOSC10	1	11126675	11159938	-1	1.74106e-06	0.000940105	0.234301	1.17634
ENSG00000172977	E036	K(lysine) acetyltransferase 5 [Source:HGNC Symbol;Acc:5275]	KAT5	11	65479467	65487075	1	1.75562e-06	0.000946326	0.260265	1.1977
ENSG00000121073	E027	solute carrier family 35, member B1 [Source:HGNC Symbol;Acc:20798]	SLC35B1	17	47778305	47786376	-1	1.78007e-06	0.00095619	0.463491	1.37887
ENSG00000215440	E075	aminopeptidase-like 1 [Source:HGNC Symbol;Acc:16244]	NPEPL1	20	57264187	57294294	1	1.7798e-06	0.00095619	-0.171899	0.887674
ENSG00000130830	E010	membrane protein, palmitoylated 1, 55kDa [Source:HGNC Symbol;Acc:7219]	MPP1	X	154006959	154049282	-1	1.80363e-06	0.000967177	0.203835	1.15176
ENSG00000257341	E012		CRIP1	14	105953536	105958604	1	1.81828e-06	0.000973245	0.230161	1.17297
ENSG00000214021	E098	tubulin tyrosine ligase-like family, member 3 [Source:HGNC Symbol;Acc:24483]	TTLL3	3	9849770	9896822	1	1.82747e-06	0.000973245	0.195606	1.14521
ENSG00000073584	E018	SWI/SNF related, matrix associated, actin dependent regulator of chromatin, subfamily e, member 1 [Source:HGNC Symbol;Acc:11109]	SMARCE1	17	38781214	38804760	-1	1.8252e-06	0.000973245	0.118413	1.08554
ENSG00000168872	E077	DEAD (Asp-Glu-Ala-Asp) box polypeptide 19A [Source:HGNC Symbol;Acc:25628]	DDX19A	16	70380732	70407286	1	1.82459e-06	0.000973245	-0.0280374	0.980754
ENSG00000138821	E007	solute carrier family 39 (zinc transporter), member 8 [Source:HGNC Symbol;Acc:20862]	SLC39A8	4	103172198	103352415	-1	1.83783e-06	0.00097438	0.750112	1.68192
ENSG00000213983	E021	adaptor-related protein complex 1, gamma 2 subunit [Source:HGNC Symbol;Acc:556]	AP1G2	14	24028774	24037279	-1	1.83386e-06	0.00097438	0.147195	1.10741
ENSG00000263798	E018		RP11-6N17.9	17	46022790	46051804	1	1.839e-06	0.00097438	-0.0473268	0.967728
ENSG00000167323	E043	stromal interaction molecule 1 [Source:HGNC Symbol;Acc:11386]	STIM1	11	3875757	4114439	1	1.84842e-06	0.000977708	-0.130971	0.913217
ENSG00000112759	E011	solute carrier family 29 (equilibrative nucleoside transporter), member 1 [Source:HGNC Symbol;Acc:11003]	SLC29A1	6	44187242	44201888	1	1.85535e-06	0.000979708	0.00405363	1.00281
ENSG00000092841	E064	myosin, light chain 6, alkali, smooth muscle and non-muscle [Source:HGNC Symbol;Acc:7587]	MYL6	12	56551945	56557280	1	1.86325e-06	0.000982208	0.173269	1.12761
ENSG00000177000	E021	methylenetetrahydrofolate reductase (NAD(P)H) [Source:HGNC Symbol;Acc:7436]	MTHFR	1	11845780	11866977	-1	1.87002e-06	0.00098411	0.161222	1.11823
ENSG00000105393	E077	BRISC and BRCA1 A complex member 1 [Source:HGNC Symbol;Acc:25008]	BABAM1	19	17378159	17392058	1	1.92523e-06	0.00101146	-0.0210793	0.985495
ENSG00000156873	E062	phosphorylase kinase, gamma 2 (testis) [Source:HGNC Symbol;Acc:8931]	PHKG2	16	30759591	30772490	1	1.94337e-06	0.00101926	-0.040307	0.972448
ENSG00000122566	E007	heterogeneous nuclear ribonucleoprotein A2/B1 [Source:HGNC Symbol;Acc:5033]	HNRNPA2B1	7	26229547	26241149	-1	1.95554e-06	0.00102392	0.198393	1.14742
ENSG00000061938	E055	tyrosine kinase, non-receptor, 2 [Source:HGNC Symbol;Acc:19297]	TNK2	3	195590235	195638816	-1	1.9626e-06	0.00102589	-0.367241	0.775264
ENSG00000117597	E016	digestive organ expansion factor homolog (zebrafish) [Source:HGNC Symbol;Acc:28440]	DIEXF	1	210001352	210030910	1	1.99286e-06	0.00103996	-0.0442509	0.969793
ENSG00000240891	E008	phosphatidylinositol-specific phospholipase C, X domain containing 2 [Source:HGNC Symbol;Acc:26462]	PLCXD2	3	111393523	111565294	1	2.01071e-06	0.00104752	NA	#VALUE!
ENSG00000164733	E063	cathepsin B [Source:HGNC Symbol;Acc:2527]	CTSB	8	11700033	11726957	-1	2.02191e-06	0.00105159	0.426747	1.3442
ENSG00000129351	E034	interleukin enhancer binding factor 3, 90kDa [Source:HGNC Symbol;Acc:6038]	ILF3	19	10764937	10803093	1	2.06231e-06	0.00107081	0.0121681	1.00847
ENSG00000268400	E041	Uncharacterized protein [Source:UniProtKB/TrEMBL;Acc:M0QYU6]	CTD-3214H19.4	19	7694682	7707934	1	2.07816e-06	0.00107724	0.0400128	1.02812
ENSG00000156515	E020	hexokinase 1 [Source:HGNC Symbol;Acc:4922]	HK1	10	71029740	71161638	1	2.09631e-06	0.00108484	0.219027	1.16395
ENSG00000066336	E004	spleen focus forming virus (SFFV) proviral integration oncogene [Source:HGNC Symbol;Acc:11241]	SPI1	11	47376411	47400127	-1	2.11455e-06	0.00109108	-0.164869	0.892009
ENSG00000152767	E063	FERM, RhoGEF (ARHGEF) and pleckstrin domain protein 1 (chondrocyte-derived) [Source:HGNC Symbol;Acc:3591]	FARP1	13	98794816	99102027	1	2.11538e-06	0.00109108	-0.182814	0.880983
ENSG00000109736	E008	major facilitator superfamily domain containing 10 [Source:HGNC Symbol;Acc:16894]	MFSD10	4	2932288	2936586	-1	2.12918e-06	0.00109638	-0.108773	0.927377
ENSG00000162923	E003	WD repeat domain 26 [Source:HGNC Symbol;Acc:21208]	WDR26	1	224572845	224624735	-1	2.15299e-06	0.00110681	0.0230475	1.0161
ENSG00000115310	E011	reticulon 4 [Source:HGNC Symbol;Acc:14085]	RTN4	2	55199325	55339757	-1	2.17815e-06	0.00111605	0.251767	1.19066
ENSG00000087077	E018	thyroid hormone receptor interactor 6 [Source:HGNC Symbol;Acc:12311]	TRIP6	7	100464760	100471076	1	2.17609e-06	0.00111605	0.0380008	1.02669
ENSG00000023191	E025	ribonuclease/angiogenin inhibitor 1 [Source:HGNC Symbol;Acc:10074]	RNH1	11	494512	507300	-1	2.19846e-06	0.00112461	0.236074	1.17778
ENSG00000239857	E082	golgi to ER traffic protein 4 homolog (S. cerevisiae) [Source:HGNC Symbol;Acc:21690]	GET4	7	916189	936073	1	2.23757e-06	0.00114273	0.167527	1.12313
ENSG00000125354	E028	septin 6 [Source:HGNC Symbol;Acc:15848]	2006-09-01	X	118749687	118827333	-1	2.25242e-06	0.00114717	0.113871	1.08213
ENSG00000211456	E015	SAC1 suppressor of actin mutations 1-like (yeast) [Source:HGNC Symbol;Acc:17059]	SACM1L	3	45730548	45786916	1	2.25364e-06	0.00114717	0.0816917	1.05826
ENSG00000132024	E023	coiled-coil and C2 domain containing 1A [Source:HGNC Symbol;Acc:30237]	CC2D1A	19	14017014	14041692	1	2.27838e-06	0.00115787	-0.267191	0.830936
ENSG00000164733	E030	cathepsin B [Source:HGNC Symbol;Acc:2527]	CTSB	8	11700033	11726957	-1	2.29468e-06	0.00116102	1.09343	2.13381
ENSG00000117054	E076	acyl-CoA dehydrogenase, C-4 to C-12 straight chain [Source:HGNC Symbol;Acc:89]	ACADM	1	76190036	76253260	1	2.29578e-06	0.00116102	0.166023	1.12196
ENSG00000219200	E012	ribonuclease, RNase K [Source:HGNC Symbol;Acc:33911]	RNASEK	17	6915736	6917851	1	2.29145e-06	0.00116102	NA	#VALUE!
ENSG00000110315	E003	ring finger protein 141 [Source:HGNC Symbol;Acc:21159]	RNF141	11	10533225	10562777	-1	2.32143e-06	0.00117209	-0.098839	0.933784
ENSG00000075651	E053	phospholipase D1, phosphatidylcholine-specific [Source:HGNC Symbol;Acc:9067]	PLD1	3	171318195	171528740	-1	2.35888e-06	0.00118328	0.210249	1.15689
ENSG00000125503	E028	protein phosphatase 1, regulatory subunit 12C [Source:HGNC Symbol;Acc:14947]	PPP1R12C	19	55602281	55628927	-1	2.36088e-06	0.00118328	0.174824	1.12883
ENSG00000054967	E020	RELT tumor necrosis factor receptor [Source:HGNC Symbol;Acc:13764]	RELT	11	73087309	73108519	1	2.3558e-06	0.00118328	0.0540782	1.0382
ENSG00000100823	E026	APEX nuclease (multifunctional DNA repair enzyme) 1 [Source:HGNC Symbol;Acc:587]	APEX1	14	20923350	20925927	1	2.36263e-06	0.00118328	-0.0235328	0.983821
ENSG00000163430	E001	follistatin-like 1 [Source:HGNC Symbol;Acc:3972]	FSTL1	3	120111140	120170100	-1	2.35474e-06	0.00118328	-0.0700465	0.952607
ENSG00000106443	E033	PHD finger protein 14 [Source:HGNC Symbol;Acc:22203]	PHF14	7	11013499	11209250	1	2.38643e-06	0.00119029	0.703095	1.62799
ENSG00000103549	E039	ring finger protein 40, E3 ubiquitin protein ligase [Source:HGNC Symbol;Acc:16867]	RNF40	16	30773066	30787628	1	2.3881e-06	0.00119029	0.0453489	1.03193
ENSG00000004799	E001	pyruvate dehydrogenase kinase, isozyme 4 [Source:HGNC Symbol;Acc:8812]	PDK4	7	95212811	95225803	-1	2.38681e-06	0.00119029	-0.023901	0.98357
ENSG00000156414	E022	tudor domain containing 9 [Source:HGNC Symbol;Acc:20122]	TDRD9	14	104394799	104519004	1	2.4096e-06	0.00119909	NA	#VALUE!
ENSG00000125826	E032	RanBP-type and C3HC4-type zinc finger containing 1 [Source:HGNC Symbol;Acc:15864]	RBCK1	20	388142	411610	1	2.41813e-06	0.00120141	0.234321	1.17635
ENSG00000215271	E005	homeobox and leucine zipper encoding [Source:HGNC Symbol;Acc:20164]	HOMEZ	14	23741666	23768656	-1	2.44423e-06	0.00121244	-0.0772251	0.947879
ENSG00000159363	E005	ATPase type 13A2 [Source:HGNC Symbol;Acc:30213]	ATP13A2	1	17312453	17338423	-1	2.47182e-06	0.00122417	-0.272292	0.828003
ENSG00000108021	E023	family with sequence similarity 208, member B [Source:HGNC Symbol;Acc:23484]	FAM208B	10	5726801	5805703	1	2.50502e-06	0.00123864	0.162586	1.11929
ENSG00000116478	E021	histone deacetylase 1 [Source:HGNC Symbol;Acc:4852]	HDAC1	1	32757687	32799236	1	2.54374e-06	0.00125182	0.251982	1.19084
ENSG00000215791	E008		AL645728.2	1	1497726	1499904	-1	2.54368e-06	0.00125182	0.0406842	1.0286
ENSG00000163960	E016	UBX domain protein 7 [Source:HGNC Symbol;Acc:29119]	UBXN7	3	196074533	196159345	-1	2.54346e-06	0.00125182	-0.229251	0.853078
ENSG00000122912	E002	solute carrier family 25 (mitochondrial carrier; Graves disease autoantigen), member 16 [Source:HGNC Symbol;Acc:10986]	SLC25A16	10	70237756	70287231	-1	2.55934e-06	0.00125751	-0.193785	0.874309
ENSG00000113282	E011	clathrin interactor 1 [Source:HGNC Symbol;Acc:23186]	CLINT1	5	157212751	157286183	-1	2.57215e-06	0.00125982	0.280868	1.21493
ENSG00000102054	E021	retinoblastoma binding protein 7 [Source:HGNC Symbol;Acc:9890]	RBBP7	X	16857406	16888537	-1	2.56897e-06	0.00125982	0.2033	1.15133
ENSG00000135749	E011	pecanex-like 2 (Drosophila) [Source:HGNC Symbol;Acc:8736]	PCNXL2	1	233119181	233431459	-1	2.57794e-06	0.00126067	NA	#VALUE!
ENSG00000157306	E034		RP11-66N24.4	14	23980969	24029987	1	2.58307e-06	0.0012612	0.0540297	1.03816
ENSG00000185246	E016	pre-mRNA processing factor 39 [Source:HGNC Symbol;Acc:20314]	PRPF39	14	45553302	45585485	1	2.59705e-06	0.00126604	0.46863	1.38379
ENSG00000160271	E060	ral guanine nucleotide dissociation stimulator [Source:HGNC Symbol;Acc:9842]	RALGDS	9	135973107	136039301	-1	2.60386e-06	0.00126737	0.00181369	1.00126
ENSG00000220205	E073	vesicle-associated membrane protein 2 (synaptobrevin 2) [Source:HGNC Symbol;Acc:12643]	VAMP2	17	8062467	8066864	-1	2.64032e-06	0.00128311	-0.235414	0.849441
ENSG00000125753	E025	vasodilator-stimulated phosphoprotein [Source:HGNC Symbol;Acc:12652]	VASP	19	46009837	46030241	1	2.64902e-06	0.00128533	-0.0775349	0.947676
ENSG00000160796	E046	neurobeachin-like 2 [Source:HGNC Symbol;Acc:31928]	NBEAL2	3	47021173	47051193	1	2.65704e-06	0.00128721	0.0649018	1.04601
ENSG00000140403	E019	DnaJ (Hsp40) homolog, subfamily A, member 4 [Source:HGNC Symbol;Acc:14885]	DNAJA4	15	78556428	78574538	1	2.71447e-06	0.00131298	0.160252	1.11748
ENSG00000181090	E041	euchromatic histone-lysine N-methyltransferase 1 [Source:HGNC Symbol;Acc:24650]	EHMT1	9	140513444	140764468	1	2.72524e-06	0.00131615	-0.231581	0.851701
ENSG00000115307	E011	ancient ubiquitous protein 1 [Source:HGNC Symbol;Acc:891]	AUP1	2	74753772	74757066	-1	2.77519e-06	0.00133405	0.0947933	1.06791
ENSG00000165915	E023	solute carrier family 39 (zinc transporter), member 13 [Source:HGNC Symbol;Acc:20859]	SLC39A13	11	47428683	47438047	1	2.77228e-06	0.00133405	-0.026683	0.981675
ENSG00000106397	E017	procollagen-lysine, 2-oxoglutarate 5-dioxygenase 3 [Source:HGNC Symbol;Acc:9083]	PLOD3	7	100849258	100861701	-1	2.76814e-06	0.00133405	-0.078886	0.946788
ENSG00000157916	E016	retention in endoplasmic reticulum sorting receptor 1 [Source:HGNC Symbol;Acc:30309]	RER1	1	2323267	2336883	1	2.81469e-06	0.00134887	0.334945	1.26133
ENSG00000144559	E028	TAM41, mitochondrial translocator assembly and maintenance protein, homolog (S. cerevisiae) [Source:HGNC Symbol;Acc:25187]	TAMM41	3	11831916	11888393	-1	2.81413e-06	0.00134887	-0.13678	0.909547
ENSG00000201129	E044	Small nucleolar RNA SNORA58 [Source:RFAM;Acc:RF00418]	SNORA58	1	154232203	154232338	1	2.82407e-06	0.00135129	0.276775	1.21148
ENSG00000160271	E061	ral guanine nucleotide dissociation stimulator [Source:HGNC Symbol;Acc:9842]	RALGDS	9	135973107	136039301	-1	2.84163e-06	0.0013549	-0.0301702	0.979305
ENSG00000198520	E031	chromosome 1 open reading frame 228 [Source:HGNC Symbol;Acc:34345]	C1orf228	1	45140364	45191263	1	2.8447e-06	0.0013549	-0.15867	0.895851
ENSG00000013275	E016	proteasome (prosome, macropain) 26S subunit, ATPase, 4 [Source:HGNC Symbol;Acc:9551]	PSMC4	19	40476912	40487348	1	2.84054e-06	0.0013549	-0.197316	0.872171
ENSG00000197386	E017	huntingtin [Source:HGNC Symbol;Acc:4851]	HTT	4	3076408	3245676	1	2.86222e-06	0.00135909	0.161616	1.11854
ENSG00000262730	E001		RP11-1099M24.7	17	7829249	7833940	-1	2.86214e-06	0.00135909	-0.254251	0.838422
ENSG00000204422	E056	Uncharacterized protein [Source:UniProtKB/TrEMBL;Acc:U3KQA8]	XXbac-BPG32J3.20	6	31654739	31681849	-1	2.86885e-06	0.00136016	-8.03225	0.00381989
ENSG00000135446	E013	cyclin-dependent kinase 4 [Source:HGNC Symbol;Acc:1773]	CDK4	12	58141510	58149796	-1	2.88148e-06	0.00136407	-0.0554791	0.962275
ENSG00000121390	E003	paraspeckle component 1 [Source:HGNC Symbol;Acc:20320]	PSPC1	13	20248896	20357142	-1	2.89134e-06	0.00136666	-0.00154089	0.998933
ENSG00000185624	E012	prolyl 4-hydroxylase, beta polypeptide [Source:HGNC Symbol;Acc:8548]	P4HB	17	79801035	79818570	-1	2.91332e-06	0.00137495	-0.0360609	0.975314
ENSG00000213923	E021	casein kinase 1, epsilon [Source:HGNC Symbol;Acc:2453]	CSNK1E	22	38686697	38794527	-1	2.94152e-06	0.00138616	0.0956744	1.06856
ENSG00000186792	E023	hyaluronoglucosaminidase 3 [Source:HGNC Symbol;Acc:5322]	HYAL3	3	50330262	50336899	-1	2.95996e-06	0.00139063	-0.0597937	0.959401
ENSG00000189283	E017	fragile histidine triad [Source:HGNC Symbol;Acc:3701]	FHIT	3	59735036	61237133	-1	2.95772e-06	0.00139063	-0.136407	0.909782
ENSG00000169026	E013	major facilitator superfamily domain containing 7 [Source:HGNC Symbol;Acc:26177]	MFSD7	4	675618	683230	-1	3.02171e-06	0.0014175	NA	#VALUE!
ENSG00000203485	E020	inverted formin, FH2 and WH2 domain containing [Source:HGNC Symbol;Acc:23791]	INF2	14	105155943	105185942	1	3.02791e-06	0.00141828	-0.378716	0.769122
ENSG00000197928	E004	zinc finger protein 677 [Source:HGNC Symbol;Acc:28730]	ZNF677	19	53731577	53758151	-1	3.03754e-06	0.00142064	NA	#VALUE!
ENSG00000168385	E061	septin 2 [Source:HGNC Symbol;Acc:7729]	2002-09-01	2	242254515	242293442	1	3.05051e-06	0.00142457	0.0688189	1.04886
ENSG00000123358	E001	nuclear receptor subfamily 4, group A, member 1 [Source:HGNC Symbol;Acc:7980]	NR4A1	12	52416616	52453291	1	3.06539e-06	0.00142937	-0.68185	0.623365
ENSG00000039523	E040	family with sequence similarity 65, member A [Source:HGNC Symbol;Acc:25836]	FAM65A	16	67552321	67580691	1	3.07159e-06	0.00143012	-0.424443	0.745126
ENSG00000126767	E001	ELK1, member of ETS oncogene family [Source:HGNC Symbol;Acc:3321]	ELK1	X	47494920	47510003	-1	3.12502e-06	0.00145282	0.104279	1.07496
ENSG00000110077	E046	membrane-spanning 4-domains, subfamily A, member 6A [Source:HGNC Symbol;Acc:13375]	MS4A6A	11	59939081	59952139	-1	3.13826e-06	0.0014568	-0.0736753	0.950214
ENSG00000265798	E009		RP11-271K11.5	17	29365593	29386139	-1	3.14973e-06	0.00145995	NA	#VALUE!
ENSG00000104973	E026	mediator complex subunit 25 [Source:HGNC Symbol;Acc:28845]	MED25	19	50321539	50342073	1	3.16374e-06	0.00146425	0.052996	1.03742
ENSG00000160991	E006	ORAI calcium release-activated calcium modulator 2 [Source:HGNC Symbol;Acc:21667]	ORAI2	7	102073553	102097268	1	3.21138e-06	0.0014841	-0.469126	0.722402
ENSG00000257341	E007		CRIP1	14	105953536	105958604	1	3.24786e-06	0.00149651	0.159041	1.11654
ENSG00000179818	E038	PCBP1 antisense RNA 1 [Source:HGNC Symbol;Acc:42948]	PCBP1-AS1	2	70189395	70315978	-1	3.24381e-06	0.00149651	-0.0637236	0.956791
ENSG00000080822	E083	claudin domain containing 1 [Source:HGNC Symbol;Acc:1322]	CLDND1	3	98216756	98241910	-1	3.2774e-06	0.00150788	-0.549268	0.683367
ENSG00000139636	E054	limb development membrane protein 1-like [Source:HGNC Symbol;Acc:18268]	LMBR1L	12	49490919	49504683	-1	3.31987e-06	0.00152517	-0.0214636	0.985233
ENSG00000110934	E002	bridging integrator 2 [Source:HGNC Symbol;Acc:1053]	BIN2	12	51674822	51718452	-1	3.34776e-06	0.00153571	-0.12072	0.919729
ENSG00000101019	E008	ubiquinol-cytochrome c reductase complex assembly factor 1 [Source:HGNC Symbol;Acc:15891]	UQCC1	20	33890369	33999944	-1	3.35979e-06	0.00153896	0.0597827	1.04231
ENSG00000173898	E008	spectrin, beta, non-erythrocytic 2 [Source:HGNC Symbol;Acc:11276]	SPTBN2	11	66452719	66496697	-1	3.3843e-06	0.00154791	-0.176821	0.88465
ENSG00000240849	E025	transmembrane protein 189 [Source:HGNC Symbol;Acc:16735]	TMEM189	20	48697663	48770335	-1	3.45005e-06	0.00157566	-0.397347	0.759253
ENSG00000160214	E025	ribosomal RNA processing 1 [Source:HGNC Symbol;Acc:18785]	RRP1	21	45209394	45225174	1	3.4651e-06	0.0015779	-0.326584	0.797422
ENSG00000213366	E044	glutathione S-transferase mu 2 (muscle) [Source:HGNC Symbol;Acc:4634]	GSTM2	1	110210644	110252171	1	3.4633e-06	0.0015779	-8.79094	0.00225769
ENSG00000161010	E002	chromosome 5 open reading frame 45 [Source:HGNC Symbol;Acc:30817]	C5orf45	5	179261436	179289173	-1	3.55881e-06	0.00161821	-0.0636374	0.956849
ENSG00000160271	E050	ral guanine nucleotide dissociation stimulator [Source:HGNC Symbol;Acc:9842]	RALGDS	9	135973107	136039301	-1	3.58866e-06	0.00162465	0.0148694	1.01036
ENSG00000245466	E011		CTD-2540L5.6	14	71075515	71108015	-1	3.5832e-06	0.00162465	-0.0999878	0.933041
ENSG00000145708	E015	corticotropin releasing hormone binding protein [Source:HGNC Symbol;Acc:2356]	CRHBP	5	76248538	76276983	1	3.58566e-06	0.00162465	-0.232311	0.85127
ENSG00000169733	E014	RFNG O-fucosylpeptide 3-beta-N-acetylglucosaminyltransferase [Source:HGNC Symbol;Acc:9974]	RFNG	17	80005778	80009707	-1	3.59973e-06	0.0016273	0.265178	1.20178
ENSG00000104824	E024	heterogeneous nuclear ribonucleoprotein L [Source:HGNC Symbol;Acc:5045]	HNRNPL	19	39327028	39342987	-1	3.60617e-06	0.00162784	-0.0618766	0.958017
ENSG00000160961	E036	zinc finger protein 333 [Source:HGNC Symbol;Acc:15624]	ZNF333	19	14800613	14844558	1	3.6286e-06	0.00163559	-0.147251	0.902969
ENSG00000198056	E043	primase, DNA, polypeptide 1 (49kDa) [Source:HGNC Symbol;Acc:9369]	PRIM1	12	57125380	57146157	-1	3.71328e-06	0.00167134	-0.0723243	0.951104
ENSG00000177189	E001	ribosomal protein S6 kinase, 90kDa, polypeptide 3 [Source:HGNC Symbol;Acc:10432]	RPS6KA3	X	20168029	20285523	-1	3.76648e-06	0.00169284	0.0109141	1.00759
ENSG00000214021	E101	tubulin tyrosine ligase-like family, member 3 [Source:HGNC Symbol;Acc:24483]	TTLL3	3	9849770	9896822	1	3.78418e-06	0.00169834	0.133333	1.09683
ENSG00000249240	E042	Uncharacterized protein [Source:UniProtKB/TrEMBL;Acc:C9J4A7]	AC069368.3	15	65134082	65223118	1	3.80315e-06	0.00170439	0.0520895	1.03677
ENSG00000136527	E040	transformer 2 beta homolog (Drosophila) [Source:HGNC Symbol;Acc:10781]	TRA2B	3	185633694	185655924	-1	3.85161e-06	0.00172363	-0.150461	0.900963
ENSG00000158019	E014	brain and reproductive organ-expressed (TNFRSF1A modulator) [Source:HGNC Symbol;Acc:1106]	BRE	2	28112808	28561768	1	3.88813e-06	0.00173747	0.153376	1.11217
ENSG00000269404	E046	Spi-B transcription factor (Spi-1/PU.1 related) [Source:HGNC Symbol;Acc:11242]	SPIB	19	50922195	50934570	1	3.91806e-06	0.00174833	-0.186569	0.878693
ENSG00000221968	E015	fatty acid desaturase 3 [Source:HGNC Symbol;Acc:3576]	FADS3	11	61640991	61659523	-1	3.97407e-06	0.00177079	0.0325227	1.0228
ENSG00000090621	E014	poly(A) binding protein, cytoplasmic 4 (inducible form) [Source:HGNC Symbol;Acc:8557]	PABPC4	1	40026488	40042462	-1	4.05438e-06	0.00180398	0.206467	1.15386
ENSG00000062716	E018	vacuole membrane protein 1 [Source:HGNC Symbol;Acc:29559]	VMP1	17	57784553	57919616	1	4.07587e-06	0.00180924	0.0179296	1.01251
ENSG00000165682	E001	C-type lectin domain family 1, member B [Source:HGNC Symbol;Acc:24356]	CLEC1B	12	10138241	10166023	-1	4.07783e-06	0.00180924	NA	#VALUE!
ENSG00000167645	E042	Yip1 interacting factor homolog B (S. cerevisiae) [Source:HGNC Symbol;Acc:30511]	YIF1B	19	38795753	38807913	-1	4.08678e-06	0.00181063	-0.080152	0.945958
ENSG00000110172	E031	cysteine and histidine-rich domain (CHORD) containing 1 [Source:HGNC Symbol;Acc:14525]	CHORDC1	11	89934328	89956532	-1	4.10459e-06	0.00181593	-0.0330889	0.977326
ENSG00000214021	E112	tubulin tyrosine ligase-like family, member 3 [Source:HGNC Symbol;Acc:24483]	TTLL3	3	9849770	9896822	1	4.12355e-06	0.00182173	-0.0941214	0.936843
ENSG00000263798	E004		RP11-6N17.9	17	46022790	46051804	1	4.18742e-06	0.00184707	-0.0307934	0.978882
ENSG00000185122	E018	heat shock transcription factor 1 [Source:HGNC Symbol;Acc:5224]	HSF1	8	145515280	145538385	1	4.19278e-06	0.00184707	-0.18613	0.87896
ENSG00000025708	E021	thymidine phosphorylase [Source:HGNC Symbol;Acc:3148]	TYMP	22	50964181	50968485	-1	4.24806e-06	0.00186878	-0.074186	0.949878
ENSG00000174231	E012	pre-mRNA processing factor 8 [Source:HGNC Symbol;Acc:17340]	PRPF8	17	1553923	1588176	-1	4.2566e-06	0.00186989	0.326524	1.25399
ENSG00000080822	E019	claudin domain containing 1 [Source:HGNC Symbol;Acc:1322]	CLDND1	3	98216756	98241910	-1	4.26532e-06	0.00187107	0.0952536	1.06825
ENSG00000146731	E024	chaperonin containing TCP1, subunit 6A (zeta 1) [Source:HGNC Symbol;Acc:1620]	CCT6A	7	56119323	56131682	1	4.28894e-06	0.00187879	0.0855261	1.06107
ENSG00000159377	E015	proteasome (prosome, macropain) subunit, beta type, 4 [Source:HGNC Symbol;Acc:9541]	PSMB4	1	151372010	151374420	1	4.34425e-06	0.00190034	-0.0193757	0.98666
ENSG00000129473	E043	BCL2-like 2 [Source:HGNC Symbol;Acc:995]	BCL2L2	14	23767999	23780968	1	4.36356e-06	0.00190409	0.112267	1.08093
ENSG00000131507	E011	Nedd4 family interacting protein 1 [Source:HGNC Symbol;Acc:17592]	NDFIP1	5	141488070	141534005	1	4.36507e-06	0.00190409	0.102992	1.074
ENSG00000166825	E008	alanyl (membrane) aminopeptidase [Source:HGNC Symbol;Acc:500]	ANPEP	15	90328120	90358633	-1	4.37671e-06	0.00190649	-0.132949	0.911966
ENSG00000111640	E023	glyceraldehyde-3-phosphate dehydrogenase [Source:HGNC Symbol;Acc:4141]	GAPDH	12	6643093	6647537	1	4.39926e-06	0.00191364	-0.00677124	0.995318
ENSG00000144381	E015	heat shock 60kDa protein 1 (chaperonin) [Source:HGNC Symbol;Acc:5261]	HSPD1	2	198351305	198381461	-1	4.44242e-06	0.00192757	0.155308	1.11366
ENSG00000100441	E012	KH and NYN domain containing [Source:HGNC Symbol;Acc:20166]	KHNYN	14	24898492	24910540	1	4.4437e-06	0.00192757	0.0764657	1.05443
ENSG00000144407	E011	parathyroid hormone 2 receptor [Source:HGNC Symbol;Acc:9609]	PTH2R	2	209224438	209719227	1	4.452e-06	0.00192848	NA	#VALUE!
ENSG00000258892	E020		RP11-193F5.1	14	61346432	61449303	1	4.51044e-06	0.00195108	0.0117428	1.00817
ENSG00000164038	E015	solute carrier family 9, subfamily B (NHA2, cation proton antiporter 2), member 2 [Source:HGNC Symbol;Acc:25143]	SLC9B2	4	103941025	104006986	-1	4.5323e-06	0.00195239	0.295457	1.22727
ENSG00000203583	E049		AL021707.1	22	39128914	39129588	1	4.52752e-06	0.00195239	-0.102212	0.931604
ENSG00000102226	E042	ubiquitin specific peptidase 11 [Source:HGNC Symbol;Acc:12609]	USP11	X	47092089	47107727	1	4.52936e-06	0.00195239	-0.147856	0.902591
ENSG00000152078	E034	transmembrane protein 56 [Source:HGNC Symbol;Acc:26477]	TMEM56	1	95582894	95663163	1	4.54309e-06	0.00195433	0.302544	1.23332
ENSG00000138668	E006	heterogeneous nuclear ribonucleoprotein D (AU-rich element RNA binding protein 1, 37kDa) [Source:HGNC Symbol;Acc:5036]	HNRNPD	4	83273651	83295656	-1	4.64138e-06	0.00199386	0.249122	1.18848
ENSG00000108774	E047	RAB5C, member RAS oncogene family [Source:HGNC Symbol;Acc:9785]	RAB5C	17	40276994	40307035	-1	4.6511e-06	0.00199528	-0.0517914	0.964738
ENSG00000114867	E104	eukaryotic translation initiation factor 4 gamma, 1 [Source:HGNC Symbol;Acc:3296]	EIF4G1	3	184032283	184053146	1	4.70389e-06	0.00200961	0.095193	1.06821
ENSG00000260345	E016		AC009052.12	16	57494967	57496649	1	4.70135e-06	0.00200961	-0.0983648	0.934091
ENSG00000105339	E026	DENN/MADD domain containing 3 [Source:HGNC Symbol;Acc:29134]	DENND3	8	142127377	142205907	1	4.70269e-06	0.00200961	-0.244167	0.844303
ENSG00000133742	E037	carbonic anhydrase I [Source:HGNC Symbol;Acc:1368]	CA1	8	86239837	86291243	-1	4.73128e-06	0.00201854	0.296869	1.22848
ENSG00000214826	E004	DEAD/H (Asp-Glu-Ala-Asp/His) box polypeptide 12, pseudogene [Source:HGNC Symbol;Acc:2737]	DDX12P	12	9570309	9600825	-1	4.77314e-06	0.00203361	0.0450318	1.03171
ENSG00000250135	E015		RP4-622L5.2	1	32636334	32642169	1	4.7844e-06	0.00203561	-0.0482899	0.967082
ENSG00000068028	E015	Ras association (RalGDS/AF-6) domain family member 1 [Source:HGNC Symbol;Acc:9882]	RASSF1	3	50367219	50378411	-1	4.82125e-06	0.00204849	0.0301685	1.02113
ENSG00000197632	E025	serpin peptidase inhibitor, clade B (ovalbumin), member 2 [Source:HGNC Symbol;Acc:8584]	SERPINB2	18	61538926	61571124	1	4.84705e-06	0.00205664	-0.0103455	0.992855
ENSG00000116560	E007	splicing factor proline/glutamine-rich [Source:HGNC Symbol;Acc:10774]	SFPQ	1	35641979	35658749	-1	4.86969e-06	0.00206344	0.0729446	1.05186
ENSG00000219200	E013	ribonuclease, RNase K [Source:HGNC Symbol;Acc:33911]	RNASEK	17	6915736	6917851	1	4.90074e-06	0.00207377	NA	#VALUE!
ENSG00000257341	E043		CRIP1	14	105953536	105958604	1	4.94509e-06	0.00208779	0.377826	1.29938
ENSG00000263798	E014		RP11-6N17.9	17	46022790	46051804	1	4.94731e-06	0.00208779	-0.0371521	0.974577
ENSG00000163444	E012	transmembrane protein 183A [Source:HGNC Symbol;Acc:20173]	TMEM183A	1	202976514	202993976	1	4.98126e-06	0.00209927	-0.0171957	0.988152
ENSG00000251913	E001	RNA, U6 small nuclear 513, pseudogene [Source:HGNC Symbol;Acc:47476]	RNU6-513P	22	42965153	42965256	-1	5.04726e-06	0.00211562	0.277808	1.21235
ENSG00000198561	E022	catenin (cadherin-associated protein), delta 1 [Source:HGNC Symbol;Acc:2515]	CTNND1	11	57520715	57587018	1	5.0345e-06	0.00211562	0.138519	1.10077
ENSG00000100387	E035	ring-box 1, E3 ubiquitin protein ligase [Source:HGNC Symbol;Acc:9928]	RBX1	22	41347351	41369313	1	5.02901e-06	0.00211562	0.107115	1.07707
ENSG00000159840	E022	zyxin [Source:HGNC Symbol;Acc:13200]	ZYX	7	143078173	143088204	1	5.04358e-06	0.00211562	-0.0402184	0.972508
ENSG00000136826	E006	Kruppel-like factor 4 (gut) [Source:HGNC Symbol;Acc:6348]	KLF4	9	110247133	110252763	-1	5.07574e-06	0.00212469	-0.225613	0.855232
ENSG00000103202	E048	NME/NM23 nucleoside diphosphate kinase 4 [Source:HGNC Symbol;Acc:7852]	NME4	16	446725	460367	1	5.10185e-06	0.00213275	0.206434	1.15383
ENSG00000101974	E006	ATPase, class VI, type 11C [Source:HGNC Symbol;Acc:13554]	ATP11C	X	138808505	139027435	-1	5.11611e-06	0.00213584	0.136219	1.09902
ENSG00000180448	E042	histocompatibility (minor) HA-1 [Source:HGNC Symbol;Acc:17102]	HMHA1	19	1065922	1086627	1	5.13727e-06	0.0021418	-0.344106	0.787796
ENSG00000143851	E031	protein tyrosine phosphatase, non-receptor type 7 [Source:HGNC Symbol;Acc:9659]	PTPN7	1	202116141	202130716	-1	5.14803e-06	0.00214341	-0.0315174	0.978391
ENSG00000013306	E021	solute carrier family 25, member 39 [Source:HGNC Symbol;Acc:24279]	SLC25A39	17	42396993	42402238	-1	5.18173e-06	0.00215456	0.0323209	1.02266
ENSG00000005810	E018	MYC binding protein 2, E3 ubiquitin protein ligase [Source:HGNC Symbol;Acc:23386]	MYCBP2	13	77618792	77901185	-1	5.18988e-06	0.00215507	0.697567	1.62177
ENSG00000259529	E111	E3 ubiquitin-protein ligase RNF31 [Source:UniProtKB/TrEMBL;Acc:H0YM83]	RP11-468E2.4	14	24620427	24636611	1	5.21695e-06	0.00216342	-0.199725	0.870716
ENSG00000268400	E046	Uncharacterized protein [Source:UniProtKB/TrEMBL;Acc:M0QYU6]	CTD-3214H19.4	19	7694682	7707934	1	5.22534e-06	0.00216402	-0.0901686	0.939413
ENSG00000142396	E064	endogenous retrovirus group K3, member 1 [Source:HGNC Symbol;Acc:30466]	ERVK3-1	19	58816715	58827023	1	5.31697e-06	0.00219344	0.203338	1.15136
ENSG00000175634	E034	ribosomal protein S6 kinase, 70kDa, polypeptide 2 [Source:HGNC Symbol;Acc:10437]	RPS6KB2	11	67195931	67202872	1	5.31365e-06	0.00219344	-0.00903746	0.993755
ENSG00000144407	E013	parathyroid hormone 2 receptor [Source:HGNC Symbol;Acc:9609]	PTH2R	2	209224438	209719227	1	5.31754e-06	0.00219344	NA	#VALUE!
ENSG00000168268	E031	5'-nucleotidase domain containing 2 [Source:HGNC Symbol;Acc:25717]	NT5DC2	3	52558386	52569070	-1	5.3616e-06	0.00220868	0.024731	1.01729
ENSG00000197150	E028	ATP-binding cassette, sub-family B (MDR/TAP), member 8 [Source:HGNC Symbol;Acc:49]	ABCB8	7	150725510	150744869	1	5.37894e-06	0.00221289	-0.142537	0.905925
ENSG00000107263	E031	Rap guanine nucleotide exchange factor (GEF) 1 [Source:HGNC Symbol;Acc:4568]	RAPGEF1	9	134452157	134615461	-1	5.45882e-06	0.00224279	0.0424006	1.02983
ENSG00000105963	E015	ArfGAP with dual PH domains 1 [Source:HGNC Symbol;Acc:16486]	ADAP1	7	937540	995043	-1	5.46745e-06	0.00224337	-0.0584958	0.960265
ENSG00000126214	E097	kinesin light chain 1 [Source:HGNC Symbol;Acc:6387]	KLC1	14	104028233	104167888	1	5.5641e-06	0.00228002	-0.75291	0.593405
ENSG00000144580	E022	RCD1 required for cell differentiation1 homolog (S. pombe) [Source:HGNC Symbol;Acc:10445]	RQCD1	2	219433303	219461803	1	5.59712e-06	0.00228452	0.555977	1.47016
ENSG00000207112	E075	small nucleolar RNA, H/ACA box 25 [Source:HGNC Symbol;Acc:32615]	SNORA25	11	93463679	93463812	-1	5.59696e-06	0.00228452	-0.0957075	0.935813
ENSG00000105576	E011	transportin 2 [Source:HGNC Symbol;Acc:19998]	TNPO2	19	12810008	12834825	-1	5.59506e-06	0.00228452	-0.236031	0.849078
ENSG00000245466	E020		CTD-2540L5.6	14	71075515	71108015	-1	5.66732e-06	0.00231014	0.132515	1.0962
ENSG00000177575	E023	CD163 molecule [Source:HGNC Symbol;Acc:1631]	CD163	12	7623409	7656489	-1	5.70764e-06	0.00232303	0.568289	1.48276
ENSG00000112715	E024	vascular endothelial growth factor A [Source:HGNC Symbol;Acc:12680]	VEGFA	6	43737921	43754224	1	5.71387e-06	0.00232303	0.161592	1.11852
ENSG00000243725	E043	tetratricopeptide repeat domain 4 [Source:HGNC Symbol;Acc:12394]	TTC4	1	55181495	55208330	1	5.73165e-06	0.00232721	-0.353124	0.782887
ENSG00000146731	E016	chaperonin containing TCP1, subunit 6A (zeta 1) [Source:HGNC Symbol;Acc:1620]	CCT6A	7	56119323	56131682	1	5.77149e-06	0.0023345	0.181357	1.13395
ENSG00000141524	E026	transmembrane channel-like 6 [Source:HGNC Symbol;Acc:18021]	TMC6	17	76106539	76128488	-1	5.76917e-06	0.0023345	-0.0487721	0.966759
ENSG00000095794	E016	cAMP responsive element modulator [Source:HGNC Symbol;Acc:2352]	CREM	10	35415719	35501886	1	5.77469e-06	0.0023345	-0.284422	0.82107
ENSG00000220205	E070	vesicle-associated membrane protein 2 (synaptobrevin 2) [Source:HGNC Symbol;Acc:12643]	VAMP2	17	8062467	8066864	-1	5.77961e-06	0.0023345	-0.312207	0.805409
ENSG00000103932	E006	RNA polymerase II associated protein 1 [Source:HGNC Symbol;Acc:24567]	RPAP1	15	41809374	41836467	-1	5.81517e-06	0.00234581	-0.014741	0.989834
ENSG00000141994	E022	dihydrouridine synthase 3-like (S. cerevisiae) [Source:HGNC Symbol;Acc:26920]	DUS3L	19	5784843	5791249	-1	5.83947e-06	0.00235132	0.181175	1.13381
ENSG00000100276	E009	RAS-like, family 10, member A [Source:HGNC Symbol;Acc:16954]	RASL10A	22	29708922	29715668	-1	5.84395e-06	0.00235132	NA	#VALUE!
ENSG00000268614	E112		CTD-2207O23.10	19	7598481	7604945	1	5.86594e-06	0.00235712	0.188374	1.13948
ENSG00000126088	E034	uroporphyrinogen decarboxylase [Source:HGNC Symbol;Acc:12591]	UROD	1	45477819	45481247	1	5.89648e-06	0.00236634	0.0769798	1.05481
ENSG00000076043	E040	RNA exonuclease 2 [Source:HGNC Symbol;Acc:17851]	REXO2	11	114310108	114321001	1	5.911e-06	0.00236911	0.439841	1.35646
ENSG00000262691	E009		CTC-277H1.7	16	67295011	67297687	1	5.95137e-06	0.00238222	NA	#VALUE!
ENSG00000080822	E018	claudin domain containing 1 [Source:HGNC Symbol;Acc:1322]	CLDND1	3	98216756	98241910	-1	5.96698e-06	0.00238539	0.0926902	1.06636
ENSG00000139218	E040	SR-related CTD-associated factor 11 [Source:HGNC Symbol;Acc:10784]	SCAF11	12	46312914	46385903	-1	5.99135e-06	0.00239206	-0.205458	0.867264
ENSG00000126214	E098	kinesin light chain 1 [Source:HGNC Symbol;Acc:6387]	KLC1	14	104028233	104167888	1	6.00458e-06	0.00239427	-0.762054	0.589656
ENSG00000249240	E005	Uncharacterized protein [Source:UniProtKB/TrEMBL;Acc:C9J4A7]	AC069368.3	15	65134082	65223118	1	6.03901e-06	0.00240492	-0.0223927	0.984598
ENSG00000111665	E007	cell division cycle associated 3 [Source:HGNC Symbol;Acc:14624]	CDCA3	12	6953957	6961230	-1	6.05958e-06	0.00241002	0.198413	1.14744
ENSG00000244625	E046		CTA-211A9.5	22	27068730	27176170	1	6.0788e-06	0.0024137	-0.0165931	0.988564
ENSG00000164066	E037	inturned planar cell polarity protein [Source:HGNC Symbol;Acc:29239]	INTU	4	128544426	128647892	1	6.08434e-06	0.0024137	NA	#VALUE!
ENSG00000101187	E028	solute carrier organic anion transporter family, member 4A1 [Source:HGNC Symbol;Acc:10953]	SLCO4A1	20	61273797	61317137	1	6.13353e-06	0.00243011	-0.083956	0.943467
ENSG00000132716	E078	DDB1 and CUL4 associated factor 8 [Source:HGNC Symbol;Acc:24891]	DCAF8	1	160185505	160254920	-1	6.14618e-06	0.00243203	-0.0857001	0.942327
ENSG00000188206	E001	HNRNPU antisense RNA 1 [Source:HGNC Symbol;Acc:27651]	HNRNPU-AS1	1	245003940	245018799	-1	6.21159e-06	0.00245385	0.387489	1.30811
ENSG00000143420	E009	endosulfine alpha [Source:HGNC Symbol;Acc:3360]	ENSA	1	150573327	150602088	-1	6.22107e-06	0.00245385	0.271991	1.20747
ENSG00000170525	E024	6-phosphofructo-2-kinase/fructose-2,6-biphosphatase 3 [Source:HGNC Symbol;Acc:8874]	PFKFB3	10	6186881	6277495	1	6.225e-06	0.00245385	-0.929617	0.524998
ENSG00000164111	E005	annexin A5 [Source:HGNC Symbol;Acc:543]	ANXA5	4	122589110	122618268	-1	6.24002e-06	0.00245666	0.163948	1.12035
ENSG00000132780	E018	nuclear autoantigenic sperm protein (histone-binding) [Source:HGNC Symbol;Acc:7644]	NASP	1	46049518	46084566	1	6.25297e-06	0.00245864	-0.101243	0.932229
ENSG00000123329	E017	Rho GTPase activating protein 9 [Source:HGNC Symbol;Acc:14130]	ARHGAP9	12	57866038	57882597	-1	6.26937e-06	0.00245954	0.294478	1.22644
ENSG00000219665	E012		CTD-2006C1.2	19	12098432	12157090	1	6.27107e-06	0.00245954	NA	#VALUE!
ENSG00000243056	E030	eukaryotic translation initiation factor 4E binding protein 3 [Source:HGNC Symbol;Acc:3290]	EIF4EBP3	5	139927251	139929163	1	6.29823e-06	0.00246603	0.538252	1.45221
ENSG00000023191	E042	ribonuclease/angiogenin inhibitor 1 [Source:HGNC Symbol;Acc:10074]	RNH1	11	494512	507300	-1	6.30346e-06	0.00246603	0.0551489	1.03897
ENSG00000272762	E006	Poly(rC)-binding protein 4 [Source:UniProtKB/TrEMBL;Acc:C9JSA6]	RP11-155D18.14	3	51994317	52008032	-1	6.31895e-06	0.00246898	0.0119905	1.00835
ENSG00000161533	E036	acyl-CoA oxidase 1, palmitoyl [Source:HGNC Symbol;Acc:119]	ACOX1	17	73937588	73975515	-1	6.34647e-06	0.00247662	0.0187411	1.01308
ENSG00000242861	E048		RP11-285F7.2	1	226028584	226034223	-1	6.37108e-06	0.00248311	-0.147965	0.902523
ENSG00000214021	E107	tubulin tyrosine ligase-like family, member 3 [Source:HGNC Symbol;Acc:24483]	TTLL3	3	9849770	9896822	1	6.42267e-06	0.00250008	-0.0105076	0.992743
ENSG00000105063	E021	protein phosphatase 6, regulatory subunit 1 [Source:HGNC Symbol;Acc:29195]	PPP6R1	19	55741148	55770363	-1	6.44231e-06	0.00250459	0.0807596	1.05757
ENSG00000165688	E011	peptidase (mitochondrial processing) alpha [Source:HGNC Symbol;Acc:18667]	PMPCA	9	139305110	139318213	1	6.47427e-06	0.00251388	0.219991	1.16473
ENSG00000197818	E026	solute carrier family 9, subfamily A (NHE8, cation proton antiporter 8), member 8 [Source:HGNC Symbol;Acc:20728]	SLC9A8	20	48429250	48508779	1	6.49235e-06	0.00251775	-0.0478498	0.967377
ENSG00000266714	E009	myosin XVB pseudogene [Source:HGNC Symbol;Acc:14083]	MYO15B	17	73584139	73622929	1	6.53111e-06	0.00252963	-0.194622	0.873802
ENSG00000142396	E065	endogenous retrovirus group K3, member 1 [Source:HGNC Symbol;Acc:30466]	ERVK3-1	19	58816715	58827023	1	6.61005e-06	0.00255482	0.270265	1.20603
ENSG00000242856	E003	vomeronasal 1 receptor 105 pseudogene [Source:HGNC Symbol;Acc:37428]	VN1R105P	19	55159393	55160302	1	6.61259e-06	0.00255482	-0.36929	0.774164
ENSG00000138688	E065	KIAA1109 [Source:HGNC Symbol;Acc:26953]	KIAA1109	4	123073488	123283913	1	6.68665e-06	0.00258023	0.552133	1.46625
ENSG00000242802	E025	adaptor-related protein complex 5, zeta 1 subunit [Source:HGNC Symbol;Acc:22197]	AP5Z1	7	4815253	4833943	1	6.69766e-06	0.00258128	0.324072	1.25186
ENSG00000070756	E007	poly(A) binding protein, cytoplasmic 1 [Source:HGNC Symbol;Acc:8554]	PABPC1	8	101698044	101735037	-1	6.75032e-06	0.00259515	0.506686	1.42078
ENSG00000173020	E038	adrenergic, beta, receptor kinase 1 [Source:HGNC Symbol;Acc:289]	ADRBK1	11	67033881	67054027	1	6.74564e-06	0.00259515	-0.133634	0.911532
ENSG00000268465	E011	Uncharacterized protein [Source:UniProtKB/TrEMBL;Acc:M0QZ92]	CTC-273B12.7	19	48969094	48975688	1	6.86725e-06	0.00263684	-0.0100725	0.993043
ENSG00000172932	E014	ankyrin repeat domain 13 family, member D [Source:HGNC Symbol;Acc:27880]	ANKRD13D	11	67056018	67069956	1	6.88246e-06	0.00263942	-0.32128	0.800359
ENSG00000260914	E038	Uncharacterized protein [Source:UniProtKB/TrEMBL;Acc:I3L4J1]	RP11-343C2.11	16	69333585	69354614	1	6.94186e-06	0.00265892	0.0801592	1.05713
ENSG00000184922	E050	formin-like 1 [Source:HGNC Symbol;Acc:1212]	FMNL1	17	43298811	43324687	1	6.9537e-06	0.00266018	-0.0682775	0.953776
ENSG00000175634	E014	ribosomal protein S6 kinase, 70kDa, polypeptide 2 [Source:HGNC Symbol;Acc:10437]	RPS6KB2	11	67195931	67202872	1	6.97981e-06	0.00266689	-0.123351	0.918053
ENSG00000144028	E036	small nuclear ribonucleoprotein 200kDa (U5) [Source:HGNC Symbol;Acc:30859]	SNRNP200	2	96940074	96971297	-1	7.00664e-06	0.00267386	0.0477676	1.03366
ENSG00000109606	E025	DEAH (Asp-Glu-Ala-His) box helicase 15 [Source:HGNC Symbol;Acc:2738]	DHX15	4	24519064	24586173	-1	7.01877e-06	0.0026752	-0.00365971	0.997466
ENSG00000122952	E023	ZW10 interacting kinetochore protein [Source:HGNC Symbol;Acc:13195]	ZWINT	10	58116989	58121036	-1	7.09894e-06	0.00270244	0.296867	1.22847
ENSG00000135002	E002	riboflavin kinase [Source:HGNC Symbol;Acc:30324]	RFK	9	79000433	79009433	-1	7.13845e-06	0.00271085	-0.0162645	0.98879
ENSG00000133275	E017	casein kinase 1, gamma 2 [Source:HGNC Symbol;Acc:2455]	CSNK1G2	19	1941188	1981337	1	7.13546e-06	0.00271085	-0.0313789	0.978485
ENSG00000196381	E005	zinc finger protein 781 [Source:HGNC Symbol;Acc:26745]	ZNF781	19	38158652	38183223	-1	7.25868e-06	0.00274979	0.157022	1.11498
ENSG00000246985	E003	SOCS2 antisense RNA 1 [Source:HGNC Symbol;Acc:27054]	SOCS2-AS1	12	93936239	93965544	-1	7.25019e-06	0.00274979	NA	#VALUE!
ENSG00000182307	E015	chromosome 8 open reading frame 33 [Source:HGNC Symbol;Acc:26104]	C8orf33	8	146277764	146281416	1	7.34338e-06	0.0027785	0.0271419	1.01899
ENSG00000100418	E007	desumoylating isopeptidase 1 [Source:HGNC Symbol;Acc:24577]	DESI1	22	41994032	42017100	-1	7.37349e-06	0.0027865	-0.0746625	0.949564
ENSG00000114737	E003	cytokine inducible SH2-containing protein [Source:HGNC Symbol;Acc:1984]	CISH	3	50643921	50649262	-1	7.46034e-06	0.0028159	NA	#VALUE!
ENSG00000207112	E076	small nucleolar RNA, H/ACA box 25 [Source:HGNC Symbol;Acc:32615]	SNORA25	11	93463679	93463812	-1	7.50696e-06	0.00283006	-0.145803	0.903876
ENSG00000118939	E006	ubiquitin carboxyl-terminal esterase L3 (ubiquitin thiolesterase) [Source:HGNC Symbol;Acc:12515]	UCHL3	13	76123619	76180085	1	7.61765e-06	0.00286485	-0.107439	0.928234
ENSG00000068323	E004	transcription factor binding to IGHM enhancer 3 [Source:HGNC Symbol;Acc:11752]	TFE3	X	48886242	48901012	-1	7.61032e-06	0.00286485	-0.363072	0.777507
ENSG00000196924	E016	filamin A, alpha [Source:HGNC Symbol;Acc:3754]	FLNA	X	153576892	153603006	-1	7.6592e-06	0.00287352	0.114924	1.08292
ENSG00000156508	E021	eukaryotic translation elongation factor 1 alpha 1 [Source:HGNC Symbol;Acc:3189]	EEF1A1	6	74225473	74233520	-1	7.65667e-06	0.00287352	0.0450463	1.03172
ENSG00000110172	E023	cysteine and histidine-rich domain (CHORD) containing 1 [Source:HGNC Symbol;Acc:14525]	CHORDC1	11	89934328	89956532	-1	7.67019e-06	0.00287418	0.596675	1.51223
ENSG00000130227	E013	exportin 7 [Source:HGNC Symbol;Acc:14108]	XPO7	8	21777180	21864096	1	7.71049e-06	0.00288095	0.0134662	1.00938
ENSG00000100600	E008	legumain [Source:HGNC Symbol;Acc:9472]	LGMN	14	93170152	93215047	-1	7.70658e-06	0.00288095	0.0126353	1.0088
ENSG00000179818	E033	PCBP1 antisense RNA 1 [Source:HGNC Symbol;Acc:42948]	PCBP1-AS1	2	70189395	70315978	-1	7.71606e-06	0.00288095	-0.14368	0.905207
ENSG00000272573	E011	musculoskeletal, embryonic nuclear protein 1 [Source:HGNC Symbol;Acc:22144]	MUSTN1	3	52867130	52869235	-1	7.73712e-06	0.00288426	0.0620117	1.04392
ENSG00000155966	E028	AF4/FMR2 family, member 2 [Source:HGNC Symbol;Acc:3776]	AFF2	X	147582139	148082193	1	7.74346e-06	0.00288426	NA	#VALUE!
ENSG00000221343	E006		AC010422.1	19	12740548	12740599	1	7.79975e-06	0.00290175	-0.713972	0.609639
ENSG00000079819	E038	erythrocyte membrane protein band 4.1-like 2 [Source:HGNC Symbol;Acc:3379]	EPB41L2	6	131160487	131384462	-1	7.83129e-06	0.00290653	0.700494	1.62506
ENSG00000177697	E028	CD151 molecule (Raph blood group) [Source:HGNC Symbol;Acc:1630]	CD151	11	832843	839831	1	7.82299e-06	0.00290653	0.0454228	1.03199
ENSG00000131069	E057	acyl-CoA synthetase short-chain family member 2 [Source:HGNC Symbol;Acc:15814]	ACSS2	20	33459949	33515769	1	7.84473e-06	0.00290805	0.343593	1.26891
ENSG00000256439	E010		AC008731.1	16	24930714	24932325	-1	7.90021e-06	0.00292255	-0.102974	0.931112
ENSG00000108774	E056	RAB5C, member RAS oncogene family [Source:HGNC Symbol;Acc:9785]	RAB5C	17	40276994	40307035	-1	7.90263e-06	0.00292255	-0.188978	0.877227
ENSG00000087460	E084	GNAS complex locus [Source:HGNC Symbol;Acc:4392]	GNAS	20	57414773	57486247	1	7.91586e-06	0.00292396	0.0416625	1.0293
ENSG00000131143	E032	cytochrome c oxidase subunit IV isoform 1 [Source:HGNC Symbol;Acc:2265]	COX4I1	16	85832239	85840650	1	7.95929e-06	0.00293651	0.411429	1.33
ENSG00000114861	E023	forkhead box P1 [Source:HGNC Symbol;Acc:3823]	FOXP1	3	71003844	71633140	-1	8.00883e-06	0.00294845	0.0839202	1.05989
ENSG00000141002	E056	transcription factor 25 (basic helix-loop-helix) [Source:HGNC Symbol;Acc:29181]	TCF25	16	89940000	89977792	1	8.0106e-06	0.00294845	-0.242972	0.845003
ENSG00000179889	E042	pyridoxal-dependent decarboxylase domain containing 1 [Source:HGNC Symbol;Acc:28995]	PDXDC1	16	15068448	15233196	1	8.06124e-06	0.00296008	0.0508093	1.03585
ENSG00000266715	E032	microRNA 5090 [Source:HGNC Symbol;Acc:43547]	MIR5090	7	102106189	102106273	1	8.06082e-06	0.00296008	-0.158807	0.895765
ENSG00000259606	E026		RP11-316E14.6	14	75310727	75322378	1	8.08404e-06	0.00296496	0.606373	1.52243
ENSG00000182670	E073	tetratricopeptide repeat domain 3 [Source:HGNC Symbol;Acc:12393]	TTC3	21	38445526	38575413	1	8.12228e-06	0.00297547	-0.407485	0.753937
ENSG00000147996	E047	COBW domain containing 5 [Source:HGNC Symbol;Acc:24584]	CBWD5	9	70432004	70497240	-1	8.27237e-06	0.00301978	0.306902	1.23705
ENSG00000141994	E021	dihydrouridine synthase 3-like (S. cerevisiae) [Source:HGNC Symbol;Acc:26920]	DUS3L	19	5784843	5791249	-1	8.2563e-06	0.00301978	0.168971	1.12426
ENSG00000109736	E011	major facilitator superfamily domain containing 10 [Source:HGNC Symbol;Acc:16894]	MFSD10	4	2932288	2936586	-1	8.2682e-06	0.00301978	0.000343597	1.00024
ENSG00000139719	E056	vacuolar protein sorting 33 homolog A (S. cerevisiae) [Source:HGNC Symbol;Acc:18179]	VPS33A	12	122714111	122751068	-1	8.28645e-06	0.00302138	-0.00503319	0.996517
ENSG00000188603	E038	ceroid-lipofuscinosis, neuronal 3 [Source:HGNC Symbol;Acc:2074]	CLN3	16	28477983	28506896	-1	8.34105e-06	0.00303773	-0.0528761	0.964013
ENSG00000240849	E026	transmembrane protein 189 [Source:HGNC Symbol;Acc:16735]	TMEM189	20	48697663	48770335	-1	8.3704e-06	0.00304129	-0.412002	0.75158
ENSG00000178104	E120	phosphodiesterase 4D interacting protein [Source:HGNC Symbol;Acc:15580]	PDE4DIP	1	144836157	145076186	-1	8.36332e-06	0.00304129	-0.624111	0.64882
ENSG00000137207	E041	Yip1 domain family, member 3 [Source:HGNC Symbol;Acc:21023]	YIPF3	6	43479565	43484728	-1	8.38138e-06	0.00304173	0.180568	1.13333
ENSG00000040341	E047	staufen double-stranded RNA binding protein 2 [Source:HGNC Symbol;Acc:11371]	STAU2	8	74332604	74659943	-1	8.45731e-06	0.00306214	-0.329681	0.795712
ENSG00000215750	E001		AC145212.1	GL000194.1	53590	56132	-1	8.45718e-06	0.00306214	NA	#VALUE!
ENSG00000117859	E067	oxysterol binding protein-like 9 [Source:HGNC Symbol;Acc:16386]	OSBPL9	1	52042851	52254889	1	8.57914e-06	0.00309544	0.185403	1.13713
ENSG00000137497	E010	nuclear mitotic apparatus protein 1 [Source:HGNC Symbol;Acc:8059]	NUMA1	11	71713910	71791739	-1	8.56369e-06	0.00309544	0.000504106	1.00035
ENSG00000131669	E010	ninjurin 1 [Source:HGNC Symbol;Acc:7824]	NINJ1	9	95883771	95896570	-1	8.57199e-06	0.00309544	-0.324251	0.798713
ENSG00000114867	E028	eukaryotic translation initiation factor 4 gamma, 1 [Source:HGNC Symbol;Acc:3296]	EIF4G1	3	184032283	184053146	1	8.62747e-06	0.00310927	-0.201163	0.869849
ENSG00000197586	E031	ectonucleoside triphosphate diphosphohydrolase 6 (putative) [Source:HGNC Symbol;Acc:3368]	ENTPD6	20	25176329	25207365	1	8.65242e-06	0.00311465	-0.0807421	0.945571
ENSG00000100461	E016	RNA binding motif protein 23 [Source:HGNC Symbol;Acc:20155]	RBM23	14	23369854	23388393	-1	8.71768e-06	0.00313451	0.00909435	1.00632
ENSG00000259529	E112	E3 ubiquitin-protein ligase RNF31 [Source:UniProtKB/TrEMBL;Acc:H0YM83]	RP11-468E2.4	14	24620427	24636611	1	8.742e-06	0.00313963	-0.240848	0.846247
ENSG00000244405	E031	ets variant 5 [Source:HGNC Symbol;Acc:3494]	ETV5	3	185764097	185828107	-1	8.80668e-06	0.00315921	-0.10479	0.92994
ENSG00000156515	E019	hexokinase 1 [Source:HGNC Symbol;Acc:4922]	HK1	10	71029740	71161638	1	8.84151e-06	0.00316805	-0.0620538	0.957899
ENSG00000258838	E003	ERCC6-PGBD3 readthrough [Source:HGNC Symbol;Acc:48347]	ERCC6-PGBD3	10	50723247	50747584	-1	8.87779e-06	0.00317739	NA	#VALUE!
ENSG00000137807	E010	kinesin family member 23 [Source:HGNC Symbol;Acc:6392]	KIF23	15	69706585	69740764	1	8.92889e-06	0.003192	0.714659	1.6411
ENSG00000232956	E017	small nucleolar RNA host gene 15 (non-protein coding) [Source:HGNC Symbol;Acc:27797]	SNHG15	7	45022622	45026560	-1	8.9812e-06	0.00320702	-0.0784471	0.947077
ENSG00000160789	E063	lamin A/C [Source:HGNC Symbol;Acc:6636]	LMNA	1	156052364	156109880	1	9.02198e-06	0.00321482	0.0102322	1.00712
ENSG00000080822	E082	claudin domain containing 1 [Source:HGNC Symbol;Acc:1322]	CLDND1	3	98216756	98241910	-1	9.02372e-06	0.00321482	-0.249351	0.841275
ENSG00000169727	E029	G protein pathway suppressor 1 [Source:HGNC Symbol;Acc:4549]	GPS1	17	80008567	80015346	1	9.07378e-06	0.0032214	0.141765	1.10325
ENSG00000196684	E001	hematopoietic SH2 domain containing [Source:HGNC Symbol;Acc:24920]	HSH2D	19	16244838	16269386	1	9.07306e-06	0.0032214	0.108082	1.07779
ENSG00000103051	E008	component of oligomeric golgi complex 4 [Source:HGNC Symbol;Acc:18620]	COG4	16	70514471	70557468	-1	9.08361e-06	0.0032214	-0.0190814	0.986861
ENSG00000078246	E008	tubby like protein 3 [Source:HGNC Symbol;Acc:12425]	TULP3	12	2986389	3050306	1	9.06265e-06	0.0032214	-0.417874	0.748527
ENSG00000171475	E015	WAS/WASL interacting protein family, member 2 [Source:HGNC Symbol;Acc:30923]	WIPF2	17	38375556	38440388	1	9.12316e-06	0.00323174	-0.267032	0.831027
ENSG00000245694	E009	colorectal neoplasia differentially expressed (non-protein coding) [Source:HGNC Symbol;Acc:37078]	CRNDE	16	54952775	54963101	-1	9.13512e-06	0.0032323	NA	#VALUE!
ENSG00000178035	E030	IMP (inosine 5'-monophosphate) dehydrogenase 2 [Source:HGNC Symbol;Acc:6053]	IMPDH2	3	49061758	49066841	-1	9.15906e-06	0.00323341	0.211075	1.15755
ENSG00000267874	E012		CTD-2527I21.9	19	35527238	35527964	1	9.15044e-06	0.00323341	NA	#VALUE!
ENSG00000167280	E011	endo-beta-N-acetylglucosaminidase [Source:HGNC Symbol;Acc:24622]	ENGASE	17	77071021	77084681	1	9.18285e-06	0.00323813	-0.0638279	0.956722
ENSG00000240053	E030	lymphocyte antigen 6 complex, locus G5B [Source:HGNC Symbol;Acc:13931]	LY6G5B	6	31637944	31641553	1	9.21891e-06	0.00324717	-5.47679	0.0224555
ENSG00000102858	E045	mahogunin ring finger 1, E3 ubiquitin protein ligase [Source:HGNC Symbol;Acc:20254]	MGRN1	16	4666494	4740975	1	9.34585e-06	0.00328815	-0.325047	0.798272
ENSG00000173894	E006	chromobox homolog 2 [Source:HGNC Symbol;Acc:1552]	CBX2	17	77751931	77761782	1	9.39075e-06	0.00330022	0.135204	1.09825
ENSG00000103549	E031	ring finger protein 40, E3 ubiquitin protein ligase [Source:HGNC Symbol;Acc:16867]	RNF40	16	30773066	30787628	1	9.42311e-06	0.00330785	0.0837505	1.05977
ENSG00000206561	E018	collagen-like tail subunit (single strand of homotrimer) of asymmetric acetylcholinesterase [Source:HGNC Symbol;Acc:2226]	COLQ	3	15491640	15563258	-1	9.51009e-06	0.00333462	0.0923113	1.06608
ENSG00000151729	E004	solute carrier family 25 (mitochondrial carrier; adenine nucleotide translocator), member 4 [Source:HGNC Symbol;Acc:10990]	SLC25A4	4	186064395	186071536	1	9.58923e-06	0.00335859	NA	#VALUE!
ENSG00000105393	E076	BRISC and BRCA1 A complex member 1 [Source:HGNC Symbol;Acc:25008]	BABAM1	19	17378159	17392058	1	9.63783e-06	0.00337181	-0.0579498	0.960628
ENSG00000062716	E033	vacuole membrane protein 1 [Source:HGNC Symbol;Acc:29559]	VMP1	17	57784553	57919616	1	9.75475e-06	0.00340888	-0.00031038	0.999785
ENSG00000175166	E034	proteasome (prosome, macropain) 26S subunit, non-ATPase, 2 [Source:HGNC Symbol;Acc:9559]	PSMD2	3	184016497	184026842	1	9.82984e-06	0.00342746	0.08256	1.0589
ENSG00000172932	E040	ankyrin repeat domain 13 family, member D [Source:HGNC Symbol;Acc:27880]	ANKRD13D	11	67056018	67069956	1	9.84099e-06	0.00342746	0.02304	1.0161
ENSG00000167378	E018	immunity-related GTPase family, Q [Source:HGNC Symbol;Acc:24868]	IRGQ	19	44088521	44100287	-1	9.83015e-06	0.00342746	-0.132008	0.912561
ENSG00000134186	E006	pre-mRNA processing factor 38B [Source:HGNC Symbol;Acc:25512]	PRPF38B	1	109234945	109244425	1	9.87901e-06	0.00342919	-0.161819	0.893897
ENSG00000071189	E030	sorting nexin 13 [Source:HGNC Symbol;Acc:21335]	SNX13	7	17830385	17980124	-1	9.87736e-06	0.00342919	-0.547478	0.684215
ENSG00000146707	E010	POM121 and ZP3 fusion [Source:HGNC Symbol;Acc:9203]	POMZP3	7	76239303	76256578	-1	9.86538e-06	0.00342919	NA	#VALUE!
ENSG00000001629	E010	ankyrin repeat and IBR domain containing 1 [Source:HGNC Symbol;Acc:22215]	ANKIB1	7	91875548	92030698	1	9.91795e-06	0.00343886	0.0515719	1.03639
ENSG00000263798	E016		RP11-6N17.9	17	46022790	46051804	1	1.00155e-05	0.00346881	-0.00544403	0.996234
ENSG00000158941	E035	cell cycle and apoptosis regulator 2 [Source:HGNC Symbol;Acc:23360]	CCAR2	8	22462145	22479027	1	1.00813e-05	0.00347938	0.1336	1.09703
ENSG00000101019	E002	ubiquinol-cytochrome c reductase complex assembly factor 1 [Source:HGNC Symbol;Acc:15891]	UQCC1	20	33890369	33999944	-1	1.01059e-05	0.00347938	-0.0335537	0.977011
ENSG00000095794	E015	cAMP responsive element modulator [Source:HGNC Symbol;Acc:2352]	CREM	10	35415719	35501886	1	1.00899e-05	0.00347938	-0.26239	0.833706
ENSG00000204422	E058	Uncharacterized protein [Source:UniProtKB/TrEMBL;Acc:U3KQA8]	XXbac-BPG32J3.20	6	31654739	31681849	-1	1.01131e-05	0.00347938	-7.59225	0.00518209
ENSG00000125434	E002	solute carrier family 25, member 35 [Source:HGNC Symbol;Acc:31921]	SLC25A35	17	8191081	8198661	-1	1.00804e-05	0.00347938	NA	#VALUE!
ENSG00000273173	E025	SNRPN upstream reading frame protein [Source:UniProtKB/Swiss-Prot;Acc:Q9Y675]	SNURF	15	25200133	25223729	1	1.00982e-05	0.00347938	NA	#VALUE!
ENSG00000131143	E038	cytochrome c oxidase subunit IV isoform 1 [Source:HGNC Symbol;Acc:2265]	COX4I1	16	85832239	85840650	1	1.02505e-05	0.00352275	0.263859	1.20069
ENSG00000174136	E017	repulsive guidance molecule family member b [Source:HGNC Symbol;Acc:26896]	RGMB	5	98104354	98134347	1	1.03607e-05	0.00355669	NA	#VALUE!
ENSG00000242028	E018	huntingtin interacting protein K [Source:HGNC Symbol;Acc:18418]	HYPK	15	44088340	44095241	1	1.03907e-05	0.00356026	0.27535	1.21029
ENSG00000123384	E113	low density lipoprotein receptor-related protein 1 [Source:HGNC Symbol;Acc:6692]	LRP1	12	57522276	57607134	1	1.0394e-05	0.00356026	0.0780422	1.05558
ENSG00000159377	E016	proteasome (prosome, macropain) subunit, beta type, 4 [Source:HGNC Symbol;Acc:9541]	PSMB4	1	151372010	151374420	1	1.04472e-05	0.00357456	-0.0551482	0.962496
ENSG00000151065	E013	decapping mRNA 1B [Source:HGNC Symbol;Acc:24451]	DCP1B	12	2055220	2113701	-1	1.04856e-05	0.00358375	NA	#VALUE!
ENSG00000158545	E032	zinc finger CCCH-type containing 18 [Source:HGNC Symbol;Acc:25091]	ZC3H18	16	88636789	88698374	1	1.05848e-05	0.00360896	0.388993	1.30948
ENSG00000117632	E019	stathmin 1 [Source:HGNC Symbol;Acc:6510]	STMN1	1	26210672	26233482	-1	1.05942e-05	0.00360896	-0.0695944	0.952906
ENSG00000073331	E023	alpha-kinase 1 [Source:HGNC Symbol;Acc:20917]	ALPK1	4	113206665	113363776	1	1.05732e-05	0.00360896	-0.234077	0.850229
ENSG00000124357	E028	N-acetylglucosamine kinase [Source:HGNC Symbol;Acc:17174]	NAGK	2	71291474	71306935	1	1.06118e-05	0.00361099	0.515719	1.42971
ENSG00000196510	E013	anaphase promoting complex subunit 7 [Source:HGNC Symbol;Acc:17380]	ANAPC7	12	110810705	110841535	-1	1.06891e-05	0.00363335	-0.00309272	0.997859
ENSG00000154781	E010	coiled-coil domain containing 174 [Source:HGNC Symbol;Acc:28033]	CCDC174	3	14693271	14714166	1	1.07624e-05	0.00365254	0.315257	1.24423
ENSG00000179818	E034	PCBP1 antisense RNA 1 [Source:HGNC Symbol;Acc:42948]	PCBP1-AS1	2	70189395	70315978	-1	1.07926e-05	0.00365254	-0.0519648	0.964622
ENSG00000141002	E006	transcription factor 25 (basic helix-loop-helix) [Source:HGNC Symbol;Acc:29181]	TCF25	16	89940000	89977792	1	1.07899e-05	0.00365254	-0.165982	0.891322
ENSG00000124380	E007	small nuclear ribonucleoprotein 27kDa (U4/U6.U5) [Source:HGNC Symbol;Acc:30240]	SNRNP27	2	70120692	70132707	1	1.07923e-05	0.00365254	-0.276387	0.825656
ENSG00000032742	E041	intraflagellar transport 88 homolog (Chlamydomonas) [Source:HGNC Symbol;Acc:20606]	IFT88	13	21140585	21265503	1	1.08446e-05	0.00366617	-0.391089	0.762554
ENSG00000198561	E023	catenin (cadherin-associated protein), delta 1 [Source:HGNC Symbol;Acc:2515]	CTNND1	11	57520715	57587018	1	1.08583e-05	0.00366679	0.162967	1.11959
ENSG00000160789	E061	lamin A/C [Source:HGNC Symbol;Acc:6636]	LMNA	1	156052364	156109880	1	1.09323e-05	0.0036838	0.118465	1.08558
ENSG00000168675	E010	low density lipoprotein receptor class A domain containing 4 [Source:HGNC Symbol;Acc:1224]	LDLRAD4	18	13217497	13652754	1	1.09222e-05	0.0036838	-0.220596	0.858211
ENSG00000118495	E015	pleiomorphic adenoma gene-like 1 [Source:HGNC Symbol;Acc:9046]	PLAGL1	6	144261437	144385735	-1	1.09911e-05	0.00369561	0.336479	1.26267
ENSG00000196924	E019	filamin A, alpha [Source:HGNC Symbol;Acc:3754]	FLNA	X	153576892	153603006	-1	1.09906e-05	0.00369561	0.0479178	1.03377
ENSG00000105402	E020	N-ethylmaleimide-sensitive factor attachment protein, alpha [Source:HGNC Symbol;Acc:7641]	NAPA	19	47990894	48018497	-1	1.11308e-05	0.00373854	-0.411175	0.75201
ENSG00000079819	E018	erythrocyte membrane protein band 4.1-like 2 [Source:HGNC Symbol;Acc:3379]	EPB41L2	6	131160487	131384462	-1	1.12011e-05	0.00375809	0.461999	1.37745
ENSG00000113108	E011	amyloid beta (A4) precursor protein-binding, family B, member 3 [Source:HGNC Symbol;Acc:20708]	APBB3	5	139937853	139973337	-1	1.12695e-05	0.00377291	-0.203182	0.868633
ENSG00000231752	E002	embigin pseudogene 1 [Source:HGNC Symbol;Acc:38661]	EMBP1	1	121261143	121310591	1	1.12582e-05	0.00377291	NA	#VALUE!
ENSG00000093183	E020	SEC22 vesicle trafficking protein homolog C (S. cerevisiae) [Source:HGNC Symbol;Acc:16828]	SEC22C	3	42589461	42642572	-1	1.14698e-05	0.00382929	0.409824	1.32852
ENSG00000179820	E007	myeloid-associated differentiation marker [Source:HGNC Symbol;Acc:7544]	MYADM	19	54369477	54379691	1	1.14615e-05	0.00382929	0.0406186	1.02855
ENSG00000137822	E038	tubulin, gamma complex associated protein 4 [Source:HGNC Symbol;Acc:16691]	TUBGCP4	15	43661419	43699293	1	1.14995e-05	0.00382929	-0.0349697	0.976052
ENSG00000263798	E020		RP11-6N17.9	17	46022790	46051804	1	1.14881e-05	0.00382929	-0.170386	0.888605
ENSG00000213639	E010	protein phosphatase 1, catalytic subunit, beta isozyme [Source:HGNC Symbol;Acc:9282]	PPP1CB	2	28974506	29025806	1	1.14953e-05	0.00382929	-1.31656	0.40149
ENSG00000149177	E016	protein tyrosine phosphatase, receptor type, J [Source:HGNC Symbol;Acc:9673]	PTPRJ	11	48002113	48189670	1	1.15639e-05	0.0038425	0.448006	1.36415
ENSG00000113712	E012	casein kinase 1, alpha 1 [Source:HGNC Symbol;Acc:2451]	CSNK1A1	5	148871760	148931007	-1	1.1555e-05	0.0038425	0.0182698	1.01274
ENSG00000198722	E028	unc-13 homolog B (C. elegans) [Source:HGNC Symbol;Acc:12566]	UNC13B	9	35161999	35405335	1	1.15888e-05	0.00384668	-0.161512	0.894088
ENSG00000178035	E035	IMP (inosine 5'-monophosphate) dehydrogenase 2 [Source:HGNC Symbol;Acc:6053]	IMPDH2	3	49061758	49066841	-1	1.16126e-05	0.00385045	0.367642	1.29024
ENSG00000165802	E016	NMDA receptor synaptonuclear signaling and neuronal migration factor [Source:HGNC Symbol;Acc:29843]	NSMF	9	140342022	140353786	-1	1.1633e-05	0.00385152	0.0371135	1.02606
ENSG00000111679	E025	protein tyrosine phosphatase, non-receptor type 6 [Source:HGNC Symbol;Acc:9658]	PTPN6	12	7055631	7070479	1	1.16406e-05	0.00385152	0.0197415	1.01378
ENSG00000130856	E044	zinc finger protein 236 [Source:HGNC Symbol;Acc:13028]	ZNF236	18	74534563	74682683	1	1.16879e-05	0.00386307	0.222219	1.16653
ENSG00000167378	E037	immunity-related GTPase family, Q [Source:HGNC Symbol;Acc:24868]	IRGQ	19	44088521	44100287	-1	1.18096e-05	0.00389916	0.00459936	1.00319
ENSG00000153827	E001	thyroid hormone receptor interactor 12 [Source:HGNC Symbol;Acc:12306]	TRIP12	2	230628554	230787955	-1	1.18927e-05	0.00392241	-0.00869317	0.993992
ENSG00000101019	E028	ubiquinol-cytochrome c reductase complex assembly factor 1 [Source:HGNC Symbol;Acc:15891]	UQCC1	20	33890369	33999944	-1	1.19357e-05	0.00393245	-0.135328	0.910463
ENSG00000106477	E003	centrosomal protein 41kDa [Source:HGNC Symbol;Acc:12370]	CEP41	7	130033612	130082274	-1	1.1978e-05	0.00394221	0.00106904	1.00074
ENSG00000169696	E046	alveolar soft part sarcoma chromosome region, candidate 1 [Source:HGNC Symbol;Acc:13825]	ASPSCR1	17	79934683	79975282	1	1.20629e-05	0.0039534	0.0988437	1.07091
ENSG00000139636	E053	limb development membrane protein 1-like [Source:HGNC Symbol;Acc:18268]	LMBR1L	12	49490919	49504683	-1	1.20263e-05	0.0039534	-0.0537667	0.963418
ENSG00000215440	E077	aminopeptidase-like 1 [Source:HGNC Symbol;Acc:16244]	NPEPL1	20	57264187	57294294	1	1.20557e-05	0.0039534	-0.1574	0.896639
ENSG00000220205	E074	vesicle-associated membrane protein 2 (synaptobrevin 2) [Source:HGNC Symbol;Acc:12643]	VAMP2	17	8062467	8066864	-1	1.20448e-05	0.0039534	-0.214726	0.86171
ENSG00000102007	E004	proteolipid protein 2 (colonic epithelium-enriched) [Source:HGNC Symbol;Acc:9087]	PLP2	X	49028273	49031588	1	1.21595e-05	0.00398086	0.16275	1.11942
ENSG00000137460	E003	FH2 domain containing 1 [Source:HGNC Symbol;Acc:29363]	FHDC1	4	153857504	153900848	1	1.22013e-05	0.00399035	NA	#VALUE!
ENSG00000198586	E001	tousled-like kinase 1 [Source:HGNC Symbol;Acc:11841]	TLK1	2	171847333	172087824	-1	1.22446e-05	0.00400031	0.0396758	1.02788
ENSG00000160087	E039	ubiquitin-conjugating enzyme E2, J2 [Source:HGNC Symbol;Acc:19268]	UBE2J2	1	1189289	1209265	-1	1.22824e-05	0.00400443	0.0669957	1.04753
ENSG00000099991	E014	calcineurin binding protein 1 [Source:HGNC Symbol;Acc:24187]	CABIN1	22	24407642	24574596	1	1.2283e-05	0.00400443	-0.0673415	0.954395
ENSG00000062716	E019	vacuole membrane protein 1 [Source:HGNC Symbol;Acc:29559]	VMP1	17	57784553	57919616	1	1.23928e-05	0.004036	0.0182119	1.0127
ENSG00000249240	E004	Uncharacterized protein [Source:UniProtKB/TrEMBL;Acc:C9J4A7]	AC069368.3	15	65134082	65223118	1	1.24083e-05	0.00403684	-0.199399	0.870913
ENSG00000214753	E012	heterogeneous nuclear ribonucleoprotein U-like 2 [Source:HGNC Symbol;Acc:25451]	HNRNPUL2	11	62480102	62494821	-1	1.24658e-05	0.00405129	-0.0248331	0.982934
ENSG00000140332	E074	transducin-like enhancer of split 3 (E(sp1) homolog, Drosophila) [Source:HGNC Symbol;Acc:11839]	TLE3	15	70340129	70390515	-1	1.2578e-05	0.00408348	-0.318774	0.801751
ENSG00000119318	E020	RAD23 homolog B (S. cerevisiae) [Source:HGNC Symbol;Acc:9813]	RAD23B	9	110045418	110094475	1	1.25958e-05	0.004085	0.000852618	1.00059
ENSG00000079819	E032	erythrocyte membrane protein band 4.1-like 2 [Source:HGNC Symbol;Acc:3379]	EPB41L2	6	131160487	131384462	-1	1.26127e-05	0.00408623	1.10145	2.1457
ENSG00000089154	E057	GCN1 general control of amino-acid synthesis 1-like 1 (yeast) [Source:HGNC Symbol;Acc:4199]	GCN1L1	12	120565007	120632513	-1	1.26328e-05	0.00408846	-0.0227211	0.984374
ENSG00000242861	E043		RP11-285F7.2	1	226028584	226034223	-1	1.27135e-05	0.00411033	-0.0311569	0.978635
ENSG00000079805	E016	dynamin 2 [Source:HGNC Symbol;Acc:2974]	DNM2	19	10828755	10944164	1	1.2729e-05	0.00411106	0.0940301	1.06735
ENSG00000177731	E017	flightless I homolog (Drosophila) [Source:HGNC Symbol;Acc:3750]	FLII	17	18148150	18162230	-1	1.28829e-05	0.00415644	-0.201244	0.8698
ENSG00000101019	E004	ubiquinol-cytochrome c reductase complex assembly factor 1 [Source:HGNC Symbol;Acc:15891]	UQCC1	20	33890369	33999944	-1	1.29188e-05	0.00416184	0.139326	1.10139
ENSG00000135723	E004	formin homology 2 domain containing 1 [Source:HGNC Symbol;Acc:17905]	FHOD1	16	67263290	67281561	-1	1.29264e-05	0.00416184	-0.424706	0.744991
ENSG00000133026	E057	myosin, heavy chain 10, non-muscle [Source:HGNC Symbol;Acc:7568]	MYH10	17	8377523	8534079	-1	1.29585e-05	0.00416485	0.208255	1.15529
ENSG00000132716	E065	DDB1 and CUL4 associated factor 8 [Source:HGNC Symbol;Acc:24891]	DCAF8	1	160185505	160254920	-1	1.29625e-05	0.00416485	-0.115458	0.923089
ENSG00000087460	E087	GNAS complex locus [Source:HGNC Symbol;Acc:4392]	GNAS	20	57414773	57486247	1	1.30706e-05	0.00419067	0.285647	1.21896
ENSG00000160883	E002	hexokinase 3 (white cell) [Source:HGNC Symbol;Acc:4925]	HK3	5	176307870	176326333	-1	1.30833e-05	0.00419067	0.137142	1.09972
ENSG00000178761	E004	family with sequence similarity 219, member B [Source:HGNC Symbol;Acc:24695]	FAM219B	15	75192328	75199462	-1	1.3058e-05	0.00419067	-0.0141158	0.990263
ENSG00000127616	E058	SWI/SNF related, matrix associated, actin dependent regulator of chromatin, subfamily a, member 4 [Source:HGNC Symbol;Acc:11100]	SMARCA4	19	11071598	11176071	1	1.30974e-05	0.00419086	-0.146468	0.90346
ENSG00000136003	E006	iron-sulfur cluster assembly enzyme [Source:HGNC Symbol;Acc:29882]	ISCU	12	108956358	108963160	1	1.32658e-05	0.00424039	0.420519	1.33841
ENSG00000117984	E005	cathepsin D [Source:HGNC Symbol;Acc:2529]	CTSD	11	1773982	1785222	-1	1.32875e-05	0.00424298	-0.26228	0.833769
ENSG00000007392	E006	LUC7-like (S. cerevisiae) [Source:HGNC Symbol;Acc:6723]	LUC7L	16	238968	279462	-1	1.33713e-05	0.00426534	-0.177184	0.884427
ENSG00000188206	E004	HNRNPU antisense RNA 1 [Source:HGNC Symbol;Acc:27651]	HNRNPU-AS1	1	245003940	245018799	-1	1.35031e-05	0.00429798	0.135249	1.09828
ENSG00000265408	E039		RP11-361L15.4	16	66976615	66997159	1	1.3515e-05	0.00429798	-0.0997113	0.93322
ENSG00000144554	E014	Fanconi anemia, complementation group D2 [Source:HGNC Symbol;Acc:3585]	FANCD2	3	10068098	10143614	1	1.35021e-05	0.00429798	-0.183803	0.880379
ENSG00000102265	E003	TIMP metallopeptidase inhibitor 1 [Source:HGNC Symbol;Acc:11820]	TIMP1	X	47441712	47446188	1	1.36527e-05	0.00433732	-0.10877	0.927378
ENSG00000204316	E113	mitochondrial ribosomal protein L38 [Source:HGNC Symbol;Acc:14033]	MRPL38	17	73894724	73905899	-1	1.37267e-05	0.00434992	0.282186	1.21604
ENSG00000154845	E027	protein phosphatase 4, regulatory subunit 1 [Source:HGNC Symbol;Acc:9320]	PPP4R1	18	9546789	9615238	-1	1.37343e-05	0.00434992	0.202155	1.15042
ENSG00000105221	E013	v-akt murine thymoma viral oncogene homolog 2 [Source:HGNC Symbol;Acc:392]	AKT2	19	40736224	40791443	-1	1.37108e-05	0.00434992	-0.0211211	0.985467
ENSG00000239857	E096	golgi to ER traffic protein 4 homolog (S. cerevisiae) [Source:HGNC Symbol;Acc:21690]	GET4	7	916189	936073	1	1.38213e-05	0.00437302	-0.191604	0.875632
ENSG00000177697	E033	CD151 molecule (Raph blood group) [Source:HGNC Symbol;Acc:1630]	CD151	11	832843	839831	1	1.39695e-05	0.00441541	-0.295333	0.814884
ENSG00000106868	E005	sushi domain containing 1 [Source:HGNC Symbol;Acc:25413]	SUSD1	9	114803065	114937688	-1	1.39864e-05	0.00441626	0.0807371	1.05756
ENSG00000215298	E006		FP15737	8	23430157	23432974	1	1.40351e-05	0.00442716	-0.244844	0.843907
ENSG00000113712	E011	casein kinase 1, alpha 1 [Source:HGNC Symbol;Acc:2451]	CSNK1A1	5	148871760	148931007	-1	1.41131e-05	0.00444724	0.0104805	1.00729
ENSG00000100058	E008	crystallin, beta B2 pseudogene 1 [Source:HGNC Symbol;Acc:2399]	CRYBB2P1	22	25844072	25916821	1	1.42271e-05	0.00447864	NA	#VALUE!
ENSG00000130810	E041	peter pan homolog (Drosophila) [Source:HGNC Symbol;Acc:9227]	PPAN	19	10216965	10225414	1	1.42551e-05	0.00448291	-0.160547	0.894686
ENSG00000175166	E021	proteasome (prosome, macropain) 26S subunit, non-ATPase, 2 [Source:HGNC Symbol;Acc:9559]	PSMD2	3	184016497	184026842	1	1.44418e-05	0.00453552	0.267365	1.20361
ENSG00000179818	E036	PCBP1 antisense RNA 1 [Source:HGNC Symbol;Acc:42948]	PCBP1-AS1	2	70189395	70315978	-1	1.44662e-05	0.00453552	-0.105678	0.929368
ENSG00000171174	E016	ribokinase [Source:HGNC Symbol;Acc:30325]	RBKS	2	28004231	28113965	-1	1.44523e-05	0.00453552	NA	#VALUE!
ENSG00000113048	E016	mitochondrial ribosomal protein S27 [Source:HGNC Symbol;Acc:14512]	MRPS27	5	71515236	71616473	-1	1.44974e-05	0.00453647	0.268156	1.20427
ENSG00000100225	E005	F-box protein 7 [Source:HGNC Symbol;Acc:13586]	FBXO7	22	32870663	32894818	1	1.44984e-05	0.00453647	-0.406139	0.75464
ENSG00000268465	E009	Uncharacterized protein [Source:UniProtKB/TrEMBL;Acc:M0QZ92]	CTC-273B12.7	19	48969094	48975688	1	1.45652e-05	0.0045528	-0.0118398	0.991827
ENSG00000265500	E113	SENP3-EIF4A1 readthrough (NMD candidate) [Source:HGNC Symbol;Acc:49182]	SENP3-EIF4A1	17	7466604	7482033	1	1.45941e-05	0.00455725	0.215124	1.1608
ENSG00000255275	E020		RP13-279N23.2	1	19175767	19247615	-1	1.46787e-05	0.00457908	-0.111835	0.92541
ENSG00000104853	E024	cleft lip and palate associated transmembrane protein 1 [Source:HGNC Symbol;Acc:2087]	CLPTM1	19	45457842	45496599	1	1.47592e-05	0.00459956	0.0104054	1.00724
ENSG00000105655	E028	inositol-3-phosphate synthase 1 [Source:HGNC Symbol;Acc:29821]	ISYNA1	19	18545198	18549111	-1	1.47838e-05	0.00460263	-0.530087	0.692513
ENSG00000135426	E001	thymocyte expressed, positive selection associated 1 [Source:HGNC Symbol;Acc:29109]	TESPA1	12	55341802	55378530	-1	1.49188e-05	0.00464	-0.18161	0.881719
ENSG00000109736	E027	major facilitator superfamily domain containing 10 [Source:HGNC Symbol;Acc:16894]	MFSD10	4	2932288	2936586	-1	1.5018e-05	0.00466156	0.0820879	1.05855
ENSG00000236901	E042	MIR600 host gene (non-protein coding) [Source:HGNC Symbol;Acc:23642]	MIR600HG	9	125871773	125877756	-1	1.50169e-05	0.00466156	-0.173826	0.886489
ENSG00000134440	E005	asparaginyl-tRNA synthetase [Source:HGNC Symbol;Acc:7643]	NARS	18	55267888	55289445	-1	1.508e-05	0.00466682	0.162307	1.11907
ENSG00000075702	E041	WD repeat domain 62 [Source:HGNC Symbol;Acc:24502]	WDR62	19	36545783	36596008	1	1.507e-05	0.00466682	0.150865	1.11023
ENSG00000022840	E065	ring finger protein 10 [Source:HGNC Symbol;Acc:10055]	RNF10	12	120971283	121015397	1	1.50515e-05	0.00466682	0.0430097	1.03026
ENSG00000047315	E048	polymerase (RNA) II (DNA directed) polypeptide B, 140kDa [Source:HGNC Symbol;Acc:9188]	POLR2B	4	57843888	57897334	1	1.5152e-05	0.00468438	0.00429755	1.00298
ENSG00000086288	E026	NME/NM23 family member 8 [Source:HGNC Symbol;Acc:16473]	NME8	7	37888199	37940003	1	1.51819e-05	0.00468438	-0.357326	0.78061
ENSG00000196352	E026	CD55 molecule, decay accelerating factor for complement (Cromer blood group) [Source:HGNC Symbol;Acc:2665]	CD55	1	207494853	207534311	1	1.51698e-05	0.00468438	-0.40409	0.755713
ENSG00000161513	E009	ferredoxin reductase [Source:HGNC Symbol;Acc:3642]	FDXR	17	72858619	72869156	-1	1.52342e-05	0.00469585	-0.14056	0.907167
ENSG00000271885	E002	Homo sapiens serine/arginine-rich splicing factor 8 (SRSF8), transcript variant 1, mRNA. [Source:RefSeq mRNA;Acc:NM_032102]	SRSF8	11	94800361	94802388	1	1.52753e-05	0.00470387	-0.00540122	0.996263
ENSG00000140416	E064	tropomyosin 1 (alpha) [Source:HGNC Symbol;Acc:12010]	TPM1	15	63334831	63364114	1	1.5352e-05	0.00471346	0.601757	1.51756
ENSG00000101019	E021	ubiquinol-cytochrome c reductase complex assembly factor 1 [Source:HGNC Symbol;Acc:15891]	UQCC1	20	33890369	33999944	-1	1.53495e-05	0.00471346	0.0973541	1.06981
ENSG00000070214	E026	solute carrier family 44 (choline transporter), member 1 [Source:HGNC Symbol;Acc:18798]	SLC44A1	9	108006903	108201452	1	1.53458e-05	0.00471346	-0.0683526	0.953726
ENSG00000251154	E019		AC006153.3	7	90099101	90118278	1	1.53997e-05	0.00472346	-0.0597969	0.959399
ENSG00000173436	E048	mitochondrial inner membrane organizing system 1 [Source:HGNC Symbol;Acc:32068]	MINOS1	1	19923477	19956314	1	1.54316e-05	0.00472392	0.034781	1.0244
ENSG00000107537	E008	phytanoyl-CoA 2-hydroxylase [Source:HGNC Symbol;Acc:8940]	PHYH	10	13319796	13344412	-1	1.54166e-05	0.00472392	-0.0814055	0.945136
ENSG00000214021	E108	tubulin tyrosine ligase-like family, member 3 [Source:HGNC Symbol;Acc:24483]	TTLL3	3	9849770	9896822	1	1.54539e-05	0.00472412	0.0700302	1.04974
ENSG00000250571	E022	GLI family zinc finger 4 [Source:HGNC Symbol;Acc:4320]	GLI4	8	144349603	144359101	1	1.54626e-05	0.00472412	-0.127881	0.915175
ENSG00000090621	E022	poly(A) binding protein, cytoplasmic 4 (inducible form) [Source:HGNC Symbol;Acc:8557]	PABPC4	1	40026488	40042462	-1	1.55366e-05	0.00474207	0.210934	1.15744
ENSG00000170632	E013	armadillo repeat containing 10 [Source:HGNC Symbol;Acc:21706]	ARMC10	7	102715328	102740205	1	1.55767e-05	0.00474963	0.428499	1.34583
ENSG00000214548	E049	maternally expressed 3 (non-protein coding) [Source:HGNC Symbol;Acc:14575]	MEG3	14	101245747	101327368	1	1.55935e-05	0.00475011	-0.35588	0.781393
ENSG00000213033	E047	aurora kinase A pseudogene 1 [Source:HGNC Symbol;Acc:18611]	AURKAPS1	1	220440048	220441259	-1	1.56725e-05	0.0047695	-0.192956	0.874811
ENSG00000138081	E016	F-box protein 11 [Source:HGNC Symbol;Acc:13590]	FBXO11	2	48016455	48132932	-1	1.5725e-05	0.00478081	0.0637385	1.04517
ENSG00000132485	E019	zinc finger, RAN-binding domain containing 2 [Source:HGNC Symbol;Acc:13058]	ZRANB2	1	71528974	71546980	-1	1.58794e-05	0.00482303	-0.0572653	0.961084
ENSG00000188613	E002	nanos homolog 1 (Drosophila) [Source:HGNC Symbol;Acc:23044]	NANOS1	10	120789228	120793854	1	1.59091e-05	0.00482732	NA	#VALUE!
ENSG00000149480	E025	metastasis associated 1 family, member 2 [Source:HGNC Symbol;Acc:7411]	MTA2	11	62360686	62369312	-1	1.60376e-05	0.00486159	0.223454	1.16753
ENSG00000148300	E018	REX4, RNA exonuclease 4 homolog (S. cerevisiae) [Source:HGNC Symbol;Acc:12820]	REXO4	9	136271186	136283164	-1	1.60639e-05	0.00486481	0.13289	1.09649
ENSG00000196704	E023	archaelysin family metallopeptidase 2 [Source:HGNC Symbol;Acc:28041]	AMZ2	17	66243715	66253297	1	1.60957e-05	0.00486969	0.186492	1.13799
ENSG00000064201	E032	tetraspanin 32 [Source:HGNC Symbol;Acc:13410]	TSPAN32	11	2323227	2339430	1	1.61349e-05	0.00487682	-0.111175	0.925834
ENSG00000260345	E017		AC009052.12	16	57494967	57496649	1	1.62219e-05	0.00489834	-0.121111	0.919479
ENSG00000240849	E023	transmembrane protein 189 [Source:HGNC Symbol;Acc:16735]	TMEM189	20	48697663	48770335	-1	1.63062e-05	0.00491904	-0.387902	0.76424
ENSG00000123992	E001	aspartyl aminopeptidase [Source:HGNC Symbol;Acc:2981]	DNPEP	2	220238268	220264744	-1	1.63964e-05	0.00494145	0.0680675	1.04831
ENSG00000163938	E038	guanine nucleotide binding protein-like 3 (nucleolar) [Source:HGNC Symbol;Acc:29931]	GNL3	3	52715172	52728508	1	1.64443e-05	0.00495109	0.282921	1.21666
ENSG00000197249	E025	serpin peptidase inhibitor, clade A (alpha-1 antiproteinase, antitrypsin), member 1 [Source:HGNC Symbol;Acc:8941]	SERPINA1	14	94843084	94857030	-1	1.65699e-05	0.00498247	0.413725	1.33212
ENSG00000105393	E079	BRISC and BRCA1 A complex member 1 [Source:HGNC Symbol;Acc:25008]	BABAM1	19	17378159	17392058	1	1.65806e-05	0.00498247	-0.0238061	0.983634
ENSG00000172932	E026	ankyrin repeat domain 13 family, member D [Source:HGNC Symbol;Acc:27880]	ANKRD13D	11	67056018	67069956	1	1.66379e-05	0.00499486	0.142862	1.10409
ENSG00000122566	E023	heterogeneous nuclear ribonucleoprotein A2/B1 [Source:HGNC Symbol;Acc:5033]	HNRNPA2B1	7	26229547	26241149	-1	1.6711e-05	0.00501196	0.105997	1.07624
ENSG00000122566	E010	heterogeneous nuclear ribonucleoprotein A2/B1 [Source:HGNC Symbol;Acc:5033]	HNRNPA2B1	7	26229547	26241149	-1	1.67912e-05	0.00502797	0.083901	1.05988
ENSG00000134815	E018	DEAH (Asp-Glu-Ala-His) box polypeptide 34 [Source:HGNC Symbol;Acc:16719]	DHX34	19	47852538	47885961	1	1.67967e-05	0.00502797	-0.232261	0.8513
ENSG00000128973	E002	ceroid-lipofuscinosis, neuronal 6, late infantile, variant [Source:HGNC Symbol;Acc:2077]	CLN6	15	68499330	68549549	-1	1.69053e-05	0.00505561	0.213584	1.15957
ENSG00000160194	E006	NADH dehydrogenase (ubiquinone) flavoprotein 3, 10kDa [Source:HGNC Symbol;Acc:7719]	NDUFV3	21	44299754	44333414	1	1.70652e-05	0.00509855	-0.0403723	0.972404
ENSG00000256453	E015	DND microRNA-mediated repression inhibitor 1 [Source:HGNC Symbol;Acc:23799]	DND1	5	140050379	140053171	-1	1.71193e-05	0.00510978	0.00541602	1.00376
ENSG00000100897	E089	DDB1 and CUL4 associated factor 11 [Source:HGNC Symbol;Acc:20258]	DCAF11	14	24583404	24594451	1	1.71571e-05	0.00511618	-0.103613	0.930699
ENSG00000100567	E029	proteasome (prosome, macropain) subunit, alpha type, 3 [Source:HGNC Symbol;Acc:9532]	PSMA3	14	58711549	58738730	1	1.72008e-05	0.00511937	0.457784	1.37343
ENSG00000105819	E025	peptidase (mitochondrial processing) beta [Source:HGNC Symbol;Acc:9119]	PMPCB	7	102937869	102969958	1	1.71901e-05	0.00511937	0.0525598	1.0371
ENSG00000196262	E004	peptidylprolyl isomerase A (cyclophilin A) [Source:HGNC Symbol;Acc:9253]	PPIA	7	44836279	44864163	1	1.72427e-05	0.00512694	0.132924	1.09651
ENSG00000142039	E001	coiled-coil domain containing 97 [Source:HGNC Symbol;Acc:28289]	CCDC97	19	41816094	41830788	1	1.73565e-05	0.00515587	0.0611637	1.04331
ENSG00000149781	E029	fermitin family member 3 [Source:HGNC Symbol;Acc:23151]	FERMT3	11	63974150	63991354	1	1.74239e-05	0.00517095	-0.0572168	0.961117
ENSG00000104522	E003	tissue specific transplantation antigen P35B [Source:HGNC Symbol;Acc:12390]	TSTA3	8	144694788	144700218	-1	1.75481e-05	0.00519787	0.0826491	1.05896
ENSG00000115694	E028	serine/threonine kinase 25 [Source:HGNC Symbol;Acc:11404]	STK25	2	242432089	242449145	-1	1.75357e-05	0.00519787	-0.134322	0.911098
ENSG00000100811	E014	YY1 transcription factor [Source:HGNC Symbol;Acc:12856]	YY1	14	100704635	100749129	1	1.7618e-05	0.00521363	0.0186556	1.01302
ENSG00000104886	E013	pleckstrin homology domain containing, family J member 1 [Source:HGNC Symbol;Acc:18211]	PLEKHJ1	19	2230002	2237703	-1	1.76476e-05	0.00521741	-0.0767128	0.948216
ENSG00000105701	E026	FK506 binding protein 8, 38kDa [Source:HGNC Symbol;Acc:3724]	FKBP8	19	18642561	18654887	-1	1.78488e-05	0.00526189	0.184175	1.13617
ENSG00000160271	E051	ral guanine nucleotide dissociation stimulator [Source:HGNC Symbol;Acc:9842]	RALGDS	9	135973107	136039301	-1	1.78407e-05	0.00526189	0.0247497	1.0173
ENSG00000186792	E025	hyaluronoglucosaminidase 3 [Source:HGNC Symbol;Acc:5322]	HYAL3	3	50330262	50336899	-1	1.78181e-05	0.00526189	-0.00193657	0.998659
ENSG00000204628	E016	guanine nucleotide binding protein (G protein), beta polypeptide 2-like 1 [Source:HGNC Symbol;Acc:4399]	GNB2L1	5	180663909	180675096	-1	1.79292e-05	0.00528059	0.150732	1.11013
ENSG00000165802	E021	NMDA receptor synaptonuclear signaling and neuronal migration factor [Source:HGNC Symbol;Acc:29843]	NSMF	9	140342022	140353786	-1	1.79495e-05	0.00528155	-0.0739535	0.950031
ENSG00000103051	E040	component of oligomeric golgi complex 4 [Source:HGNC Symbol;Acc:18620]	COG4	16	70514471	70557468	-1	1.80047e-05	0.00528853	0.954096	1.93737
ENSG00000221968	E024	fatty acid desaturase 3 [Source:HGNC Symbol;Acc:3576]	FADS3	11	61640991	61659523	-1	1.80322e-05	0.00528853	0.266809	1.20314
ENSG00000242590	E049		RP11-54O7.14	1	990413	991496	1	1.80295e-05	0.00528853	-0.158591	0.895899
ENSG00000015532	E018	xylosyltransferase II [Source:HGNC Symbol;Acc:15517]	XYLT2	17	48423453	48440499	1	1.80412e-05	0.00528853	-0.587489	0.6655
ENSG00000170525	E031	6-phosphofructo-2-kinase/fructose-2,6-biphosphatase 3 [Source:HGNC Symbol;Acc:8874]	PFKFB3	10	6186881	6277495	1	1.80751e-05	0.00529294	0.286498	1.21968
ENSG00000055118	E019	potassium voltage-gated channel, subfamily H (eag-related), member 2 [Source:HGNC Symbol;Acc:6251]	KCNH2	7	150642049	150675403	-1	1.80903e-05	0.00529294	0.212275	1.15851
ENSG00000138964	E023	parvin, gamma [Source:HGNC Symbol;Acc:14654]	PARVG	22	44568836	44615413	1	1.81655e-05	0.00530626	0.0755049	1.05373
ENSG00000205271	E016	chondroitin sulfate proteoglycan 4 pseudogene 10 [Source:HGNC Symbol;Acc:48361]	CSPG4P10	15	83128128	83145983	1	1.81699e-05	0.00530626	NA	#VALUE!
ENSG00000243749	E012	ZMYM6 neighbor [Source:HGNC Symbol;Acc:40021]	ZMYM6NB	1	35447136	35450954	-1	1.82067e-05	0.00531202	0.0202181	1.01411
ENSG00000198373	E037	WW domain containing E3 ubiquitin protein ligase 2 [Source:HGNC Symbol;Acc:16804]	WWP2	16	69796209	69975644	1	1.83945e-05	0.00536178	0.150194	1.10972
ENSG00000244462	E108	RNA binding motif protein 12 [Source:HGNC Symbol;Acc:9898]	RBM12	20	34236847	34252878	-1	1.84156e-05	0.00536291	0.000283287	1.0002
ENSG00000111665	E006	cell division cycle associated 3 [Source:HGNC Symbol;Acc:14624]	CDCA3	12	6953957	6961230	-1	1.85229e-05	0.00538912	0.121682	1.088
ENSG00000114098	E008	armadillo repeat containing 8 [Source:HGNC Symbol;Acc:24999]	ARMC8	3	137906109	138017231	1	1.85937e-05	0.00540464	-0.286424	0.819932
ENSG00000084234	E054	amyloid beta (A4) precursor-like protein 2 [Source:HGNC Symbol;Acc:598]	APLP2	11	129939732	130014699	1	1.87515e-05	0.00544035	0.20343	1.15143
ENSG00000173786	E022	2',3'-cyclic nucleotide 3' phosphodiesterase [Source:HGNC Symbol;Acc:2158]	CNP	17	40118759	40129749	1	1.87459e-05	0.00544035	-0.19516	0.873476
ENSG00000268614	E016		CTD-2207O23.10	19	7598481	7604945	1	1.88129e-05	0.00544803	-0.360437	0.778928
ENSG00000160185	E016	ubiquitin associated and SH3 domain containing A [Source:HGNC Symbol;Acc:12462]	UBASH3A	21	43824008	43867791	1	1.8813e-05	0.00544803	NA	#VALUE!
ENSG00000183696	E017	uridine phosphorylase 1 [Source:HGNC Symbol;Acc:12576]	UPP1	7	48128225	48148330	1	1.89635e-05	0.0054865	NA	#VALUE!
ENSG00000169727	E030	G protein pathway suppressor 1 [Source:HGNC Symbol;Acc:4549]	GPS1	17	80008567	80015346	1	1.90253e-05	0.00549926	0.126009	1.09127
ENSG00000189403	E020	high mobility group box 1 [Source:HGNC Symbol;Acc:4983]	HMGB1	13	31032884	31191734	-1	1.91077e-05	0.00551797	-0.0262258	0.981986
ENSG00000147274	E004	RNA binding motif protein, X-linked [Source:HGNC Symbol;Acc:9910]	RBMX	X	135930163	135962923	-1	1.91548e-05	0.0055241	0.043847	1.03086
ENSG00000122566	E003	heterogeneous nuclear ribonucleoprotein A2/B1 [Source:HGNC Symbol;Acc:5033]	HNRNPA2B1	7	26229547	26241149	-1	1.91645e-05	0.0055241	0.0412344	1.02899
ENSG00000149480	E027	metastasis associated 1 family, member 2 [Source:HGNC Symbol;Acc:7411]	MTA2	11	62360686	62369312	-1	1.91872e-05	0.00552553	0.111611	1.08043
ENSG00000110047	E025	EH-domain containing 1 [Source:HGNC Symbol;Acc:3242]	EHD1	11	64619114	64655768	-1	1.92556e-05	0.0055302	0.365824	1.28862
ENSG00000255831	E017		AL139385.1	13	111291555	111292340	1	1.92746e-05	0.0055302	0.231154	1.17377
ENSG00000207496	E012	small nucleolar RNA, H/ACA box 7A [Source:HGNC Symbol;Acc:32592]	SNORA7A	3	12881811	12881949	-1	1.92716e-05	0.0055302	0.087024	1.06218
ENSG00000110713	E016	nucleoporin 98kDa [Source:HGNC Symbol;Acc:8068]	NUP98	11	3692313	3819022	-1	1.92698e-05	0.0055302	-0.142045	0.906234
ENSG00000262730	E016		RP11-1099M24.7	17	7829249	7833940	-1	1.93858e-05	0.0055418	0.234994	1.1769
ENSG00000092841	E065	myosin, light chain 6, alkali, smooth muscle and non-muscle [Source:HGNC Symbol;Acc:7587]	MYL6	12	56551945	56557280	1	1.94023e-05	0.0055418	0.0926237	1.06631
ENSG00000181704	E020	Yip1 domain family, member 6 [Source:HGNC Symbol;Acc:28304]	YIPF6	X	67718165	67757127	1	1.93577e-05	0.0055418	0.0696883	1.04949
ENSG00000269755	E053	Uncharacterized protein [Source:UniProtKB/TrEMBL;Acc:M0R129]	CTD-3105H18.18	19	12543917	12595630	-1	1.94041e-05	0.0055418	-0.129978	0.913845
ENSG00000105327	E006	BCL2 binding component 3 [Source:HGNC Symbol;Acc:17868]	BBC3	19	47724081	47736023	-1	1.93958e-05	0.0055418	NA	#VALUE!
ENSG00000153707	E002	protein tyrosine phosphatase, receptor type, D [Source:HGNC Symbol;Acc:9668]	PTPRD	9	8314246	10612723	-1	1.94572e-05	0.00555188	NA	#VALUE!
ENSG00000164733	E058	cathepsin B [Source:HGNC Symbol;Acc:2527]	CTSB	8	11700033	11726957	-1	1.94933e-05	0.00555671	0.0490461	1.03458
ENSG00000196924	E089	filamin A, alpha [Source:HGNC Symbol;Acc:3754]	FLNA	X	153576892	153603006	-1	1.95099e-05	0.00555671	-0.585297	0.666512
ENSG00000110074	E034	FAD-dependent oxidoreductase domain containing 1 [Source:HGNC Symbol;Acc:26927]	FOXRED1	11	126138950	126148026	1	1.953e-05	0.00555734	-0.088205	0.940692
ENSG00000135723	E011	formin homology 2 domain containing 1 [Source:HGNC Symbol;Acc:17905]	FHOD1	16	67263290	67281561	-1	1.95585e-05	0.00556037	0.0837878	1.0598
ENSG00000131143	E030	cytochrome c oxidase subunit IV isoform 1 [Source:HGNC Symbol;Acc:2265]	COX4I1	16	85832239	85840650	1	1.96042e-05	0.00556319	0.438139	1.35486
ENSG00000120733	E029	lysine (K)-specific demethylase 3B [Source:HGNC Symbol;Acc:1337]	KDM3B	5	137688285	137772717	1	1.9596e-05	0.00556319	0.0503614	1.03552
ENSG00000106591	E006	mitochondrial ribosomal protein L32 [Source:HGNC Symbol;Acc:14035]	MRPL32	7	42971799	42988557	1	1.97001e-05	0.0055853	0.50316	1.41732
ENSG00000240849	E024	transmembrane protein 189 [Source:HGNC Symbol;Acc:16735]	TMEM189	20	48697663	48770335	-1	1.97504e-05	0.00559447	-0.361347	0.778437
ENSG00000099331	E025	myosin IXB [Source:HGNC Symbol;Acc:7609]	MYO9B	19	17186591	17325346	1	1.98111e-05	0.00560655	-0.0589009	0.959995
ENSG00000205352	E086	proline rich 13 [Source:HGNC Symbol;Acc:24528]	PRR13	12	53835389	53840429	1	1.98411e-05	0.00560995	0.160497	1.11767
ENSG00000268614	E017		CTD-2207O23.10	19	7598481	7604945	1	2.00066e-05	0.00565159	-0.392858	0.761619
ENSG00000153560	E027	upstream binding protein 1 (LBP-1a) [Source:HGNC Symbol;Acc:12507]	UBP1	3	33429828	33482863	-1	2.0036e-05	0.00565476	0.200941	1.14945
ENSG00000008294	E015	sperm associated antigen 9 [Source:HGNC Symbol;Acc:14524]	SPAG9	17	49039535	49198226	-1	2.02058e-05	0.00569333	0.310178	1.23986
ENSG00000186635	E007	ArfGAP with RhoGAP domain, ankyrin repeat and PH domain 1 [Source:HGNC Symbol;Acc:16925]	ARAP1	11	72396114	72504644	-1	2.02092e-05	0.00569333	-0.366206	0.77582
ENSG00000139719	E022	vacuolar protein sorting 33 homolog A (S. cerevisiae) [Source:HGNC Symbol;Acc:18179]	VPS33A	12	122714111	122751068	-1	2.0251e-05	0.00569478	0.318219	1.24679
ENSG00000267534	E031	sphingosine-1-phosphate receptor 2 [Source:HGNC Symbol;Acc:3169]	S1PR2	19	10334520	10341948	-1	2.02484e-05	0.00569478	0.266129	1.20258
ENSG00000124357	E052	N-acetylglucosamine kinase [Source:HGNC Symbol;Acc:17174]	NAGK	2	71291474	71306935	1	2.0279e-05	0.00569751	0.405439	1.32449
ENSG00000213337	E004	ankyrin repeat domain 39 [Source:HGNC Symbol;Acc:28640]	ANKRD39	2	97502348	97523832	-1	2.03087e-05	0.0057007	0.165988	1.12193
ENSG00000196684	E004	hematopoietic SH2 domain containing [Source:HGNC Symbol;Acc:24920]	HSH2D	19	16244838	16269386	1	2.04522e-05	0.00573102	0.0999632	1.07175
ENSG00000173812	E018	eukaryotic translation initiation factor 1 [Source:HGNC Symbol;Acc:3249]	EIF1	17	39845137	39848920	1	2.04536e-05	0.00573102	0.0299182	1.02095
ENSG00000268400	E044	Uncharacterized protein [Source:UniProtKB/TrEMBL;Acc:M0QYU6]	CTD-3214H19.4	19	7694682	7707934	1	2.04953e-05	0.00573397	-0.0385193	0.973654
ENSG00000112701	E009	SUMO1/sentrin specific peptidase 6 [Source:HGNC Symbol;Acc:20944]	SENP6	6	76311225	76427997	1	2.0501e-05	0.00573397	-0.0602779	0.959079
ENSG00000261218	E008		RP11-960L18.1	16	81771853	81801311	1	2.06559e-05	0.00577211	-0.733915	0.60127
ENSG00000100105	E002	POZ (BTB) and AT hook containing zinc finger 1 [Source:HGNC Symbol;Acc:13071]	PATZ1	22	31721790	31742218	-1	2.06838e-05	0.00577473	0.0639598	1.04533
ENSG00000138750	E023	nucleoporin 54kDa [Source:HGNC Symbol;Acc:17359]	NUP54	4	77035812	77069668	-1	2.07466e-05	0.00578706	-0.0408232	0.9721
ENSG00000168385	E062	septin 2 [Source:HGNC Symbol;Acc:7729]	2002-09-01	2	242254515	242293442	1	2.08853e-05	0.00582052	0.0664974	1.04717
ENSG00000154237	E025	leucine-rich repeat kinase 1 [Source:HGNC Symbol;Acc:18608]	LRRK1	15	101459420	101610317	1	2.09565e-05	0.00582992	-0.00844298	0.994165
ENSG00000080822	E076	claudin domain containing 1 [Source:HGNC Symbol;Acc:1322]	CLDND1	3	98216756	98241910	-1	2.09467e-05	0.00582992	-0.0239205	0.983556
ENSG00000185122	E019	heat shock transcription factor 1 [Source:HGNC Symbol;Acc:5224]	HSF1	8	145515280	145538385	1	2.11003e-05	0.00586469	-0.0620567	0.957898
ENSG00000089280	E022	fused in sarcoma [Source:HGNC Symbol;Acc:4010]	FUS	16	31191431	31203127	1	2.11556e-05	0.00587115	0.434839	1.35176
ENSG00000115286	E038	NADH dehydrogenase (ubiquinone) Fe-S protein 7, 20kDa (NADH-coenzyme Q reductase) [Source:HGNC Symbol;Acc:7714]	NDUFS7	19	1383526	1395583	1	2.11613e-05	0.00587115	-0.0106633	0.992636
ENSG00000116717	E006	growth arrest and DNA-damage-inducible, alpha [Source:HGNC Symbol;Acc:4095]	GADD45A	1	68150744	68154021	1	2.12364e-05	0.00588074	0.479314	1.39408
ENSG00000196345	E032	zinc finger with KRAB and SCAN domains 7 [Source:HGNC Symbol;Acc:12955]	ZKSCAN7	3	44596685	44624975	1	2.12526e-05	0.00588074	0.00937386	1.00652
ENSG00000172046	E006	ubiquitin specific peptidase 19 [Source:HGNC Symbol;Acc:12617]	USP19	3	49145479	49158371	-1	2.1251e-05	0.00588074	-0.138003	0.908777
ENSG00000166926	E013	membrane-spanning 4-domains, subfamily A, member 6E [Source:HGNC Symbol;Acc:14285]	MS4A6E	11	60102304	60164069	1	2.13487e-05	0.00590112	0.088093	1.06296
ENSG00000185122	E010	heat shock transcription factor 1 [Source:HGNC Symbol;Acc:5224]	HSF1	8	145515280	145538385	1	2.13642e-05	0.00590112	-0.54523	0.685282
ENSG00000120438	E035	t-complex 1 [Source:HGNC Symbol;Acc:11655]	TCP1	6	160199530	160210781	-1	2.13845e-05	0.00590148	0.379892	1.30124
ENSG00000133059	E016	dual serine/threonine and tyrosine protein kinase [Source:HGNC Symbol;Acc:29043]	DSTYK	1	205111632	205180727	-1	2.14798e-05	0.00592253	-0.511131	0.701672
ENSG00000107140	E007	testis-specific kinase 1 [Source:HGNC Symbol;Acc:11731]	TESK1	9	35605367	35610038	1	2.17294e-05	0.00598602	-0.132285	0.912385
ENSG00000204843	E027	dynactin 1 [Source:HGNC Symbol;Acc:2711]	DCTN1	2	74588281	74619214	-1	2.18227e-05	0.00600642	0.0403061	1.02833
ENSG00000214021	E068	tubulin tyrosine ligase-like family, member 3 [Source:HGNC Symbol;Acc:24483]	TTLL3	3	9849770	9896822	1	2.19174e-05	0.00602672	0.266837	1.20317
ENSG00000159720	E033	ATPase, H+ transporting, lysosomal 38kDa, V0 subunit d1 [Source:HGNC Symbol;Acc:13724]	ATP6V0D1	16	67471917	67515140	-1	2.19352e-05	0.00602672	0.0767822	1.05466
ENSG00000070756	E042	poly(A) binding protein, cytoplasmic 1 [Source:HGNC Symbol;Acc:8554]	PABPC1	8	101698044	101735037	-1	2.21213e-05	0.00606179	0.355279	1.27923
ENSG00000232956	E021	small nucleolar RNA host gene 15 (non-protein coding) [Source:HGNC Symbol;Acc:27797]	SNHG15	7	45022622	45026560	-1	2.21031e-05	0.00606179	-0.096036	0.9356
ENSG00000053501	E024	unconventional SNARE in the ER 1 homolog (S. cerevisiae) [Source:HGNC Symbol;Acc:30882]	USE1	19	17326155	17330638	1	2.21213e-05	0.00606179	-0.115156	0.923282
ENSG00000101019	E011	ubiquinol-cytochrome c reductase complex assembly factor 1 [Source:HGNC Symbol;Acc:15891]	UQCC1	20	33890369	33999944	-1	2.2252e-05	0.00609223	-0.159726	0.895195
ENSG00000122566	E025	heterogeneous nuclear ribonucleoprotein A2/B1 [Source:HGNC Symbol;Acc:5033]	HNRNPA2B1	7	26229547	26241149	-1	2.23344e-05	0.00610941	0.0523116	1.03693
ENSG00000165102	E018	heparan-alpha-glucosaminide N-acetyltransferase [Source:HGNC Symbol;Acc:26527]	HGSNAT	8	42995556	43057998	1	2.24044e-05	0.00612318	-0.0432135	0.970491
ENSG00000174748	E035	ribosomal protein L15 [Source:HGNC Symbol;Acc:10306]	RPL15	3	23958036	23965183	1	2.24756e-05	0.00613723	0.112101	1.0808
ENSG00000108774	E048	RAB5C, member RAS oncogene family [Source:HGNC Symbol;Acc:9785]	RAB5C	17	40276994	40307035	-1	2.25444e-05	0.00615063	-0.122344	0.918694
ENSG00000179818	E035	PCBP1 antisense RNA 1 [Source:HGNC Symbol;Acc:42948]	PCBP1-AS1	2	70189395	70315978	-1	2.26403e-05	0.00617137	-0.0560253	0.961911
ENSG00000267534	E028	sphingosine-1-phosphate receptor 2 [Source:HGNC Symbol;Acc:3169]	S1PR2	19	10334520	10341948	-1	2.27947e-05	0.00620801	-0.0184155	0.987316
ENSG00000239520	E050	ribosomal protein L17 pseudogene 42 [Source:HGNC Symbol;Acc:36749]	RPL17P42	17	34046907	34047461	1	2.2822e-05	0.00621002	-0.109939	0.926627
ENSG00000067369	E037	tumor protein p53 binding protein 1 [Source:HGNC Symbol;Acc:11999]	TP53BP1	15	43699407	43802926	-1	2.28798e-05	0.00621994	0.443841	1.36022
ENSG00000265500	E125	SENP3-EIF4A1 readthrough (NMD candidate) [Source:HGNC Symbol;Acc:49182]	SENP3-EIF4A1	17	7466604	7482033	1	2.28984e-05	0.00621994	-0.212478	0.863054
ENSG00000120805	E015	ADP-ribosylation factor-like 1 [Source:HGNC Symbol;Acc:692]	ARL1	12	101786898	101801598	-1	2.30135e-05	0.00624573	-0.015135	0.989564
ENSG00000150990	E015	DEAH (Asp-Glu-Ala-His) box polypeptide 37 [Source:HGNC Symbol;Acc:17210]	DHX37	12	125431371	125473668	-1	2.31359e-05	0.00626803	0.0800386	1.05705
ENSG00000141141	E003	DEAD (Asp-Glu-Ala-Asp) box polypeptide 52 [Source:HGNC Symbol;Acc:20038]	DDX52	17	35969787	36003493	-1	2.31277e-05	0.00626803	-0.0946282	0.936514
ENSG00000178852	E043	EF-hand calcium binding domain 13 [Source:HGNC Symbol;Acc:26864]	EFCAB13	17	45400656	45518678	1	2.32385e-05	0.00629032	0.312135	1.24154
ENSG00000159210	E012	SNF8, ESCRT-II complex subunit [Source:HGNC Symbol;Acc:17028]	SNF8	17	47006678	47022479	-1	2.32689e-05	0.00629308	0.154112	1.11274
ENSG00000111725	E016	protein kinase, AMP-activated, beta 1 non-catalytic subunit [Source:HGNC Symbol;Acc:9378]	PRKAB1	12	120105558	120119435	1	2.33195e-05	0.00630129	0.260618	1.19799
ENSG00000101019	E016	ubiquinol-cytochrome c reductase complex assembly factor 1 [Source:HGNC Symbol;Acc:15891]	UQCC1	20	33890369	33999944	-1	2.3347e-05	0.00630182	0.277352	1.21197
ENSG00000240891	E054	phosphatidylinositol-specific phospholipase C, X domain containing 2 [Source:HGNC Symbol;Acc:26462]	PLCXD2	3	111393523	111565294	1	2.3362e-05	0.00630182	NA	#VALUE!
ENSG00000249240	E041	Uncharacterized protein [Source:UniProtKB/TrEMBL;Acc:C9J4A7]	AC069368.3	15	65134082	65223118	1	2.34874e-05	0.00633015	0.385298	1.30613
ENSG00000090565	E029	RAB11 family interacting protein 3 (class II) [Source:HGNC Symbol;Acc:17224]	RAB11FIP3	16	475619	573011	1	2.351e-05	0.00633077	0.190805	1.1414
ENSG00000164733	E067	cathepsin B [Source:HGNC Symbol;Acc:2527]	CTSB	8	11700033	11726957	-1	2.37793e-05	0.00639774	1.01241	2.01728
ENSG00000202335	E013	Small nucleolar RNA SNORD50 [Source:RFAM;Acc:RF00278]	SNORD50	12	110934157	110934226	-1	2.38989e-05	0.00641952	0.118251	1.08542
ENSG00000089006	E032	sorting nexin 5 [Source:HGNC Symbol;Acc:14969]	SNX5	20	17922241	17949623	-1	2.39015e-05	0.00641952	-0.0929324	0.937615
ENSG00000161011	E037	sequestosome 1 [Source:HGNC Symbol;Acc:11280]	SQSTM1	5	179233388	179265078	1	2.4115e-05	0.00647126	-0.11313	0.92458
ENSG00000135049	E003	ATP/GTP binding protein 1 [Source:HGNC Symbol;Acc:17258]	AGTPBP1	9	88161455	88356944	-1	2.41523e-05	0.00647569	0.0129901	1.00904
ENSG00000154473	E016	BUB3 mitotic checkpoint protein [Source:HGNC Symbol;Acc:1151]	BUB3	10	124913793	124924886	1	2.42451e-05	0.00649498	0.0895475	1.06404
ENSG00000205531	E013	nucleosome assembly protein 1-like 4 [Source:HGNC Symbol;Acc:7640]	NAP1L4	11	2965667	3013607	-1	2.42904e-05	0.0065015	0.15166	1.11085
ENSG00000147614	E015	ATPase, H+ transporting, lysosomal 38kDa, V0 subunit d2 [Source:HGNC Symbol;Acc:18266]	ATP6V0D2	8	86999552	87166457	1	2.43291e-05	0.00650628	NA	#VALUE!
ENSG00000263006	E007	Rho-associated, coiled-coil containing protein kinase 1 pseudogene 1 [Source:HGNC Symbol;Acc:37832]	ROCK1P1	18	109065	122219	1	2.43517e-05	0.00650672	NA	#VALUE!
ENSG00000161640	E056	sialic acid binding Ig-like lectin 11 [Source:HGNC Symbol;Acc:15622]	SIGLEC11	19	50452242	50464429	-1	2.44252e-05	0.00651515	-0.15849	0.895962
ENSG00000168887	E013	chromosome 2 open reading frame 68 [Source:HGNC Symbol;Acc:34353]	C2orf68	2	85833777	85839189	-1	2.44174e-05	0.00651515	-0.187282	0.878259
ENSG00000110696	E008	chromosome 11 open reading frame 58 [Source:HGNC Symbol;Acc:16990]	C11orf58	11	16634679	16778428	1	2.44623e-05	0.00651946	0.271634	1.20717
ENSG00000163516	E049	ankyrin repeat and zinc finger domain containing 1 [Source:HGNC Symbol;Acc:25527]	ANKZF1	2	220094479	220101391	1	2.4704e-05	0.00656744	0.115183	1.08311
ENSG00000132716	E091	DDB1 and CUL4 associated factor 8 [Source:HGNC Symbol;Acc:24891]	DCAF8	1	160185505	160254920	-1	2.46714e-05	0.00656744	0.00849699	1.00591
ENSG00000163466	E012	actin related protein 2/3 complex, subunit 2, 34kDa [Source:HGNC Symbol;Acc:705]	ARPC2	2	219081817	219119079	1	2.47057e-05	0.00656744	-0.155288	0.897953
ENSG00000100058	E003	crystallin, beta B2 pseudogene 1 [Source:HGNC Symbol;Acc:2399]	CRYBB2P1	22	25844072	25916821	1	2.48048e-05	0.00658816	NA	#VALUE!
ENSG00000213923	E019	casein kinase 1, epsilon [Source:HGNC Symbol;Acc:2453]	CSNK1E	22	38686697	38794527	-1	2.48683e-05	0.00659398	0.0294839	1.02065
ENSG00000011295	E033	tetratricopeptide repeat domain 19 [Source:HGNC Symbol;Acc:26006]	TTC19	17	15902694	15948329	1	2.48691e-05	0.00659398	-0.465986	0.723976
ENSG00000163154	E016	tumor necrosis factor, alpha-induced protein 8-like 2 [Source:HGNC Symbol;Acc:26277]	TNFAIP8L2	1	151129105	151132225	1	2.49255e-05	0.00659684	0.132351	1.09608
ENSG00000262664	E028	ovarian tumor suppressor candidate 2 [Source:HGNC Symbol;Acc:24203]	OVCA2	17	1945327	1946724	1	2.50072e-05	0.00659684	0.123066	1.08905
ENSG00000105771	E003	SMG9 nonsense mediated mRNA decay factor [Source:HGNC Symbol;Acc:25763]	SMG9	19	44235301	44259142	-1	2.49036e-05	0.00659684	0.0575523	1.0407
ENSG00000108774	E011	RAB5C, member RAS oncogene family [Source:HGNC Symbol;Acc:9785]	RAB5C	17	40276994	40307035	-1	2.49929e-05	0.00659684	0.0381076	1.02677
ENSG00000126012	E015	lysine (K)-specific demethylase 5C [Source:HGNC Symbol;Acc:11114]	KDM5C	X	53220503	53254604	-1	2.49906e-05	0.00659684	-0.18362	0.880491
ENSG00000168038	E053	unc-51 like kinase 4 [Source:HGNC Symbol;Acc:15784]	ULK4	3	41288090	42003922	-1	2.49588e-05	0.00659684	NA	#VALUE!
ENSG00000075856	E004	squamous cell carcinoma antigen recognized by T cells 3 [Source:HGNC Symbol;Acc:16860]	SART3	12	108916357	108955176	-1	2.53082e-05	0.0066706	0.0638533	1.04525
ENSG00000268400	E043	Uncharacterized protein [Source:UniProtKB/TrEMBL;Acc:M0QYU6]	CTD-3214H19.4	19	7694682	7707934	1	2.53695e-05	0.0066811	-0.00160341	0.998889
ENSG00000105723	E021	glycogen synthase kinase 3 alpha [Source:HGNC Symbol;Acc:4616]	GSK3A	19	42734338	42746777	-1	2.54233e-05	0.0066896	-0.219557	0.858829
ENSG00000257341	E011		CRIP1	14	105953536	105958604	1	2.56606e-05	0.00674632	0.156776	1.11479
ENSG00000136842	E012	tropomodulin 1 [Source:HGNC Symbol;Acc:11871]	TMOD1	9	100263462	100364030	1	2.5729e-05	0.00675859	NA	#VALUE!
ENSG00000140932	E004	CKLF-like MARVEL transmembrane domain containing 2 [Source:HGNC Symbol;Acc:19173]	CMTM2	16	66613351	66622178	1	2.57802e-05	0.00676634	NA	#VALUE!
ENSG00000105583	E062	WD repeat domain 83 opposite strand [Source:HGNC Symbol;Acc:30203]	WDR83OS	19	12778885	12782170	-1	2.58913e-05	0.00678976	-0.206489	0.866644
ENSG00000232956	E010	small nucleolar RNA host gene 15 (non-protein coding) [Source:HGNC Symbol;Acc:27797]	SNHG15	7	45022622	45026560	-1	2.59249e-05	0.00679285	0.362101	1.2853
ENSG00000116809	E001	zinc finger and BTB domain containing 17 [Source:HGNC Symbol;Acc:12936]	ZBTB17	1	16268364	16302627	-1	2.596e-05	0.00679631	0.00446548	1.0031
ENSG00000136490	E014	LIM domain containing 2 [Source:HGNC Symbol;Acc:28142]	LIMD2	17	61773262	61778532	-1	2.6086e-05	0.00682166	0.299279	1.23053
ENSG00000182087	E010	transmembrane protein 259 [Source:HGNC Symbol;Acc:17039]	TMEM259	19	1009647	1021117	-1	2.61007e-05	0.00682166	0.260098	1.19756
ENSG00000100294	E003	malonyl CoA:ACP acyltransferase (mitochondrial) [Source:HGNC Symbol;Acc:29622]	MCAT	22	43528212	43539400	-1	2.61909e-05	0.00683948	0.0340365	1.02387
ENSG00000198938	E004	mitochondrially encoded cytochrome c oxidase III [Source:HGNC Symbol;Acc:7422]	MT-CO3	MT	9207	9990	1	2.62425e-05	0.00684249	1.8594	3.62856
ENSG00000175634	E045	ribosomal protein S6 kinase, 70kDa, polypeptide 2 [Source:HGNC Symbol;Acc:10437]	RPS6KB2	11	67195931	67202872	1	2.62464e-05	0.00684249	-0.0440817	0.969907
ENSG00000062716	E014	vacuole membrane protein 1 [Source:HGNC Symbol;Acc:29559]	VMP1	17	57784553	57919616	1	2.64528e-05	0.00689054	0.000211426	1.00015
ENSG00000160211	E012	glucose-6-phosphate dehydrogenase [Source:HGNC Symbol;Acc:4057]	G6PD	X	153759606	153775787	-1	2.65052e-05	0.00689841	0.00418811	1.00291
ENSG00000253495	E039		RP11-99I9.2	8	120630402	120630714	-1	2.65846e-05	0.00691199	-0.238155	0.847829
ENSG00000108515	E011	enolase 3 (beta, muscle) [Source:HGNC Symbol;Acc:3354]	ENO3	17	4851387	4860426	1	2.66018e-05	0.00691199	NA	#VALUE!
ENSG00000241973	E071	phosphatidylinositol 4-kinase, catalytic, alpha [Source:HGNC Symbol;Acc:8983]	PI4KA	22	21061979	21213705	-1	2.67278e-05	0.00693892	-0.133249	0.911776
ENSG00000096060	E001	FK506 binding protein 5 [Source:HGNC Symbol;Acc:3721]	FKBP5	6	35541362	35696360	-1	2.67778e-05	0.00694609	-0.100939	0.932426
ENSG00000188315	E012	chromosome 3 open reading frame 62 [Source:HGNC Symbol;Acc:24771]	C3orf62	3	49306035	49315342	-1	2.70453e-05	0.00700964	-0.0895916	0.939789
ENSG00000132361	E003	clustered mitochondria (cluA/CLU1) homolog [Source:HGNC Symbol;Acc:29094]	CLUH	17	2592680	2615957	-1	2.71318e-05	0.00702621	0.101652	1.073
ENSG00000188130	E074	mitogen-activated protein kinase 12 [Source:HGNC Symbol;Acc:6874]	MAPK12	22	50683879	50700254	-1	2.73114e-05	0.00706683	-0.440509	0.736874
ENSG00000013306	E011	solute carrier family 25, member 39 [Source:HGNC Symbol;Acc:24279]	SLC25A39	17	42396993	42402238	-1	2.73783e-05	0.00707826	-0.0303325	0.979195
ENSG00000169891	E028	RALBP1 associated Eps domain containing 2 [Source:HGNC Symbol;Acc:9963]	REPS2	X	16964814	17171395	1	2.74783e-05	0.00709822	NA	#VALUE!
ENSG00000125753	E026	vasodilator-stimulated phosphoprotein [Source:HGNC Symbol;Acc:12652]	VASP	19	46009837	46030241	1	2.75108e-05	0.00710071	-0.252893	0.839212
ENSG00000164733	E062	cathepsin B [Source:HGNC Symbol;Acc:2527]	CTSB	8	11700033	11726957	-1	2.75664e-05	0.00710915	-0.0157795	0.989122
ENSG00000246203	E039		RP11-29H23.5	1	155584517	155630036	-1	2.7663e-05	0.00712226	0.0768013	1.05468
ENSG00000110514	E066	MAP-kinase activating death domain [Source:HGNC Symbol;Acc:6766]	MADD	11	47290712	47351582	1	2.76589e-05	0.00712226	-0.0701545	0.952536
ENSG00000113643	E017	arginyl-tRNA synthetase [Source:HGNC Symbol;Acc:9870]	RARS	5	167913450	167946304	1	2.77729e-05	0.00714231	0.374729	1.2966
ENSG00000104522	E005	tissue specific transplantation antigen P35B [Source:HGNC Symbol;Acc:12390]	TSTA3	8	144694788	144700218	-1	2.77868e-05	0.00714231	0.292977	1.22517
ENSG00000173039	E033	v-rel avian reticuloendotheliosis viral oncogene homolog A [Source:HGNC Symbol;Acc:9955]	RELA	11	65421067	65430565	-1	2.78288e-05	0.0071472	-0.199158	0.871059
ENSG00000267041	E004	zinc finger protein 850 [Source:HGNC Symbol;Acc:27994]	ZNF850	19	37205285	37263727	-1	2.79152e-05	0.00716348	-0.0105045	0.992745
ENSG00000162191	E017	UBX domain protein 1 [Source:HGNC Symbol;Acc:18402]	UBXN1	11	62443970	62446567	-1	2.79561e-05	0.00716804	0.149724	1.10936
ENSG00000183044	E016	4-aminobutyrate aminotransferase [Source:HGNC Symbol;Acc:23]	ABAT	16	8768422	8878432	1	2.808e-05	0.00719388	NA	#VALUE!
ENSG00000244462	E112	RNA binding motif protein 12 [Source:HGNC Symbol;Acc:9898]	RBM12	20	34236847	34252878	-1	2.83499e-05	0.00725109	0.0247599	1.01731
ENSG00000114853	E012	zinc finger and BTB domain containing 47 [Source:HGNC Symbol;Acc:26955]	ZBTB47	3	42695176	42709072	1	2.83354e-05	0.00725109	NA	#VALUE!
ENSG00000151923	E025	TIA1 cytotoxic granule-associated RNA binding protein-like 1 [Source:HGNC Symbol;Acc:11804]	TIAL1	10	121334199	121356541	-1	2.8432e-05	0.00725491	0.405527	1.32457
ENSG00000151914	E017	dystonin [Source:HGNC Symbol;Acc:1090]	DST	6	56322785	56819426	-1	2.84217e-05	0.00725491	-0.0246831	0.983037
ENSG00000170500	E001	LON peptidase N-terminal domain and ring finger 2 [Source:HGNC Symbol;Acc:24788]	LONRF2	2	100889753	100939195	-1	2.84348e-05	0.00725491	NA	#VALUE!
ENSG00000123384	E112	low density lipoprotein receptor-related protein 1 [Source:HGNC Symbol;Acc:6692]	LRP1	12	57522276	57607134	1	2.84946e-05	0.00726229	0.138241	1.10056
ENSG00000160271	E016	ral guanine nucleotide dissociation stimulator [Source:HGNC Symbol;Acc:9842]	RALGDS	9	135973107	136039301	-1	2.85104e-05	0.00726229	-0.224935	0.855633
ENSG00000141367	E061	clathrin, heavy chain (Hc) [Source:HGNC Symbol;Acc:2092]	CLTC	17	57697219	57773671	1	2.86586e-05	0.00729407	-0.181955	0.881508
ENSG00000165685	E016	transmembrane protein 52B [Source:HGNC Symbol;Acc:26438]	TMEM52B	12	10323141	10344400	1	2.87505e-05	0.00731146	NA	#VALUE!
ENSG00000103544	E043	chromosome 16 open reading frame 62 [Source:HGNC Symbol;Acc:24641]	C16orf62	16	19566562	19718115	1	2.89152e-05	0.00734133	0.134709	1.09787
ENSG00000160208	E003	ribosomal RNA processing 1B [Source:HGNC Symbol;Acc:23818]	RRP1B	21	45079429	45115958	1	2.88946e-05	0.00734133	0.0541342	1.03824
ENSG00000167113	E003	coenzyme Q4 [Source:HGNC Symbol;Acc:19693]	COQ4	9	131084815	131096351	1	2.89391e-05	0.00734143	-0.168967	0.88948
ENSG00000197530	E047	mindbomb E3 ubiquitin protein ligase 2 [Source:HGNC Symbol;Acc:30577]	MIB2	1	1550795	1565990	1	2.90225e-05	0.00735057	-0.153007	0.899374
ENSG00000237484	E012		AP000476.1	21	25801054	25920256	1	2.90063e-05	0.00735057	NA	#VALUE!
ENSG00000214022	E026	replication initiator 1 [Source:HGNC Symbol;Acc:17922]	REPIN1	7	150065278	150071133	1	2.91017e-05	0.00736466	-0.078968	0.946735
ENSG00000133026	E055	myosin, heavy chain 10, non-muscle [Source:HGNC Symbol;Acc:7568]	MYH10	17	8377523	8534079	-1	2.92081e-05	0.00738086	0.170267	1.12527
ENSG00000125912	E002	nicalin [Source:HGNC Symbol;Acc:26923]	NCLN	19	3185561	3209573	1	2.92132e-05	0.00738086	-0.18646	0.878759
ENSG00000173436	E049	mitochondrial inner membrane organizing system 1 [Source:HGNC Symbol;Acc:32068]	MINOS1	1	19923477	19956314	1	2.92726e-05	0.00738985	0.0176811	1.01233
ENSG00000123575	E001	family with sequence similarity 199, X-linked [Source:HGNC Symbol;Acc:25195]	FAM199X	X	103411301	103440583	1	2.93568e-05	0.00740511	-0.288247	0.818897
ENSG00000182287	E008	adaptor-related protein complex 1, sigma 2 subunit [Source:HGNC Symbol;Acc:560]	AP1S2	X	15843929	15873054	-1	2.94897e-05	0.00742057	0.377832	1.29939
ENSG00000123358	E024	nuclear receptor subfamily 4, group A, member 1 [Source:HGNC Symbol;Acc:7980]	NR4A1	12	52416616	52453291	1	2.94787e-05	0.00742057	0.0249103	1.01742
ENSG00000174840	E006	phosphodiesterase 12 [Source:HGNC Symbol;Acc:25386]	PDE12	3	57542003	57552571	1	2.94895e-05	0.00742057	-0.0267747	0.981612
ENSG00000219545	E047	RPA3 antisense RNA 1 [Source:HGNC Symbol;Acc:48955]	RPA3-AS1	7	7680342	8043689	1	2.95576e-05	0.00742563	-0.0166063	0.988555
ENSG00000214021	E071	tubulin tyrosine ligase-like family, member 3 [Source:HGNC Symbol;Acc:24483]	TTLL3	3	9849770	9896822	1	2.95537e-05	0.00742563	-0.0802611	0.945886
ENSG00000130830	E007	membrane protein, palmitoylated 1, 55kDa [Source:HGNC Symbol;Acc:7219]	MPP1	X	154006959	154049282	-1	2.96836e-05	0.00745127	-0.0224003	0.984593
ENSG00000101019	E015	ubiquinol-cytochrome c reductase complex assembly factor 1 [Source:HGNC Symbol;Acc:15891]	UQCC1	20	33890369	33999944	-1	2.97367e-05	0.00745257	0.241631	1.18233
ENSG00000268400	E059	Uncharacterized protein [Source:UniProtKB/TrEMBL;Acc:M0QYU6]	CTD-3214H19.4	19	7694682	7707934	1	2.97147e-05	0.00745257	-0.100048	0.933002
ENSG00000123684	E001	lysophosphatidylglycerol acyltransferase 1 [Source:HGNC Symbol;Acc:28985]	LPGAT1	1	211916799	212004114	-1	2.98862e-05	0.00748401	-0.00876411	0.993944
ENSG00000059915	E034	pleckstrin and Sec7 domain containing [Source:HGNC Symbol;Acc:9507]	PSD	10	104162376	104181296	-1	3.01608e-05	0.0075467	NA	#VALUE!
ENSG00000154222	E033	coiled-coil and C2 domain containing 1B [Source:HGNC Symbol;Acc:29386]	CC2D1B	1	52811395	52831865	-1	3.03755e-05	0.00759433	0.167	1.12272
ENSG00000178852	E046	EF-hand calcium binding domain 13 [Source:HGNC Symbol;Acc:26864]	EFCAB13	17	45400656	45518678	1	3.04006e-05	0.00759448	0.249668	1.18893
ENSG00000220205	E075	vesicle-associated membrane protein 2 (synaptobrevin 2) [Source:HGNC Symbol;Acc:12643]	VAMP2	17	8062467	8066864	-1	3.04975e-05	0.00761259	-0.326664	0.797378
ENSG00000160949	E006	tonsoku-like, DNA repair protein [Source:HGNC Symbol;Acc:7801]	TONSL	8	145654165	145669827	-1	3.06555e-05	0.00764587	0.0806488	1.05749
ENSG00000131981	E005	lectin, galactoside-binding, soluble, 3 [Source:HGNC Symbol;Acc:6563]	LGALS3	14	55590828	55612126	1	3.07518e-05	0.00766375	0.36683	1.28952
ENSG00000092199	E040	heterogeneous nuclear ribonucleoprotein C (C1/C2) [Source:HGNC Symbol;Acc:5035]	HNRNPC	14	21677295	21737653	-1	3.08228e-05	0.0076753	0.00530102	1.00368
ENSG00000090905	E014	trinucleotide repeat containing 6A [Source:HGNC Symbol;Acc:11969]	TNRC6A	16	24741016	24838953	1	3.09021e-05	0.00768889	-0.0629896	0.957278
ENSG00000179091	E003	cytochrome c-1 [Source:HGNC Symbol;Acc:2579]	CYC1	8	145149930	145152428	1	3.11726e-05	0.00774947	0.266445	1.20284
ENSG00000005801	E042	zinc finger protein 195 [Source:HGNC Symbol;Acc:12986]	ZNF195	11	3360491	3400448	-1	3.12203e-05	0.00774947	-0.0784915	0.947047
ENSG00000180376	E055	coiled-coil domain containing 66 [Source:HGNC Symbol;Acc:27709]	CCDC66	3	56591189	56655846	1	3.11966e-05	0.00774947	-0.559627	0.678478
ENSG00000132842	E016	adaptor-related protein complex 3, beta 1 subunit [Source:HGNC Symbol;Acc:566]	AP3B1	5	77296349	77590579	-1	3.12722e-05	0.00775296	0.237159	1.17867
ENSG00000099622	E037	cold inducible RNA binding protein [Source:HGNC Symbol;Acc:1982]	CIRBP	19	1259384	1274879	1	3.12842e-05	0.00775296	-0.0982494	0.934166
ENSG00000078043	E001	protein inhibitor of activated STAT, 2 [Source:HGNC Symbol;Acc:17311]	PIAS2	18	44388353	44500123	-1	3.14063e-05	0.00777702	0.0143191	1.00997
ENSG00000215305	E038	vacuolar protein sorting 16 homolog (S. cerevisiae) [Source:HGNC Symbol;Acc:14584]	VPS16	20	2821349	2847378	1	3.14321e-05	0.00777722	-0.165324	0.891728
ENSG00000163930	E025	BRCA1 associated protein-1 (ubiquitin carboxy-terminal hydrolase) [Source:HGNC Symbol;Acc:950]	BAP1	3	52435029	52444366	-1	3.16128e-05	0.00781252	0.161225	1.11824
ENSG00000132716	E087	DDB1 and CUL4 associated factor 8 [Source:HGNC Symbol;Acc:24891]	DCAF8	1	160185505	160254920	-1	3.1625e-05	0.00781252	0.000459922	1.00032
ENSG00000116213	E019	WD repeat containing, antisense to TP73 [Source:HGNC Symbol;Acc:12759]	WRAP73	1	3547331	3569325	-1	3.19129e-05	0.00787111	0.146685	1.10702
ENSG00000105329	E004	transforming growth factor, beta 1 [Source:HGNC Symbol;Acc:11766]	TGFB1	19	41807492	41859816	-1	3.18923e-05	0.00787111	-0.159748	0.895181
ENSG00000122965	E002	RNA binding motif protein 19 [Source:HGNC Symbol;Acc:29098]	RBM19	12	114254543	114404176	-1	3.21414e-05	0.0079212	0.0935552	1.067
ENSG00000198673	E025	family with sequence similarity 19 (chemokine (C-C motif)-like), member A2 [Source:HGNC Symbol;Acc:21589]	FAM19A2	12	62102040	62672931	-1	3.21992e-05	0.00792895	-0.139364	0.90792
ENSG00000112701	E007	SUMO1/sentrin specific peptidase 6 [Source:HGNC Symbol;Acc:20944]	SENP6	6	76311225	76427997	1	3.22238e-05	0.00792895	-0.174843	0.885864
ENSG00000158019	E030	brain and reproductive organ-expressed (TNFRSF1A modulator) [Source:HGNC Symbol;Acc:1106]	BRE	2	28112808	28561768	1	3.22657e-05	0.00793297	0.0400006	1.02811
ENSG00000267534	E033	sphingosine-1-phosphate receptor 2 [Source:HGNC Symbol;Acc:3169]	S1PR2	19	10334520	10341948	-1	3.24615e-05	0.00797019	0.161705	1.11861
ENSG00000234394	E035		RP11-561O23.5	9	70921444	70945542	1	3.24683e-05	0.00797019	NA	#VALUE!
ENSG00000173566	E004	nudix (nucleoside diphosphate linked moiety X)-type motif 18 [Source:HGNC Symbol;Acc:26194]	NUDT18	8	21964383	21966932	-1	3.25209e-05	0.00797681	NA	#VALUE!
ENSG00000105662	E019	CREB regulated transcription coactivator 1 [Source:HGNC Symbol;Acc:16062]	CRTC1	19	18794487	18893004	1	3.25469e-05	0.00797689	0.151677	1.11086
ENSG00000144579	E028	CTD (carboxy-terminal domain, RNA polymerase II, polypeptide A) small phosphatase 1 [Source:HGNC Symbol;Acc:21614]	CTDSP1	2	219262979	219270664	1	3.27596e-05	0.0080227	-0.294361	0.815433
ENSG00000162402	E002	ubiquitin specific peptidase 24 [Source:HGNC Symbol;Acc:12623]	USP24	1	55532032	55680786	-1	3.28436e-05	0.00803693	-0.0743246	0.949787
ENSG00000131143	E031	cytochrome c oxidase subunit IV isoform 1 [Source:HGNC Symbol;Acc:2265]	COX4I1	16	85832239	85840650	1	3.29363e-05	0.00805329	0.412807	1.33127
ENSG00000119707	E013	RNA binding motif protein 25 [Source:HGNC Symbol;Acc:23244]	RBM25	14	73525144	73588122	1	3.30779e-05	0.00808155	0.109416	1.07879
ENSG00000226763	E022	serine/arginine repetitive matrix 5 [Source:HGNC Symbol;Acc:37248]	SRRM5	19	44100769	44118649	1	3.33684e-05	0.00814614	NA	#VALUE!
ENSG00000075218	E015	G-2 and S-phase expressed 1 [Source:HGNC Symbol;Acc:13698]	GTSE1	22	46692638	46726707	1	3.35238e-05	0.00816656	0.111278	1.08018
ENSG00000147854	E038	ubiquitin-like with PHD and ring finger domains 2, E3 ubiquitin protein ligase [Source:HGNC Symbol;Acc:12557]	UHRF2	9	6413151	6507054	1	3.35308e-05	0.00816656	0.0552208	1.03902
ENSG00000141522	E025	Rho GDP dissociation inhibitor (GDI) alpha [Source:HGNC Symbol;Acc:678]	ARHGDIA	17	79825597	79829282	-1	3.34862e-05	0.00816656	-0.211361	0.863722
ENSG00000119318	E019	RAD23 homolog B (S. cerevisiae) [Source:HGNC Symbol;Acc:9813]	RAD23B	9	110045418	110094475	1	3.36345e-05	0.00818452	-0.00224154	0.998447
ENSG00000101019	E005	ubiquinol-cytochrome c reductase complex assembly factor 1 [Source:HGNC Symbol;Acc:15891]	UQCC1	20	33890369	33999944	-1	3.36572e-05	0.00818452	-0.0259494	0.982174
ENSG00000205021	E005	chemokine (C-C motif) ligand 3-like 1 [Source:HGNC Symbol;Acc:10628]	CCL3L1	17	34623842	34625731	-1	3.37798e-05	0.0082015	0.531356	1.44529
ENSG00000123992	E023	aspartyl aminopeptidase [Source:HGNC Symbol;Acc:2981]	DNPEP	2	220238268	220264744	-1	3.3769e-05	0.0082015	0.0136188	1.00948
ENSG00000174483	E085	Bardet-Biedl syndrome 1 [Source:HGNC Symbol;Acc:966]	BBS1	11	66278077	66301098	1	3.38441e-05	0.00821071	0.425928	1.34344
ENSG00000075618	E008	fascin homolog 1, actin-bundling protein (Strongylocentrotus purpuratus) [Source:HGNC Symbol;Acc:11148]	FSCN1	7	5632439	5646286	1	3.38968e-05	0.00821707	-0.0834029	0.943829
ENSG00000005194	E032	cytokine induced apoptosis inhibitor 1 [Source:HGNC Symbol;Acc:28050]	CIAPIN1	16	57462081	57481440	-1	3.39608e-05	0.00822619	0.472621	1.38763
ENSG00000005955	E009	gametogenetin binding protein 2 [Source:HGNC Symbol;Acc:19357]	GGNBP2	17	34900737	34946278	1	3.40248e-05	0.00823526	0.123039	1.08903
ENSG00000135976	E075	ankyrin repeat domain 36 [Source:HGNC Symbol;Acc:24079]	ANKRD36	2	97779233	97930258	1	3.42828e-05	0.00829126	-0.86651	0.548472
ENSG00000178252	E067	WD repeat domain 6 [Source:HGNC Symbol;Acc:12758]	WDR6	3	49044495	49053386	1	3.43225e-05	0.00829441	-0.0244665	0.983184
ENSG00000262664	E032	ovarian tumor suppressor candidate 2 [Source:HGNC Symbol;Acc:24203]	OVCA2	17	1945327	1946724	1	3.45488e-05	0.00832968	0.143572	1.10464
ENSG00000129245	E012	fragile X mental retardation, autosomal homolog 2 [Source:HGNC Symbol;Acc:4024]	FXR2	17	7494548	7518189	-1	3.45476e-05	0.00832968	-0.188581	0.877468
ENSG00000196440	E027	armadillo repeat containing, X-linked 4 [Source:HGNC Symbol;Acc:28615]	ARMCX4	X	100673275	100788446	1	3.45415e-05	0.00832968	NA	#VALUE!
ENSG00000163938	E029	guanine nucleotide binding protein-like 3 (nucleolar) [Source:HGNC Symbol;Acc:29931]	GNL3	3	52715172	52728508	1	3.4693e-05	0.0083515	0.248597	1.18805
ENSG00000177082	E011	WD repeat domain 73 [Source:HGNC Symbol;Acc:25928]	WDR73	15	85185999	85197574	-1	3.46928e-05	0.0083515	0.239107	1.18026
ENSG00000182578	E004	colony stimulating factor 1 receptor [Source:HGNC Symbol;Acc:2433]	CSF1R	5	149432854	149492935	-1	3.47637e-05	0.0083556	0.582963	1.49792
ENSG00000232956	E020	small nucleolar RNA host gene 15 (non-protein coding) [Source:HGNC Symbol;Acc:27797]	SNHG15	7	45022622	45026560	-1	3.47554e-05	0.0083556	-0.0957778	0.935768
ENSG00000174652	E013	zinc finger protein 266 [Source:HGNC Symbol;Acc:13059]	ZNF266	19	9523272	9546254	-1	3.49544e-05	0.00838377	0.377823	1.29938
ENSG00000135801	E003	TAF5-like RNA polymerase II, p300/CBP-associated factor (PCAF)-associated factor, 65kDa [Source:HGNC Symbol;Acc:17304]	TAF5L	1	229728858	229761794	-1	3.49618e-05	0.00838377	0.178207	1.13148
ENSG00000103740	E001	acyl-CoA synthetase bubblegum family member 1 [Source:HGNC Symbol;Acc:29567]	ACSBG1	15	78459810	78538030	-1	3.49138e-05	0.00838377	NA	#VALUE!
ENSG00000174353	E009	stromal antigen 3-like 3 [Source:HGNC Symbol;Acc:33845]	STAG3L3	7	72440227	72476445	-1	3.50509e-05	0.00839867	0.0489487	1.03451
ENSG00000102054	E019	retinoblastoma binding protein 7 [Source:HGNC Symbol;Acc:9890]	RBBP7	X	16857406	16888537	-1	3.52761e-05	0.00844611	0.344248	1.26949
ENSG00000136271	E016	DEAD (Asp-Glu-Ala-Asp) box helicase 56 [Source:HGNC Symbol;Acc:18193]	DDX56	7	44605016	44614650	-1	3.54492e-05	0.0084745	0.360296	1.28369
ENSG00000038382	E072	trio Rho guanine nucleotide exchange factor [Source:HGNC Symbol;Acc:12303]	TRIO	5	14143811	14532235	1	3.54414e-05	0.0084745	-0.555628	0.680361
ENSG00000074755	E002	zinc finger, ZZ-type with EF-hand domain 1 [Source:HGNC Symbol;Acc:29027]	ZZEF1	17	3907739	4046314	-1	3.54982e-05	0.0084797	0.0635772	1.04505
ENSG00000113140	E021	secreted protein, acidic, cysteine-rich (osteonectin) [Source:HGNC Symbol;Acc:11219]	SPARC	5	151040657	151066726	-1	3.55997e-05	0.00849742	0.0353534	1.02481
ENSG00000052749	E048	ribosomal RNA processing 12 homolog (S. cerevisiae) [Source:HGNC Symbol;Acc:29100]	RRP12	10	99116115	99161127	-1	3.57696e-05	0.00853144	0.0391934	1.02754
ENSG00000092199	E001	heterogeneous nuclear ribonucleoprotein C (C1/C2) [Source:HGNC Symbol;Acc:5035]	HNRNPC	14	21677295	21737653	-1	3.58554e-05	0.00853881	0.0905021	1.06474
ENSG00000101019	E027	ubiquinol-cytochrome c reductase complex assembly factor 1 [Source:HGNC Symbol;Acc:15891]	UQCC1	20	33890369	33999944	-1	3.58324e-05	0.00853881	-0.166552	0.89097
ENSG00000168675	E011	low density lipoprotein receptor class A domain containing 4 [Source:HGNC Symbol;Acc:1224]	LDLRAD4	18	13217497	13652754	1	3.60176e-05	0.00857086	-0.115342	0.923164
ENSG00000239305	E002	ring finger protein 103 [Source:HGNC Symbol;Acc:12859]	RNF103	2	86830516	86850989	-1	3.61098e-05	0.00857314	0.0479815	1.03382
ENSG00000173020	E010	adrenergic, beta, receptor kinase 1 [Source:HGNC Symbol;Acc:289]	ADRBK1	11	67033881	67054027	1	3.60899e-05	0.00857314	0.0360469	1.0253
ENSG00000273173	E075	SNRPN upstream reading frame protein [Source:UniProtKB/Swiss-Prot;Acc:Q9Y675]	SNURF	15	25200133	25223729	1	3.60556e-05	0.00857314	NA	#VALUE!
ENSG00000206560	E057	ankyrin repeat domain 28 [Source:HGNC Symbol;Acc:29024]	ANKRD28	3	15708743	15901278	-1	3.62984e-05	0.00861133	-0.809297	0.57066
ENSG00000153827	E006	thyroid hormone receptor interactor 12 [Source:HGNC Symbol;Acc:12306]	TRIP12	2	230628554	230787955	-1	3.63325e-05	0.00861285	0.0280343	1.01962
ENSG00000143515	E032	ATPase, aminophospholipid transporter, class I, type 8B, member 2 [Source:HGNC Symbol;Acc:13534]	ATP8B2	1	154298029	154323783	1	3.64145e-05	0.00862572	-0.15013	0.901169
ENSG00000014216	E049	calpain 1, (mu/I) large subunit [Source:HGNC Symbol;Acc:1476]	CAPN1	11	64948037	64979477	1	3.64459e-05	0.00862657	-0.297599	0.813606
ENSG00000256269	E054	hydroxymethylbilane synthase [Source:HGNC Symbol;Acc:4982]	HMBS	11	118955576	118964259	1	3.65221e-05	0.00863804	-0.0609868	0.958608
ENSG00000026508	E042	CD44 molecule (Indian blood group) [Source:HGNC Symbol;Acc:1681]	CD44	11	35160417	35253949	1	3.6687e-05	0.00867046	0.740132	1.67033
ENSG00000124380	E033	small nuclear ribonucleoprotein 27kDa (U4/U6.U5) [Source:HGNC Symbol;Acc:30240]	SNRNP27	2	70120692	70132707	1	3.6873e-05	0.00870778	0.118597	1.08568
ENSG00000143013	E008	LIM domain only 4 [Source:HGNC Symbol;Acc:6644]	LMO4	1	87794151	87814606	1	3.69697e-05	0.00872401	0.0219611	1.01534
ENSG00000197122	E028	v-src avian sarcoma (Schmidt-Ruppin A-2) viral oncogene homolog [Source:HGNC Symbol;Acc:11283]	SRC	20	35973088	36034453	1	3.70822e-05	0.0087373	-0.0279526	0.980811
ENSG00000123066	E014	mediator complex subunit 13-like [Source:HGNC Symbol;Acc:22962]	MED13L	12	116395711	116715143	-1	3.70806e-05	0.0087373	-0.158839	0.895746
ENSG00000168385	E051	septin 2 [Source:HGNC Symbol;Acc:7729]	2002-09-01	2	242254515	242293442	1	3.71757e-05	0.00874608	0.591082	1.50638
ENSG00000130726	E044	tripartite motif containing 28 [Source:HGNC Symbol;Acc:16384]	TRIM28	19	59055458	59062089	1	3.71549e-05	0.00874608	0.157094	1.11504
ENSG00000189283	E003	fragile histidine triad [Source:HGNC Symbol;Acc:3701]	FHIT	3	59735036	61237133	-1	3.73155e-05	0.00875909	0.324316	1.25207
ENSG00000268614	E119		CTD-2207O23.10	19	7598481	7604945	1	3.73088e-05	0.00875909	0.26639	1.20279
ENSG00000263798	E072		RP11-6N17.9	17	46022790	46051804	1	3.72607e-05	0.00875909	0.192559	1.14279
ENSG00000113108	E007	amyloid beta (A4) precursor protein-binding, family B, member 3 [Source:HGNC Symbol;Acc:20708]	APBB3	5	139937853	139973337	-1	3.75078e-05	0.00879261	-0.0415399	0.971617
ENSG00000139636	E021	limb development membrane protein 1-like [Source:HGNC Symbol;Acc:18268]	LMBR1L	12	49490919	49504683	-1	3.75846e-05	0.00879261	-0.0648887	0.956019
ENSG00000160796	E078	neurobeachin-like 2 [Source:HGNC Symbol;Acc:31928]	NBEAL2	3	47021173	47051193	1	3.7547e-05	0.00879261	-0.168143	0.889988
ENSG00000206560	E058	ankyrin repeat domain 28 [Source:HGNC Symbol;Acc:29024]	ANKRD28	3	15708743	15901278	-1	3.75997e-05	0.00879261	-0.682452	0.623105
ENSG00000258959	E006		RP11-1017G21.4	14	102502652	102532565	-1	3.75699e-05	0.00879261	NA	#VALUE!
ENSG00000105393	E073	BRISC and BRCA1 A complex member 1 [Source:HGNC Symbol;Acc:25008]	BABAM1	19	17378159	17392058	1	3.77356e-05	0.00881778	0.104849	1.07538
ENSG00000163257	E008	DDB1 and CUL4 associated factor 16 [Source:HGNC Symbol;Acc:25987]	DCAF16	4	17802278	17812381	-1	3.79284e-05	0.00885616	0.262867	1.19986
ENSG00000009307	E012	cold shock domain containing E1, RNA-binding [Source:HGNC Symbol;Acc:29905]	CSDE1	1	115259534	115301297	-1	3.80113e-05	0.00886886	0.25336	1.19198
ENSG00000135486	E039	heterogeneous nuclear ribonucleoprotein A1 [Source:HGNC Symbol;Acc:5031]	HNRNPA1	12	54673977	54680872	1	3.82075e-05	0.00890797	-0.0299822	0.979432
ENSG00000150967	E042	ATP-binding cassette, sub-family B (MDR/TAP), member 9 [Source:HGNC Symbol;Acc:50]	ABCB9	12	123405498	123466196	-1	3.82857e-05	0.0089195	NA	#VALUE!
ENSG00000265500	E112	SENP3-EIF4A1 readthrough (NMD candidate) [Source:HGNC Symbol;Acc:49182]	SENP3-EIF4A1	17	7466604	7482033	1	3.84008e-05	0.00893962	0.248674	1.18811
ENSG00000239521	E011		GATS	7	99798276	99869837	-1	3.85094e-05	0.0089582	NA	#VALUE!
ENSG00000204422	E052	Uncharacterized protein [Source:UniProtKB/TrEMBL;Acc:U3KQA8]	XXbac-BPG32J3.20	6	31654739	31681849	-1	3.89387e-05	0.00905129	-2.46905	0.18061
ENSG00000130305	E013	NOP2/Sun domain family, member 5 [Source:HGNC Symbol;Acc:16385]	NSUN5	7	72716514	72722864	-1	3.90142e-05	0.00905748	0.373319	1.29533
ENSG00000112855	E036	histidyl-tRNA synthetase 2, mitochondrial [Source:HGNC Symbol;Acc:4817]	HARS2	5	140071011	140078889	1	3.90236e-05	0.00905748	0.329296	1.2564
ENSG00000091490	E005	sel-1 suppressor of lin-12-like 3 (C. elegans) [Source:HGNC Symbol;Acc:29108]	SEL1L3	4	25749055	25865382	-1	3.92007e-05	0.00909182	0.0302201	1.02117
ENSG00000237037	E046	NDUFA6 antisense RNA 1 (head to head) [Source:HGNC Symbol;Acc:45273]	NDUFA6-AS1	22	42486935	42535286	1	3.93655e-05	0.00912323	NA	#VALUE!
ENSG00000160194	E007	NADH dehydrogenase (ubiquinone) flavoprotein 3, 10kDa [Source:HGNC Symbol;Acc:7719]	NDUFV3	21	44299754	44333414	1	3.94225e-05	0.00912963	-0.0522787	0.964412
ENSG00000126773	E012	pecanex-like 4 (Drosophila) [Source:HGNC Symbol;Acc:20349]	PCNXL4	14	60558629	60635851	1	3.95395e-05	0.00914991	0.0497003	1.03505
ENSG00000266382	E023	microRNA 5703 [Source:HGNC Symbol;Acc:43475]	MIR5703	2	228336848	228336903	1	3.96877e-05	0.00917058	0.127981	1.09276
ENSG00000085433	E002	WD repeat domain 47 [Source:HGNC Symbol;Acc:29141]	WDR47	1	109512836	109584850	-1	3.96604e-05	0.00917058	0.0221001	1.01544
ENSG00000167978	E069	serine/arginine repetitive matrix 2 [Source:HGNC Symbol;Acc:16639]	SRRM2	16	2802330	2822539	1	3.98959e-05	0.00919818	0.0835996	1.05966
ENSG00000168264	E003	interferon regulatory factor 2 binding protein 2 [Source:HGNC Symbol;Acc:21729]	IRF2BP2	1	234740015	234745271	-1	3.98856e-05	0.00919818	0.0819629	1.05846
ENSG00000196968	E009	fucosyltransferase 11 (alpha (1,3) fucosyltransferase) [Source:HGNC Symbol;Acc:19233]	FUT11	10	75532049	75540009	1	3.98658e-05	0.00919818	NA	#VALUE!
ENSG00000121073	E026	solute carrier family 35, member B1 [Source:HGNC Symbol;Acc:20798]	SLC35B1	17	47778305	47786376	-1	4.01817e-05	0.00924353	0.357123	1.28087
ENSG00000167524	E008	uncharacterized serine/threonine-protein kinase SgK494 [Source:RefSeq peptide;Acc:NP_001274136]	SGK494	17	26934982	26941218	-1	4.01521e-05	0.00924353	0.276134	1.21095
ENSG00000258892	E021		RP11-193F5.1	14	61346432	61449303	1	4.01318e-05	0.00924353	0.0602298	1.04263
ENSG00000088205	E023	DEAD (Asp-Glu-Ala-Asp) box polypeptide 18 [Source:HGNC Symbol;Acc:2741]	DDX18	2	118572226	118589955	1	4.02186e-05	0.00924517	0.488652	1.40313
ENSG00000101266	E027	casein kinase 2, alpha 1 polypeptide [Source:HGNC Symbol;Acc:2457]	CSNK2A1	20	459116	524465	-1	4.03317e-05	0.00925747	-0.105294	0.929615
ENSG00000119547	E007	one cut homeobox 2 [Source:HGNC Symbol;Acc:8139]	ONECUT2	18	55102917	55158529	1	4.03139e-05	0.00925747	NA	#VALUE!
ENSG00000186635	E099	ArfGAP with RhoGAP domain, ankyrin repeat and PH domain 1 [Source:HGNC Symbol;Acc:16925]	ARAP1	11	72396114	72504644	-1	4.05936e-05	0.00930466	0.332681	1.25935
ENSG00000196262	E009	peptidylprolyl isomerase A (cyclophilin A) [Source:HGNC Symbol;Acc:9253]	PPIA	7	44836279	44864163	1	4.05971e-05	0.00930466	0.184685	1.13657
ENSG00000268400	E063	Uncharacterized protein [Source:UniProtKB/TrEMBL;Acc:M0QYU6]	CTD-3214H19.4	19	7694682	7707934	1	4.07367e-05	0.00930922	0.420408	1.33831
ENSG00000255275	E027		RP13-279N23.2	1	19175767	19247615	-1	4.07162e-05	0.00930922	-0.00981631	0.993219
ENSG00000086758	E006	HECT, UBA and WWE domain containing 1, E3 ubiquitin protein ligase [Source:HGNC Symbol;Acc:30892]	HUWE1	X	53559057	53713673	-1	4.06973e-05	0.00930922	-0.0108489	0.992508
ENSG00000241973	E010	phosphatidylinositol 4-kinase, catalytic, alpha [Source:HGNC Symbol;Acc:8983]	PI4KA	22	21061979	21213705	-1	4.06609e-05	0.00930922	-0.0520451	0.964568
ENSG00000061987	E063	MON2 homolog (S. cerevisiae) [Source:HGNC Symbol;Acc:29177]	MON2	12	62860597	62991363	1	4.08301e-05	0.00932372	0.0543604	1.0384
ENSG00000176248	E009	anaphase promoting complex subunit 2 [Source:HGNC Symbol;Acc:19989]	ANAPC2	9	140069236	140082989	-1	4.09655e-05	0.00934092	0.157522	1.11537
ENSG00000110047	E009	EH-domain containing 1 [Source:HGNC Symbol;Acc:3242]	EHD1	11	64619114	64655768	-1	4.09411e-05	0.00934092	-0.132316	0.912365
ENSG00000124357	E040	N-acetylglucosamine kinase [Source:HGNC Symbol;Acc:17174]	NAGK	2	71291474	71306935	1	4.11456e-05	0.00937512	0.673398	1.59483
ENSG00000069849	E009	ATPase, Na+/K+ transporting, beta 3 polypeptide [Source:HGNC Symbol;Acc:806]	ATP1B3	3	141594966	141645356	1	4.12459e-05	0.00939108	-0.0323728	0.977811
ENSG00000234771	E001		RP11-395P17.3	9	130873450	130881013	-1	4.13521e-05	0.00940838	-0.0042534	0.997056
ENSG00000136444	E016	radical S-adenosyl methionine domain containing 1 [Source:HGNC Symbol;Acc:25634]	RSAD1	17	48556161	48563336	1	4.14071e-05	0.009414	-0.0283066	0.980571
ENSG00000132716	E080	DDB1 and CUL4 associated factor 8 [Source:HGNC Symbol;Acc:24891]	DCAF8	1	160185505	160254920	-1	4.18886e-05	0.00951651	-0.0764187	0.948409
ENSG00000127419	E023	transmembrane protein 175 [Source:HGNC Symbol;Acc:28709]	TMEM175	4	926175	952444	1	4.20924e-05	0.00954527	0.202313	1.15054
ENSG00000111554	E036	Mdm1 nuclear protein homolog (mouse) [Source:HGNC Symbol;Acc:29917]	MDM1	12	68666223	68726161	-1	4.21634e-05	0.00954527	0.140856	1.10256
ENSG00000164597	E003	component of oligomeric golgi complex 5 [Source:HGNC Symbol;Acc:14857]	COG5	7	106842000	107204959	-1	4.21414e-05	0.00954527	0.0735311	1.05229
ENSG00000135486	E038	heterogeneous nuclear ribonucleoprotein A1 [Source:HGNC Symbol;Acc:5031]	HNRNPA1	12	54673977	54680872	1	4.20681e-05	0.00954527	-0.0553811	0.96234
ENSG00000260914	E013	Uncharacterized protein [Source:UniProtKB/TrEMBL;Acc:I3L4J1]	RP11-343C2.11	16	69333585	69354614	1	4.21686e-05	0.00954527	-0.237314	0.848323
ENSG00000116984	E003	5-methyltetrahydrofolate-homocysteine methyltransferase [Source:HGNC Symbol;Acc:7468]	MTR	1	236958610	237067281	1	4.22169e-05	0.00954925	-0.183888	0.880328
ENSG00000196074	E027	synaptonemal complex protein 2 [Source:HGNC Symbol;Acc:11490]	SYCP2	20	58438618	58508710	-1	4.22537e-05	0.00955062	0.0218406	1.01525
ENSG00000125844	E009	ribosome binding protein 1 [Source:HGNC Symbol;Acc:10448]	RRBP1	20	17594323	17662940	-1	4.23286e-05	0.00956061	0.395813	1.31568
ENSG00000160271	E005	ral guanine nucleotide dissociation stimulator [Source:HGNC Symbol;Acc:9842]	RALGDS	9	135973107	136039301	-1	4.25186e-05	0.00959655	-0.0223093	0.984655
ENSG00000138750	E026	nucleoporin 54kDa [Source:HGNC Symbol;Acc:17359]	NUP54	4	77035812	77069668	-1	4.26256e-05	0.0095998	-0.000768677	0.999467
ENSG00000153827	E056	thyroid hormone receptor interactor 12 [Source:HGNC Symbol;Acc:12306]	TRIP12	2	230628554	230787955	-1	4.25985e-05	0.0095998	-0.0737067	0.950194
ENSG00000137166	E027	forkhead box P4 [Source:HGNC Symbol;Acc:20842]	FOXP4	6	41514164	41570122	1	4.26081e-05	0.0095998	NA	#VALUE!
ENSG00000184922	E054	formin-like 1 [Source:HGNC Symbol;Acc:1212]	FMNL1	17	43298811	43324687	1	4.26999e-05	0.00960957	0.00758102	1.00527
ENSG00000215305	E037	vacuolar protein sorting 16 homolog (S. cerevisiae) [Source:HGNC Symbol;Acc:14584]	VPS16	20	2821349	2847378	1	4.30988e-05	0.00969234	-0.116901	0.922167
ENSG00000184381	E080	phospholipase A2, group VI (cytosolic, calcium-independent) [Source:HGNC Symbol;Acc:9039]	PLA2G6	22	38507502	38601697	-1	4.33482e-05	0.00974139	-0.645548	0.63925
ENSG00000178852	E044	EF-hand calcium binding domain 13 [Source:HGNC Symbol;Acc:26864]	EFCAB13	17	45400656	45518678	1	4.34785e-05	0.00975656	0.185863	1.1375
ENSG00000173436	E050	mitochondrial inner membrane organizing system 1 [Source:HGNC Symbol;Acc:32068]	MINOS1	1	19923477	19956314	1	4.34605e-05	0.00975656	0.0223232	1.01559
ENSG00000047579	E006	dystrobrevin binding protein 1 [Source:HGNC Symbol;Acc:17328]	DTNBP1	6	15523032	15663289	-1	4.35796e-05	0.0097722	-0.00958953	0.993375
ENSG00000198743	E013	solute carrier family 5 (sodium/myo-inositol cotransporter), member 3 [Source:HGNC Symbol;Acc:11038]	SLC5A3	21	35445870	35478559	1	4.36735e-05	0.00978621	-0.0517382	0.964773
ENSG00000144381	E019	heat shock 60kDa protein 1 (chaperonin) [Source:HGNC Symbol;Acc:5261]	HSPD1	2	198351305	198381461	-1	4.37208e-05	0.00978973	0.370337	1.29265
ENSG00000179218	E022	calreticulin [Source:HGNC Symbol;Acc:1455]	CALR	19	13049392	13055303	1	4.38021e-05	0.00980088	-0.088059	0.940788
ENSG00000144407	E015	parathyroid hormone 2 receptor [Source:HGNC Symbol;Acc:9609]	PTH2R	2	209224438	209719227	1	4.38887e-05	0.0098132	NA	#VALUE!
ENSG00000142233	E001	netrin 5 [Source:HGNC Symbol;Acc:25208]	NTN5	19	49164664	49176338	-1	4.40513e-05	0.0098425	NA	#VALUE!
ENSG00000079950	E001	syntaxin 7 [Source:HGNC Symbol;Acc:11442]	STX7	6	132767006	132834337	-1	4.43343e-05	0.00987966	0.0900039	1.06437
ENSG00000090060	E034	poly(A) polymerase alpha [Source:HGNC Symbol;Acc:14981]	PAPOLA	14	96967770	97033448	1	4.43087e-05	0.00987966	0.0793962	1.05658
ENSG00000260345	E021		AC009052.12	16	57494967	57496649	1	4.42573e-05	0.00987966	-0.0631064	0.957201
ENSG00000113360	E006	drosha, ribonuclease type III [Source:HGNC Symbol;Acc:17904]	DROSHA	5	31400604	31532303	-1	4.43447e-05	0.00987966	-0.298348	0.813183
ENSG00000126934	E031	mitogen-activated protein kinase kinase 2 [Source:HGNC Symbol;Acc:6842]	MAP2K2	19	4090319	4124126	-1	4.4671e-05	0.00992053	0.102899	1.07393
ENSG00000268614	E120		CTD-2207O23.10	19	7598481	7604945	1	4.46911e-05	0.00992053	0.101213	1.07267
ENSG00000197632	E026	serpin peptidase inhibitor, clade B (ovalbumin), member 2 [Source:HGNC Symbol;Acc:8584]	SERPINB2	18	61538926	61571124	1	4.46425e-05	0.00992053	0.0947803	1.0679
ENSG00000177943	E006	MAM domain containing 4 [Source:HGNC Symbol;Acc:24083]	MAMDC4	9	139745395	139755249	1	4.46328e-05	0.00992053	0.0622383	1.04408
ENSG00000011295	E018	tetratricopeptide repeat domain 19 [Source:HGNC Symbol;Acc:26006]	TTC19	17	15902694	15948329	1	4.46515e-05	0.00992053	0.0429582	1.03022
ENSG00000130600	E024	H19, imprinted maternally expressed transcript (non-protein coding) [Source:HGNC Symbol;Acc:4713]	H19	11	2016406	2022700	-1	4.47195e-05	0.00992053	NA	#VALUE!
ENSG00000202335	E015	Small nucleolar RNA SNORD50 [Source:RFAM;Acc:RF00278]	SNORD50	12	110934157	110934226	-1	4.49454e-05	0.00996354	0.265126	1.20174
ENSG00000132716	E066	DDB1 and CUL4 associated factor 8 [Source:HGNC Symbol;Acc:24891]	DCAF8	1	160185505	160254920	-1	4.51109e-05	0.00999309	-0.0498169	0.966059
ENSG00000167986	E009	damage-specific DNA binding protein 1, 127kDa [Source:HGNC Symbol;Acc:2717]	DDB1	11	61066923	61110068	-1	4.5396e-05	0.0100191	0.245034	1.18512
ENSG00000257341	E054		CRIP1	14	105953536	105958604	1	4.54216e-05	0.0100191	0.104643	1.07523
ENSG00000188807	E017	transmembrane protein 201 [Source:HGNC Symbol;Acc:33719]	TMEM201	1	9648932	9674935	1	4.53237e-05	0.0100191	-0.0335127	0.977038
ENSG00000102879	E021	coronin, actin binding protein, 1A [Source:HGNC Symbol;Acc:2252]	CORO1A	16	30194148	30200397	1	4.5357e-05	0.0100191	-0.071675	0.951533
ENSG00000179218	E023	calreticulin [Source:HGNC Symbol;Acc:1455]	CALR	19	13049392	13055303	1	4.53126e-05	0.0100191	-0.077982	0.947382
ENSG00000080822	E074	claudin domain containing 1 [Source:HGNC Symbol;Acc:1322]	CLDND1	3	98216756	98241910	-1	4.5418e-05	0.0100191	-0.0803271	0.945843
ENSG00000153827	E029	thyroid hormone receptor interactor 12 [Source:HGNC Symbol;Acc:12306]	TRIP12	2	230628554	230787955	-1	4.54759e-05	0.010024	-0.0391951	0.973198
ENSG00000108774	E012	RAB5C, member RAS oncogene family [Source:HGNC Symbol;Acc:9785]	RAB5C	17	40276994	40307035	-1	4.57093e-05	0.0100398	0.0397746	1.02795
ENSG00000061936	E009	splicing factor, suppressor of white-apricot homolog (Drosophila) [Source:HGNC Symbol;Acc:10790]	SFSWAP	12	132195626	132284282	1	4.56907e-05	0.0100398	0.0313538	1.02197
ENSG00000150433	E025	transmembrane protein 218 [Source:HGNC Symbol;Acc:27344]	TMEM218	11	124966398	124981659	-1	4.56834e-05	0.0100398	-0.163695	0.892736
ENSG00000268614	E015		CTD-2207O23.10	19	7598481	7604945	1	4.56351e-05	0.0100398	-0.366305	0.775767
ENSG00000246985	E007	SOCS2 antisense RNA 1 [Source:HGNC Symbol;Acc:27054]	SOCS2-AS1	12	93936239	93965544	-1	4.56392e-05	0.0100398	NA	#VALUE!
ENSG00000157873	E020	tumor necrosis factor receptor superfamily, member 14 [Source:HGNC Symbol;Acc:11912]	TNFRSF14	1	2487078	2496821	1	4.58118e-05	0.0100553	0.0811883	1.05789
ENSG00000134905	E026	cysteinyl-tRNA synthetase 2, mitochondrial (putative) [Source:HGNC Symbol;Acc:25695]	CARS2	13	111293759	111365950	-1	4.58957e-05	0.0100619	0.29735	1.22888
ENSG00000178852	E070	EF-hand calcium binding domain 13 [Source:HGNC Symbol;Acc:26864]	EFCAB13	17	45400656	45518678	1	4.59068e-05	0.0100619	0.0544575	1.03847
ENSG00000105723	E006	glycogen synthase kinase 3 alpha [Source:HGNC Symbol;Acc:4616]	GSK3A	19	42734338	42746777	-1	4.5977e-05	0.0100702	0.0312908	1.02193
ENSG00000096063	E003	SRSF protein kinase 1 [Source:HGNC Symbol;Acc:11305]	SRPK1	6	35800743	35889119	-1	4.6403e-05	0.0101492	0.14427	1.10517
ENSG00000179818	E031	PCBP1 antisense RNA 1 [Source:HGNC Symbol;Acc:42948]	PCBP1-AS1	2	70189395	70315978	-1	4.63712e-05	0.0101492	-0.165607	0.891553
ENSG00000114867	E027	eukaryotic translation initiation factor 4 gamma, 1 [Source:HGNC Symbol;Acc:3296]	EIF4G1	3	184032283	184053146	1	4.65597e-05	0.0101692	-0.155915	0.897563
ENSG00000116991	E025	signal-induced proliferation-associated 1 like 2 [Source:HGNC Symbol;Acc:23800]	SIPA1L2	1	232533711	232697304	-1	4.65481e-05	0.0101692	NA	#VALUE!
ENSG00000057608	E025	GDP dissociation inhibitor 2 [Source:HGNC Symbol;Acc:4227]	GDI2	10	5807186	5884095	-1	4.66294e-05	0.010172	-0.0182566	0.987425
ENSG00000166986	E078	methionyl-tRNA synthetase [Source:HGNC Symbol;Acc:6898]	MARS	12	57869228	57911352	1	4.66382e-05	0.010172	-0.0236684	0.983728
ENSG00000118939	E005	ubiquitin carboxyl-terminal esterase L3 (ubiquitin thiolesterase) [Source:HGNC Symbol;Acc:12515]	UCHL3	13	76123619	76180085	1	4.66901e-05	0.0101762	-0.12683	0.915842
ENSG00000168758	E009	sema domain, immunoglobulin domain (Ig), transmembrane domain (TM) and short cytoplasmic domain, (semaphorin) 4C [Source:HGNC Symbol;Acc:10731]	SEMA4C	2	97525453	97536494	-1	4.67866e-05	0.0101901	0.162947	1.11957
ENSG00000167785	E002	zinc finger protein 558 [Source:HGNC Symbol;Acc:26422]	ZNF558	19	8920380	8943004	-1	4.69698e-05	0.0102228	NA	#VALUE!
ENSG00000118707	E025	TGFB-induced factor homeobox 2 [Source:HGNC Symbol;Acc:15764]	TGIF2	20	35201891	35222353	1	4.70632e-05	0.010236	-0.0563873	0.961669
ENSG00000237296	E032	SMG1 pseudogene 1 [Source:HGNC Symbol;Acc:44186]	SMG1P1	16	22448329	22503541	1	4.71814e-05	0.0102545	-0.271344	0.828547
ENSG00000141002	E044	transcription factor 25 (basic helix-loop-helix) [Source:HGNC Symbol;Acc:29181]	TCF25	16	89940000	89977792	1	4.75174e-05	0.0103204	-0.192989	0.874791
ENSG00000151923	E024	TIA1 cytotoxic granule-associated RNA binding protein-like 1 [Source:HGNC Symbol;Acc:11804]	TIAL1	10	121334199	121356541	-1	4.76394e-05	0.0103396	0.318155	1.24674
ENSG00000185896	E018	lysosomal-associated membrane protein 1 [Source:HGNC Symbol;Acc:6499]	LAMP1	13	113951556	113977987	1	4.76877e-05	0.0103429	-0.361103	0.778569
ENSG00000109861	E013	cathepsin C [Source:HGNC Symbol;Acc:2528]	CTSC	11	88026760	88070955	-1	4.79285e-05	0.0103879	0.225851	1.16947
ENSG00000110074	E035	FAD-dependent oxidoreductase domain containing 1 [Source:HGNC Symbol;Acc:26927]	FOXRED1	11	126138950	126148026	1	4.80197e-05	0.0104004	0.0429223	1.0302
ENSG00000175166	E019	proteasome (prosome, macropain) 26S subunit, non-ATPase, 2 [Source:HGNC Symbol;Acc:9559]	PSMD2	3	184016497	184026842	1	4.82471e-05	0.0104424	0.309446	1.23923
ENSG00000173436	E047	mitochondrial inner membrane organizing system 1 [Source:HGNC Symbol;Acc:32068]	MINOS1	1	19923477	19956314	1	4.82897e-05	0.0104443	0.0100301	1.00698
ENSG00000119801	E009	yippee-like 5 (Drosophila) [Source:HGNC Symbol;Acc:18329]	YPEL5	2	30369807	30383399	1	4.83579e-05	0.0104518	0.305724	1.23604
ENSG00000170144	E025	heterogeneous nuclear ribonucleoprotein A3 [Source:HGNC Symbol;Acc:24941]	HNRNPA3	2	178077291	178088686	1	4.85027e-05	0.0104759	0.101819	1.07313
ENSG00000104980	E013	translocase of inner mitochondrial membrane 44 homolog (yeast) [Source:HGNC Symbol;Acc:17316]	TIMM44	19	7991603	8008805	-1	4.85872e-05	0.0104798	0.255674	1.19389
ENSG00000189283	E023	fragile histidine triad [Source:HGNC Symbol;Acc:3701]	FHIT	3	59735036	61237133	-1	4.85883e-05	0.0104798	-0.00324223	0.997755
ENSG00000092841	E067	myosin, light chain 6, alkali, smooth muscle and non-muscle [Source:HGNC Symbol;Acc:7587]	MYL6	12	56551945	56557280	1	4.86813e-05	0.0104926	0.117706	1.08501
ENSG00000124383	E010	M-phase phosphoprotein 10 (U3 small nucleolar ribonucleoprotein) [Source:HGNC Symbol;Acc:7213]	MPHOSPH10	2	71357444	71377231	1	4.89048e-05	0.0105185	0.146318	1.10674
ENSG00000113712	E013	casein kinase 1, alpha 1 [Source:HGNC Symbol;Acc:2451]	CSNK1A1	5	148871760	148931007	-1	4.89225e-05	0.0105185	0.0442744	1.03116
ENSG00000204388	E007	heat shock 70kDa protein 1B [Source:HGNC Symbol;Acc:5233]	HSPA1B	6	31795512	31798031	1	4.88454e-05	0.0105185	NA	#VALUE!
ENSG00000253982	E003		CTD-2336O2.1	8	1710156	1712668	-1	4.8937e-05	0.0105185	NA	#VALUE!
ENSG00000187147	E039	ring finger protein 220 [Source:HGNC Symbol;Acc:25552]	RNF220	1	44870866	45117396	1	4.90844e-05	0.0105429	-0.0142551	0.990168
ENSG00000139651	E013	zinc finger protein 740 [Source:HGNC Symbol;Acc:27465]	ZNF740	12	53574484	53584596	1	4.91743e-05	0.0105549	-0.146865	0.903211
ENSG00000023191	E028	ribonuclease/angiogenin inhibitor 1 [Source:HGNC Symbol;Acc:10074]	RNH1	11	494512	507300	-1	4.96589e-05	0.0106499	0.206808	1.15413
ENSG00000137193	E011	pim-1 oncogene [Source:HGNC Symbol;Acc:8986]	PIM1	6	37137979	37143202	1	4.96853e-05	0.0106499	-0.0606959	0.958802
ENSG00000101160	E007	cathepsin Z [Source:HGNC Symbol;Acc:2547]	CTSZ	20	57570240	57582302	-1	4.98749e-05	0.0106685	0.293952	1.22599
ENSG00000172932	E016	ankyrin repeat domain 13 family, member D [Source:HGNC Symbol;Acc:27880]	ANKRD13D	11	67056018	67069956	1	4.98713e-05	0.0106685	0.065504	1.04645
ENSG00000166166	E004	tRNA methyltransferase 61 homolog A (S. cerevisiae) [Source:HGNC Symbol;Acc:23790]	TRMT61A	14	103995521	104003410	1	4.98435e-05	0.0106685	0.0615299	1.04357
ENSG00000131669	E007	ninjurin 1 [Source:HGNC Symbol;Acc:7824]	NINJ1	9	95883771	95896570	-1	5.02656e-05	0.0107447	-0.333886	0.793397
ENSG00000130414	E023	NADH dehydrogenase (ubiquinone) 1 alpha subcomplex, 10, 42kDa [Source:HGNC Symbol;Acc:7684]	NDUFA10	2	240831867	240964819	-1	5.03278e-05	0.0107506	0.138779	1.10097
ENSG00000141524	E005	transmembrane channel-like 6 [Source:HGNC Symbol;Acc:18021]	TMC6	17	76106539	76128488	-1	5.03696e-05	0.0107521	-0.0495307	0.966251
ENSG00000104824	E025	heterogeneous nuclear ribonucleoprotein L [Source:HGNC Symbol;Acc:5045]	HNRNPL	19	39327028	39342987	-1	5.04311e-05	0.0107579	-0.0413238	0.971763
ENSG00000179818	E053	PCBP1 antisense RNA 1 [Source:HGNC Symbol;Acc:42948]	PCBP1-AS1	2	70189395	70315978	-1	5.06616e-05	0.0107848	0.147023	1.10728
ENSG00000064607	E020	SURP and G patch domain containing 2 [Source:HGNC Symbol;Acc:18641]	SUGP2	19	19101697	19144832	-1	5.05951e-05	0.0107848	0.0279433	1.01956
ENSG00000115935	E013	WAS/WASL interacting protein family, member 1 [Source:HGNC Symbol;Acc:12736]	WIPF1	2	175424300	175547644	-1	5.06539e-05	0.0107848	0.0164969	1.0115
ENSG00000171680	E011	pleckstrin homology domain containing, family G (with RhoGef domain) member 5 [Source:HGNC Symbol;Acc:29105]	PLEKHG5	1	6526152	6580121	-1	5.07932e-05	0.0108055	-0.10765	0.928099
ENSG00000122952	E019	ZW10 interacting kinetochore protein [Source:HGNC Symbol;Acc:13195]	ZWINT	10	58116989	58121036	-1	5.09105e-05	0.010823	0.216604	1.162
ENSG00000109332	E026	ubiquitin-conjugating enzyme E2D 3 [Source:HGNC Symbol;Acc:12476]	UBE2D3	4	103715540	103790053	-1	5.11135e-05	0.0108587	0.188634	1.13968
ENSG00000103257	E011	solute carrier family 7 (amino acid transporter light chain, L system), member 5 [Source:HGNC Symbol;Acc:11063]	SLC7A5	16	87863629	87903094	-1	5.12156e-05	0.010873	-0.108159	0.927771
ENSG00000116198	E001	centrosomal protein 104kDa [Source:HGNC Symbol;Acc:24866]	CEP104	1	3728645	3773778	-1	5.13536e-05	0.0108949	-0.0961582	0.935521
ENSG00000135049	E028	ATP/GTP binding protein 1 [Source:HGNC Symbol;Acc:17258]	AGTPBP1	9	88161455	88356944	-1	5.14363e-05	0.0108976	0.0109556	1.00762
ENSG00000073910	E026	furry homolog (Drosophila) [Source:HGNC Symbol;Acc:20367]	FRY	13	32605437	32870794	1	5.14149e-05	0.0108976	-0.211453	0.863667
ENSG00000182568	E082	SATB homeobox 1 [Source:HGNC Symbol;Acc:10541]	SATB1	3	18386879	18487080	-1	5.14773e-05	0.0108988	-0.150338	0.901039
ENSG00000244405	E030	ets variant 5 [Source:HGNC Symbol;Acc:3494]	ETV5	3	185764097	185828107	-1	5.1604e-05	0.0109182	-0.15109	0.90057
ENSG00000189283	E026	fragile histidine triad [Source:HGNC Symbol;Acc:3701]	FHIT	3	59735036	61237133	-1	5.16899e-05	0.010929	0.0794874	1.05664
ENSG00000072778	E065	acyl-CoA dehydrogenase, very long chain [Source:HGNC Symbol;Acc:92]	ACADVL	17	7120444	7128592	1	5.19696e-05	0.0109732	0.235178	1.17705
ENSG00000152291	E013	trans-golgi network protein 2 [Source:HGNC Symbol;Acc:15450]	TGOLN2	2	85545147	85555548	-1	5.19612e-05	0.0109732	0.00803744	1.00559
ENSG00000119777	E012	transmembrane protein 214 [Source:HGNC Symbol;Acc:25983]	TMEM214	2	27255778	27264563	1	5.20441e-05	0.0109814	0.0577008	1.04081
ENSG00000008405	E012	cryptochrome 1 (photolyase-like) [Source:HGNC Symbol;Acc:2384]	CRY1	12	107385142	107487607	-1	5.21305e-05	0.0109922	-0.0526516	0.964163
ENSG00000101608	E011	myosin, light chain 12A, regulatory, non-sarcomeric [Source:HGNC Symbol;Acc:16701]	MYL12A	18	3247479	3256234	1	5.22095e-05	0.0110014	-0.0330057	0.977382
ENSG00000178104	E119	phosphodiesterase 4D interacting protein [Source:HGNC Symbol;Acc:15580]	PDE4DIP	1	144836157	145076186	-1	5.22701e-05	0.0110067	-0.649518	0.637493
ENSG00000244462	E111	RNA binding motif protein 12 [Source:HGNC Symbol;Acc:9898]	RBM12	20	34236847	34252878	-1	5.2324e-05	0.0110106	0.0542321	1.03831
ENSG00000183258	E006	DEAD (Asp-Glu-Ala-Asp) box polypeptide 41 [Source:HGNC Symbol;Acc:18674]	DDX41	5	176938578	176944470	-1	5.24572e-05	0.0110164	0.769159	1.70428
ENSG00000214021	E054	tubulin tyrosine ligase-like family, member 3 [Source:HGNC Symbol;Acc:24483]	TTLL3	3	9849770	9896822	1	5.24578e-05	0.0110164	0.259432	1.19701
ENSG00000273313	E006	RBAK downstream neighbor (non-protein coding) [Source:HGNC Symbol;Acc:33770]	RBAKDN	7	5111756	5112854	1	5.24453e-05	0.0110164	-0.173008	0.886992
ENSG00000189283	E021	fragile histidine triad [Source:HGNC Symbol;Acc:3701]	FHIT	3	59735036	61237133	-1	5.26452e-05	0.0110409	-0.0675351	0.954267
ENSG00000231607	E011	deleted in lymphocytic leukemia 2 (non-protein coding) [Source:HGNC Symbol;Acc:13748]	DLEU2	13	50601269	50699856	-1	5.26222e-05	0.0110409	NA	#VALUE!
ENSG00000196781	E025	transducin-like enhancer of split 1 (E(sp1) homolog, Drosophila) [Source:HGNC Symbol;Acc:11837]	TLE1	9	84198598	84304220	-1	5.28263e-05	0.0110714	-0.123606	0.91789
ENSG00000168036	E047	catenin (cadherin-associated protein), beta 1, 88kDa [Source:HGNC Symbol;Acc:2514]	CTNNB1	3	41236328	41301587	1	5.29078e-05	0.011081	-0.0877689	0.940977
ENSG00000173786	E033	2',3'-cyclic nucleotide 3' phosphodiesterase [Source:HGNC Symbol;Acc:2158]	CNP	17	40118759	40129749	1	5.31134e-05	0.0111166	0.0616984	1.04369
ENSG00000244462	E109	RNA binding motif protein 12 [Source:HGNC Symbol;Acc:9898]	RBM12	20	34236847	34252878	-1	5.32563e-05	0.011139	0.0489071	1.03448
ENSG00000175166	E035	proteasome (prosome, macropain) 26S subunit, non-ATPase, 2 [Source:HGNC Symbol;Acc:9559]	PSMD2	3	184016497	184026842	1	5.32934e-05	0.0111392	0.0917511	1.06566
ENSG00000164733	E026	cathepsin B [Source:HGNC Symbol;Acc:2527]	CTSB	8	11700033	11726957	-1	5.33885e-05	0.0111516	0.945932	1.92643
ENSG00000262691	E030		CTC-277H1.7	16	67295011	67297687	1	5.39818e-05	0.011268	NA	#VALUE!
ENSG00000147130	E003	zinc finger, MYM-type 3 [Source:HGNC Symbol;Acc:13054]	ZMYM3	X	70459474	70474996	-1	5.43064e-05	0.0113282	-0.0411267	0.971896
ENSG00000055044	E029	NOP58 ribonucleoprotein [Source:HGNC Symbol;Acc:29926]	NOP58	2	203130439	203168389	1	5.44836e-05	0.0113575	0.356337	1.28017
ENSG00000108774	E035	RAB5C, member RAS oncogene family [Source:HGNC Symbol;Acc:9785]	RAB5C	17	40276994	40307035	-1	5.47996e-05	0.0114099	-0.215214	0.861418
ENSG00000214279	E034		RP11-108K14.4	10	135267432	135337062	1	5.48082e-05	0.0114099	NA	#VALUE!
ENSG00000268614	E021		CTD-2207O23.10	19	7598481	7604945	1	5.52489e-05	0.0114939	-0.314175	0.804311
ENSG00000092330	E006	TERF1 (TRF1)-interacting nuclear factor 2 [Source:HGNC Symbol;Acc:11824]	TINF2	14	24708849	24711880	-1	5.52912e-05	0.011495	-0.0412665	0.971801
ENSG00000255275	E019		RP13-279N23.2	1	19175767	19247615	-1	5.53344e-05	0.0114963	-0.0522353	0.964441
ENSG00000113593	E026	peptidylprolyl isomerase domain and WD repeat containing 1 [Source:HGNC Symbol;Acc:28954]	PPWD1	5	64859063	64883376	1	5.5458e-05	0.0115143	0.0854537	1.06102
ENSG00000108774	E024	RAB5C, member RAS oncogene family [Source:HGNC Symbol;Acc:9785]	RAB5C	17	40276994	40307035	-1	5.555e-05	0.011518	0.218696	1.16368
ENSG00000117009	E034	kynurenine 3-monooxygenase (kynurenine 3-hydroxylase) [Source:HGNC Symbol;Acc:6381]	KMO	1	241695434	241758944	1	5.55347e-05	0.011518	NA	#VALUE!
ENSG00000198830	E004	high mobility group nucleosomal binding domain 2 [Source:HGNC Symbol;Acc:4986]	HMGN2	1	26798941	26802463	1	5.56392e-05	0.0115288	-0.232234	0.851316
ENSG00000268614	E012		CTD-2207O23.10	19	7598481	7604945	1	5.58044e-05	0.0115554	-0.37662	0.77024
ENSG00000075218	E013	G-2 and S-phase expressed 1 [Source:HGNC Symbol;Acc:13698]	GTSE1	22	46692638	46726707	1	5.59068e-05	0.0115686	0.234584	1.17657
ENSG00000146263	E026	MMS22-like, DNA repair protein [Source:HGNC Symbol;Acc:21475]	MMS22L	6	97590037	97731093	-1	5.59424e-05	0.0115686	-0.384363	0.766117
ENSG00000168385	E052	septin 2 [Source:HGNC Symbol;Acc:7729]	2002-09-01	2	242254515	242293442	1	5.60941e-05	0.0115814	0.311864	1.24131
ENSG00000059588	E037	TAR (HIV-1) RNA binding protein 1 [Source:HGNC Symbol;Acc:11568]	TARBP1	1	234527059	234614849	-1	5.61163e-05	0.0115814	0.136545	1.09927
ENSG00000120254	E049	methylenetetrahydrofolate dehydrogenase (NADP+ dependent) 1-like [Source:HGNC Symbol;Acc:21055]	MTHFD1L	6	151186685	151423023	1	5.60552e-05	0.0115814	-0.0805003	0.94573
ENSG00000178035	E029	IMP (inosine 5'-monophosphate) dehydrogenase 2 [Source:HGNC Symbol;Acc:6053]	IMPDH2	3	49061758	49066841	-1	5.64217e-05	0.0116342	0.333438	1.26001
ENSG00000184922	E020	formin-like 1 [Source:HGNC Symbol;Acc:1212]	FMNL1	17	43298811	43324687	1	5.64468e-05	0.0116342	-0.165018	0.891918
ENSG00000257341	E057		CRIP1	14	105953536	105958604	1	5.65118e-05	0.0116399	0.0369734	1.02596
ENSG00000187109	E022	nucleosome assembly protein 1-like 1 [Source:HGNC Symbol;Acc:7637]	NAP1L1	12	76438670	76478813	-1	5.70857e-05	0.0117297	0.0419577	1.02951
ENSG00000139719	E057	vacuolar protein sorting 33 homolog A (S. cerevisiae) [Source:HGNC Symbol;Acc:18179]	VPS33A	12	122714111	122751068	-1	5.70978e-05	0.0117297	0.0243005	1.01699
ENSG00000105993	E048	DnaJ (Hsp40) homolog, subfamily B, member 6 [Source:HGNC Symbol;Acc:14888]	DNAJB6	7	157128075	157210133	1	5.70987e-05	0.0117297	-0.1476	0.902751
ENSG00000130821	E039	solute carrier family 6 (neurotransmitter transporter), member 8 [Source:HGNC Symbol;Acc:11055]	SLC6A8	X	152953554	152962048	1	5.70701e-05	0.0117297	NA	#VALUE!
ENSG00000126070	E013	argonaute RISC catalytic component 3 [Source:HGNC Symbol;Acc:18421]	AGO3	1	36396319	36538101	1	5.71685e-05	0.0117363	-0.746527	0.596036
ENSG00000201129	E058	Small nucleolar RNA SNORA58 [Source:RFAM;Acc:RF00418]	SNORA58	1	154232203	154232338	1	5.77099e-05	0.0118396	0.0007792	1.00054
ENSG00000111142	E032	methionyl aminopeptidase 2 [Source:HGNC Symbol;Acc:16672]	METAP2	12	95867296	95909615	1	5.78051e-05	0.0118435	0.371296	1.29351
ENSG00000198060	E011	membrane-associated ring finger (C3HC4) 5 [Source:HGNC Symbol;Acc:26025]	2005-03-01	10	94050920	94113721	1	5.77751e-05	0.0118435	0.0713731	1.05072
ENSG00000215271	E006	homeobox and leucine zipper encoding [Source:HGNC Symbol;Acc:20164]	HOMEZ	14	23741666	23768656	-1	5.78708e-05	0.0118492	-0.211112	0.863871
ENSG00000182473	E034	exocyst complex component 7 [Source:HGNC Symbol;Acc:23214]	EXOC7	17	74077087	74117657	-1	5.80304e-05	0.011874	-0.0980073	0.934323
ENSG00000138442	E018	WD repeat domain 12 [Source:HGNC Symbol;Acc:14098]	WDR12	2	203739505	203879521	-1	5.82184e-05	0.0118968	0.203552	1.15153
ENSG00000167378	E019	immunity-related GTPase family, Q [Source:HGNC Symbol;Acc:24868]	IRGQ	19	44088521	44100287	-1	5.81837e-05	0.0118968	-0.213475	0.862457
ENSG00000246203	E008		RP11-29H23.5	1	155584517	155630036	-1	5.83105e-05	0.0119078	0.0711988	1.05059
ENSG00000100478	E012	adaptor-related protein complex 4, sigma 1 subunit [Source:HGNC Symbol;Acc:575]	AP4S1	14	31494312	31562818	1	5.86761e-05	0.0119746	NA	#VALUE!
ENSG00000197249	E026	serpin peptidase inhibitor, clade A (alpha-1 antiproteinase, antitrypsin), member 1 [Source:HGNC Symbol;Acc:8941]	SERPINA1	14	94843084	94857030	-1	5.88777e-05	0.0120058	0.172914	1.12733
ENSG00000099917	E060	mediator complex subunit 15 [Source:HGNC Symbol;Acc:14248]	MED15	22	20850200	20941919	1	5.89063e-05	0.0120058	0.105037	1.07552
ENSG00000231389	E003	major histocompatibility complex, class II, DP alpha 1 [Source:HGNC Symbol;Acc:4938]	HLA-DPA1	6	33032346	33048552	-1	5.90127e-05	0.0120197	-6.3034	0.0126615
ENSG00000136040	E049	plexin C1 [Source:HGNC Symbol;Acc:9106]	PLXNC1	12	94542499	94701451	1	5.90899e-05	0.0120275	0.0486578	1.0343
ENSG00000196504	E040	PRP40 pre-mRNA processing factor 40 homolog A (S. cerevisiae) [Source:HGNC Symbol;Acc:16463]	PRPF40A	2	153508107	153574511	-1	5.91331e-05	0.0120284	-0.27172	0.828331
ENSG00000187555	E001	ubiquitin specific peptidase 7 (herpes virus-associated) [Source:HGNC Symbol;Acc:12630]	USP7	16	8985951	9058371	-1	5.94996e-05	0.0120951	-0.322293	0.799798
ENSG00000164733	E036	cathepsin B [Source:HGNC Symbol;Acc:2527]	CTSB	8	11700033	11726957	-1	5.97582e-05	0.0121159	1.0871	2.12446
ENSG00000139291	E003	transmembrane protein 19 [Source:HGNC Symbol;Acc:25605]	TMEM19	12	72079867	72097836	1	5.97223e-05	0.0121159	0.125053	1.09055
ENSG00000080845	E024	discs, large (Drosophila) homolog-associated protein 4 [Source:HGNC Symbol;Acc:24476]	DLGAP4	20	34894258	35157040	1	5.97252e-05	0.0121159	0.12155	1.0879
ENSG00000163930	E026	BRCA1 associated protein-1 (ubiquitin carboxy-terminal hydrolase) [Source:HGNC Symbol;Acc:950]	BAP1	3	52435029	52444366	-1	5.96761e-05	0.0121159	0.118918	1.08592
ENSG00000119760	E010	suppressor of Ty 7 (S. cerevisiae)-like [Source:HGNC Symbol;Acc:30632]	SUPT7L	2	27873679	27886676	-1	6.02273e-05	0.0122031	0.222683	1.1669
ENSG00000115421	E034	poly(A) polymerase gamma [Source:HGNC Symbol;Acc:14982]	PAPOLG	2	60983365	61029220	1	6.03008e-05	0.0122041	0.0116073	1.00808
ENSG00000138293	E008	nuclear receptor coactivator 4 [Source:HGNC Symbol;Acc:7671]	NCOA4	10	51565108	51590734	1	6.03108e-05	0.0122041	-0.147118	0.903053
ENSG00000105583	E060	WD repeat domain 83 opposite strand [Source:HGNC Symbol;Acc:30203]	WDR83OS	19	12778885	12782170	-1	6.04688e-05	0.0122282	-0.0813006	0.945205
ENSG00000061273	E038	histone deacetylase 7 [Source:HGNC Symbol;Acc:14067]	HDAC7	12	48176505	48226915	-1	6.05589e-05	0.0122384	0.0920373	1.06587
ENSG00000244462	E062	RNA binding motif protein 12 [Source:HGNC Symbol;Acc:9898]	RBM12	20	34236847	34252878	-1	6.06042e-05	0.0122396	0.031705	1.02222
ENSG00000132300	E047	pentatricopeptide repeat domain 3 [Source:HGNC Symbol;Acc:24717]	PTCD3	2	86333305	86369280	1	6.07683e-05	0.0122618	0.303015	1.23372
ENSG00000196924	E020	filamin A, alpha [Source:HGNC Symbol;Acc:3754]	FLNA	X	153576892	153603006	-1	6.07927e-05	0.0122618	0.0299752	1.02099
ENSG00000169282	E019	potassium voltage-gated channel, shaker-related subfamily, beta member 1 [Source:HGNC Symbol;Acc:6228]	KCNAB1	3	155755490	156256545	1	6.09959e-05	0.0122948	NA	#VALUE!
ENSG00000160271	E027	ral guanine nucleotide dissociation stimulator [Source:HGNC Symbol;Acc:9842]	RALGDS	9	135973107	136039301	-1	6.13601e-05	0.0123602	-0.613125	0.653779
ENSG00000173436	E051	mitochondrial inner membrane organizing system 1 [Source:HGNC Symbol;Acc:32068]	MINOS1	1	19923477	19956314	1	6.15913e-05	0.0123934	-0.0112306	0.992246
ENSG00000182511	E043	feline sarcoma oncogene [Source:HGNC Symbol;Acc:3657]	FES	15	91426925	91439006	1	6.16047e-05	0.0123934	-0.168679	0.889657
ENSG00000182944	E036	EWS RNA-binding protein 1 [Source:HGNC Symbol;Acc:3508]	EWSR1	22	29663998	29696515	1	6.17281e-05	0.0124022	0.324554	1.25228
ENSG00000131016	E011	A kinase (PRKA) anchor protein 12 [Source:HGNC Symbol;Acc:370]	AKAP12	6	151561134	151679692	1	6.16981e-05	0.0124022	-0.01503	0.989636
ENSG00000145730	E078	peptidylglycine alpha-amidating monooxygenase [Source:HGNC Symbol;Acc:8596]	PAM	5	102089685	102366809	1	6.17685e-05	0.0124023	0.030934	1.02167
ENSG00000068724	E044	tetratricopeptide repeat domain 7A [Source:HGNC Symbol;Acc:19750]	TTC7A	2	47143296	47303276	1	6.19349e-05	0.0124277	-0.150893	0.900693
ENSG00000207496	E014	small nucleolar RNA, H/ACA box 7A [Source:HGNC Symbol;Acc:32592]	SNORA7A	3	12881811	12881949	-1	6.21718e-05	0.0124591	0.172835	1.12727
ENSG00000268465	E008	Uncharacterized protein [Source:UniProtKB/TrEMBL;Acc:M0QZ92]	CTC-273B12.7	19	48969094	48975688	1	6.21355e-05	0.0124591	-0.0173379	0.988054
ENSG00000169718	E012	dihydrouridine synthase 1-like (S. cerevisiae) [Source:HGNC Symbol;Acc:30086]	DUS1L	17	80015382	80023763	-1	6.23471e-05	0.0124788	-0.0991423	0.933588
ENSG00000168038	E052	unc-51 like kinase 4 [Source:HGNC Symbol;Acc:15784]	ULK4	3	41288090	42003922	-1	6.23502e-05	0.0124788	NA	#VALUE!
ENSG00000139687	E032	retinoblastoma 1 [Source:HGNC Symbol;Acc:9884]	RB1	13	48877887	49056122	1	6.25967e-05	0.0125201	-0.645142	0.63943
ENSG00000173821	E112	ring finger protein 213 [Source:HGNC Symbol;Acc:14539]	RNF213	17	78234665	78372586	1	6.2676e-05	0.0125279	-0.0978792	0.934406
ENSG00000141522	E026	Rho GDP dissociation inhibitor (GDI) alpha [Source:HGNC Symbol;Acc:678]	ARHGDIA	17	79825597	79829282	-1	6.28629e-05	0.0125491	-0.220848	0.858061
ENSG00000213341	E045	conserved helix-loop-helix ubiquitous kinase [Source:HGNC Symbol;Acc:1974]	CHUK	10	101948055	101989376	-1	6.28467e-05	0.0125491	-0.221072	0.857927
ENSG00000164733	E027	cathepsin B [Source:HGNC Symbol;Acc:2527]	CTSB	8	11700033	11726957	-1	6.30808e-05	0.0125808	0.748276	1.67978
ENSG00000175166	E020	proteasome (prosome, macropain) 26S subunit, non-ATPase, 2 [Source:HGNC Symbol;Acc:9559]	PSMD2	3	184016497	184026842	1	6.3143e-05	0.0125808	0.260025	1.1975
ENSG00000214021	E069	tubulin tyrosine ligase-like family, member 3 [Source:HGNC Symbol;Acc:24483]	TTLL3	3	9849770	9896822	1	6.31333e-05	0.0125808	0.205765	1.1533
ENSG00000103485	E019	quinolinate phosphoribosyltransferase [Source:HGNC Symbol;Acc:9755]	QPRT	16	29674600	29710020	1	6.33053e-05	0.0126051	-0.0333266	0.977165
ENSG00000164733	E025	cathepsin B [Source:HGNC Symbol;Acc:2527]	CTSB	8	11700033	11726957	-1	6.34098e-05	0.0126097	0.363886	1.28689
ENSG00000232956	E022	small nucleolar RNA host gene 15 (non-protein coding) [Source:HGNC Symbol;Acc:27797]	SNHG15	7	45022622	45026560	-1	6.34088e-05	0.0126097	-0.285706	0.82034
ENSG00000161999	E013	jumonji domain containing 8 [Source:HGNC Symbol;Acc:14148]	JMJD8	16	731671	734529	-1	6.35069e-05	0.012621	-0.0385338	0.973644
ENSG00000116754	E013	serine/arginine-rich splicing factor 11 [Source:HGNC Symbol;Acc:10782]	SRSF11	1	70671365	70718735	1	6.38697e-05	0.0126849	0.0677823	1.0481
ENSG00000240891	E002	phosphatidylinositol-specific phospholipase C, X domain containing 2 [Source:HGNC Symbol;Acc:26462]	PLCXD2	3	111393523	111565294	1	6.39965e-05	0.012702	NA	#VALUE!
ENSG00000137055	E001	phospholipase A2-activating protein [Source:HGNC Symbol;Acc:9043]	PLAA	9	26904081	26947461	-1	6.40947e-05	0.0127134	0.0292061	1.02045
ENSG00000239282	E027	GATS protein-like 3 [Source:HGNC Symbol;Acc:34423]	GATSL3	22	30681106	30685616	-1	6.42252e-05	0.0127165	0.500898	1.41509
ENSG00000213639	E027	protein phosphatase 1, catalytic subunit, beta isozyme [Source:HGNC Symbol;Acc:9282]	PPP1CB	2	28974506	29025806	1	6.42737e-05	0.0127165	0.0567883	1.04015
ENSG00000185624	E054	prolyl 4-hydroxylase, beta polypeptide [Source:HGNC Symbol;Acc:8548]	P4HB	17	79801035	79818570	-1	6.42505e-05	0.0127165	-0.254585	0.838228
ENSG00000153707	E034	protein tyrosine phosphatase, receptor type, D [Source:HGNC Symbol;Acc:9668]	PTPRD	9	8314246	10612723	-1	6.41844e-05	0.0127165	NA	#VALUE!
ENSG00000026751	E020	SLAM family member 7 [Source:HGNC Symbol;Acc:21394]	SLAMF7	1	160709037	160724611	1	6.43298e-05	0.0127195	NA	#VALUE!
ENSG00000131748	E062	StAR-related lipid transfer (START) domain containing 3 [Source:HGNC Symbol;Acc:17579]	STARD3	17	37793318	37819737	1	6.46981e-05	0.0127679	0.203137	1.1512
ENSG00000132199	E001	enolase superfamily member 1 [Source:HGNC Symbol;Acc:30365]	ENOSF1	18	670324	712676	-1	6.46754e-05	0.0127679	0.126047	1.0913
ENSG00000115204	E035	MpV17 mitochondrial inner membrane protein [Source:HGNC Symbol;Acc:7224]	MPV17	2	27532360	27548547	-1	6.46544e-05	0.0127679	-0.0436656	0.970187
ENSG00000143549	E030	tropomyosin 3 [Source:HGNC Symbol;Acc:12012]	TPM3	1	154127784	154167124	-1	6.47591e-05	0.0127684	0.419948	1.33788
ENSG00000148356	E005	leucine rich repeat and sterile alpha motif containing 1 [Source:HGNC Symbol;Acc:25135]	LRSAM1	9	130213765	130265780	1	6.47825e-05	0.0127684	0.0994062	1.07133
ENSG00000115540	E041	MOB family member 4, phocein [Source:HGNC Symbol;Acc:17261]	MOB4	2	198380295	198418423	1	6.48703e-05	0.0127776	0.206097	1.15356
ENSG00000124126	E002	phosphatidylinositol-3,4,5-trisphosphate-dependent Rac exchange factor 1 [Source:HGNC Symbol;Acc:32594]	PREX1	20	47240790	47444420	-1	6.50757e-05	0.0128047	-0.0209225	0.985602
ENSG00000164849	E003	G protein-coupled receptor 146 [Source:HGNC Symbol;Acc:21718]	GPR146	7	1084212	1098897	1	6.50904e-05	0.0128047	NA	#VALUE!
ENSG00000089057	E001	solute carrier family 23 (ascorbic acid transporter), member 2 [Source:HGNC Symbol;Acc:10973]	SLC23A2	20	4833002	4990939	-1	6.51779e-05	0.0128138	0.00991566	1.0069
ENSG00000127507	E006	egf-like module containing, mucin-like, hormone receptor-like 2 [Source:HGNC Symbol;Acc:3337]	EMR2	19	14843205	14889353	-1	6.52304e-05	0.0128161	-0.411731	0.751721
ENSG00000160789	E034	lamin A/C [Source:HGNC Symbol;Acc:6636]	LMNA	1	156052364	156109880	1	6.54619e-05	0.0128534	-0.047738	0.967452
ENSG00000265408	E070		RP11-361L15.4	16	66976615	66997159	1	6.56034e-05	0.0128641	0.169895	1.12498
ENSG00000255104	E011	zinc finger protein 286A [Source:HGNC Symbol;Acc:13501]	ZNF286A	17	15603006	15648092	1	6.56405e-05	0.0128641	NA	#VALUE!
ENSG00000255104	E012	zinc finger protein 286A [Source:HGNC Symbol;Acc:13501]	ZNF286A	17	15603006	15648092	1	6.56405e-05	0.0128641	NA	#VALUE!
ENSG00000185896	E009	lysosomal-associated membrane protein 1 [Source:HGNC Symbol;Acc:6499]	LAMP1	13	113951556	113977987	1	6.5763e-05	0.01288	0.144053	1.105
ENSG00000114867	E105	eukaryotic translation initiation factor 4 gamma, 1 [Source:HGNC Symbol;Acc:3296]	EIF4G1	3	184032283	184053146	1	6.58174e-05	0.0128826	0.113441	1.08181
ENSG00000240731	E044		RP5-890O3.9	1	1252961	1254069	-1	6.59502e-05	0.0128923	0.0399556	1.02808
ENSG00000102030	E165	N(alpha)-acetyltransferase 10, NatA catalytic subunit [Source:HGNC Symbol;Acc:18704]	NAA10	X	153194695	153200676	-1	6.59211e-05	0.0128923	-0.0451723	0.969174
ENSG00000263798	E071		RP11-6N17.9	17	46022790	46051804	1	6.61059e-05	0.0129106	0.205154	1.15281
ENSG00000123575	E009	family with sequence similarity 199, X-linked [Source:HGNC Symbol;Acc:25195]	FAM199X	X	103411301	103440583	1	6.61268e-05	0.0129106	0.0479269	1.03378
ENSG00000268614	E121		CTD-2207O23.10	19	7598481	7604945	1	6.63293e-05	0.012942	0.0462745	1.03259
ENSG00000105135	E005	ilvB (bacterial acetolactate synthase)-like [Source:HGNC Symbol;Acc:6041]	ILVBL	19	15225795	15236596	-1	6.64317e-05	0.0129455	0.248236	1.18775
ENSG00000069329	E001	vacuolar protein sorting 35 homolog (S. cerevisiae) [Source:HGNC Symbol;Acc:13487]	VPS35	16	46690054	46723430	-1	6.6423e-05	0.0129455	-0.0536492	0.963496
ENSG00000171208	E003	neuropilin (NRP) and tolloid (TLL)-like 2 [Source:HGNC Symbol;Acc:14644]	NETO2	16	47111614	47177908	-1	6.6472e-05	0.0129455	NA	#VALUE!
ENSG00000207112	E009	small nucleolar RNA, H/ACA box 25 [Source:HGNC Symbol;Acc:32615]	SNORA25	11	93463679	93463812	-1	6.68186e-05	0.0130049	0.620543	1.53745
ENSG00000179818	E101	PCBP1 antisense RNA 1 [Source:HGNC Symbol;Acc:42948]	PCBP1-AS1	2	70189395	70315978	-1	6.68771e-05	0.0130081	0.157352	1.11524
ENSG00000116221	E018	mitochondrial ribosomal protein L37 [Source:HGNC Symbol;Acc:14034]	MRPL37	1	54649714	54691137	1	6.71393e-05	0.0130419	0.113565	1.0819
ENSG00000066044	E001	ELAV like RNA binding protein 1 [Source:HGNC Symbol;Acc:3312]	ELAVL1	19	8023463	8070543	-1	6.71766e-05	0.0130419	-0.00503954	0.996513
ENSG00000267244	E012		CTB-31O20.4	19	1822088	1824544	1	6.7093e-05	0.0130419	NA	#VALUE!
ENSG00000181222	E042	polymerase (RNA) II (DNA directed) polypeptide A, 220kDa [Source:HGNC Symbol;Acc:9187]	POLR2A	17	7387685	7417933	1	6.74802e-05	0.0130927	0.0675581	1.04794
ENSG00000106636	E015	YKT6 v-SNARE homolog (S. cerevisiae) [Source:HGNC Symbol;Acc:16959]	YKT6	7	44240567	44253893	1	6.78679e-05	0.0131433	0.404581	1.3237
ENSG00000186088	E013	gamma-secretase activating protein [Source:HGNC Symbol;Acc:28042]	GSAP	7	76940068	77045717	-1	6.78604e-05	0.0131433	-0.112326	0.925096
ENSG00000133315	E015	MACRO domain containing 1 [Source:HGNC Symbol;Acc:29598]	MACROD1	11	63766030	63933578	-1	6.78088e-05	0.0131433	-0.148099	0.902439
ENSG00000205531	E014	nucleosome assembly protein 1-like 4 [Source:HGNC Symbol;Acc:7640]	NAP1L4	11	2965667	3013607	-1	6.79993e-05	0.0131606	0.192565	1.14279
ENSG00000240527	E001		RP11-429G19.3	10	97593265	97633515	1	6.80718e-05	0.0131664	-0.568019	0.674542
ENSG00000052749	E047	ribosomal RNA processing 12 homolog (S. cerevisiae) [Source:HGNC Symbol;Acc:29100]	RRP12	10	99116115	99161127	-1	6.8259e-05	0.0131944	-0.0481576	0.967171
ENSG00000085415	E013	SEH1-like (S. cerevisiae) [Source:HGNC Symbol;Acc:30379]	SEH1L	18	12947132	12987535	1	6.83029e-05	0.0131947	0.505155	1.41928
ENSG00000112079	E001	serine/threonine kinase 38 [Source:HGNC Symbol;Acc:17847]	STK38	6	36461669	36515247	-1	6.84493e-05	0.0132148	-0.0621262	0.957851
ENSG00000137103	E029	transmembrane protein 8B [Source:HGNC Symbol;Acc:21427]	TMEM8B	9	35814448	35854844	1	6.85952e-05	0.0132347	NA	#VALUE!
ENSG00000106591	E007	mitochondrial ribosomal protein L32 [Source:HGNC Symbol;Acc:14035]	MRPL32	7	42971799	42988557	1	6.86921e-05	0.0132452	0.522397	1.43634
ENSG00000160299	E025	pericentrin [Source:HGNC Symbol;Acc:16068]	PCNT	21	47744036	47865682	1	6.88823e-05	0.0132736	-0.238942	0.847367
ENSG00000110172	E029	cysteine and histidine-rich domain (CHORD) containing 1 [Source:HGNC Symbol;Acc:14525]	CHORDC1	11	89934328	89956532	-1	6.8984e-05	0.013285	-0.0396847	0.972868
ENSG00000167468	E005	glutathione peroxidase 4 [Source:HGNC Symbol;Acc:4556]	GPX4	19	1103936	1106787	1	6.91756e-05	0.0133137	0.0339093	1.02378
ENSG00000259522	E132		RP11-468E2.2	14	24649601	24659622	-1	6.92951e-05	0.0133202	0.113276	1.08168
ENSG00000129187	E029	dCMP deaminase [Source:HGNC Symbol;Acc:2710]	DCTD	4	183811213	183839089	-1	6.92585e-05	0.0133202	-0.64069	0.641406
ENSG00000106125	E033	family with sequence similarity 188, member B [Source:HGNC Symbol;Acc:21916]	FAM188B	7	30811033	30932002	1	6.93504e-05	0.0133226	-0.175425	0.885507
ENSG00000011295	E022	tetratricopeptide repeat domain 19 [Source:HGNC Symbol;Acc:26006]	TTC19	17	15902694	15948329	1	6.93982e-05	0.0133235	0.116715	1.08426
ENSG00000025434	E028	nuclear receptor subfamily 1, group H, member 3 [Source:HGNC Symbol;Acc:7966]	NR1H3	11	47269851	47290396	1	6.95237e-05	0.0133394	-0.00864597	0.994025
ENSG00000163444	E008	transmembrane protein 183A [Source:HGNC Symbol;Acc:20173]	TMEM183A	1	202976514	202993976	1	6.97621e-05	0.0133769	0.200427	1.14904
ENSG00000157514	E025	TSC22 domain family, member 3 [Source:HGNC Symbol;Acc:3051]	TSC22D3	X	106956451	107020572	-1	6.99511e-05	0.0134048	-1.01069	0.496308
ENSG00000102119	E015	emerin [Source:HGNC Symbol;Acc:3331]	EMD	X	153607557	153609883	1	7.00845e-05	0.0134221	0.0209912	1.01466
ENSG00000267302	E044		RP11-178C3.2	17	58042193	58074333	1	7.03991e-05	0.0134658	0.102147	1.07337
ENSG00000138964	E022	parvin, gamma [Source:HGNC Symbol;Acc:14654]	PARVG	22	44568836	44615413	1	7.03952e-05	0.0134658	0.0582231	1.04118
ENSG00000097007	E016	c-abl oncogene 1, non-receptor tyrosine kinase [Source:HGNC Symbol;Acc:76]	ABL1	9	133589333	133763062	1	7.0473e-05	0.0134716	-0.0662171	0.955139
ENSG00000089916	E011	G patch domain containing 2-like [Source:HGNC Symbol;Acc:20210]	GPATCH2L	14	76618259	76720685	1	7.05419e-05	0.0134765	0.251786	1.19068
ENSG00000075234	E027	tetratricopeptide repeat domain 38 [Source:HGNC Symbol;Acc:26082]	TTC38	22	46663858	46689905	1	7.0869e-05	0.0135268	-0.0667227	0.954805
ENSG00000185624	E052	prolyl 4-hydroxylase, beta polypeptide [Source:HGNC Symbol;Acc:8548]	P4HB	17	79801035	79818570	-1	7.0892e-05	0.0135268	-0.156593	0.897141
ENSG00000144535	E070	DIS3 mitotic control homolog (S. cerevisiae)-like 2 [Source:HGNC Symbol;Acc:28648]	DIS3L2	2	232825955	233209060	1	7.11056e-05	0.0135592	0.0235672	1.01647
ENSG00000103932	E007	RNA polymerase II associated protein 1 [Source:HGNC Symbol;Acc:24567]	RPAP1	15	41809374	41836467	-1	7.12918e-05	0.0135864	0.0484536	1.03416
ENSG00000102910	E032	lon peptidase 2, peroxisomal [Source:HGNC Symbol;Acc:20598]	LONP2	16	48278207	48397033	1	7.15028e-05	0.0136183	0.107144	1.07709
ENSG00000117597	E003	digestive organ expansion factor homolog (zebrafish) [Source:HGNC Symbol;Acc:28440]	DIEXF	1	210001352	210030910	1	7.17849e-05	0.0136441	-0.014024	0.990326
ENSG00000161010	E015	chromosome 5 open reading frame 45 [Source:HGNC Symbol;Acc:30817]	C5orf45	5	179261436	179289173	-1	7.17143e-05	0.0136441	-0.0647542	0.956108
ENSG00000049246	E015	period circadian clock 3 [Source:HGNC Symbol;Acc:8847]	PER3	1	7844380	7905237	1	7.18141e-05	0.0136441	NA	#VALUE!
ENSG00000237276	E016	anoctamin 7 pseudogene 1 [Source:HGNC Symbol;Acc:32248]	ANO7P1	1	16542404	16554522	-1	7.17888e-05	0.0136441	NA	#VALUE!
ENSG00000154832	E010	CXXC finger protein 1 [Source:HGNC Symbol;Acc:24343]	CXXC1	18	47808713	47814674	-1	7.21129e-05	0.0136926	0.0504789	1.03561
ENSG00000243056	E013	eukaryotic translation initiation factor 4E binding protein 3 [Source:HGNC Symbol;Acc:3290]	EIF4EBP3	5	139927251	139929163	1	7.22983e-05	0.0137194	0.0681065	1.04834
ENSG00000141510	E031	tumor protein p53 [Source:HGNC Symbol;Acc:11998]	TP53	17	7565097	7590856	-1	7.24694e-05	0.0137267	-0.101758	0.931897
ENSG00000105339	E008	DENN/MADD domain containing 3 [Source:HGNC Symbol;Acc:29134]	DENND3	8	142127377	142205907	1	7.24451e-05	0.0137267	-0.129356	0.914239
ENSG00000231389	E005	major histocompatibility complex, class II, DP alpha 1 [Source:HGNC Symbol;Acc:4938]	HLA-DPA1	6	33032346	33048552	-1	7.23928e-05	0.0137267	-4.8547	0.0345612
ENSG00000000971	E027	complement factor H [Source:HGNC Symbol;Acc:4883]	CFH	1	196621008	196716634	1	7.25146e-05	0.0137269	0.21588	1.16141
ENSG00000066044	E002	ELAV like RNA binding protein 1 [Source:HGNC Symbol;Acc:3312]	ELAVL1	19	8023463	8070543	-1	7.29014e-05	0.0137918	-0.0144413	0.99004
ENSG00000141258	E022	small G protein signaling modulator 2 [Source:HGNC Symbol;Acc:29026]	SGSM2	17	2240792	2284352	1	7.32087e-05	0.0138415	-0.425437	0.744613
ENSG00000134061	E001	CD180 molecule [Source:HGNC Symbol;Acc:6726]	CD180	5	66478103	66492627	-1	7.35907e-05	0.0139052	NA	#VALUE!
ENSG00000197530	E021	mindbomb E3 ubiquitin protein ligase 2 [Source:HGNC Symbol;Acc:30577]	MIB2	1	1550795	1565990	1	7.37774e-05	0.0139236	0.00888853	1.00618
ENSG00000131759	E008	retinoic acid receptor, alpha [Source:HGNC Symbol;Acc:9864]	RARA	17	38465444	38513094	1	7.37353e-05	0.0139236	-0.108651	0.927455
ENSG00000242028	E036	huntingtin interacting protein K [Source:HGNC Symbol;Acc:18418]	HYPK	15	44088340	44095241	1	7.4159e-05	0.0139851	0.510993	1.42503
ENSG00000108219	E027	tetraspanin 14 [Source:HGNC Symbol;Acc:23303]	TSPAN14	10	82213922	82292879	1	7.41931e-05	0.0139851	-0.0808364	0.945509
ENSG00000272980	E031		RP11-517H2.6	6	167412893	167552629	1	7.42414e-05	0.0139857	-0.0923041	0.938023
ENSG00000114861	E022	forkhead box P1 [Source:HGNC Symbol;Acc:3823]	FOXP1	3	71003844	71633140	-1	7.45528e-05	0.0140359	0.145574	1.10617
ENSG00000179818	E064	PCBP1 antisense RNA 1 [Source:HGNC Symbol;Acc:42948]	PCBP1-AS1	2	70189395	70315978	-1	7.46756e-05	0.0140505	0.28288	1.21662
ENSG00000257341	E010		CRIP1	14	105953536	105958604	1	7.4795e-05	0.0140601	0.137134	1.09972
ENSG00000136213	E003	carbohydrate (chondroitin 4) sulfotransferase 12 [Source:HGNC Symbol;Acc:17423]	CHST12	7	2443223	2474242	1	7.48621e-05	0.0140601	-0.0232744	0.983997
ENSG00000257524	E021		RP11-203J24.9	9	130630143	130649066	-1	7.48392e-05	0.0140601	-0.272767	0.82773
ENSG00000198677	E023	tetratricopeptide repeat domain 37 [Source:HGNC Symbol;Acc:23639]	TTC37	5	94799599	94890711	-1	7.50482e-05	0.0140865	0.21428	1.16012
ENSG00000213339	E018	queuine tRNA-ribosyltransferase 1 [Source:HGNC Symbol;Acc:23797]	QTRT1	19	10812106	10824113	1	7.52425e-05	0.0141145	0.302388	1.23318
ENSG00000078304	E040	protein phosphatase 2, regulatory subunit B', gamma [Source:HGNC Symbol;Acc:9311]	PPP2R5C	14	102228135	102394326	1	7.53836e-05	0.0141259	0.0580025	1.04102
ENSG00000055483	E016	ubiquitin specific peptidase 36 [Source:HGNC Symbol;Acc:20062]	USP36	17	76783463	76837523	-1	7.53945e-05	0.0141259	0.0381809	1.02682
ENSG00000112365	E050	zinc finger and BTB domain containing 24 [Source:HGNC Symbol;Acc:21143]	ZBTB24	6	109783797	109804440	-1	7.54942e-05	0.0141361	0.316799	1.24556
ENSG00000185163	E002	DEAD (Asp-Glu-Ala-Asp) box polypeptide 51 [Source:HGNC Symbol;Acc:20082]	DDX51	12	132621139	132628880	-1	7.55883e-05	0.0141367	0.00881499	1.00613
ENSG00000214940	E085	nuclear pore complex interacting protein family, member A8 [Source:HGNC Symbol;Acc:41983]	NPIPA8	16	18411799	18441131	-1	7.55479e-05	0.0141367	-0.0629596	0.957298
ENSG00000182903	E003	zinc finger protein 721 [Source:HGNC Symbol;Acc:29425]	ZNF721	4	419604	492945	-1	7.59643e-05	0.0141985	-0.268765	0.83003
ENSG00000111224	E013	poly (ADP-ribose) polymerase family, member 11 [Source:HGNC Symbol;Acc:1186]	PARP11	12	3900213	3982608	-1	7.64957e-05	0.0142806	-0.123102	0.918211
ENSG00000151729	E002	solute carrier family 25 (mitochondrial carrier; adenine nucleotide translocator), member 4 [Source:HGNC Symbol;Acc:10990]	SLC25A4	4	186064395	186071536	1	7.64525e-05	0.0142806	NA	#VALUE!
ENSG00000268093	E034		AC022154.7	19	49122529	49127389	-1	7.65546e-05	0.0142808	0.360515	1.28388
ENSG00000266677	E002		RP11-258F1.1	17	18075939	18088067	-1	7.65884e-05	0.0142808	NA	#VALUE!
ENSG00000174953	E013	DEAH (Asp-Glu-Ala-His) box polypeptide 36 [Source:HGNC Symbol;Acc:14410]	DHX36	3	153990335	154042286	-1	7.68599e-05	0.0143228	0.183962	1.136
ENSG00000100479	E002	polymerase (DNA directed), epsilon 2, accessory subunit [Source:HGNC Symbol;Acc:9178]	POLE2	14	50110273	50155140	-1	7.7061e-05	0.0143517	0.105269	1.07569
ENSG00000215271	E004	homeobox and leucine zipper encoding [Source:HGNC Symbol;Acc:20164]	HOMEZ	14	23741666	23768656	-1	7.73314e-05	0.0143934	0.0352472	1.02473
ENSG00000265500	E114	SENP3-EIF4A1 readthrough (NMD candidate) [Source:HGNC Symbol;Acc:49182]	SENP3-EIF4A1	17	7466604	7482033	1	7.74356e-05	0.0144042	0.238822	1.18003
ENSG00000166926	E012	membrane-spanning 4-domains, subfamily A, member 6E [Source:HGNC Symbol;Acc:14285]	MS4A6E	11	60102304	60164069	1	7.75323e-05	0.0144136	0.0963714	1.06908
ENSG00000059588	E042	TAR (HIV-1) RNA binding protein 1 [Source:HGNC Symbol;Acc:11568]	TARBP1	1	234527059	234614849	-1	7.77382e-05	0.0144432	0.101795	1.07311
ENSG00000257365	E039	farnesyltransferase, CAAX box, beta [Source:HGNC Symbol;Acc:3785]	FNTB	14	65381203	65529368	1	7.78535e-05	0.014456	0.0331851	1.02327
ENSG00000255339	E071	NADH dehydrogenase [ubiquinone] 1 beta subcomplex subunit 8, mitochondrial; Uncharacterized protein [Source:UniProtKB/TrEMBL;Acc:E9PIZ8]	NDUFB8	10	102265385	102289638	-1	7.79389e-05	0.0144632	-0.217915	0.859807
ENSG00000239305	E008	ring finger protein 103 [Source:HGNC Symbol;Acc:12859]	RNF103	2	86830516	86850989	-1	7.81282e-05	0.0144897	-0.123814	0.917758
ENSG00000175662	E001	target of myb1-like 2 (chicken) [Source:HGNC Symbol;Acc:11984]	TOM1L2	17	17746828	17875736	-1	7.83574e-05	0.0145236	0.0943579	1.06759
ENSG00000105516	E005	D site of albumin promoter (albumin D-box) binding protein [Source:HGNC Symbol;Acc:2697]	DBP	19	49133287	49140695	-1	7.84119e-05	0.014525	NA	#VALUE!
ENSG00000167772	E013	angiopoietin-like 4 [Source:HGNC Symbol;Acc:16039]	ANGPTL4	19	8428173	8439257	1	7.87391e-05	0.0145769	NA	#VALUE!
ENSG00000147471	E003	proline synthetase co-transcribed homolog (bacterial) [Source:HGNC Symbol;Acc:9457]	PROSC	8	37620111	37637283	1	7.89815e-05	0.0146044	0.175129	1.12907
ENSG00000141644	E016	methyl-CpG binding domain protein 1 [Source:HGNC Symbol;Acc:6916]	MBD1	18	47793252	47808144	-1	7.8945e-05	0.0146044	0.119162	1.0861
ENSG00000237296	E034	SMG1 pseudogene 1 [Source:HGNC Symbol;Acc:44186]	SMG1P1	16	22448329	22503541	1	7.90667e-05	0.0146112	-0.257385	0.836603
ENSG00000104081	E015	Bcl2 modifying factor [Source:HGNC Symbol;Acc:24132]	BMF	15	40380091	40401093	-1	7.91118e-05	0.0146112	NA	#VALUE!
ENSG00000135090	E009	TAO kinase 3 [Source:HGNC Symbol;Acc:18133]	TAOK3	12	118587606	118810750	-1	7.9286e-05	0.0146316	0.508947	1.42301
ENSG00000105705	E029	SURP and G patch domain containing 1 [Source:HGNC Symbol;Acc:18643]	SUGP1	19	19386827	19431653	-1	7.95431e-05	0.0146316	0.183034	1.13527
ENSG00000039068	E033	cadherin 1, type 1, E-cadherin (epithelial) [Source:HGNC Symbol;Acc:1748]	CDH1	16	68771128	68869451	1	7.95489e-05	0.0146316	-0.024158	0.983394
ENSG00000132716	E074	DDB1 and CUL4 associated factor 8 [Source:HGNC Symbol;Acc:24891]	DCAF8	1	160185505	160254920	-1	7.94318e-05	0.0146316	-0.0908646	0.93896
ENSG00000064932	E007	strawberry notch homolog 2 (Drosophila) [Source:HGNC Symbol;Acc:29158]	SBNO2	19	1107636	1174282	-1	7.95516e-05	0.0146316	-0.163263	0.893003
ENSG00000109436	E001	TBC1 domain family, member 9 (with GRAM domain) [Source:HGNC Symbol;Acc:21710]	TBC1D9	4	141541919	141677274	-1	7.93893e-05	0.0146316	NA	#VALUE!
ENSG00000266542	E036	microRNA 5572 [Source:HGNC Symbol;Acc:43476]	MIR5572	15	80873444	80873580	1	7.94036e-05	0.0146316	NA	#VALUE!
ENSG00000188313	E018	phospholipid scramblase 1 [Source:HGNC Symbol;Acc:9092]	PLSCR1	3	146232967	146262651	-1	7.96342e-05	0.0146381	0.151737	1.11091
ENSG00000133026	E004	myosin, heavy chain 10, non-muscle [Source:HGNC Symbol;Acc:7568]	MYH10	17	8377523	8534079	-1	7.98038e-05	0.0146606	0.144553	1.10539
ENSG00000214753	E087	heterogeneous nuclear ribonucleoprotein U-like 2 [Source:HGNC Symbol;Acc:25451]	HNRNPUL2	11	62480102	62494821	-1	7.98534e-05	0.0146611	0.0217187	1.01517
ENSG00000008952	E018	SEC62 homolog (S. cerevisiae) [Source:HGNC Symbol;Acc:11846]	SEC62	3	169684423	169716161	1	7.99707e-05	0.0146739	-0.308698	0.80737
ENSG00000133026	E051	myosin, heavy chain 10, non-muscle [Source:HGNC Symbol;Acc:7568]	MYH10	17	8377523	8534079	-1	8.01525e-05	0.0146747	0.242337	1.18291
ENSG00000109743	E039	bone marrow stromal cell antigen 1 [Source:HGNC Symbol;Acc:1118]	BST1	4	15704573	15739936	1	8.01882e-05	0.0146747	0.00626827	1.00435
ENSG00000160271	E006	ral guanine nucleotide dissociation stimulator [Source:HGNC Symbol;Acc:9842]	RALGDS	9	135973107	136039301	-1	8.00688e-05	0.0146747	-0.0212768	0.98536
ENSG00000197150	E027	ATP-binding cassette, sub-family B (MDR/TAP), member 8 [Source:HGNC Symbol;Acc:49]	ABCB8	7	150725510	150744869	1	8.01413e-05	0.0146747	-0.0680724	0.953912
ENSG00000186635	E010	ArfGAP with RhoGAP domain, ankyrin repeat and PH domain 1 [Source:HGNC Symbol;Acc:16925]	ARAP1	11	72396114	72504644	-1	8.02109e-05	0.0146747	-0.168624	0.889691
ENSG00000103343	E133	zinc finger protein 174 [Source:HGNC Symbol;Acc:12963]	ZNF174	16	3451235	3459370	1	8.02702e-05	0.0146769	-0.266364	0.831412
ENSG00000117481	E020	NOP2/Sun domain family, member 4 [Source:HGNC Symbol;Acc:31802]	NSUN4	1	46805849	46830824	1	8.03568e-05	0.0146841	0.0512459	1.03616
ENSG00000135164	E071	cyclin D binding myb-like transcription factor 1 [Source:HGNC Symbol;Acc:14603]	DMTF1	7	86781677	86825653	1	8.07116e-05	0.0147317	0.251069	1.19009
ENSG00000160271	E041	ral guanine nucleotide dissociation stimulator [Source:HGNC Symbol;Acc:9842]	RALGDS	9	135973107	136039301	-1	8.06654e-05	0.0147317	0.0909831	1.0651
ENSG00000135924	E024	DnaJ (Hsp40) homolog, subfamily B, member 2 [Source:HGNC Symbol;Acc:5228]	DNAJB2	2	220143989	220151622	1	8.10987e-05	0.0147677	0.368799	1.29128
ENSG00000117362	E015	APH1A gamma secretase subunit [Source:HGNC Symbol;Acc:29509]	APH1A	1	150237804	150241980	-1	8.10634e-05	0.0147677	0.227399	1.17072
ENSG00000005810	E014	MYC binding protein 2, E3 ubiquitin protein ligase [Source:HGNC Symbol;Acc:23386]	MYCBP2	13	77618792	77901185	-1	8.10613e-05	0.0147677	0.0503194	1.03549
ENSG00000244462	E107	RNA binding motif protein 12 [Source:HGNC Symbol;Acc:9898]	RBM12	20	34236847	34252878	-1	8.10048e-05	0.0147677	-0.0628494	0.957371
ENSG00000105655	E026	inositol-3-phosphate synthase 1 [Source:HGNC Symbol;Acc:29821]	ISYNA1	19	18545198	18549111	-1	8.1184e-05	0.0147745	-0.477514	0.718214
ENSG00000169738	E043	dicarbonyl/L-xylulose reductase [Source:HGNC Symbol;Acc:18985]	DCXR	17	79993012	79995608	-1	8.15162e-05	0.0148025	0.954974	1.93854
ENSG00000110172	E012	cysteine and histidine-rich domain (CHORD) containing 1 [Source:HGNC Symbol;Acc:14525]	CHORDC1	11	89934328	89956532	-1	8.15211e-05	0.0148025	0.372984	1.29503
ENSG00000068912	E018	endoplasmic reticulum lectin 1 [Source:HGNC Symbol;Acc:25222]	ERLEC1	2	54014181	54045956	1	8.14771e-05	0.0148025	0.0672361	1.04771
ENSG00000188677	E007	parvin, beta [Source:HGNC Symbol;Acc:14653]	PARVB	22	44395091	44568829	1	8.15278e-05	0.0148025	-0.208931	0.865178
ENSG00000220205	E002	vesicle-associated membrane protein 2 (synaptobrevin 2) [Source:HGNC Symbol;Acc:12643]	VAMP2	17	8062467	8066864	-1	8.16814e-05	0.0148089	0.0722545	1.05136
ENSG00000105402	E019	N-ethylmaleimide-sensitive factor attachment protein, alpha [Source:HGNC Symbol;Acc:7641]	NAPA	19	47990894	48018497	-1	8.17062e-05	0.0148089	-0.0315665	0.978357
ENSG00000234284	E012	zinc finger protein 879 [Source:HGNC Symbol;Acc:37273]	ZNF879	5	178450753	178462065	1	8.16876e-05	0.0148089	NA	#VALUE!
ENSG00000156345	E008	cyclin-dependent kinase 20 [Source:HGNC Symbol;Acc:21420]	CDK20	9	90581356	90589668	-1	8.19172e-05	0.0148385	NA	#VALUE!
ENSG00000162148	E035	protein phosphatase 1, regulatory subunit 32 [Source:HGNC Symbol;Acc:28869]	PPP1R32	11	61248592	61258403	1	8.22463e-05	0.0148549	0.348789	1.27349
ENSG00000174483	E076	Bardet-Biedl syndrome 1 [Source:HGNC Symbol;Acc:966]	BBS1	11	66278077	66301098	1	8.21611e-05	0.0148549	0.0676698	1.04802
ENSG00000077150	E027	nuclear factor of kappa light polypeptide gene enhancer in B-cells 2 (p49/p100) [Source:HGNC Symbol;Acc:7795]	NFKB2	10	104153867	104162281	1	8.22012e-05	0.0148549	-0.220847	0.858061
ENSG00000268614	E018		CTD-2207O23.10	19	7598481	7604945	1	8.20876e-05	0.0148549	-0.377896	0.769559
ENSG00000186635	E065	ArfGAP with RhoGAP domain, ankyrin repeat and PH domain 1 [Source:HGNC Symbol;Acc:16925]	ARAP1	11	72396114	72504644	-1	8.21643e-05	0.0148549	-0.569794	0.673713
ENSG00000240527	E007		RP11-429G19.3	10	97593265	97633515	1	8.26e-05	0.0149101	-0.47759	0.718176
ENSG00000173436	E052	mitochondrial inner membrane organizing system 1 [Source:HGNC Symbol;Acc:32068]	MINOS1	1	19923477	19956314	1	8.27877e-05	0.0149353	-0.102166	0.931633
ENSG00000140931	E009	CKLF-like MARVEL transmembrane domain containing 3 [Source:HGNC Symbol;Acc:19174]	CMTM3	16	66637777	66647795	1	8.28763e-05	0.0149426	-0.29777	0.813509
ENSG00000103485	E022	quinolinate phosphoribosyltransferase [Source:HGNC Symbol;Acc:9755]	QPRT	16	29674600	29710020	1	8.29628e-05	0.0149496	-0.0143406	0.990109
ENSG00000100711	E025	zinc finger, FYVE domain containing 21 [Source:HGNC Symbol;Acc:20760]	ZFYVE21	14	104182067	104200005	1	8.3135e-05	0.0149719	0.202799	1.15093
ENSG00000137814	E006	HAUS augmin-like complex, subunit 2 [Source:HGNC Symbol;Acc:25530]	HAUS2	15	42841008	42862192	1	8.32054e-05	0.0149759	-0.11383	0.924132
ENSG00000262664	E013	ovarian tumor suppressor candidate 2 [Source:HGNC Symbol;Acc:24203]	OVCA2	17	1945327	1946724	1	8.3348e-05	0.0149842	0.0141021	1.00982
ENSG00000267874	E003		CTD-2527I21.9	19	35527238	35527964	1	8.33146e-05	0.0149842	NA	#VALUE!
ENSG00000109685	E072	Wolf-Hirschhorn syndrome candidate 1 [Source:HGNC Symbol;Acc:12766]	WHSC1	4	1873151	1983934	1	8.34561e-05	0.0149945	0.0280601	1.01964
ENSG00000261556	E004		RP11-296I10.6	16	70253477	70279519	-1	8.35016e-05	0.0149945	NA	#VALUE!
ENSG00000119559	E014	chromosome 19 open reading frame 25 [Source:HGNC Symbol;Acc:26711]	C19orf25	19	1461142	1479555	-1	8.35603e-05	0.0149964	-0.078185	0.947249
ENSG00000172247	E004	C1q and tumor necrosis factor related protein 4 [Source:HGNC Symbol;Acc:14346]	C1QTNF4	11	47611216	47616211	-1	8.3767e-05	0.0150162	0.0631324	1.04473
ENSG00000162654	E001	guanylate binding protein 4 [Source:HGNC Symbol;Acc:20480]	GBP4	1	89646831	89664615	-1	8.37418e-05	0.0150162	-0.216351	0.86074
ENSG00000111725	E017	protein kinase, AMP-activated, beta 1 non-catalytic subunit [Source:HGNC Symbol;Acc:9378]	PRKAB1	12	120105558	120119435	1	8.39432e-05	0.0150353	0.10133	1.07276
ENSG00000140464	E028	promyelocytic leukemia [Source:HGNC Symbol;Acc:9113]	PML	15	74287014	74340153	1	8.39704e-05	0.0150353	0.0512603	1.03617
ENSG00000177697	E027	CD151 molecule (Raph blood group) [Source:HGNC Symbol;Acc:1630]	CD151	11	832843	839831	1	8.40405e-05	0.0150392	0.141884	1.10334
ENSG00000233276	E005	glutathione peroxidase 1 [Source:HGNC Symbol;Acc:4553]	GPX1	3	49394609	49396033	-1	8.4257e-05	0.0150693	0.134791	1.09793
ENSG00000078070	E023	methylcrotonoyl-CoA carboxylase 1 (alpha) [Source:HGNC Symbol;Acc:6936]	MCCC1	3	182733006	182833863	-1	8.48725e-05	0.0151706	-0.0477177	0.967466
ENSG00000213123	E050	Tctex1 domain containing 2 [Source:HGNC Symbol;Acc:28482]	TCTEX1D2	3	196018090	196045170	-1	8.49719e-05	0.0151764	0.0733684	1.05217
ENSG00000101019	E044	ubiquinol-cytochrome c reductase complex assembly factor 1 [Source:HGNC Symbol;Acc:15891]	UQCC1	20	33890369	33999944	-1	8.50022e-05	0.0151764	-0.0145713	0.989951
ENSG00000146872	E038	tousled-like kinase 2 [Source:HGNC Symbol;Acc:11842]	TLK2	17	60536019	60692842	1	8.52369e-05	0.0152095	-0.0352869	0.975838
ENSG00000001084	E030	glutamate-cysteine ligase, catalytic subunit [Source:HGNC Symbol;Acc:4311]	GCLC	6	53362139	53481768	-1	8.55283e-05	0.0152528	-0.102662	0.931313
ENSG00000131669	E008	ninjurin 1 [Source:HGNC Symbol;Acc:7824]	NINJ1	9	95883771	95896570	-1	8.56952e-05	0.0152738	0.0347125	1.02435
ENSG00000130227	E011	exportin 7 [Source:HGNC Symbol;Acc:14108]	XPO7	8	21777180	21864096	1	8.60559e-05	0.0153293	-0.045524	0.968938
ENSG00000255275	E038		RP13-279N23.2	1	19175767	19247615	-1	8.66042e-05	0.0154093	0.0279684	1.01958
ENSG00000080822	E016	claudin domain containing 1 [Source:HGNC Symbol;Acc:1322]	CLDND1	3	98216756	98241910	-1	8.65697e-05	0.0154093	0.0110702	1.0077
ENSG00000242861	E001		RP11-285F7.2	1	226028584	226034223	-1	8.6935e-05	0.0154593	-0.147843	0.902599
ENSG00000268614	E104		CTD-2207O23.10	19	7598481	7604945	1	8.70693e-05	0.0154744	0.260679	1.19804
ENSG00000196323	E020	zinc finger and BTB domain containing 44 [Source:HGNC Symbol;Acc:25001]	ZBTB44	11	130096572	130184581	-1	8.72859e-05	0.015504	-0.0465051	0.968279
ENSG00000175265	E072	golgin A8 family, member A [Source:HGNC Symbol;Acc:31972]	GOLGA8A	15	34671269	34880704	-1	8.73938e-05	0.0155143	-0.6619	0.632045
ENSG00000025293	E008	PHD finger protein 20 [Source:HGNC Symbol;Acc:16098]	PHF20	20	34359896	34538303	1	8.74611e-05	0.0155174	-0.13704	0.909383
ENSG00000126012	E019	lysine (K)-specific demethylase 5C [Source:HGNC Symbol;Acc:11114]	KDM5C	X	53220503	53254604	-1	8.75757e-05	0.0155289	-0.0188582	0.987014
ENSG00000040341	E071	staufen double-stranded RNA binding protein 2 [Source:HGNC Symbol;Acc:11371]	STAU2	8	74332604	74659943	-1	8.77516e-05	0.0155512	0.0322041	1.02257
ENSG00000241852	E063	chromosome 8 open reading frame 58 [Source:HGNC Symbol;Acc:32233]	C8orf58	8	22457114	22461663	1	8.78497e-05	0.0155597	0.29578	1.22755
ENSG00000152078	E031	transmembrane protein 56 [Source:HGNC Symbol;Acc:26477]	TMEM56	1	95582894	95663163	1	8.79122e-05	0.0155619	0.0524737	1.03704
ENSG00000055118	E016	potassium voltage-gated channel, subfamily H (eag-related), member 2 [Source:HGNC Symbol;Acc:6251]	KCNH2	7	150642049	150675403	-1	8.81481e-05	0.0155948	-0.185195	0.87953
ENSG00000151725	E006	centromere protein U [Source:HGNC Symbol;Acc:21348]	CENPU	4	185615772	185655287	-1	8.85105e-05	0.01565	0.0733764	1.05218
ENSG00000095794	E023	cAMP responsive element modulator [Source:HGNC Symbol;Acc:2352]	CREM	10	35415719	35501886	1	8.86943e-05	0.0156736	-0.186744	0.878586
ENSG00000011295	E019	tetratricopeptide repeat domain 19 [Source:HGNC Symbol;Acc:26006]	TTC19	17	15902694	15948329	1	8.90606e-05	0.0157205	0.0596285	1.0422
ENSG00000241353	E023	protein phosphatase 1, regulatory (inhibitor) subunit 2 pseudogene 4 [Source:HGNC Symbol;Acc:16319]	PPP1R2P4	13	46917102	47012325	-1	8.90139e-05	0.0157205	0.0556216	1.03931
ENSG00000160294	E043	minichromosome maintenance complex component 3 associated protein [Source:HGNC Symbol;Acc:6946]	MCM3AP	21	47655047	47706211	-1	8.93991e-05	0.0157713	-0.0617167	0.958123
ENSG00000196576	E039	plexin B2 [Source:HGNC Symbol;Acc:9104]	PLXNB2	22	50713408	50746056	-1	8.95432e-05	0.0157877	-0.598753	0.660324
ENSG00000270316	E010	C10orf32-ASMT readthrough (NMD candidate) [Source:HGNC Symbol;Acc:49183]	C10orf32-ASMT	10	104614029	104661656	1	8.95998e-05	0.0157887	-0.0143805	0.990082
ENSG00000103197	E034	tuberous sclerosis 2 [Source:HGNC Symbol;Acc:12363]	TSC2	16	2097466	2138716	1	8.97285e-05	0.0158025	0.0878922	1.06282
ENSG00000196189	E034	sema domain, immunoglobulin domain (Ig), transmembrane domain (TM) and short cytoplasmic domain, (semaphorin) 4A [Source:HGNC Symbol;Acc:10729]	SEMA4A	1	156117157	156147543	1	8.99755e-05	0.0158285	0.0551288	1.03895
ENSG00000160789	E068	lamin A/C [Source:HGNC Symbol;Acc:6636]	LMNA	1	156052364	156109880	1	9.00289e-05	0.0158285	-0.0591588	0.959824
ENSG00000267874	E002		CTD-2527I21.9	19	35527238	35527964	1	9.00145e-05	0.0158285	NA	#VALUE!
ENSG00000268465	E006	Uncharacterized protein [Source:UniProtKB/TrEMBL;Acc:M0QZ92]	CTC-273B12.7	19	48969094	48975688	1	9.02282e-05	0.0158546	-0.00735543	0.994915
ENSG00000137076	E019	talin 1 [Source:HGNC Symbol;Acc:11845]	TLN1	9	35696945	35732392	-1	9.03144e-05	0.0158608	0.112576	1.08116
ENSG00000108671	E041	proteasome (prosome, macropain) 26S subunit, non-ATPase, 11 [Source:HGNC Symbol;Acc:9556]	PSMD11	17	30771279	30810336	1	9.05184e-05	0.0158876	-0.0467578	0.96811
ENSG00000157181	E023	chromosome 1 open reading frame 27 [Source:HGNC Symbol;Acc:24299]	C1orf27	1	186344890	186390510	1	9.08002e-05	0.0159281	-0.0967796	0.935118
ENSG00000143575	E018	HCLS1 associated protein X-1 [Source:HGNC Symbol;Acc:16915]	HAX1	1	154244987	154248351	1	9.09331e-05	0.0159424	0.324917	1.25259
ENSG00000112365	E049	zinc finger and BTB domain containing 24 [Source:HGNC Symbol;Acc:21143]	ZBTB24	6	109783797	109804440	-1	9.12071e-05	0.0159814	0.0955216	1.06845
ENSG00000105723	E002	glycogen synthase kinase 3 alpha [Source:HGNC Symbol;Acc:4616]	GSK3A	19	42734338	42746777	-1	9.14827e-05	0.0160207	-0.385911	0.765296
ENSG00000103485	E020	quinolinate phosphoribosyltransferase [Source:HGNC Symbol;Acc:9755]	QPRT	16	29674600	29710020	1	9.18353e-05	0.0160734	-0.107145	0.928423
ENSG00000126088	E033	uroporphyrinogen decarboxylase [Source:HGNC Symbol;Acc:12591]	UROD	1	45477819	45481247	1	9.19486e-05	0.0160842	0.0137917	1.00961
ENSG00000116679	E021	influenza virus NS1A binding protein [Source:HGNC Symbol;Acc:16951]	IVNS1ABP	1	185265520	185286461	-1	9.21085e-05	0.0161031	0.292389	1.22467
ENSG00000037749	E020	microfibrillar-associated protein 3 [Source:HGNC Symbol;Acc:7034]	MFAP3	5	153418466	153600038	1	9.21671e-05	0.0161043	-0.0238581	0.983599
ENSG00000112701	E004	SUMO1/sentrin specific peptidase 6 [Source:HGNC Symbol;Acc:20944]	SENP6	6	76311225	76427997	1	9.26193e-05	0.0161289	-0.0287118	0.980295
ENSG00000198225	E005	FK506 binding protein 1C [Source:HGNC Symbol;Acc:21376]	FKBP1C	6	63921351	63922929	1	9.25212e-05	0.0161289	-0.0540257	0.963245
ENSG00000106263	E041	eukaryotic translation initiation factor 3, subunit B [Source:HGNC Symbol;Acc:3280]	EIF3B	7	2393721	2420380	1	9.25935e-05	0.0161289	-0.0860672	0.942087
ENSG00000100599	E018	Ras and Rab interactor 3 [Source:HGNC Symbol;Acc:18751]	RIN3	14	92980118	93155339	1	9.24e-05	0.0161289	-0.215981	0.860961
ENSG00000138448	E029	integrin, alpha V [Source:HGNC Symbol;Acc:6150]	ITGAV	2	187454792	187545628	1	9.25381e-05	0.0161289	-0.233334	0.850667
ENSG00000032742	E042	intraflagellar transport 88 homolog (Chlamydomonas) [Source:HGNC Symbol;Acc:20606]	IFT88	13	21140585	21265503	1	9.24755e-05	0.0161289	-0.397193	0.759334
ENSG00000080822	E020	claudin domain containing 1 [Source:HGNC Symbol;Acc:1322]	CLDND1	3	98216756	98241910	-1	9.27348e-05	0.0161381	0.0600091	1.04247
ENSG00000059588	E035	TAR (HIV-1) RNA binding protein 1 [Source:HGNC Symbol;Acc:11568]	TARBP1	1	234527059	234614849	-1	9.27759e-05	0.0161381	-0.00329332	0.99772
ENSG00000197102	E101	dynein, cytoplasmic 1, heavy chain 1 [Source:HGNC Symbol;Acc:2961]	DYNC1H1	14	102430865	102517129	1	9.30582e-05	0.0161782	-0.353145	0.782876
ENSG00000092096	E024	solute carrier family 22, member 17 [Source:HGNC Symbol;Acc:23095]	SLC22A17	14	23815515	23822121	-1	9.31554e-05	0.016186	0.541433	1.45542
ENSG00000132017	E021	DDB1 and CUL4 associated factor 15 [Source:HGNC Symbol;Acc:25095]	DCAF15	19	14063304	14072254	1	9.32782e-05	0.0161983	-0.0740941	0.949938
ENSG00000145029	E007	nicolin 1 [Source:HGNC Symbol;Acc:18317]	NICN1	3	49460379	49466759	-1	9.34181e-05	0.0162136	NA	#VALUE!
ENSG00000137460	E002	FH2 domain containing 1 [Source:HGNC Symbol;Acc:29363]	FHDC1	4	153857504	153900848	1	9.36343e-05	0.016242	NA	#VALUE!
ENSG00000257341	E013		CRIP1	14	105953536	105958604	1	9.37781e-05	0.0162579	0.236365	1.17802
ENSG00000170248	E030	programmed cell death 6 interacting protein [Source:HGNC Symbol;Acc:8766]	PDCD6IP	3	33839844	33911194	1	9.41129e-05	0.0162953	0.200224	1.14888
ENSG00000148218	E002	aminolevulinate dehydratase [Source:HGNC Symbol;Acc:395]	ALAD	9	116148597	116163613	-1	9.41388e-05	0.0162953	6.93043e-05	1.00005
ENSG00000160410	E070	SH3KBP1 binding protein 1 [Source:HGNC Symbol;Acc:19214]	SHKBP1	19	41082757	41097305	1	9.41513e-05	0.0162953	-0.380727	0.76805
ENSG00000116641	E010	dedicator of cytokinesis 7 [Source:HGNC Symbol;Acc:19190]	DOCK7	1	62920399	63153969	-1	9.42858e-05	0.0163005	0.144656	1.10547
ENSG00000198901	E049	protein regulator of cytokinesis 1 [Source:HGNC Symbol;Acc:9341]	PRC1	15	91509270	91538859	-1	9.42549e-05	0.0163005	-0.0134892	0.990694
ENSG00000132485	E007	zinc finger, RAN-binding domain containing 2 [Source:HGNC Symbol;Acc:13058]	ZRANB2	1	71528974	71546980	-1	9.44387e-05	0.0163027	0.169398	1.12459
ENSG00000272573	E010	musculoskeletal, embryonic nuclear protein 1 [Source:HGNC Symbol;Acc:22144]	MUSTN1	3	52867130	52869235	-1	9.44425e-05	0.0163027	0.085804	1.06128
ENSG00000184863	E041	RNA binding motif protein 33 [Source:HGNC Symbol;Acc:27223]	RBM33	7	155437145	155574179	1	9.44561e-05	0.0163027	0.0506021	1.0357
ENSG00000175931	E005	ubiquitin-conjugating enzyme E2O [Source:HGNC Symbol;Acc:29554]	UBE2O	17	74385532	74449288	-1	9.45815e-05	0.0163153	-0.0849763	0.9428
ENSG00000149136	E028	structure specific recognition protein 1 [Source:HGNC Symbol;Acc:11327]	SSRP1	11	57093459	57103351	-1	9.4663e-05	0.0163203	0.452586	1.36849
ENSG00000141522	E023	Rho GDP dissociation inhibitor (GDI) alpha [Source:HGNC Symbol;Acc:678]	ARHGDIA	17	79825597	79829282	-1	9.50145e-05	0.0163628	-0.126503	0.916049
ENSG00000167644	E037	chromosome 19 open reading frame 33 [Source:HGNC Symbol;Acc:16668]	C19orf33	19	38794801	38795649	1	9.5001e-05	0.0163628	-0.957562	0.514926
ENSG00000136877	E020	folylpolyglutamate synthase [Source:HGNC Symbol;Acc:3824]	FPGS	9	130556876	130576606	1	9.53908e-05	0.0164185	-0.27133	0.828556
ENSG00000265500	E126	SENP3-EIF4A1 readthrough (NMD candidate) [Source:HGNC Symbol;Acc:49182]	SENP3-EIF4A1	17	7466604	7482033	1	9.55163e-05	0.016431	-0.350226	0.784461
ENSG00000147421	E012	homeobox containing 1 [Source:HGNC Symbol;Acc:26137]	HMBOX1	8	28747911	28922281	1	9.55954e-05	0.0164355	-0.0920275	0.938203
ENSG00000011275	E022	ring finger protein 216 [Source:HGNC Symbol;Acc:21698]	RNF216	7	5659678	5821370	-1	9.56856e-05	0.016442	0.519661	1.43362
ENSG00000099622	E038	cold inducible RNA binding protein [Source:HGNC Symbol;Acc:1982]	CIRBP	19	1259384	1274879	1	9.61001e-05	0.0165041	0.03042	1.02131
ENSG00000104904	E021	ornithine decarboxylase antizyme 1 [Source:HGNC Symbol;Acc:8095]	OAZ1	19	2269485	2273487	1	9.62427e-05	0.0165194	-0.312578	0.805202
ENSG00000172354	E018	guanine nucleotide binding protein (G protein), beta polypeptide 2 [Source:HGNC Symbol;Acc:4398]	GNB2	7	100271154	100276797	1	9.63289e-05	0.0165251	0.13408	1.09739
ENSG00000141425	E017	regulation of nuclear pre-mRNA domain containing 1A [Source:HGNC Symbol;Acc:25560]	RPRD1A	18	33564350	33647539	-1	9.65281e-05	0.0165484	0.0677406	1.04807
ENSG00000090612	E052	zinc finger protein 268 [Source:HGNC Symbol;Acc:13061]	ZNF268	12	133707570	133783698	1	9.65713e-05	0.0165484	-0.510637	0.701912
ENSG00000130584	E012	zinc finger and BTB domain containing 46 [Source:HGNC Symbol;Acc:16094]	ZBTB46	20	62375019	62462597	-1	9.67851e-05	0.0165706	NA	#VALUE!
ENSG00000226742	E011	heat shock factor binding protein 1-like 1 [Source:HGNC Symbol;Acc:37243]	HSBP1L1	18	77724561	77730822	1	9.68074e-05	0.0165706	NA	#VALUE!
ENSG00000130175	E045	protein kinase C substrate 80K-H [Source:HGNC Symbol;Acc:9411]	PRKCSH	19	11546109	11561783	1	9.70762e-05	0.0166036	-0.27731	0.825128
ENSG00000248049	E013	UBA6 antisense RNA 1 (head to head) [Source:HGNC Symbol;Acc:49083]	UBA6-AS1	4	68566998	68946670	1	9.71069e-05	0.0166036	NA	#VALUE!
ENSG00000155096	E012	antizyme inhibitor 1 [Source:HGNC Symbol;Acc:16432]	AZIN1	8	103838585	103906092	-1	9.7165e-05	0.0166044	0.520498	1.43445
ENSG00000214188	E048	ST7 overlapping transcript 4 [Source:HGNC Symbol;Acc:18835]	ST7-OT4	7	116593953	116738860	1	9.73583e-05	0.0166283	0.422994	1.34071
ENSG00000182872	E017	RNA binding motif protein 10 [Source:HGNC Symbol;Acc:9896]	RBM10	X	47004268	47046212	1	9.75045e-05	0.0166442	0.0910632	1.06515
ENSG00000223705	E004	NOP2/Sun domain family, member 5 pseudogene 1 [Source:HGNC Symbol;Acc:19146]	NSUN5P1	7	75039605	75046066	1	9.77698e-05	0.0166803	-0.0172674	0.988102
ENSG00000157020	E023	SEC13 homolog (S. cerevisiae) [Source:HGNC Symbol;Acc:10697]	SEC13	3	10334815	10362862	-1	9.79008e-05	0.0166879	0.126039	1.09129
ENSG00000163608	E033	chromosome 3 open reading frame 17 [Source:HGNC Symbol;Acc:24496]	C3orf17	3	112721287	112738708	-1	9.79218e-05	0.0166879	0.0169157	1.01179
ENSG00000257315	E019	zinc finger, BED-type containing 6 [Source:HGNC Symbol;Acc:33273]	ZBED6	1	203765437	203769686	1	9.82397e-05	0.0167329	0.154761	1.11324
ENSG00000101019	E026	ubiquinol-cytochrome c reductase complex assembly factor 1 [Source:HGNC Symbol;Acc:15891]	UQCC1	20	33890369	33999944	-1	9.83341e-05	0.0167398	-0.133638	0.91153
ENSG00000123136	E011	DEAD (Asp-Glu-Ala-Asp) box polypeptide 39A [Source:HGNC Symbol;Acc:17821]	DDX39A	19	14519631	14530192	-1	9.84152e-05	0.0167445	0.0950368	1.06809
ENSG00000141562	E033	nuclear prelamin A recognition factor [Source:HGNC Symbol;Acc:29916]	NARF	17	80416056	80448413	1	9.84696e-05	0.0167446	0.0526347	1.03716
ENSG00000197632	E028	serpin peptidase inhibitor, clade B (ovalbumin), member 2 [Source:HGNC Symbol;Acc:8584]	SERPINB2	18	61538926	61571124	1	9.85463e-05	0.0167458	0.207934	1.15503
ENSG00000108292	E005	myeloid/lymphoid or mixed-lineage leukemia (trithorax homolog, Drosophila); translocated to, 6 [Source:HGNC Symbol;Acc:7138]	MLLT6	17	36861795	36886056	1	9.85845e-05	0.0167458	-0.130394	0.913582
ENSG00000037897	E002	methyltransferase like 1 [Source:HGNC Symbol;Acc:7030]	METTL1	12	58162254	58166576	-1	9.92592e-05	0.0168052	0.45274	1.36864
ENSG00000173914	E014	RNA binding motif protein 4B [Source:HGNC Symbol;Acc:28842]	RBM4B	11	66432469	66445392	-1	9.91609e-05	0.0168052	0.212691	1.15885
ENSG00000185787	E063	mortality factor 4 like 1 [Source:HGNC Symbol;Acc:16989]	MORF4L1	15	79102829	79190475	1	9.93079e-05	0.0168052	0.0557316	1.03939
ENSG00000134744	E065	zinc finger, CCHC domain containing 11 [Source:HGNC Symbol;Acc:28981]	ZCCHC11	1	52873954	53019159	-1	9.92134e-05	0.0168052	0.00285454	1.00198
ENSG00000142347	E001	myosin IF [Source:HGNC Symbol;Acc:7600]	MYO1F	19	8585674	8642461	-1	9.902e-05	0.0168052	-0.034374	0.976455
ENSG00000165280	E018	valosin containing protein [Source:HGNC Symbol;Acc:12666]	VCP	9	35056061	35073246	-1	9.91248e-05	0.0168052	-0.0357829	0.975502
ENSG00000160410	E068	SH3KBP1 binding protein 1 [Source:HGNC Symbol;Acc:19214]	SHKBP1	19	41082757	41097305	1	9.93127e-05	0.0168052	-0.255443	0.83773
ENSG00000058600	E020	polymerase (RNA) III (DNA directed) polypeptide E (80kD) [Source:HGNC Symbol;Acc:30347]	POLR3E	16	22308730	22346424	1	9.95384e-05	0.0168289	0.0623541	1.04417
ENSG00000172932	E013	ankyrin repeat domain 13 family, member D [Source:HGNC Symbol;Acc:27880]	ANKRD13D	11	67056018	67069956	1	9.95606e-05	0.0168289	0.00175786	1.00122
ENSG00000103202	E047	NME/NM23 nucleoside diphosphate kinase 4 [Source:HGNC Symbol;Acc:7852]	NME4	16	446725	460367	1	9.97154e-05	0.0168459	0.17965	1.13261
ENSG00000163930	E009	BRCA1 associated protein-1 (ubiquitin carboxy-terminal hydrolase) [Source:HGNC Symbol;Acc:950]	BAP1	3	52435029	52444366	-1	9.98844e-05	0.0168653	-0.0340991	0.976641
ENSG00000070190	E011	dual adaptor of phosphotyrosine and 3-phosphoinositides [Source:HGNC Symbol;Acc:16500]	DAPP1	4	100737990	100791311	1	0.000100075	0.0168883	0.228935	1.17197
ENSG00000112365	E048	zinc finger and BTB domain containing 24 [Source:HGNC Symbol;Acc:21143]	ZBTB24	6	109783797	109804440	-1	0.000100245	0.0169078	0.0387634	1.02723
ENSG00000134077	E023	THUMP domain containing 3 [Source:HGNC Symbol;Acc:24493]	THUMPD3	3	9404526	9428475	1	0.000100378	0.0169119	-0.0968985	0.935041
ENSG00000159842	E095	active BCR-related [Source:HGNC Symbol;Acc:81]	ABR	17	906758	1132315	-1	0.000100373	0.0169119	-0.731174	0.602413
ENSG00000173436	E046	mitochondrial inner membrane organizing system 1 [Source:HGNC Symbol;Acc:32068]	MINOS1	1	19923477	19956314	1	0.000100542	0.0169304	0.00628953	1.00437
ENSG00000080822	E071	claudin domain containing 1 [Source:HGNC Symbol;Acc:1322]	CLDND1	3	98216756	98241910	-1	0.000100679	0.0169351	-0.0909651	0.938894
ENSG00000179818	E045	PCBP1 antisense RNA 1 [Source:HGNC Symbol;Acc:42948]	PCBP1-AS1	2	70189395	70315978	-1	0.00010067	0.0169351	-0.180249	0.882551
ENSG00000214021	E027	tubulin tyrosine ligase-like family, member 3 [Source:HGNC Symbol;Acc:24483]	TTLL3	3	9849770	9896822	1	0.000100902	0.0169634	-0.12971	0.914015
ENSG00000008441	E026	nuclear factor I/X (CCAAT-binding transcription factor) [Source:HGNC Symbol;Acc:7788]	NFIX	19	13106422	13209610	1	0.000100964	0.0169646	0.0824523	1.05882
ENSG00000072042	E023	retinol dehydrogenase 11 (all-trans/9-cis/11-cis) [Source:HGNC Symbol;Acc:17964]	RDH11	14	68143518	68162531	-1	0.000101189	0.0169933	-0.183301	0.880686
ENSG00000145241	E033	centromere protein C [Source:HGNC Symbol;Acc:1854]	CENPC	4	68337521	68411324	-1	0.000101276	0.0169987	-0.271226	0.828615
ENSG00000132471	E024	WW domain binding protein 2 [Source:HGNC Symbol;Acc:12738]	WBP2	17	73841780	73852588	-1	0.000101586	0.0170377	0.226593	1.17007
ENSG00000147854	E015	ubiquitin-like with PHD and ring finger domains 2, E3 ubiquitin protein ligase [Source:HGNC Symbol;Acc:12557]	UHRF2	9	6413151	6507054	1	0.000101618	0.0170377	-0.674462	0.626566
ENSG00000143793	E011	chromosome 1 open reading frame 35 [Source:HGNC Symbol;Acc:19032]	C1orf35	1	228288427	228293112	-1	0.000102099	0.0171092	-0.133081	0.911882
ENSG00000272658	E003	Leukotriene B4 receptor 2 [Source:UniProtKB/Swiss-Prot;Acc:Q9NPC1]	LTB4R2	14	24778161	24781252	1	0.000102268	0.0171283	0.0679076	1.0482
ENSG00000166532	E020	ribosomal modification protein rimK-like family member B [Source:HGNC Symbol;Acc:29228]	RIMKLB	12	8834196	8935691	1	0.000102408	0.0171391	0.0672521	1.04772
ENSG00000134748	E015	pre-mRNA processing factor 38A [Source:HGNC Symbol;Acc:25930]	PRPF38A	1	52870236	52886511	1	0.000102586	0.0171391	0.000676852	1.00047
ENSG00000244462	E010	RNA binding motif protein 12 [Source:HGNC Symbol;Acc:9898]	RBM12	20	34236847	34252878	-1	0.000102606	0.0171391	-0.0620129	0.957927
ENSG00000105329	E008	transforming growth factor, beta 1 [Source:HGNC Symbol;Acc:11766]	TGFB1	19	41807492	41859816	-1	0.000102608	0.0171391	-0.16782	0.890187
ENSG00000170801	E008	HtrA serine peptidase 3 [Source:HGNC Symbol;Acc:30406]	HTRA3	4	8271492	8308838	1	0.00010257	0.0171391	NA	#VALUE!
ENSG00000154188	E009	angiopoietin 1 [Source:HGNC Symbol;Acc:484]	ANGPT1	8	108261721	108510283	-1	0.000102665	0.0171394	0.571254	1.48581
ENSG00000107819	E021	sideroflexin 3 [Source:HGNC Symbol;Acc:16087]	SFXN3	10	102790991	102800998	1	0.000102773	0.017141	-0.00558948	0.996133
ENSG00000161526	E011	SAP30 binding protein [Source:HGNC Symbol;Acc:30785]	SAP30BP	17	73663196	73704142	1	0.000102785	0.017141	-0.190507	0.876297
ENSG00000214021	E110	tubulin tyrosine ligase-like family, member 3 [Source:HGNC Symbol;Acc:24483]	TTLL3	3	9849770	9896822	1	0.000103113	0.0171865	-0.0447704	0.969444
ENSG00000143774	E043	guanylate kinase 1 [Source:HGNC Symbol;Acc:4693]	GUK1	1	228327663	228336685	1	0.000103424	0.0172227	0.136676	1.09937
ENSG00000245614	E005	DDX11 antisense RNA 1 [Source:HGNC Symbol;Acc:44176]	DDX11-AS1	12	31173697	31226781	-1	0.000103441	0.0172227	NA	#VALUE!
ENSG00000143575	E022	HCLS1 associated protein X-1 [Source:HGNC Symbol;Acc:16915]	HAX1	1	154244987	154248351	1	0.000103905	0.0172906	0.27442	1.20951
ENSG00000245466	E019		CTD-2540L5.6	14	71075515	71108015	-1	0.000104196	0.017299	0.114561	1.08265
ENSG00000136108	E014	cytoskeleton associated protein 2 [Source:HGNC Symbol;Acc:1990]	CKAP2	13	53029564	53050763	1	0.000104233	0.017299	0.0553737	1.03913
ENSG00000265500	E134	SENP3-EIF4A1 readthrough (NMD candidate) [Source:HGNC Symbol;Acc:49182]	SENP3-EIF4A1	17	7466604	7482033	1	0.000104133	0.017299	-0.587095	0.665682
ENSG00000137166	E028	forkhead box P4 [Source:HGNC Symbol;Acc:20842]	FOXP4	6	41514164	41570122	1	0.000104184	0.017299	NA	#VALUE!
ENSG00000170412	E018	G protein-coupled receptor, family C, group 5, member C [Source:HGNC Symbol;Acc:13309]	GPRC5C	17	72420990	72447792	1	0.000104099	0.017299	NA	#VALUE!
ENSG00000189339	E015	solute carrier family 35, member E2B [Source:HGNC Symbol;Acc:33941]	SLC35E2B	1	1592939	1624167	-1	0.00010445	0.0173257	0.154472	1.11301
ENSG00000038219	E026	biorientation of chromosomes in cell division 1-like 1 [Source:HGNC Symbol;Acc:31792]	BOD1L1	4	13570362	13629347	-1	0.00010508	0.0174025	0.00337092	1.00234
ENSG00000102879	E022	coronin, actin binding protein, 1A [Source:HGNC Symbol;Acc:2252]	CORO1A	16	30194148	30200397	1	0.000105028	0.0174025	-0.00465917	0.996776
ENSG00000215298	E013		FP15737	8	23430157	23432974	1	0.000105023	0.0174025	-0.0759709	0.948703
ENSG00000263798	E074		RP11-6N17.9	17	46022790	46051804	1	0.000105261	0.0174131	0.415718	1.33396
ENSG00000137413	E024	TAF8 RNA polymerase II, TATA box binding protein (TBP)-associated factor, 43kDa [Source:HGNC Symbol;Acc:17300]	TAF8	6	42018251	42055199	1	0.000105359	0.0174131	-0.000739232	0.999488
ENSG00000081026	E030	membrane associated guanylate kinase, WW and PDZ domain containing 3 [Source:HGNC Symbol;Acc:29647]	MAGI3	1	113933371	114228545	1	0.000105259	0.0174131	NA	#VALUE!
ENSG00000139132	E003	FYVE, RhoGEF and PH domain containing 4 [Source:HGNC Symbol;Acc:19125]	FGD4	12	32552463	32798984	1	0.000105368	0.0174131	NA	#VALUE!
ENSG00000176248	E012	anaphase promoting complex subunit 2 [Source:HGNC Symbol;Acc:19989]	ANAPC2	9	140069236	140082989	-1	0.00010544	0.0174156	0.240132	1.1811
ENSG00000080822	E073	claudin domain containing 1 [Source:HGNC Symbol;Acc:1322]	CLDND1	3	98216756	98241910	-1	0.000105508	0.0174177	-0.137182	0.909293
ENSG00000230006	E017	ankyrin repeat domain 36B pseudogene 2 [Source:HGNC Symbol;Acc:33607]	ANKRD36BP2	2	89065324	89106126	1	0.000105574	0.0174194	NA	#VALUE!
ENSG00000268614	E073		CTD-2207O23.10	19	7598481	7604945	1	0.000105819	0.0174422	0.180952	1.13363
ENSG00000148950	E013	IMP1 inner mitochondrial membrane peptidase-like (S. cerevisiae) [Source:HGNC Symbol;Acc:26317]	IMMP1L	11	31453948	31531192	-1	0.000105825	0.0174422	-0.0322012	0.977927
ENSG00000265500	E117	SENP3-EIF4A1 readthrough (NMD candidate) [Source:HGNC Symbol;Acc:49182]	SENP3-EIF4A1	17	7466604	7482033	1	0.000106288	0.0175092	0.29827	1.22967
ENSG00000244462	E092	RNA binding motif protein 12 [Source:HGNC Symbol;Acc:9898]	RBM12	20	34236847	34252878	-1	0.000106412	0.0175204	-0.063931	0.956654
ENSG00000102996	E012	matrix metallopeptidase 15 (membrane-inserted) [Source:HGNC Symbol;Acc:7161]	MMP15	16	58059470	58080805	1	0.000106673	0.017554	NA	#VALUE!
ENSG00000102119	E012	emerin [Source:HGNC Symbol;Acc:3331]	EMD	X	153607557	153609883	1	0.000106944	0.0175894	-0.0170253	0.988268
ENSG00000182552	E014	RWD domain containing 4 [Source:HGNC Symbol;Acc:23750]	RWDD4	4	184560788	184580378	-1	0.000107213	0.0176243	NA	#VALUE!
ENSG00000255831	E007		AL139385.1	13	111291555	111292340	1	0.000107887	0.0176977	0.161446	1.11841
ENSG00000152990	E022	G protein-coupled receptor 125 [Source:HGNC Symbol;Acc:13839]	GPR125	4	22346694	22517677	-1	0.000107783	0.0176977	-0.0996404	0.933266
ENSG00000072778	E017	acyl-CoA dehydrogenase, very long chain [Source:HGNC Symbol;Acc:92]	ACADVL	17	7120444	7128592	1	0.000107761	0.0176977	-0.154423	0.898492
ENSG00000161048	E027	N-acyl phosphatidylethanolamine phospholipase D [Source:HGNC Symbol;Acc:21683]	NAPEPLD	7	102740223	102790007	-1	0.000107838	0.0176977	-0.318588	0.801854
ENSG00000138750	E027	nucleoporin 54kDa [Source:HGNC Symbol;Acc:17359]	NUP54	4	77035812	77069668	-1	0.000108282	0.0177437	0.0125756	1.00875
ENSG00000124006	E032	obscurin-like 1 [Source:HGNC Symbol;Acc:29092]	OBSL1	2	220415451	220436581	-1	0.000108255	0.0177437	-0.00873115	0.993966
ENSG00000140854	E038	katanin p80 (WD repeat containing) subunit B 1 [Source:HGNC Symbol;Acc:6217]	KATNB1	16	57769642	57791162	1	0.000108515	0.0177632	0.160042	1.11732
ENSG00000100823	E024	APEX nuclease (multifunctional DNA repair enzyme) 1 [Source:HGNC Symbol;Acc:587]	APEX1	14	20923350	20925927	1	0.000108515	0.0177632	-0.124101	0.917576
ENSG00000163938	E031	guanine nucleotide binding protein-like 3 (nucleolar) [Source:HGNC Symbol;Acc:29931]	GNL3	3	52715172	52728508	1	0.000108613	0.0177699	0.232909	1.1752
ENSG00000251022	E109	THAP9 antisense RNA 1 [Source:HGNC Symbol;Acc:44172]	THAP9-AS1	4	83814162	83822113	-1	0.000108688	0.0177728	0.537232	1.45119
ENSG00000213923	E020	casein kinase 1, epsilon [Source:HGNC Symbol;Acc:2453]	CSNK1E	22	38686697	38794527	-1	0.000109063	0.0178248	0.0713805	1.05072
ENSG00000154358	E143	obscurin, cytoskeletal calmodulin and titin-interacting RhoGEF [Source:HGNC Symbol;Acc:15719]	OBSCN	1	228395831	228566577	1	0.000109385	0.0178635	0.478869	1.39365
ENSG00000133316	E017	WD repeat domain 74 [Source:HGNC Symbol;Acc:25529]	WDR74	11	62599814	62609281	-1	0.000109527	0.0178635	0.252741	1.19147
ENSG00000182670	E074	tetratricopeptide repeat domain 3 [Source:HGNC Symbol;Acc:12393]	TTC3	21	38445526	38575413	1	0.000109516	0.0178635	-0.375197	0.771
ENSG00000165682	E002	C-type lectin domain family 1, member B [Source:HGNC Symbol;Acc:24356]	CLEC1B	12	10138241	10166023	-1	0.00010953	0.0178635	NA	#VALUE!
ENSG00000003436	E025	tissue factor pathway inhibitor (lipoprotein-associated coagulation inhibitor) [Source:HGNC Symbol;Acc:11760]	TFPI	2	188328957	188430487	-1	0.000109768	0.0178756	0.168664	1.12402
ENSG00000158941	E007	cell cycle and apoptosis regulator 2 [Source:HGNC Symbol;Acc:23360]	CCAR2	8	22462145	22479027	1	0.00010974	0.0178756	0.0338845	1.02376
ENSG00000260914	E021	Uncharacterized protein [Source:UniProtKB/TrEMBL;Acc:I3L4J1]	RP11-343C2.11	16	69333585	69354614	1	0.000109776	0.0178756	0.0159931	1.01115
ENSG00000124357	E039	N-acetylglucosamine kinase [Source:HGNC Symbol;Acc:17174]	NAGK	2	71291474	71306935	1	0.000110028	0.0179006	0.626354	1.54366
ENSG00000135341	E009	mitogen-activated protein kinase kinase kinase 7 [Source:HGNC Symbol;Acc:6859]	MAP3K7	6	91223292	91296764	-1	0.000110045	0.0179006	-0.184408	0.88001
ENSG00000108774	E004	RAB5C, member RAS oncogene family [Source:HGNC Symbol;Acc:9785]	RAB5C	17	40276994	40307035	-1	0.000111046	0.0180539	0.0111217	1.00774
ENSG00000105426	E036	protein tyrosine phosphatase, receptor type, S [Source:HGNC Symbol;Acc:9681]	PTPRS	19	5158506	5340814	-1	0.000111201	0.0180698	0.0916588	1.06559
ENSG00000161526	E052	SAP30 binding protein [Source:HGNC Symbol;Acc:30785]	SAP30BP	17	73663196	73704142	1	0.00011144	0.0180991	0.493585	1.40794
ENSG00000131446	E061	mannosyl (alpha-1,3-)-glycoprotein beta-1,2-N-acetylglucosaminyltransferase [Source:HGNC Symbol;Acc:7044]	MGAT1	5	180217541	180242652	-1	0.000112096	0.0181961	-0.107612	0.928123
ENSG00000160691	E024	SHC (Src homology 2 domain containing) transforming protein 1 [Source:HGNC Symbol;Acc:10840]	SHC1	1	154934774	154946871	-1	0.000112309	0.0182213	0.155743	1.114
ENSG00000008083	E025	jumonji, AT rich interactive domain 2 [Source:HGNC Symbol;Acc:6196]	JARID2	6	15246527	15522252	1	0.000112405	0.0182274	-0.122514	0.918585
ENSG00000125458	E016	5', 3'-nucleotidase, cytosolic [Source:HGNC Symbol;Acc:17144]	NT5C	17	73126320	73127890	-1	0.000112804	0.0182825	0.345362	1.27047
ENSG00000135049	E004	ATP/GTP binding protein 1 [Source:HGNC Symbol;Acc:17258]	AGTPBP1	9	88161455	88356944	-1	0.000113123	0.0183247	-0.0171381	0.988191
ENSG00000164877	E025	MICAL-like 2 [Source:HGNC Symbol;Acc:29672]	MICALL2	7	1468101	1499138	-1	0.000113235	0.0183254	-0.132723	0.912108
ENSG00000237037	E003	NDUFA6 antisense RNA 1 (head to head) [Source:HGNC Symbol;Acc:45273]	NDUFA6-AS1	22	42486935	42535286	1	0.000113245	0.0183254	NA	#VALUE!
ENSG00000076108	E002	bromodomain adjacent to zinc finger domain, 2A [Source:HGNC Symbol;Acc:962]	BAZ2A	12	56989380	57030600	-1	0.000113465	0.0183513	0.0188474	1.01315
ENSG00000204011	E001	COL5A1 antisense RNA 1 [Source:HGNC Symbol;Acc:31368]	COL5A1-AS1	9	137541231	137544689	-1	0.00011363	0.0183685	NA	#VALUE!
ENSG00000116786	E028	pleckstrin homology domain containing, family M (with RUN domain) member 2 [Source:HGNC Symbol;Acc:29131]	PLEKHM2	1	16010827	16061264	1	0.000114363	0.0184774	-0.168278	0.889904
ENSG00000115307	E015	ancient ubiquitous protein 1 [Source:HGNC Symbol;Acc:891]	AUP1	2	74753772	74757066	-1	0.000114832	0.0185435	0.125819	1.09113
ENSG00000179818	E063	PCBP1 antisense RNA 1 [Source:HGNC Symbol;Acc:42948]	PCBP1-AS1	2	70189395	70315978	-1	0.000115328	0.0185938	0.268713	1.20473
ENSG00000239305	E028	ring finger protein 103 [Source:HGNC Symbol;Acc:12859]	RNF103	2	86830516	86850989	-1	0.000115314	0.0185938	0.189629	1.14047
ENSG00000196502	E013	sulfotransferase family, cytosolic, 1A, phenol-preferring, member 1 [Source:HGNC Symbol;Acc:11453]	SULT1A1	16	28616903	28634946	-1	0.000115382	0.0185938	0.143443	1.10454
ENSG00000172247	E002	C1q and tumor necrosis factor related protein 4 [Source:HGNC Symbol;Acc:14346]	C1QTNF4	11	47611216	47616211	-1	0.00011526	0.0185938	-0.128173	0.914989
ENSG00000089280	E015	fused in sarcoma [Source:HGNC Symbol;Acc:4010]	FUS	16	31191431	31203127	1	0.000115568	0.018614	-0.100677	0.932595
ENSG00000215791	E010		AL645728.2	1	1497726	1499904	-1	0.00011596	0.0186579	0.0878771	1.06281
ENSG00000129968	E008	abhydrolase domain containing 17A [Source:HGNC Symbol;Acc:28756]	ABHD17A	19	1876809	1885546	-1	0.000115951	0.0186579	-0.157236	0.896742
ENSG00000144320	E033	KIAA1715 [Source:HGNC Symbol;Acc:21610]	KIAA1715	2	176788620	176867567	-1	0.000116264	0.0186971	-0.547956	0.683989
ENSG00000117410	E023	ATPase, H+ transporting, lysosomal 21kDa, V0 subunit b [Source:HGNC Symbol;Acc:861]	ATP6V0B	1	44440159	44443967	1	0.000116445	0.0187165	0.37358	1.29556
ENSG00000206560	E008	ankyrin repeat domain 28 [Source:HGNC Symbol;Acc:29024]	ANKRD28	3	15708743	15901278	-1	0.000116596	0.0187311	0.134514	1.09772
ENSG00000135387	E033	cell cycle associated protein 1 [Source:HGNC Symbol;Acc:6743]	CAPRIN1	11	34073230	34122703	1	0.000116865	0.0187417	0.419984	1.33791
ENSG00000196262	E010	peptidylprolyl isomerase A (cyclophilin A) [Source:HGNC Symbol;Acc:9253]	PPIA	7	44836279	44864163	1	0.000116963	0.0187417	0.263514	1.2004
ENSG00000160714	E015	ubiquitin-conjugating enzyme E2Q family member 1 [Source:HGNC Symbol;Acc:15698]	UBE2Q1	1	154521053	154531504	-1	0.00011679	0.0187417	0.154604	1.11312
ENSG00000006015	E008	chromosome 19 open reading frame 60 [Source:HGNC Symbol;Acc:26098]	C19orf60	19	18699495	18703146	1	0.000116919	0.0187417	0.0611235	1.04328
ENSG00000185101	E043	anoctamin 9 [Source:HGNC Symbol;Acc:20679]	ANO9	11	417933	442011	-1	0.000116936	0.0187417	NA	#VALUE!
ENSG00000144283	E019	plakophilin 4 [Source:HGNC Symbol;Acc:9026]	PKP4	2	159313476	159539391	1	0.000117105	0.0187548	-0.0672571	0.954451
ENSG00000163811	E013	WD repeat domain 43 [Source:HGNC Symbol;Acc:28945]	WDR43	2	29117509	29171088	1	0.000117457	0.0188015	0.024984	1.01747
ENSG00000082196	E032	C1q and tumor necrosis factor related protein 3 [Source:HGNC Symbol;Acc:14326]	C1QTNF3	5	34019553	34043937	-1	0.000117719	0.0188336	0.211167	1.15762
ENSG00000065268	E011	WD repeat domain 18 [Source:HGNC Symbol;Acc:17956]	WDR18	19	983174	994569	1	0.000118487	0.0189359	-0.143269	0.905465
ENSG00000116984	E004	5-methyltetrahydrofolate-homocysteine methyltransferase [Source:HGNC Symbol;Acc:7468]	MTR	1	236958610	237067281	1	0.00011854	0.0189359	-0.292574	0.816444
ENSG00000130821	E018	solute carrier family 6 (neurotransmitter transporter), member 8 [Source:HGNC Symbol;Acc:11055]	SLC6A8	X	152953554	152962048	1	0.000118491	0.0189359	NA	#VALUE!
ENSG00000080822	E017	claudin domain containing 1 [Source:HGNC Symbol;Acc:1322]	CLDND1	3	98216756	98241910	-1	0.000118746	0.018959	0.0760642	1.05414
ENSG00000166947	E024	erythrocyte membrane protein band 4.2 [Source:HGNC Symbol;Acc:3381]	EPB42	15	43398423	43513481	-1	0.000119069	0.018991	0.0350862	1.02462
ENSG00000188038	E056	neuritin 1-like [Source:HGNC Symbol;Acc:29811]	NRN1L	16	67918708	67922758	1	0.000119039	0.018991	-0.0507149	0.965458
ENSG00000174238	E013	phosphatidylinositol transfer protein, alpha [Source:HGNC Symbol;Acc:9001]	PITPNA	17	1421012	1466110	-1	0.000119229	0.0190068	-0.044596	0.969561
ENSG00000106948	E001	AT-hook transcription factor [Source:HGNC Symbol;Acc:24108]	AKNA	9	117096436	117156685	-1	0.000119315	0.0190107	0.0232853	1.01627
ENSG00000113360	E008	drosha, ribonuclease type III [Source:HGNC Symbol;Acc:17904]	DROSHA	5	31400604	31532303	-1	0.00011989	0.0190927	-0.263172	0.833254
ENSG00000170776	E020	A kinase (PRKA) anchor protein 13 [Source:HGNC Symbol;Acc:371]	AKAP13	15	85923802	86292586	1	0.000120044	0.0191073	0.0463193	1.03263
ENSG00000205593	E024	DENN/MADD domain containing 6B [Source:HGNC Symbol;Acc:32690]	DENND6B	22	50747459	50765489	-1	0.000120638	0.0191823	0.219513	1.16434
ENSG00000157106	E029	SMG1 phosphatidylinositol 3-kinase-related kinase [Source:HGNC Symbol;Acc:30045]	SMG1	16	18816175	18937776	-1	0.000120604	0.0191823	-0.0607974	0.958734
ENSG00000168268	E032	5'-nucleotidase domain containing 2 [Source:HGNC Symbol;Acc:25717]	NT5DC2	3	52558386	52569070	-1	0.000121313	0.0192797	0.0483542	1.03408
ENSG00000090273	E011	nudC nuclear distribution protein [Source:HGNC Symbol;Acc:8045]	NUDC	1	27226729	27273353	1	0.000121432	0.0192888	0.52032	1.43427
ENSG00000118707	E023	TGFB-induced factor homeobox 2 [Source:HGNC Symbol;Acc:15764]	TGIF2	20	35201891	35222353	1	0.00012172	0.0193247	0.175247	1.12916
ENSG00000134987	E008	WD repeat domain 36 [Source:HGNC Symbol;Acc:30696]	WDR36	5	110427414	110466200	1	0.000121784	0.019325	-0.0484681	0.966963
ENSG00000220205	E015	vesicle-associated membrane protein 2 (synaptobrevin 2) [Source:HGNC Symbol;Acc:12643]	VAMP2	17	8062467	8066864	-1	0.000122647	0.019452	-0.171562	0.887881
ENSG00000108799	E050	enhancer of zeste homolog 1 (Drosophila) [Source:HGNC Symbol;Acc:3526]	EZH1	17	40852293	40897071	-1	0.000122757	0.0194565	0.150911	1.11027
ENSG00000138621	E011	phosphopantothenoylcysteine decarboxylase [Source:HGNC Symbol;Acc:28107]	PPCDC	15	75315896	75409803	1	0.0001228	0.0194565	NA	#VALUE!
ENSG00000268465	E010	Uncharacterized protein [Source:UniProtKB/TrEMBL;Acc:M0QZ92]	CTC-273B12.7	19	48969094	48975688	1	0.000123039	0.0194844	-0.00881574	0.993908
ENSG00000221182	E043	small nucleolar RNA, C/D box 98 [Source:HGNC Symbol;Acc:32761]	SNORD98	10	70514929	70514995	1	0.000123277	0.0195121	-0.244451	0.844137
ENSG00000111605	E012	cleavage and polyadenylation specific factor 6, 68kDa [Source:HGNC Symbol;Acc:13871]	CPSF6	12	69633317	69668138	1	0.000123448	0.019521	0.0897069	1.06415
ENSG00000008441	E040	nuclear factor I/X (CCAAT-binding transcription factor) [Source:HGNC Symbol;Acc:7788]	NFIX	19	13106422	13209610	1	0.000123459	0.019521	-0.17	0.888843
ENSG00000085063	E040	CD59 molecule, complement regulatory protein [Source:HGNC Symbol;Acc:1689]	CD59	11	33719807	33757991	-1	0.000123665	0.0195338	-0.0427135	0.970827
ENSG00000160959	E013	leucine rich repeat containing 14 [Source:HGNC Symbol;Acc:20419]	LRRC14	8	145743376	145750557	1	0.000123657	0.0195338	-0.145919	0.903803
ENSG00000062716	E013	vacuole membrane protein 1 [Source:HGNC Symbol;Acc:29559]	VMP1	17	57784553	57919616	1	0.000123971	0.0195721	0.0216166	1.0151
ENSG00000105821	E021	DnaJ (Hsp40) homolog, subfamily C, member 2 [Source:HGNC Symbol;Acc:13192]	DNAJC2	7	102952921	102985320	-1	0.000124082	0.0195798	0.0586762	1.04151
ENSG00000187621	E032	T-cell leukemia/lymphoma 6 (non-protein coding) [Source:HGNC Symbol;Acc:13463]	TCL6	14	96116835	96146170	1	0.000124336	0.01961	NA	#VALUE!
ENSG00000197912	E047	spastic paraplegia 7 (pure and complicated autosomal recessive) [Source:HGNC Symbol;Acc:11237]	SPG7	16	89557325	89624176	1	0.000124417	0.0196128	0.0124848	1.00869
ENSG00000179134	E008	sterile alpha motif domain containing 4B [Source:HGNC Symbol;Acc:25492]	SAMD4B	19	39833036	39876350	1	0.000124502	0.0196157	0.294352	1.22633
ENSG00000171503	E018	electron-transferring-flavoprotein dehydrogenase [Source:HGNC Symbol;Acc:3483]	ETFDH	4	159593277	159630775	1	0.000124562	0.0196157	0.0165578	1.01154
ENSG00000165782	E007	transmembrane protein 55B [Source:HGNC Symbol;Acc:19299]	TMEM55B	14	20925878	20929771	-1	0.000124719	0.0196304	0.263919	1.20074
ENSG00000004487	E032	lysine (K)-specific demethylase 1A [Source:HGNC Symbol;Acc:29079]	KDM1A	1	23345941	23410182	1	0.000124801	0.0196335	0.0687664	1.04882
ENSG00000008283	E005	cytochrome b561 [Source:HGNC Symbol;Acc:2571]	CYB561	17	61509665	61523739	-1	0.000125002	0.0196552	0.114495	1.0826
ENSG00000160305	E063	DIP2 disco-interacting protein 2 homolog A (Drosophila) [Source:HGNC Symbol;Acc:17217]	DIP2A	21	47878812	47989926	1	0.000125309	0.0196774	0.0820165	1.0585
ENSG00000188315	E029	chromosome 3 open reading frame 62 [Source:HGNC Symbol;Acc:24771]	C3orf62	3	49306035	49315342	-1	0.000125313	0.0196774	-0.00410709	0.997157
ENSG00000104375	E043	serine/threonine kinase 3 [Source:HGNC Symbol;Acc:11406]	STK3	8	99413631	99955055	-1	0.000125333	0.0196774	-0.159589	0.89528
ENSG00000161011	E025	sequestosome 1 [Source:HGNC Symbol;Acc:11280]	SQSTM1	5	179233388	179265078	1	0.000125531	0.0196984	-0.527371	0.693818
ENSG00000173473	E033	SWI/SNF related, matrix associated, actin dependent regulator of chromatin, subfamily c, member 1 [Source:HGNC Symbol;Acc:11104]	SMARCC1	3	47626762	47823596	-1	0.00012566	0.0197087	0.0684844	1.04861
ENSG00000138668	E008	heterogeneous nuclear ribonucleoprotein D (AU-rich element RNA binding protein 1, 37kDa) [Source:HGNC Symbol;Acc:5036]	HNRNPD	4	83273651	83295656	-1	0.000125777	0.0197143	0.379529	1.30092
ENSG00000102900	E061	nucleoporin 93kDa [Source:HGNC Symbol;Acc:28958]	NUP93	16	56764017	56878797	1	0.000125822	0.0197143	-0.273684	0.827204
ENSG00000140391	E020	tetraspanin 3 [Source:HGNC Symbol;Acc:17752]	TSPAN3	15	77336359	77376326	-1	0.000126163	0.0197578	0.0680918	1.04833
ENSG00000144554	E015	Fanconi anemia, complementation group D2 [Source:HGNC Symbol;Acc:3585]	FANCD2	3	10068098	10143614	1	0.000126309	0.0197647	-0.0791709	0.946601
ENSG00000089177	E006	kinesin family member 16B [Source:HGNC Symbol;Acc:15869]	KIF16B	20	16252749	16554078	-1	0.000126334	0.0197647	NA	#VALUE!
ENSG00000198668	E007	calmodulin 1 (phosphorylase kinase, delta) [Source:HGNC Symbol;Acc:1442]	CALM1	14	90862846	90874605	1	0.000126864	0.0198376	-0.101179	0.932271
ENSG00000164024	E019	methionyl aminopeptidase 1 [Source:HGNC Symbol;Acc:15789]	METAP1	4	99916771	99983964	1	0.000127832	0.019931	0.537908	1.45187
ENSG00000185246	E012	pre-mRNA processing factor 39 [Source:HGNC Symbol;Acc:20314]	PRPF39	14	45553302	45585485	1	0.000127846	0.019931	0.261188	1.19847
ENSG00000141510	E032	tumor protein p53 [Source:HGNC Symbol;Acc:11998]	TP53	17	7565097	7590856	-1	0.000127773	0.019931	0.0664148	1.04711
ENSG00000104518	E045	gasdermin D [Source:HGNC Symbol;Acc:25697]	GSDMD	8	144635377	144645232	1	0.000127744	0.019931	-0.146264	0.903588
ENSG00000165102	E030	heparan-alpha-glucosaminide N-acetyltransferase [Source:HGNC Symbol;Acc:26527]	HGSNAT	8	42995556	43057998	1	0.000127814	0.019931	-0.402886	0.756344
ENSG00000041515	E024	myosin XVI [Source:HGNC Symbol;Acc:29822]	MYO16	13	109248500	109860355	1	0.000127754	0.019931	NA	#VALUE!
ENSG00000110888	E012	caprin family member 2 [Source:HGNC Symbol;Acc:21259]	CAPRIN2	12	30862486	30907885	-1	0.000127966	0.0199347	0.203027	1.15111
ENSG00000111679	E024	protein tyrosine phosphatase, non-receptor type 6 [Source:HGNC Symbol;Acc:9658]	PTPN6	12	7055631	7070479	1	0.000127998	0.0199347	0.0662055	1.04696
ENSG00000126934	E024	mitogen-activated protein kinase kinase 2 [Source:HGNC Symbol;Acc:6842]	MAP2K2	19	4090319	4124126	-1	0.000128225	0.0199601	0.0777571	1.05538
ENSG00000119801	E003	yippee-like 5 (Drosophila) [Source:HGNC Symbol;Acc:18329]	YPEL5	2	30369807	30383399	1	0.000128839	0.0200456	-0.25919	0.835557
ENSG00000256498	E041		AL928654.1	14	105861979	105862477	1	0.00012904	0.0200669	0.121836	1.08812
ENSG00000162711	E021	NLR family, pyrin domain containing 3 [Source:HGNC Symbol;Acc:16400]	NLRP3	1	247579458	247612410	1	0.000129118	0.020069	-0.224319	0.855999
[truncated: 1,505 more rows]
