# Supplementary material for: Disruption of SF3B1 results in deregulated expression and splicing of key genes and pathways in myelodysplastic syndrome hematopoietic stem and progenitor cells
Source: Leukemia. 2014 Dec 23;29(5):1092–103. doi: 10.1038/leu.2014.331 (PMC4430703; doi:10.1038/leu.2014.331)
Supplement: Supplementary Table 10 [file leu2014331x12.xlsx]

## Sheet: Sup Table S10-DEXSeq_MTvsWT
GeneID	ExonID	Description	GeneName	Chromosome	Start_position	End_position	Strand	pvalue	padj	logFC	FC
ENSG00000125354	E011	septin 6 [Source:HGNC Symbol;Acc:15848]	2006-09-01	X	118749687	118827333	-1	9.37757e-92	3.52955e-86	-0.273601	0.827252
ENSG00000132199	E025	enolase superfamily member 1 [Source:HGNC Symbol;Acc:30365]	ENOSF1	18	670324	712676	-1	5.09705e-33	9.5922e-28	-0.133654	0.91152
ENSG00000189283	E004	fragile histidine triad [Source:HGNC Symbol;Acc:3701]	FHIT	3	59735036	61237133	-1	1.73456e-28	2.17619e-23	1.87304	3.66305
ENSG00000101019	E025	ubiquinol-cytochrome c reductase complex assembly factor 1 [Source:HGNC Symbol;Acc:15891]	UQCC1	20	33890369	33999944	-1	9.23868e-28	8.69318e-23	-0.467575	0.723179
ENSG00000111843	E006	transmembrane protein 14C [Source:HGNC Symbol;Acc:20952]	TMEM14C	6	10723148	10731362	1	9.83662e-26	7.40465e-21	-0.126638	0.915963
ENSG00000125991	E049	ERGIC and golgi 3 [Source:HGNC Symbol;Acc:15927]	ERGIC3	20	34129770	34145405	1	9.8106e-23	6.15422e-18	-0.337126	0.791616
ENSG00000071082	E025	ribosomal protein L31 [Source:HGNC Symbol;Acc:10334]	RPL31	2	101618177	101640494	1	3.49832e-21	1.88101e-16	-0.479247	0.717352
ENSG00000101019	E029	ubiquinol-cytochrome c reductase complex assembly factor 1 [Source:HGNC Symbol;Acc:15891]	UQCC1	20	33890369	33999944	-1	2.61903e-20	1.2322e-15	-0.511133	0.701671
ENSG00000211644	E016	immunoglobulin lambda variable 1-51 [Source:HGNC Symbol;Acc:5882]	IGLV1-51	22	22676828	22677336	1	3.98951e-20	1.66842e-15	-1.17997	0.44136
ENSG00000088986	E014	dynein, light chain, LC8-type 1 [Source:HGNC Symbol;Acc:15476]	DYNLL1	12	120907653	120936296	1	5.64578e-20	2.12497e-15	-0.241451	0.845894
ENSG00000028310	E077	bromodomain containing 9 [Source:HGNC Symbol;Acc:25818]	BRD9	5	850406	892939	-1	3.97102e-18	1.35875e-13	-0.382021	0.767362
ENSG00000127586	E055	CTF18, chromosome transmission fidelity factor 18 homolog (S. cerevisiae) [Source:HGNC Symbol;Acc:18435]	CHTF18	16	838046	850737	1	2.11613e-17	6.63728e-13	-0.187192	0.878313
ENSG00000101019	E007	ubiquinol-cytochrome c reductase complex assembly factor 1 [Source:HGNC Symbol;Acc:15891]	UQCC1	20	33890369	33999944	-1	3.19636e-17	9.25425e-13	0.558045	1.47227
ENSG00000160710	E024	adenosine deaminase, RNA-specific [Source:HGNC Symbol;Acc:225]	ADAR	1	154554538	154600475	-1	1.30423e-16	3.50635e-12	0.401614	1.32099
ENSG00000101019	E024	ubiquinol-cytochrome c reductase complex assembly factor 1 [Source:HGNC Symbol;Acc:15891]	UQCC1	20	33890369	33999944	-1	2.01611e-16	5.05884e-12	-0.479025	0.717463
ENSG00000118495	E010	pleiomorphic adenoma gene-like 1 [Source:HGNC Symbol;Acc:9046]	PLAGL1	6	144261437	144385735	-1	4.101e-16	9.64713e-12	1.34409	2.53869
ENSG00000255863	E017	Uncharacterized protein [Source:UniProtKB/TrEMBL;Acc:H0YGG7]	AC073610.5	12	49315767	49333446	-1	1.19749e-15	2.65125e-11	-0.179589	0.882955
ENSG00000211644	E017	immunoglobulin lambda variable 1-51 [Source:HGNC Symbol;Acc:5882]	IGLV1-51	22	22676828	22677336	1	1.37835e-15	2.88215e-11	-1.04151	0.48582
ENSG00000075218	E014	G-2 and S-phase expressed 1 [Source:HGNC Symbol;Acc:13698]	GTSE1	22	46692638	46726707	1	2.4772e-15	4.90723e-11	0.554447	1.46861
ENSG00000137133	E004	histidine triad nucleotide binding protein 2 [Source:HGNC Symbol;Acc:18344]	HINT2	9	35812957	35815351	-1	2.08928e-14	3.93184e-10	-0.252691	0.839329
ENSG00000205593	E031	DENN/MADD domain containing 6B [Source:HGNC Symbol;Acc:32690]	DENND6B	22	50747459	50765489	-1	5.27568e-14	9.45558e-10	2.20463	4.60958
ENSG00000101019	E013	ubiquinol-cytochrome c reductase complex assembly factor 1 [Source:HGNC Symbol;Acc:15891]	UQCC1	20	33890369	33999944	-1	1.05069e-13	1.73652e-09	1.53392	2.89571
ENSG00000101019	E026	ubiquinol-cytochrome c reductase complex assembly factor 1 [Source:HGNC Symbol;Acc:15891]	UQCC1	20	33890369	33999944	-1	1.10729e-13	1.73652e-09	-0.449704	0.732193
ENSG00000101019	E028	ubiquinol-cytochrome c reductase complex assembly factor 1 [Source:HGNC Symbol;Acc:15891]	UQCC1	20	33890369	33999944	-1	1.10379e-13	1.73652e-09	-0.518274	0.698206
ENSG00000103426	E028	CORO7-PAM16 readthrough [Source:HGNC Symbol;Acc:44424]	CORO7-PAM16	16	4390252	4470495	-1	1.2123e-13	1.82515e-09	-0.253671	0.83876
ENSG00000205593	E030	DENN/MADD domain containing 6B [Source:HGNC Symbol;Acc:32690]	DENND6B	22	50747459	50765489	-1	3.43464e-13	4.97207e-09	2.20601	4.61397
ENSG00000101019	E010	ubiquinol-cytochrome c reductase complex assembly factor 1 [Source:HGNC Symbol;Acc:15891]	UQCC1	20	33890369	33999944	-1	4.54322e-13	6.33329e-09	0.802296	1.74387
ENSG00000111640	E017	glyceraldehyde-3-phosphate dehydrogenase [Source:HGNC Symbol;Acc:4141]	GAPDH	12	6643093	6647537	1	8.36651e-13	1.12464e-08	0.472314	1.38733
ENSG00000100387	E034	ring-box 1, E3 ubiquitin protein ligase [Source:HGNC Symbol;Acc:9928]	RBX1	22	41347351	41369313	1	1.23886e-12	1.60787e-08	0.907375	1.87563
ENSG00000271270	E006	TMCC1 antisense RNA 1 (head to head) [Source:HGNC Symbol;Acc:49060]	TMCC1-AS1	3	129612714	129637418	1	2.12022e-12	2.66004e-08	1.57504	2.97944
ENSG00000028310	E078	bromodomain containing 9 [Source:HGNC Symbol;Acc:25818]	BRD9	5	850406	892939	-1	2.99838e-12	3.64044e-08	-0.330358	0.795339
ENSG00000101019	E027	ubiquinol-cytochrome c reductase complex assembly factor 1 [Source:HGNC Symbol;Acc:15891]	UQCC1	20	33890369	33999944	-1	3.26454e-12	3.83973e-08	-0.506871	0.703747
ENSG00000255103	E077	KIAA0754 [Source:HGNC Symbol;Acc:29111]	KIAA0754	1	39876151	39882154	1	3.37508e-12	3.84946e-08	0.734239	1.66352
ENSG00000268400	E035	Uncharacterized protein [Source:UniProtKB/TrEMBL;Acc:M0QYU6]	CTD-3214H19.4	19	7694682	7707934	1	3.56592e-12	3.9475e-08	0.548983	1.46305
ENSG00000205593	E032	DENN/MADD domain containing 6B [Source:HGNC Symbol;Acc:32690]	DENND6B	22	50747459	50765489	-1	4.2808e-12	4.60347e-08	2.25219	4.76406
ENSG00000136044	E042	adaptor protein, phosphotyrosine interaction, PH domain and leucine zipper containing 2 [Source:HGNC Symbol;Acc:18242]	APPL2	12	105567074	105630016	-1	5.62837e-12	5.88449e-08	-0.472531	0.720699
ENSG00000101019	E005	ubiquinol-cytochrome c reductase complex assembly factor 1 [Source:HGNC Symbol;Acc:15891]	UQCC1	20	33890369	33999944	-1	1.00173e-11	9.92193e-08	0.619535	1.53638
ENSG00000167323	E043	stromal interaction molecule 1 [Source:HGNC Symbol;Acc:11386]	STIM1	11	3875757	4114439	1	9.97465e-12	9.92193e-08	-0.38287	0.76691
ENSG00000101019	E016	ubiquinol-cytochrome c reductase complex assembly factor 1 [Source:HGNC Symbol;Acc:15891]	UQCC1	20	33890369	33999944	-1	1.35307e-11	1.28278e-07	1.18222	2.26926
ENSG00000161013	E025	mannosyl (alpha-1,3-)-glycoprotein beta-1,4-N-acetylglucosaminyltransferase, isozyme B [Source:HGNC Symbol;Acc:7048]	MGAT4B	5	179224597	179233952	-1	1.36328e-11	1.28278e-07	0.133702	1.09711
ENSG00000181929	E007	protein kinase, AMP-activated, gamma 1 non-catalytic subunit [Source:HGNC Symbol;Acc:9385]	PRKAG1	12	49396057	49412980	-1	3.25106e-11	2.98449e-07	-0.222044	0.85735
ENSG00000201403	E071	small nucleolar RNA, C/D box 14B [Source:HGNC Symbol;Acc:31803]	SNORD14B	11	17097326	17097415	-1	3.61809e-11	3.24235e-07	1.30334	2.46799
ENSG00000119689	E020	dihydrolipoamide S-succinyltransferase (E2 component of 2-oxo-glutarate complex) [Source:HGNC Symbol;Acc:2911]	DLST	14	75348594	75370448	1	4.15145e-11	3.6338e-07	-0.227472	0.85413
ENSG00000254685	E058	fucose-1-phosphate guanylyltransferase [Source:HGNC Symbol;Acc:3825]	FPGT	1	74663896	74699770	1	4.50138e-11	3.85054e-07	1.16333	2.23974
ENSG00000211644	E008	immunoglobulin lambda variable 1-51 [Source:HGNC Symbol;Acc:5882]	IGLV1-51	22	22676828	22677336	1	4.63594e-11	3.8668e-07	0.390495	1.31084
ENSG00000103426	E027	CORO7-PAM16 readthrough [Source:HGNC Symbol;Acc:44424]	CORO7-PAM16	16	4390252	4470495	-1	4.72585e-11	3.8668e-07	-0.260707	0.834679
ENSG00000118495	E015	pleiomorphic adenoma gene-like 1 [Source:HGNC Symbol;Acc:9046]	PLAGL1	6	144261437	144385735	-1	5.87078e-11	4.7014e-07	0.466365	1.38162
ENSG00000181929	E088	protein kinase, AMP-activated, gamma 1 non-catalytic subunit [Source:HGNC Symbol;Acc:9385]	PRKAG1	12	49396057	49412980	-1	6.92819e-11	5.43259e-07	0.124037	1.08978
ENSG00000206693	E034	small nucleolar RNA, H/ACA box 56 [Source:HGNC Symbol;Acc:32650]	SNORA56	X	154003273	154003401	1	1.2597e-10	9.67608e-07	0.50879	1.42286
ENSG00000184083	E018	family with sequence similarity 120C [Source:HGNC Symbol;Acc:16949]	FAM120C	X	54094757	54209714	-1	1.7747e-10	1.33593e-06	-0.232371	0.851235
ENSG00000101019	E014	ubiquinol-cytochrome c reductase complex assembly factor 1 [Source:HGNC Symbol;Acc:15891]	UQCC1	20	33890369	33999944	-1	2.07513e-10	1.47367e-06	1.07145	2.10155
ENSG00000198089	E034	Sfi1 homolog, spindle assembly associated (yeast) [Source:HGNC Symbol;Acc:29064]	SFI1	22	31884674	32014572	1	2.06235e-10	1.47367e-06	0.644965	1.5637
ENSG00000255863	E021	Uncharacterized protein [Source:UniProtKB/TrEMBL;Acc:H0YGG7]	AC073610.5	12	49315767	49333446	-1	1.99968e-10	1.47367e-06	-0.178824	0.883423
ENSG00000081760	E029	acetoacetyl-CoA synthetase [Source:HGNC Symbol;Acc:21298]	AACS	12	125549925	125627873	1	2.27443e-10	1.58528e-06	0.49845	1.41269
ENSG00000271949	E028	Uncharacterized protein [Source:UniProtKB/TrEMBL;Acc:A6NED7]	RP11-302M6.4	1	90098699	90398809	1	2.32247e-10	1.58934e-06	-0.155272	0.897963
ENSG00000135046	E023	annexin A1 [Source:HGNC Symbol;Acc:533]	ANXA1	9	75766673	75785309	1	2.6342e-10	1.77048e-06	0.242465	1.18301
ENSG00000256498	E031		AL928654.1	14	105861979	105862477	1	2.68447e-10	1.77261e-06	0.517835	1.43181
ENSG00000239857	E046	golgi to ER traffic protein 4 homolog (S. cerevisiae) [Source:HGNC Symbol;Acc:21690]	GET4	7	916189	936073	1	2.97234e-10	1.92885e-06	0.587157	1.50228
ENSG00000170476	E013	marginal zone B and B1 cell-specific protein [Source:HGNC Symbol;Acc:30125]	MZB1	5	138723169	138725770	-1	3.20815e-10	2.0466e-06	0.862207	1.81782
ENSG00000243725	E040	tetratricopeptide repeat domain 4 [Source:HGNC Symbol;Acc:12394]	TTC4	1	55181495	55208330	1	3.45715e-10	2.10678e-06	1.47705	2.78378
ENSG00000101019	E008	ubiquinol-cytochrome c reductase complex assembly factor 1 [Source:HGNC Symbol;Acc:15891]	UQCC1	20	33890369	33999944	-1	3.47042e-10	2.10678e-06	0.722419	1.64995
ENSG00000175061	E040	FAM211A antisense RNA 1 [Source:HGNC Symbol;Acc:28619]	FAM211A-AS1	17	16342136	16381992	1	3.4541e-10	2.10678e-06	-0.0243437	0.983268
ENSG00000101019	E009	ubiquinol-cytochrome c reductase complex assembly factor 1 [Source:HGNC Symbol;Acc:15891]	UQCC1	20	33890369	33999944	-1	3.60365e-10	2.15293e-06	0.746675	1.67792
ENSG00000156030	E014	ELM2 and Myb/SANT-like domain containing 1 [Source:HGNC Symbol;Acc:19853]	ELMSAN1	14	74181825	74256988	-1	3.70836e-10	2.18088e-06	0.582108	1.49703
ENSG00000103426	E026	CORO7-PAM16 readthrough [Source:HGNC Symbol;Acc:44424]	CORO7-PAM16	16	4390252	4470495	-1	3.86319e-10	2.23698e-06	-0.275507	0.82616
ENSG00000069493	E007	C-type lectin domain family 2, member D [Source:HGNC Symbol;Acc:14351]	CLEC2D	12	9817565	9848413	1	4.49899e-10	2.56566e-06	1.03388	2.04752
ENSG00000255863	E023	Uncharacterized protein [Source:UniProtKB/TrEMBL;Acc:H0YGG7]	AC073610.5	12	49315767	49333446	-1	4.65654e-10	2.61588e-06	-0.184472	0.879971
ENSG00000052749	E039	ribosomal RNA processing 12 homolog (S. cerevisiae) [Source:HGNC Symbol;Acc:29100]	RRP12	10	99116115	99161127	-1	4.94088e-10	2.73479e-06	0.553487	1.46763
ENSG00000140199	E056	solute carrier family 12 (potassium/chloride transporter), member 6 [Source:HGNC Symbol;Acc:10914]	SLC12A6	15	34525460	34630261	-1	5.43112e-10	2.96257e-06	1.10357	2.14885
ENSG00000140199	E052	solute carrier family 12 (potassium/chloride transporter), member 6 [Source:HGNC Symbol;Acc:10914]	SLC12A6	15	34525460	34630261	-1	5.65702e-10	3.04172e-06	0.236251	1.17793
ENSG00000201403	E042	small nucleolar RNA, C/D box 14B [Source:HGNC Symbol;Acc:31803]	SNORD14B	11	17097326	17097415	-1	5.93815e-10	3.14791e-06	0.794766	1.7348
ENSG00000196365	E026	lon peptidase 1, mitochondrial [Source:HGNC Symbol;Acc:9479]	LONP1	19	5691845	5720583	-1	6.02356e-10	3.14883e-06	-0.048856	0.966703
ENSG00000113108	E007	amyloid beta (A4) precursor protein-binding, family B, member 3 [Source:HGNC Symbol;Acc:20708]	APBB3	5	139937853	139973337	-1	6.4944e-10	3.34846e-06	-0.260048	0.83506
ENSG00000101019	E015	ubiquinol-cytochrome c reductase complex assembly factor 1 [Source:HGNC Symbol;Acc:15891]	UQCC1	20	33890369	33999944	-1	8.61212e-10	4.38033e-06	1.09431	2.13511
ENSG00000161618	E060	aldehyde dehydrogenase 16 family, member A1 [Source:HGNC Symbol;Acc:28114]	ALDH16A1	19	49956426	49974305	1	8.92253e-10	4.47771e-06	0.530314	1.44424
ENSG00000101019	E032	ubiquinol-cytochrome c reductase complex assembly factor 1 [Source:HGNC Symbol;Acc:15891]	UQCC1	20	33890369	33999944	-1	1.02624e-09	5.08234e-06	-0.166719	0.890866
ENSG00000138382	E010	methyltransferase like 5 [Source:HGNC Symbol;Acc:25006]	METTL5	2	170666591	170681441	-1	1.1233e-09	5.4908e-06	-0.00598629	0.995859
ENSG00000074935	E017	tubulin, epsilon 1 [Source:HGNC Symbol;Acc:20775]	TUBE1	6	112391980	112408732	-1	1.1414e-09	5.50772e-06	0.455038	1.37082
ENSG00000140199	E055	solute carrier family 12 (potassium/chloride transporter), member 6 [Source:HGNC Symbol;Acc:10914]	SLC12A6	15	34525460	34630261	-1	1.24115e-09	5.83934e-06	0.995777	1.99415
ENSG00000255103	E078	KIAA0754 [Source:HGNC Symbol;Acc:29111]	KIAA0754	1	39876151	39882154	1	1.22727e-09	5.83934e-06	0.655981	1.57569
ENSG00000176155	E028	coiled-coil domain containing 57 [Source:HGNC Symbol;Acc:27564]	CCDC57	17	80059336	80170706	-1	1.28738e-09	5.98205e-06	0.441952	1.35844
ENSG00000187109	E058	nucleosome assembly protein 1-like 1 [Source:HGNC Symbol;Acc:7637]	NAP1L1	12	76438670	76478813	-1	1.37099e-09	6.29288e-06	1.16337	2.2398
ENSG00000084693	E034	ATP/GTP binding protein-like 5 [Source:HGNC Symbol;Acc:26147]	AGBL5	2	27265232	27293490	1	1.46318e-09	6.55613e-06	0.385508	1.30632
ENSG00000134333	E028	lactate dehydrogenase A [Source:HGNC Symbol;Acc:6535]	LDHA	11	18415935	18429972	1	1.44614e-09	6.55613e-06	0.234925	1.17685
ENSG00000140199	E057	solute carrier family 12 (potassium/chloride transporter), member 6 [Source:HGNC Symbol;Acc:10914]	SLC12A6	15	34525460	34630261	-1	1.65349e-09	7.32167e-06	1.10461	2.15041
ENSG00000088833	E035	NSFL1 (p97) cofactor (p47) [Source:HGNC Symbol;Acc:15912]	NSFL1C	20	1422807	1454487	-1	1.73443e-09	7.55581e-06	0.511657	1.42569
ENSG00000134419	E021	ribosomal protein S15a [Source:HGNC Symbol;Acc:10389]	RPS15A	16	18792617	18801705	-1	1.74651e-09	7.55581e-06	-0.164376	0.892314
ENSG00000004399	E059	plexin D1 [Source:HGNC Symbol;Acc:9107]	PLXND1	3	129274018	129325661	-1	2.02697e-09	8.66947e-06	0.379147	1.30057
ENSG00000246985	E007	SOCS2 antisense RNA 1 [Source:HGNC Symbol;Acc:27054]	SOCS2-AS1	12	93936239	93965544	-1	2.06519e-09	8.7337e-06	0.688397	1.61149
ENSG00000255863	E009	Uncharacterized protein [Source:UniProtKB/TrEMBL;Acc:H0YGG7]	AC073610.5	12	49315767	49333446	-1	2.16882e-09	9.07004e-06	-0.183641	0.880478
ENSG00000259316	E018	Uncharacterized protein [Source:UniProtKB/TrEMBL;Acc:U3KQA5]	CTD-2116N17.1	15	64472547	64665980	-1	2.50153e-09	1.00379e-05	1.03457	2.0485
ENSG00000102606	E017	Rho guanine nucleotide exchange factor (GEF) 7 [Source:HGNC Symbol;Acc:15607]	ARHGEF7	13	111766906	111958084	1	2.44478e-09	1.00379e-05	0.870904	1.82881
ENSG00000129467	E045	adenylate cyclase 4 [Source:HGNC Symbol;Acc:235]	ADCY4	14	24787555	24804299	-1	2.50694e-09	1.00379e-05	0.821813	1.76763
ENSG00000181929	E011	protein kinase, AMP-activated, gamma 1 non-catalytic subunit [Source:HGNC Symbol;Acc:9385]	PRKAG1	12	49396057	49412980	-1	2.4916e-09	1.00379e-05	-0.204313	0.867952
ENSG00000106245	E013	BUD31 homolog (S. cerevisiae) [Source:HGNC Symbol;Acc:29629]	BUD31	7	99006264	99017239	1	2.72459e-09	1.07946e-05	0.337717	1.26376
ENSG00000236287	E016	zinc finger, BED-type containing 5 [Source:HGNC Symbol;Acc:30803]	ZBED5	11	10833621	10880343	-1	3.01855e-09	1.18347e-05	0.794178	1.73409
ENSG00000101019	E023	ubiquinol-cytochrome c reductase complex assembly factor 1 [Source:HGNC Symbol;Acc:15891]	UQCC1	20	33890369	33999944	-1	3.09375e-09	1.20044e-05	-0.289773	0.818031
ENSG00000130312	E005	mitochondrial ribosomal protein L34 [Source:HGNC Symbol;Acc:14488]	MRPL34	19	17403418	17417652	1	3.13191e-09	1.20285e-05	0.902556	1.86938
ENSG00000166233	E018	ariadne RBR E3 ubiquitin protein ligase 1 [Source:HGNC Symbol;Acc:689]	ARIH1	15	72766667	72879692	1	3.33639e-09	1.26844e-05	-0.601538	0.659051
ENSG00000255275	E018		RP13-279N23.2	1	19175767	19247615	-1	3.43242e-09	1.2919e-05	-0.208356	0.865523
ENSG00000133773	E007	coiled-coil domain containing 59 [Source:HGNC Symbol;Acc:25005]	CCDC59	12	82617460	82752584	-1	3.57377e-09	1.33178e-05	0.159502	1.1169
ENSG00000211644	E018	immunoglobulin lambda variable 1-51 [Source:HGNC Symbol;Acc:5882]	IGLV1-51	22	22676828	22677336	1	3.87964e-09	1.4316e-05	-0.953734	0.516294
ENSG00000181929	E109	protein kinase, AMP-activated, gamma 1 non-catalytic subunit [Source:HGNC Symbol;Acc:9385]	PRKAG1	12	49396057	49412980	-1	4.15807e-09	1.51944e-05	0.271448	1.20702
ENSG00000103426	E029	CORO7-PAM16 readthrough [Source:HGNC Symbol;Acc:44424]	CORO7-PAM16	16	4390252	4470495	-1	4.84095e-09	1.75197e-05	-0.297135	0.813867
ENSG00000258935	E002		RP11-1078H9.2	14	91033839	91036320	1	5.25896e-09	1.88512e-05	NA	#VALUE!
ENSG00000181929	E008	protein kinase, AMP-activated, gamma 1 non-catalytic subunit [Source:HGNC Symbol;Acc:9385]	PRKAG1	12	49396057	49412980	-1	5.76116e-09	2.04566e-05	-0.225816	0.855111
ENSG00000138442	E017	WD repeat domain 12 [Source:HGNC Symbol;Acc:14098]	WDR12	2	203739505	203879521	-1	5.84837e-09	2.05721e-05	0.638793	1.55703
ENSG00000113108	E034	amyloid beta (A4) precursor protein-binding, family B, member 3 [Source:HGNC Symbol;Acc:20708]	APBB3	5	139937853	139973337	-1	6.08237e-09	2.08464e-05	0.985934	1.9806
ENSG00000198130	E012	3-hydroxyisobutyryl-CoA hydrolase [Source:HGNC Symbol;Acc:4908]	HIBCH	2	191054461	191208919	-1	6.0366e-09	2.08464e-05	0.0802905	1.05723
ENSG00000182552	E014	RWD domain containing 4 [Source:HGNC Symbol;Acc:23750]	RWDD4	4	184560788	184580378	-1	6.0925e-09	2.08464e-05	-0.197109	0.872297
ENSG00000165533	E016	tetratricopeptide repeat domain 8 [Source:HGNC Symbol;Acc:20087]	TTC8	14	89290497	89344335	1	6.20145e-09	2.10281e-05	1.06783	2.09627
ENSG00000150782	E011	interleukin 18 (interferon-gamma-inducing factor) [Source:HGNC Symbol;Acc:5986]	IL18	11	112013974	112034840	-1	7.35162e-09	2.47055e-05	0.492224	1.40661
ENSG00000102317	E019	RNA binding motif (RNP1, RRM) protein 3 [Source:HGNC Symbol;Acc:9900]	RBM3	X	48432837	48437454	1	7.55853e-09	2.51761e-05	0.543769	1.45778
ENSG00000123119	E017	N-terminal EF-hand calcium binding protein 1 [Source:HGNC Symbol;Acc:20983]	NECAB1	8	91803778	91971636	1	9.50858e-09	3.13935e-05	-0.0610902	0.95854
ENSG00000134046	E011	methyl-CpG binding domain protein 2 [Source:HGNC Symbol;Acc:6917]	MBD2	18	51679079	51751158	-1	9.61154e-09	3.14575e-05	-0.659483	0.633105
ENSG00000211456	E035	SAC1 suppressor of actin mutations 1-like (yeast) [Source:HGNC Symbol;Acc:17059]	SACM1L	3	45730548	45786916	1	9.95241e-09	3.22923e-05	0.585887	1.50096
ENSG00000101019	E006	ubiquinol-cytochrome c reductase complex assembly factor 1 [Source:HGNC Symbol;Acc:15891]	UQCC1	20	33890369	33999944	-1	1.01697e-08	3.27152e-05	0.695995	1.62
ENSG00000201403	E044	small nucleolar RNA, C/D box 14B [Source:HGNC Symbol;Acc:31803]	SNORD14B	11	17097326	17097415	-1	1.02705e-08	3.27595e-05	0.743625	1.67438
ENSG00000087338	E005	germ cell-less, spermatogenesis associated 1 [Source:HGNC Symbol;Acc:23843]	GMCL1	2	70056774	70108528	1	1.0836e-08	3.39873e-05	2.09879	4.28349
ENSG00000223804	E012		RP6-206I17.1	1	143647638	143745417	-1	1.07634e-08	3.39873e-05	-0.411183	0.752006
ENSG00000103671	E005	thyroid hormone receptor interactor 4 [Source:HGNC Symbol;Acc:12310]	TRIP4	15	64679947	64747502	1	1.18072e-08	3.64265e-05	0.638275	1.55647
ENSG00000119431	E005	haloacid dehalogenase-like hydrolase domain containing 3 [Source:HGNC Symbol;Acc:28171]	HDHD3	9	116135699	116139279	-1	1.17239e-08	3.64265e-05	0.334964	1.26135
ENSG00000269881	E070	Protein ITFG3; Uncharacterized protein; cDNA FLJ60496 [Source:UniProtKB/TrEMBL;Acc:B4DGG1]	ITFG3	16	299546	319942	1	1.36626e-08	4.18079e-05	-0.765017	0.588446
ENSG00000180229	E004	hect domain and RLD 2 pseudogene 3 [Source:HGNC Symbol;Acc:4871]	HERC2P3	15	20587869	20711433	-1	1.46616e-08	4.4503e-05	0.0631794	1.04477
ENSG00000250571	E014	GLI family zinc finger 4 [Source:HGNC Symbol;Acc:4320]	GLI4	8	144349603	144359101	1	1.57651e-08	4.74696e-05	0.364356	1.28731
ENSG00000128731	E100	HECT and RLD domain containing E3 ubiquitin protein ligase 2 [Source:HGNC Symbol;Acc:4868]	HERC2	15	28356186	28567298	-1	1.70251e-08	5.08565e-05	0.378997	1.30044
ENSG00000101019	E004	ubiquinol-cytochrome c reductase complex assembly factor 1 [Source:HGNC Symbol;Acc:15891]	UQCC1	20	33890369	33999944	-1	1.86963e-08	5.5409e-05	0.707611	1.6331
ENSG00000130177	E014	cell division cycle 16 [Source:HGNC Symbol;Acc:1720]	CDC16	13	115000362	115038198	1	1.98506e-08	5.80906e-05	0.425884	1.3434
ENSG00000160271	E048	ral guanine nucleotide dissociation stimulator [Source:HGNC Symbol;Acc:9842]	RALGDS	9	135973107	136039301	-1	1.99098e-08	5.80906e-05	-0.0998056	0.933159
ENSG00000161267	E012	3-hydroxybutyrate dehydrogenase, type 1 [Source:HGNC Symbol;Acc:1027]	BDH1	3	197236654	197300194	-1	2.02234e-08	5.85517e-05	-0.355259	0.781729
ENSG00000258935	E001		RP11-1078H9.2	14	91033839	91036320	1	2.08601e-08	5.9934e-05	NA	#VALUE!
ENSG00000141994	E049	dihydrouridine synthase 3-like (S. cerevisiae) [Source:HGNC Symbol;Acc:26920]	DUS3L	19	5784843	5791249	-1	2.15754e-08	6.15197e-05	0.784776	1.72282
ENSG00000087077	E018	thyroid hormone receptor interactor 6 [Source:HGNC Symbol;Acc:12311]	TRIP6	7	100464760	100471076	1	2.27832e-08	6.44752e-05	0.139628	1.10162
ENSG00000170917	E015	nudix (nucleoside diphosphate linked moiety X)-type motif 6 [Source:HGNC Symbol;Acc:8053]	NUDT6	4	123809852	123844123	-1	2.31407e-08	6.49982e-05	0.0325831	1.02284
ENSG00000142864	E014	SERPINE1 mRNA binding protein 1 [Source:HGNC Symbol;Acc:17860]	SERBP1	1	67873493	67896098	-1	2.49279e-08	6.81249e-05	0.94495	1.92512
ENSG00000253729	E060	protein kinase, DNA-activated, catalytic polypeptide [Source:HGNC Symbol;Acc:9413]	PRKDC	8	48685669	48872743	-1	2.47823e-08	6.81249e-05	0.364389	1.28734
ENSG00000250138	E001		RP11-848G14.5	5	68927790	68932312	1	2.48185e-08	6.81249e-05	0.135153	1.09821
ENSG00000138964	E022	parvin, gamma [Source:HGNC Symbol;Acc:14654]	PARVG	22	44568836	44615413	1	2.49779e-08	6.81249e-05	0.113888	1.08214
ENSG00000263506	E036	microRNA 5193 [Source:HGNC Symbol;Acc:43534]	MIR5193	3	49843570	49843678	-1	2.5359e-08	6.86667e-05	0.322567	1.25055
ENSG00000181929	E005	protein kinase, AMP-activated, gamma 1 non-catalytic subunit [Source:HGNC Symbol;Acc:9385]	PRKAG1	12	49396057	49412980	-1	2.57051e-08	6.91066e-05	-0.246325	0.843041
ENSG00000269410	E006		CTB-60E11.4	19	39916575	39919055	1	3.04523e-08	8.12887e-05	0.298833	1.23015
ENSG00000076513	E011	ankyrin repeat domain 13A [Source:HGNC Symbol;Acc:21268]	ANKRD13A	12	110436991	110477568	1	3.1374e-08	8.31592e-05	0.624544	1.54172
ENSG00000100461	E016	RNA binding motif protein 23 [Source:HGNC Symbol;Acc:20155]	RBM23	14	23369854	23388393	-1	3.27154e-08	8.55102e-05	0.182261	1.13466
ENSG00000136436	E017	calcium binding and coiled-coil domain 2 [Source:HGNC Symbol;Acc:29912]	CALCOCO2	17	46908350	46943884	1	3.26129e-08	8.55102e-05	0.102037	1.07329
ENSG00000173821	E031	ring finger protein 213 [Source:HGNC Symbol;Acc:14539]	RNF213	17	78234665	78372586	1	3.53096e-08	8.98764e-05	0.585926	1.501
ENSG00000140464	E029	promyelocytic leukemia [Source:HGNC Symbol;Acc:9113]	PML	15	74287014	74340153	1	3.52785e-08	8.98764e-05	0.230995	1.17364
ENSG00000090920	E037	Fc fragment of IgG binding protein [Source:HGNC Symbol;Acc:13572]	FCGBP	19	40353963	40440533	-1	3.53071e-08	8.98764e-05	-0.0435914	0.970237
ENSG00000132780	E018	nuclear autoantigenic sperm protein (histone-binding) [Source:HGNC Symbol;Acc:7644]	NASP	1	46049518	46084566	1	3.5341e-08	8.98764e-05	-0.527525	0.693744
ENSG00000180336	E005	chromosome 17 open reading frame 104 [Source:HGNC Symbol;Acc:26670]	C17orf104	17	42733762	42767676	1	3.5755e-08	9.03191e-05	-0.0595808	0.959543
ENSG00000163050	E024	aarF domain containing kinase 3 [Source:HGNC Symbol;Acc:16812]	ADCK3	1	227085237	227175246	1	3.69618e-08	9.21308e-05	0.216598	1.16199
ENSG00000130821	E017	solute carrier family 6 (neurotransmitter transporter), member 8 [Source:HGNC Symbol;Acc:11055]	SLC6A8	X	152953554	152962048	1	3.67434e-08	9.21308e-05	-0.00746105	0.994842
ENSG00000231486	E006		AC096579.7	2	89130700	89165653	-1	3.81042e-08	9.43536e-05	1.12146	2.17567
ENSG00000163930	E010	BRCA1 associated protein-1 (ubiquitin carboxy-terminal hydrolase) [Source:HGNC Symbol;Acc:950]	BAP1	3	52435029	52444366	-1	3.88793e-08	9.50224e-05	0.623156	1.54024
ENSG00000232956	E015	small nucleolar RNA host gene 15 (non-protein coding) [Source:HGNC Symbol;Acc:27797]	SNHG15	7	45022622	45026560	-1	3.86762e-08	9.50224e-05	0.436352	1.35318
ENSG00000133142	E019	transcription elongation factor A (SII)-like 4 [Source:HGNC Symbol;Acc:26121]	TCEAL4	X	102831159	102842657	1	4.10306e-08	9.96334e-05	0.481699	1.39639
ENSG00000206680	E009	small nucleolar RNA, C/D box 21 [Source:HGNC Symbol;Acc:10144]	SNORD21	1	93302846	93302940	1	4.33471e-08	0.000104584	0.693508	1.61721
ENSG00000176155	E004	coiled-coil domain containing 57 [Source:HGNC Symbol;Acc:27564]	CCDC57	17	80059336	80170706	-1	4.63507e-08	0.000111118	-0.343427	0.788167
ENSG00000181929	E117	protein kinase, AMP-activated, gamma 1 non-catalytic subunit [Source:HGNC Symbol;Acc:9385]	PRKAG1	12	49396057	49412980	-1	4.82229e-08	0.000113952	0.0901215	1.06446
ENSG00000160271	E056	ral guanine nucleotide dissociation stimulator [Source:HGNC Symbol;Acc:9842]	RALGDS	9	135973107	136039301	-1	4.79785e-08	0.000113952	-0.0708332	0.952088
ENSG00000180229	E003	hect domain and RLD 2 pseudogene 3 [Source:HGNC Symbol;Acc:4871]	HERC2P3	15	20587869	20711433	-1	4.8441e-08	0.000113952	-0.152317	0.899804
ENSG00000206680	E014	small nucleolar RNA, C/D box 21 [Source:HGNC Symbol;Acc:10144]	SNORD21	1	93302846	93302940	1	4.94519e-08	0.000115607	0.37633	1.29804
ENSG00000006712	E025	Paf1, RNA polymerase II associated factor, homolog (S. cerevisiae) [Source:HGNC Symbol;Acc:25459]	PAF1	19	39876492	39881835	-1	5.06151e-08	0.000117596	0.320404	1.24868
ENSG00000035115	E032	SH3 and SYLF domain containing 1 [Source:HGNC Symbol;Acc:29546]	SH3YL1	2	217730	266398	-1	5.51655e-08	0.000126605	0.384619	1.30551
ENSG00000247828	E033	TMEM161B antisense RNA 1 [Source:HGNC Symbol;Acc:43839]	TMEM161B-AS1	5	87564712	87732502	1	5.50427e-08	0.000126605	-0.305537	0.809141
ENSG00000180336	E003	chromosome 17 open reading frame 104 [Source:HGNC Symbol;Acc:26670]	C17orf104	17	42733762	42767676	1	5.59441e-08	0.000127614	0.0579457	1.04098
ENSG00000230797	E008	YY2 transcription factor [Source:HGNC Symbol;Acc:31684]	YY2	X	21874105	21876845	1	5.67332e-08	0.000128635	0.78187	1.71936
ENSG00000201403	E067	small nucleolar RNA, C/D box 14B [Source:HGNC Symbol;Acc:31803]	SNORD14B	11	17097326	17097415	-1	5.77065e-08	0.000130058	1.26926	2.41038
ENSG00000101019	E021	ubiquinol-cytochrome c reductase complex assembly factor 1 [Source:HGNC Symbol;Acc:15891]	UQCC1	20	33890369	33999944	-1	6.18432e-08	0.000138552	0.975922	1.9669
ENSG00000069493	E035	C-type lectin domain family 2, member D [Source:HGNC Symbol;Acc:14351]	CLEC2D	12	9817565	9848413	1	6.27197e-08	0.000139684	-0.423361	0.745685
ENSG00000119777	E009	transmembrane protein 214 [Source:HGNC Symbol;Acc:25983]	TMEM214	2	27255778	27264563	1	6.40681e-08	0.000141848	0.751713	1.68379
ENSG00000067829	E028	isocitrate dehydrogenase 3 (NAD+) gamma [Source:HGNC Symbol;Acc:5386]	IDH3G	X	153051221	153059978	-1	6.67334e-08	0.000146885	0.590767	1.50605
ENSG00000270617	E006	URGCP-MRPS24 readthrough [Source:HGNC Symbol;Acc:49188]	URGCP-MRPS24	7	43906157	43946188	-1	6.71708e-08	0.000146988	0.0101619	1.00707
ENSG00000213983	E021	adaptor-related protein complex 1, gamma 2 subunit [Source:HGNC Symbol;Acc:556]	AP1G2	14	24028774	24037279	-1	6.78409e-08	0.000147596	0.15665	1.1147
ENSG00000101019	E020	ubiquinol-cytochrome c reductase complex assembly factor 1 [Source:HGNC Symbol;Acc:15891]	UQCC1	20	33890369	33999944	-1	6.84087e-08	0.000147976	1.18997	2.28149
ENSG00000101019	E012	ubiquinol-cytochrome c reductase complex assembly factor 1 [Source:HGNC Symbol;Acc:15891]	UQCC1	20	33890369	33999944	-1	7.00282e-08	0.000150613	1.38334	2.60871
ENSG00000165782	E014	transmembrane protein 55B [Source:HGNC Symbol;Acc:19299]	TMEM55B	14	20925878	20929771	-1	7.32328e-08	0.000156191	0.463891	1.37926
ENSG00000089327	E014	FXYD domain containing ion transport regulator 5 [Source:HGNC Symbol;Acc:4029]	FXYD5	19	35645633	35660786	1	7.34513e-08	0.000156191	-0.50227	0.705995
ENSG00000062485	E162	citrate synthase [Source:HGNC Symbol;Acc:2422]	CS	12	56665483	56694176	-1	7.38739e-08	0.000156207	0.329808	1.25685
ENSG00000144426	E009	neurobeachin-like 1 [Source:HGNC Symbol;Acc:20681]	NBEAL1	2	203879602	204091101	1	7.54942e-08	0.000157859	1.47771	2.78506
ENSG00000001497	E007	LAS1-like (S. cerevisiae) [Source:HGNC Symbol;Acc:25726]	LAS1L	X	64732462	64754655	-1	7.53705e-08	0.000157859	0.141899	1.10336
ENSG00000101019	E034	ubiquinol-cytochrome c reductase complex assembly factor 1 [Source:HGNC Symbol;Acc:15891]	UQCC1	20	33890369	33999944	-1	7.64476e-08	0.00015897	-0.237854	0.848006
ENSG00000256498	E029		AL928654.1	14	105861979	105862477	1	8.2377e-08	0.000170358	0.827506	1.77461
ENSG00000102030	E165	N(alpha)-acetyltransferase 10, NatA catalytic subunit [Source:HGNC Symbol;Acc:18704]	NAA10	X	153194695	153200676	-1	8.32866e-08	0.000171298	-0.107422	0.928245
ENSG00000111361	E005	eukaryotic translation initiation factor 2B, subunit 1 alpha, 26kDa [Source:HGNC Symbol;Acc:3257]	EIF2B1	12	124104953	124118313	-1	8.90747e-08	0.000182207	0.558643	1.47288
ENSG00000248710	E102	Uncharacterized protein [Source:UniProtKB/TrEMBL;Acc:H3BRJ5]	RP11-432B6.3	3	159945241	160167617	-1	9.17745e-08	0.000186715	-0.283964	0.821331
ENSG00000173272	E010	mitotic spindle organizing protein 2A [Source:HGNC Symbol;Acc:33187]	MZT2A	2	132222473	132250316	-1	9.2333e-08	0.000186841	0.398864	1.31847
ENSG00000104979	E009	chromosome 19 open reading frame 53 [Source:HGNC Symbol;Acc:24991]	C19orf53	19	13884982	13889276	1	9.64353e-08	0.000194099	0.526529	1.44046
ENSG00000166938	E043	DIS3 mitotic control homolog (S. cerevisiae)-like [Source:HGNC Symbol;Acc:28698]	DIS3L	15	66585555	66626236	1	9.70829e-08	0.000194363	0.75453	1.68708
ENSG00000142765	E023	synaptotagmin-like 1 [Source:HGNC Symbol;Acc:15584]	SYTL1	1	27668513	27680421	1	9.91145e-08	0.000195314	0.493654	1.40801
ENSG00000026025	E026	vimentin [Source:HGNC Symbol;Acc:12692]	VIM	10	17270258	17279592	1	9.86504e-08	0.000195314	-0.0527795	0.964077
ENSG00000162390	E022	acyl-CoA thioesterase 11 [Source:HGNC Symbol;Acc:18156]	ACOT11	1	55007930	55104865	1	9.85073e-08	0.000195314	-0.734992	0.600821
ENSG00000180336	E007	chromosome 17 open reading frame 104 [Source:HGNC Symbol;Acc:26670]	C17orf104	17	42733762	42767676	1	9.97097e-08	0.000195463	0.172424	1.12695
ENSG00000243725	E067	tetratricopeptide repeat domain 4 [Source:HGNC Symbol;Acc:12394]	TTC4	1	55181495	55208330	1	1.02323e-07	0.000199075	-0.016421	0.988682
ENSG00000181929	E012	protein kinase, AMP-activated, gamma 1 non-catalytic subunit [Source:HGNC Symbol;Acc:9385]	PRKAG1	12	49396057	49412980	-1	1.0261e-07	0.000199075	-0.145816	0.903868
ENSG00000101019	E033	ubiquinol-cytochrome c reductase complex assembly factor 1 [Source:HGNC Symbol;Acc:15891]	UQCC1	20	33890369	33999944	-1	1.0331e-07	0.000199405	-0.280095	0.823537
ENSG00000067560	E008	ras homolog family member A [Source:HGNC Symbol;Acc:667]	RHOA	3	49396578	49450431	-1	1.15004e-07	0.000218524	0.939754	1.9182
ENSG00000168259	E043	DnaJ (Hsp40) homolog, subfamily C, member 7 [Source:HGNC Symbol;Acc:12392]	DNAJC7	17	40128451	40173394	-1	1.14512e-07	0.000218524	-0.0640948	0.956545
ENSG00000211967	E002	immunoglobulin heavy variable 3-53 [Source:HGNC Symbol;Acc:5610]	IGHV3-53	14	107048672	107049341	-1	1.14275e-07	0.000218524	-0.106466	0.928861
ENSG00000114770	E036	ATP-binding cassette, sub-family C (CFTR/MRP), member 5 [Source:HGNC Symbol;Acc:56]	ABCC5	3	183637722	183735803	-1	1.15538e-07	0.000218524	-0.232999	0.850864
ENSG00000181929	E006	protein kinase, AMP-activated, gamma 1 non-catalytic subunit [Source:HGNC Symbol;Acc:9385]	PRKAG1	12	49396057	49412980	-1	1.16689e-07	0.000219598	-0.181813	0.881594
ENSG00000178409	E002	BEN domain containing 3 [Source:HGNC Symbol;Acc:23040]	BEND3	6	107386386	107436473	-1	1.21367e-07	0.000226673	-0.0220278	0.984847
ENSG00000108591	E049	developmentally regulated GTP binding protein 2 [Source:HGNC Symbol;Acc:3030]	DRG2	17	17991200	18011285	1	1.21653e-07	0.000226673	-0.166486	0.89101
ENSG00000110074	E034	FAD-dependent oxidoreductase domain containing 1 [Source:HGNC Symbol;Acc:26927]	FOXRED1	11	126138950	126148026	1	1.25673e-07	0.00023301	0.036324	1.0255
ENSG00000143224	E015	protoporphyrinogen oxidase [Source:HGNC Symbol;Acc:9280]	PPOX	1	161136200	161147803	1	1.28484e-07	0.000236023	0.460078	1.37562
ENSG00000239037	E009	Small nucleolar RNA U13 [Source:RFAM;Acc:RF01210]	snoU13	X	152616931	152617034	1	1.28552e-07	0.000236023	0.360742	1.28409
ENSG00000204843	E024	dynactin 1 [Source:HGNC Symbol;Acc:2711]	DCTN1	2	74588281	74619214	-1	1.29256e-07	0.000236164	0.713795	1.64011
ENSG00000137880	E009	GTP cyclohydrolase I feedback regulator [Source:HGNC Symbol;Acc:4194]	GCHFR	15	41056218	41059906	1	1.31411e-07	0.00023894	0.539071	1.45304
ENSG00000272346	E002		RP11-927P21.11	17	62936700	62937105	1	1.34617e-07	0.000242528	1.12897	2.18703
ENSG00000102317	E018	RNA binding motif (RNP1, RRM) protein 3 [Source:HGNC Symbol;Acc:9900]	RBM3	X	48432837	48437454	1	1.34673e-07	0.000242528	0.318973	1.24744
ENSG00000115286	E021	NADH dehydrogenase (ubiquinone) Fe-S protein 7, 20kDa (NADH-coenzyme Q reductase) [Source:HGNC Symbol;Acc:7714]	NDUFS7	19	1383526	1395583	1	1.42995e-07	0.000255075	1.21117	2.31525
ENSG00000065534	E045	myosin light chain kinase [Source:HGNC Symbol;Acc:7590]	MYLK	3	123328896	123603178	-1	1.4298e-07	0.000255075	0.726216	1.65429
ENSG00000151914	E134	dystonin [Source:HGNC Symbol;Acc:1090]	DST	6	56322785	56819426	-1	1.45685e-07	0.000256231	7.90488	239.665
ENSG00000103671	E006	thyroid hormone receptor interactor 4 [Source:HGNC Symbol;Acc:12310]	TRIP4	15	64679947	64747502	1	1.45582e-07	0.000256231	0.551322	1.46543
ENSG00000242028	E036	huntingtin interacting protein K [Source:HGNC Symbol;Acc:18418]	HYPK	15	44088340	44095241	1	1.44667e-07	0.000256231	0.305883	1.23618
ENSG00000138326	E011	ribosomal protein S24 [Source:HGNC Symbol;Acc:10411]	RPS24	10	79793518	79816570	1	1.51343e-07	0.000264943	-0.397223	0.759318
ENSG00000065534	E043	myosin light chain kinase [Source:HGNC Symbol;Acc:7590]	MYLK	3	123328896	123603178	-1	1.55605e-07	0.000271143	0.862589	1.8183
ENSG00000232995	E033		RP11-267N12.3	1	163214295	163291684	-1	1.56991e-07	0.000272298	-0.595613	0.661763
ENSG00000152240	E013	HAUS augmin-like complex, subunit 1 [Source:HGNC Symbol;Acc:25174]	HAUS1	18	43684298	43708299	1	1.58524e-07	0.000273695	1.82189	3.53545
ENSG00000198089	E033	Sfi1 homolog, spindle assembly associated (yeast) [Source:HGNC Symbol;Acc:29064]	SFI1	22	31884674	32014572	1	1.60462e-07	0.000275775	0.479759	1.39451
ENSG00000024526	E020	DEP domain containing 1 [Source:HGNC Symbol;Acc:22949]	DEPDC1	1	68939835	68962904	-1	1.62313e-07	0.00027769	0.596344	1.51188
ENSG00000137824	E023	regulator of microtubule dynamics 3 [Source:HGNC Symbol;Acc:25550]	RMDN3	15	41028082	41048049	-1	1.66754e-07	0.000283996	0.387967	1.30855
ENSG00000170476	E012	marginal zone B and B1 cell-specific protein [Source:HGNC Symbol;Acc:30125]	MZB1	5	138723169	138725770	-1	1.72018e-07	0.000291642	0.858954	1.81372
ENSG00000188732	E016	family with sequence similarity 221, member A [Source:HGNC Symbol;Acc:27977]	FAM221A	7	23719749	23742868	1	1.76917e-07	0.000298603	-0.016158	0.988863
ENSG00000176155	E026	coiled-coil domain containing 57 [Source:HGNC Symbol;Acc:27564]	CCDC57	17	80059336	80170706	-1	1.90192e-07	0.000319575	0.291085	1.22356
ENSG00000064490	E022	regulatory factor X-associated ankyrin-containing protein [Source:HGNC Symbol;Acc:9987]	RFXANK	19	19303008	19312678	1	2.04573e-07	0.000342212	0.362296	1.28547
ENSG00000166073	E025	G protein-coupled receptor 176 [Source:HGNC Symbol;Acc:32370]	GPR176	15	40091233	40213093	-1	2.05615e-07	0.000342433	7.58693	192.261
ENSG00000198089	E035	Sfi1 homolog, spindle assembly associated (yeast) [Source:HGNC Symbol;Acc:29064]	SFI1	22	31884674	32014572	1	2.10719e-07	0.000349234	0.479495	1.39426
ENSG00000167524	E092	uncharacterized serine/threonine-protein kinase SgK494 [Source:RefSeq peptide;Acc:NP_001274136]	SGK494	17	26934982	26941218	-1	2.11554e-07	0.000349234	0.388236	1.30879
ENSG00000239953	E010	RNA, 7SL, cytoplasmic 273, pseudogene [Source:HGNC Symbol;Acc:46289]	RN7SL273P	6	37328961	37329256	1	2.18703e-07	0.000359458	-0.427208	0.7437
ENSG00000109929	E013	sterol-C5-desaturase [Source:HGNC Symbol;Acc:10547]	SC5D	11	121163162	121179403	1	2.2064e-07	0.000361065	0.778363	1.71518
ENSG00000135315	E025	KIAA1009 [Source:HGNC Symbol;Acc:21107]	KIAA1009	6	84833960	84937353	-1	2.25086e-07	0.000366745	1.7554	3.3762
ENSG00000133454	E047	myosin XVIIIB [Source:HGNC Symbol;Acc:18150]	MYO18B	22	26138111	26427007	1	2.43628e-07	0.000393551	0.978434	1.97032
ENSG00000101019	E035	ubiquinol-cytochrome c reductase complex assembly factor 1 [Source:HGNC Symbol;Acc:15891]	UQCC1	20	33890369	33999944	-1	2.43389e-07	0.000393551	-0.175796	0.885279
ENSG00000184465	E049	WD repeat domain 27 [Source:HGNC Symbol;Acc:21248]	WDR27	6	169857307	170102159	-1	2.48494e-07	0.000399696	-0.048503	0.966939
ENSG00000201403	E035	small nucleolar RNA, C/D box 14B [Source:HGNC Symbol;Acc:31803]	SNORD14B	11	17097326	17097415	-1	2.50879e-07	0.000401814	0.8832	1.84446
ENSG00000173327	E035	mitogen-activated protein kinase kinase kinase 11 [Source:HGNC Symbol;Acc:6850]	MAP3K11	11	65365226	65382853	-1	2.54029e-07	0.000405136	0.402579	1.32187
ENSG00000259992	E060		RP11-77K12.8	16	75575297	75642343	-1	2.65516e-07	0.000420558	0.585222	1.50027
ENSG00000062485	E167	citrate synthase [Source:HGNC Symbol;Acc:2422]	CS	12	56665483	56694176	-1	2.65934e-07	0.000420558	0.559993	1.47426
ENSG00000270249	E129		RP11-514P8.7	7	102181948	102232891	-1	2.71429e-07	0.000427451	1.17551	2.25873
ENSG00000004399	E058	plexin D1 [Source:HGNC Symbol;Acc:9107]	PLXND1	3	129274018	129325661	-1	2.89501e-07	0.000452167	0.189737	1.14056
ENSG00000153113	E087	calpastatin [Source:HGNC Symbol;Acc:1515]	CAST	5	95860971	96115299	1	2.90742e-07	0.000452167	0.0215982	1.01508
ENSG00000160271	E054	ral guanine nucleotide dissociation stimulator [Source:HGNC Symbol;Acc:9842]	RALGDS	9	135973107	136039301	-1	2.9173e-07	0.000452167	-0.157284	0.896711
ENSG00000230606	E037		AC159540.1	2	98081083	98099107	-1	2.91929e-07	0.000452167	-0.991077	0.503102
ENSG00000246067	E005	RAB30 antisense RNA 1 (head to head) [Source:HGNC Symbol;Acc:48672]	RAB30-AS1	11	82783108	82817761	1	2.95633e-07	0.000454094	1.15963	2.23401
ENSG00000181929	E028	protein kinase, AMP-activated, gamma 1 non-catalytic subunit [Source:HGNC Symbol;Acc:9385]	PRKAG1	12	49396057	49412980	-1	2.96662e-07	0.000454094	-0.246349	0.843027
ENSG00000113108	E008	amyloid beta (A4) precursor protein-binding, family B, member 3 [Source:HGNC Symbol;Acc:20708]	APBB3	5	139937853	139973337	-1	2.96792e-07	0.000454094	-0.401939	0.75684
ENSG00000242028	E037	huntingtin interacting protein K [Source:HGNC Symbol;Acc:18418]	HYPK	15	44088340	44095241	1	3.0912e-07	0.000471041	0.656127	1.57585
ENSG00000105705	E028	SURP and G patch domain containing 1 [Source:HGNC Symbol;Acc:18643]	SUGP1	19	19386827	19431653	-1	3.22331e-07	0.000487721	1.76222	3.39219
ENSG00000142864	E015	SERPINE1 mRNA binding protein 1 [Source:HGNC Symbol;Acc:17860]	SERBP1	1	67873493	67896098	-1	3.22658e-07	0.000487721	0.338034	1.26403
ENSG00000130635	E015	collagen, type V, alpha 1 [Source:HGNC Symbol;Acc:2209]	COL5A1	9	137533620	137736686	1	3.29131e-07	0.000493542	1.25668	2.38946
ENSG00000201403	E066	small nucleolar RNA, C/D box 14B [Source:HGNC Symbol;Acc:31803]	SNORD14B	11	17097326	17097415	-1	3.28452e-07	0.000493542	1.12661	2.18346
ENSG00000115414	E030	fibronectin 1 [Source:HGNC Symbol;Acc:3778]	FN1	2	216225163	216300895	-1	3.33468e-07	0.00049806	1.01501	2.02092
ENSG00000108840	E015	histone deacetylase 5 [Source:HGNC Symbol;Acc:14068]	HDAC5	17	42154114	42201070	-1	3.59947e-07	0.000533544	0.298643	1.22999
ENSG00000238039	E001		AF011889.2	X	148593039	148607803	-1	3.6006e-07	0.000533544	-0.125063	0.916964
ENSG00000178982	E016	eukaryotic translation initiation factor 3, subunit K [Source:HGNC Symbol;Acc:24656]	EIF3K	19	39109735	39127595	1	3.62665e-07	0.000535296	0.751218	1.68321
ENSG00000121570	E008	developmental pluripotency associated 4 [Source:HGNC Symbol;Acc:19200]	DPPA4	3	109044988	109056419	-1	3.70466e-07	0.000544675	0.0964473	1.06914
ENSG00000214021	E092	tubulin tyrosine ligase-like family, member 3 [Source:HGNC Symbol;Acc:24483]	TTLL3	3	9849770	9896822	1	3.76483e-07	0.000551368	0.12738	1.09231
ENSG00000181744	E016	chromosome 3 open reading frame 58 [Source:HGNC Symbol;Acc:28490]	C3orf58	3	143690640	143767561	1	3.8518e-07	0.000561917	-0.420072	0.747387
ENSG00000140374	E018	electron-transfer-flavoprotein, alpha polypeptide [Source:HGNC Symbol;Acc:3481]	ETFA	15	76507696	76603813	-1	3.9348e-07	0.00057181	0.220224	1.16491
ENSG00000178125	E054	protein phosphatase 1, regulatory subunit 42 [Source:HGNC Symbol;Acc:33732]	PPP1R42	8	67876334	67968839	-1	3.95162e-07	0.000572045	0.418611	1.33664
ENSG00000233016	E001	small nucleolar RNA host gene 7 (non-protein coding) [Source:HGNC Symbol;Acc:28254]	SNHG7	9	139615818	139622636	-1	3.98367e-07	0.000572284	0.229639	1.17254
ENSG00000176155	E005	coiled-coil domain containing 57 [Source:HGNC Symbol;Acc:27564]	CCDC57	17	80059336	80170706	-1	3.97868e-07	0.000572284	-0.323315	0.799231
ENSG00000155463	E023	oxidase (cytochrome c) assembly 1-like [Source:HGNC Symbol;Acc:8526]	OXA1L	14	23235731	23241007	1	4.06357e-07	0.000581542	-0.182193	0.881362
ENSG00000201403	E043	small nucleolar RNA, C/D box 14B [Source:HGNC Symbol;Acc:31803]	SNORD14B	11	17097326	17097415	-1	4.14377e-07	0.00058633	0.753719	1.68613
ENSG00000141994	E048	dihydrouridine synthase 3-like (S. cerevisiae) [Source:HGNC Symbol;Acc:26920]	DUS3L	19	5784843	5791249	-1	4.13594e-07	0.00058633	0.746661	1.67791
ENSG00000132286	E014	translocase of inner mitochondrial membrane 10 homolog B (yeast) [Source:HGNC Symbol;Acc:4022]	TIMM10B	11	6502677	6505909	1	4.12881e-07	0.00058633	-0.311226	0.805957
ENSG00000026652	E018	1-acylglycerol-3-phosphate O-acyltransferase 4 [Source:HGNC Symbol;Acc:20885]	AGPAT4	6	161551011	161695093	-1	4.2727e-07	0.000602309	-0.235161	0.84959
ENSG00000264293	E005	RNA, 7SL, cytoplasmic 657, pseudogene [Source:HGNC Symbol;Acc:46673]	RN7SL657P	1	1340841	1341132	-1	4.41326e-07	0.000619803	0.0947007	1.06784
ENSG00000135931	E029	armadillo repeat containing 9 [Source:HGNC Symbol;Acc:20730]	ARMC9	2	232063260	232239548	1	4.47003e-07	0.000625441	-0.411547	0.751817
ENSG00000247828	E030	TMEM161B antisense RNA 1 [Source:HGNC Symbol;Acc:43839]	TMEM161B-AS1	5	87564712	87732502	1	4.5683e-07	0.000636825	-0.331372	0.79478
ENSG00000142765	E025	synaptotagmin-like 1 [Source:HGNC Symbol;Acc:15584]	SYTL1	1	27668513	27680421	1	4.63833e-07	0.000644201	0.157038	1.115
ENSG00000268614	E029		CTD-2207O23.10	19	7598481	7604945	1	4.78525e-07	0.000662163	0.984165	1.97817
ENSG00000244078	E001		RP11-431I8.1	3	159944270	159945841	1	4.87346e-07	0.000670507	0.054846	1.03875
ENSG00000267009	E033		RP11-120M18.2	17	66409764	66521090	1	4.88118e-07	0.000670507	-0.428291	0.743142
ENSG00000170248	E027	programmed cell death 6 interacting protein [Source:HGNC Symbol;Acc:8766]	PDCD6IP	3	33839844	33911194	1	5.0218e-07	0.000687314	0.319779	1.24814
ENSG00000214021	E090	tubulin tyrosine ligase-like family, member 3 [Source:HGNC Symbol;Acc:24483]	TTLL3	3	9849770	9896822	1	5.10388e-07	0.000693963	0.0581355	1.04112
ENSG00000253982	E003		CTD-2336O2.1	8	1710156	1712668	-1	5.10725e-07	0.000693963	-0.055141	0.9625
ENSG00000269881	E066	Protein ITFG3; Uncharacterized protein; cDNA FLJ60496 [Source:UniProtKB/TrEMBL;Acc:B4DGG1]	ITFG3	16	299546	319942	1	5.13262e-07	0.000694901	-0.849954	0.554802
ENSG00000114770	E040	ATP-binding cassette, sub-family C (CFTR/MRP), member 5 [Source:HGNC Symbol;Acc:56]	ABCC5	3	183637722	183735803	-1	5.20691e-07	0.000702432	-0.00152949	0.99894
ENSG00000101019	E031	ubiquinol-cytochrome c reductase complex assembly factor 1 [Source:HGNC Symbol;Acc:15891]	UQCC1	20	33890369	33999944	-1	5.24026e-07	0.000704407	-0.192979	0.874798
ENSG00000196312	E001	hippocampus abundant transcript-like 2 [Source:HGNC Symbol;Acc:23672]	HIATL2	9	99660348	99775862	-1	5.26947e-07	0.00070519	0.33393	1.26044
ENSG00000241878	E005	phosphatidylserine decarboxylase [Source:HGNC Symbol;Acc:8999]	PISD	22	32014477	32058418	-1	5.28356e-07	0.00070519	-0.0782187	0.947226
ENSG00000255863	E024	Uncharacterized protein [Source:UniProtKB/TrEMBL;Acc:H0YGG7]	AC073610.5	12	49315767	49333446	-1	5.44117e-07	0.00072366	-0.126804	0.915858
ENSG00000100142	E029	polymerase (RNA) II (DNA directed) polypeptide F [Source:HGNC Symbol;Acc:9193]	POLR2F	22	38348614	38437922	1	5.48238e-07	0.000724444	1.09739	2.13967
ENSG00000102317	E020	RNA binding motif (RNP1, RRM) protein 3 [Source:HGNC Symbol;Acc:9900]	RBM3	X	48432837	48437454	1	5.48556e-07	0.000724444	0.250093	1.18928
ENSG00000154642	E006	chromosome 21 open reading frame 91 [Source:HGNC Symbol;Acc:16459]	C21orf91	21	19161284	19191703	-1	5.63057e-07	0.000740995	0.533468	1.4474
ENSG00000104529	E081	eukaryotic translation elongation factor 1 delta (guanine nucleotide exchange protein) [Source:HGNC Symbol;Acc:3211]	EEF1D	8	144661867	144681711	-1	5.68769e-07	0.000745905	0.253684	1.19225
ENSG00000204316	E088	mitochondrial ribosomal protein L38 [Source:HGNC Symbol;Acc:14033]	MRPL38	17	73894724	73905899	-1	5.72295e-07	0.000747923	0.46203	1.37748
ENSG00000124813	E018	runt-related transcription factor 2 [Source:HGNC Symbol;Acc:10472]	RUNX2	6	45295894	45632086	1	5.75646e-07	0.000749699	0.887928	1.85052
ENSG00000184227	E003	acyl-CoA thioesterase 1 [Source:HGNC Symbol;Acc:33128]	ACOT1	14	74003818	74010498	1	5.81056e-07	0.000754134	-0.49908	0.707558
ENSG00000170476	E014	marginal zone B and B1 cell-specific protein [Source:HGNC Symbol;Acc:30125]	MZB1	5	138723169	138725770	-1	5.89794e-07	0.000762844	0.976629	1.96786
ENSG00000211967	E001	immunoglobulin heavy variable 3-53 [Source:HGNC Symbol;Acc:5610]	IGHV3-53	14	107048672	107049341	-1	5.95969e-07	0.000765569	0.226177	1.16973
ENSG00000065320	E008	netrin 1 [Source:HGNC Symbol;Acc:8029]	NTN1	17	8924859	9147317	1	5.94418e-07	0.000765569	0.199975	1.14868
ENSG00000182899	E015	ribosomal protein L35a [Source:HGNC Symbol;Acc:10345]	RPL35A	3	197676858	197683481	1	6.213e-07	0.000795396	0.316209	1.24505
ENSG00000173171	E013	metaxin 1 [Source:HGNC Symbol;Acc:7504]	MTX1	1	155178490	155183615	1	6.31092e-07	0.000805192	0.0936708	1.06708
ENSG00000138593	E002	SECIS binding protein 2-like [Source:HGNC Symbol;Acc:28997]	SECISBP2L	15	49280673	49338760	-1	6.37452e-07	0.000810558	-0.544131	0.685804
ENSG00000143702	E033	centrosomal protein 170kDa [Source:HGNC Symbol;Acc:28920]	CEP170	1	243287730	243418650	-1	6.5145e-07	0.000823973	7.0807	135.364
ENSG00000121570	E007	developmental pluripotency associated 4 [Source:HGNC Symbol;Acc:19200]	DPPA4	3	109044988	109056419	-1	6.5238e-07	0.000823973	0.100111	1.07186
ENSG00000181929	E106	protein kinase, AMP-activated, gamma 1 non-catalytic subunit [Source:HGNC Symbol;Acc:9385]	PRKAG1	12	49396057	49412980	-1	6.7992e-07	0.000853029	0.2678	1.20397
ENSG00000169727	E055	G protein pathway suppressor 1 [Source:HGNC Symbol;Acc:4549]	GPS1	17	80008567	80015346	1	6.8445e-07	0.000853029	0.0181751	1.01268
ENSG00000196150	E038	zinc finger protein 250 [Source:HGNC Symbol;Acc:13044]	ZNF250	8	146076632	146127553	-1	6.78106e-07	0.000853029	-0.0807941	0.945537
ENSG00000002822	E011	MAD1 mitotic arrest deficient-like 1 (yeast) [Source:HGNC Symbol;Acc:6762]	MAD1L1	7	1855429	2272878	-1	6.83221e-07	0.000853029	-0.0962678	0.93545
ENSG00000153310	E034	family with sequence similarity 49, member B [Source:HGNC Symbol;Acc:25216]	FAM49B	8	130851839	131029375	-1	6.96104e-07	0.00086469	0.517679	1.43165
ENSG00000140199	E058	solute carrier family 12 (potassium/chloride transporter), member 6 [Source:HGNC Symbol;Acc:10914]	SLC12A6	15	34525460	34630261	-1	7.07653e-07	0.000873271	0.837309	1.78671
ENSG00000130821	E019	solute carrier family 6 (neurotransmitter transporter), member 8 [Source:HGNC Symbol;Acc:11055]	SLC6A8	X	152953554	152962048	1	7.06791e-07	0.000873271	-0.0351278	0.975945
ENSG00000061273	E080	histone deacetylase 7 [Source:HGNC Symbol;Acc:14067]	HDAC7	12	48176505	48226915	-1	7.11445e-07	0.000875082	0.638038	1.55621
ENSG00000197013	E029	zinc finger protein 429 [Source:HGNC Symbol;Acc:20817]	ZNF429	19	21679484	21739072	1	7.33069e-07	0.000898743	-0.198112	0.87169
ENSG00000088340	E078	fer-1-like 4 (C. elegans), pseudogene [Source:HGNC Symbol;Acc:15801]	FER1L4	20	34146507	34195484	-1	7.57384e-07	0.000922543	1.3843	2.61046
ENSG00000049656	E032	CLPTM1-like [Source:HGNC Symbol;Acc:24308]	CLPTM1L	5	1317859	1345214	-1	7.57253e-07	0.000922543	0.21007	1.15674
ENSG00000259316	E003	Uncharacterized protein [Source:UniProtKB/TrEMBL;Acc:U3KQA5]	CTD-2116N17.1	15	64472547	64665980	-1	7.74635e-07	0.000940512	0.0213018	1.01487
ENSG00000224660	E009	SH3BP5 antisense RNA 1 [Source:HGNC Symbol;Acc:44501]	SH3BP5-AS1	3	15295691	15306000	1	7.78324e-07	0.000941952	-0.672497	0.62742
ENSG00000131408	E030	nuclear receptor subfamily 1, group H, member 2 [Source:HGNC Symbol;Acc:7965]	NR1H2	19	50832910	50886239	1	7.8113e-07	0.000942318	0.309998	1.23971
ENSG00000211973	E001	immunoglobulin heavy variable 1-69 [Source:HGNC Symbol;Acc:5558]	IGHV1-69	14	107169931	107170428	-1	7.92484e-07	0.000950707	0.0947212	1.06786
ENSG00000101445	E017	protein phosphatase 1, regulatory subunit 16B [Source:HGNC Symbol;Acc:15850]	PPP1R16B	20	37434348	37551667	1	7.93135e-07	0.000950707	-0.266627	0.831261
ENSG00000246067	E007	RAB30 antisense RNA 1 (head to head) [Source:HGNC Symbol;Acc:48672]	RAB30-AS1	11	82783108	82817761	1	8.06238e-07	0.000957364	1.00549	2.00763
ENSG00000215298	E029		FP15737	8	23430157	23432974	1	8.0296e-07	0.000957364	0.00882007	1.00613
ENSG00000066230	E012	solute carrier family 9, subfamily A (NHE3, cation proton antiporter 3), member 3 [Source:HGNC Symbol;Acc:11073]	SLC9A3	5	473425	524447	-1	8.0632e-07	0.000957364	-0.684398	0.622266
ENSG00000170476	E015	marginal zone B and B1 cell-specific protein [Source:HGNC Symbol;Acc:30125]	MZB1	5	138723169	138725770	-1	8.11903e-07	0.000960962	0.629022	1.54652
ENSG00000246067	E004	RAB30 antisense RNA 1 (head to head) [Source:HGNC Symbol;Acc:48672]	RAB30-AS1	11	82783108	82817761	1	8.20598e-07	0.00096301	1.049	2.06909
ENSG00000177425	E012	PRKC, apoptosis, WT1, regulator [Source:HGNC Symbol;Acc:8614]	PAWR	12	79968759	80084877	-1	8.16927e-07	0.00096301	0.508481	1.42255
ENSG00000213096	E009	zinc finger protein 254 [Source:HGNC Symbol;Acc:13047]	ZNF254	19	24216276	24312654	1	8.25071e-07	0.00096301	0.190422	1.1411
ENSG00000183675	E011	protein tyrosine phosphatase, non-receptor type 20B [Source:HGNC Symbol;Acc:23423]	PTPN20B	10	48736874	48827966	-1	8.22888e-07	0.00096301	NA	#VALUE!
ENSG00000238542	E409	RNA, U7 small nuclear 104 pseudogene [Source:HGNC Symbol;Acc:45638]	RNU7-104P	2	179696098	179696176	-1	8.26427e-07	0.00096301	NA	#VALUE!
ENSG00000196367	E027	transformation/transcription domain-associated protein [Source:HGNC Symbol;Acc:12347]	TRRAP	7	98475556	98610866	1	8.34029e-07	0.00096306	0.464101	1.37946
ENSG00000143442	E054	pogo transposable element with ZNF domain [Source:HGNC Symbol;Acc:18801]	POGZ	1	151375200	151431941	-1	8.34146e-07	0.00096306	0.439385	1.35603
ENSG00000113108	E006	amyloid beta (A4) precursor protein-binding, family B, member 3 [Source:HGNC Symbol;Acc:20708]	APBB3	5	139937853	139973337	-1	8.34076e-07	0.00096306	-0.227255	0.854259
ENSG00000141994	E047	dihydrouridine synthase 3-like (S. cerevisiae) [Source:HGNC Symbol;Acc:26920]	DUS3L	19	5784843	5791249	-1	8.45685e-07	0.000973396	0.963229	1.94967
ENSG00000103426	E012	CORO7-PAM16 readthrough [Source:HGNC Symbol;Acc:44424]	CORO7-PAM16	16	4390252	4470495	-1	8.48431e-07	0.00097358	-0.164283	0.892372
ENSG00000119777	E025	transmembrane protein 214 [Source:HGNC Symbol;Acc:25983]	TMEM214	2	27255778	27264563	1	8.61158e-07	0.00098518	-0.146904	0.903187
ENSG00000173465	E012	Sjogren syndrome/scleroderma autoantigen 1 [Source:HGNC Symbol;Acc:11328]	SSSCA1	11	65337901	65341413	1	8.65498e-07	0.000987145	-0.104625	0.930047
ENSG00000268400	E036	Uncharacterized protein [Source:UniProtKB/TrEMBL;Acc:M0QYU6]	CTD-3214H19.4	19	7694682	7707934	1	9.05053e-07	0.00102914	0.272547	1.20794
ENSG00000204525	E015	major histocompatibility complex, class I, C [Source:HGNC Symbol;Acc:4933]	HLA-C	6	31236526	31239907	-1	9.12352e-07	0.00103432	-0.479926	0.717014
ENSG00000168758	E024	sema domain, immunoglobulin domain (Ig), transmembrane domain (TM) and short cytoplasmic domain, (semaphorin) 4C [Source:HGNC Symbol;Acc:10731]	SEMA4C	2	97525453	97536494	-1	9.31015e-07	0.0010523	0.538949	1.45291
ENSG00000259080	E001		RP11-158I13.2	2	27805913	27858041	1	9.47776e-07	0.00106485	1.29881	2.46026
ENSG00000269881	E065	Protein ITFG3; Uncharacterized protein; cDNA FLJ60496 [Source:UniProtKB/TrEMBL;Acc:B4DGG1]	ITFG3	16	299546	319942	1	9.4609e-07	0.00106485	-0.48467	0.71466
ENSG00000175115	E016	phosphofurin acidic cluster sorting protein 1 [Source:HGNC Symbol;Acc:30032]	PACS1	11	65837834	66012218	1	9.54679e-07	0.00106624	0.569828	1.48435
ENSG00000269881	E064	Protein ITFG3; Uncharacterized protein; cDNA FLJ60496 [Source:UniProtKB/TrEMBL;Acc:B4DGG1]	ITFG3	16	299546	319942	1	9.52662e-07	0.00106624	-0.61423	0.653278
ENSG00000251322	E029	SH3 and multiple ankyrin repeat domains 3 [Source:HGNC Symbol;Acc:14294]	SHANK3	22	51112843	51171726	1	9.76207e-07	0.00108706	-0.217531	0.860036
ENSG00000268465	E049	Uncharacterized protein [Source:UniProtKB/TrEMBL;Acc:M0QZ92]	CTC-273B12.7	19	48969094	48975688	1	9.86016e-07	0.00109475	0.0695141	1.04936
ENSG00000160789	E058	lamin A/C [Source:HGNC Symbol;Acc:6636]	LMNA	1	156052364	156109880	1	1.00553e-06	0.00111276	0.264356	1.2011
ENSG00000177575	E046	CD163 molecule [Source:HGNC Symbol;Acc:1631]	CD163	12	7623409	7656489	-1	1.00816e-06	0.00111276	-0.132144	0.912474
ENSG00000023191	E043	ribonuclease/angiogenin inhibitor 1 [Source:HGNC Symbol;Acc:10074]	RNH1	11	494512	507300	-1	1.0166e-06	0.0011188	0.291467	1.22388
ENSG00000137509	E034	prolylcarboxypeptidase (angiotensinase C) [Source:HGNC Symbol;Acc:9344]	PRCP	11	82534544	82681626	-1	1.02034e-06	0.00111964	2.32141	4.99822
ENSG00000111788	E013		RP11-22B23.1	12	9429831	9466684	1	1.04037e-06	0.0011383	0.0841348	1.06005
ENSG00000181929	E031	protein kinase, AMP-activated, gamma 1 non-catalytic subunit [Source:HGNC Symbol;Acc:9385]	PRKAG1	12	49396057	49412980	-1	1.06332e-06	0.00116004	-0.200363	0.870331
ENSG00000113648	E027	H2A histone family, member Y [Source:HGNC Symbol;Acc:4740]	H2AFY	5	134669590	134735604	-1	1.06771e-06	0.00116146	0.286086	1.21933
ENSG00000188206	E005	HNRNPU antisense RNA 1 [Source:HGNC Symbol;Acc:27651]	HNRNPU-AS1	1	245003940	245018799	-1	1.0724e-06	0.0011632	1.20493	2.30526
ENSG00000198851	E003	CD3e molecule, epsilon (CD3-TCR complex) [Source:HGNC Symbol;Acc:1674]	CD3E	11	118175260	118186890	1	1.07864e-06	0.00116661	2.43822	5.41974
ENSG00000198561	E025	catenin (cadherin-associated protein), delta 1 [Source:HGNC Symbol;Acc:2515]	CTNND1	11	57520715	57587018	1	1.09146e-06	0.00117709	-0.0244981	0.983163
ENSG00000113649	E049	transcription elongation regulator 1 [Source:HGNC Symbol;Acc:15630]	TCERG1	5	145826874	145891524	1	1.0968e-06	0.00117758	0.767276	1.70205
ENSG00000133460	E024	solute carrier family 2 (facilitated glucose transporter), member 11 [Source:HGNC Symbol;Acc:14239]	SLC2A11	22	24198890	24228496	1	1.09817e-06	0.00117758	-0.334228	0.793209
ENSG00000130414	E023	NADH dehydrogenase (ubiquinone) 1 alpha subcomplex, 10, 42kDa [Source:HGNC Symbol;Acc:7684]	NDUFA10	2	240831867	240964819	-1	1.11785e-06	0.00119528	0.0192166	1.01341
ENSG00000145012	E050	LIM domain containing preferred translocation partner in lipoma [Source:HGNC Symbol;Acc:6679]	LPP	3	187871072	188608460	1	1.12142e-06	0.0011957	-0.299324	0.812633
ENSG00000150401	E022	DCN1, defective in cullin neddylation 1, domain containing 2 [Source:HGNC Symbol;Acc:20328]	DCUN1D2	13	114110134	114145267	-1	1.14874e-06	0.00121793	0.457229	1.3729
ENSG00000100412	E013	aconitase 2, mitochondrial [Source:HGNC Symbol;Acc:118]	ACO2	22	41865129	41924993	1	1.14601e-06	0.00121793	-0.00977969	0.993244
ENSG00000162490	E007	dorsal inhibitory axon guidance protein [Source:HGNC Symbol;Acc:25054]	DRAXIN	1	11751786	11785914	1	1.15643e-06	0.00122264	NA	#VALUE!
ENSG00000187987	E002	zinc finger and SCAN domain containing 23 [Source:HGNC Symbol;Acc:21193]	ZSCAN23	6	28399707	28411279	-1	1.18962e-06	0.00124375	1.68336	3.21176
ENSG00000272762	E037	Poly(rC)-binding protein 4 [Source:UniProtKB/TrEMBL;Acc:C9JSA6]	RP11-155D18.14	3	51994317	52008032	-1	1.18244e-06	0.00124375	1.06391	2.09059
ENSG00000181929	E093	protein kinase, AMP-activated, gamma 1 non-catalytic subunit [Source:HGNC Symbol;Acc:9385]	PRKAG1	12	49396057	49412980	-1	1.18873e-06	0.00124375	0.280022	1.21421
ENSG00000200469	E015	RNA, U6 small nuclear 112, pseudogene [Source:HGNC Symbol;Acc:47075]	RNU6-112P	4	89196357	89196460	-1	1.186e-06	0.00124375	0.103973	1.07473
ENSG00000198858	E012	R3H domain containing 4 [Source:HGNC Symbol;Acc:28270]	R3HDM4	19	896503	913240	-1	1.19418e-06	0.00124506	0.416373	1.33457
ENSG00000142396	E060	endogenous retrovirus group K3, member 1 [Source:HGNC Symbol;Acc:30466]	ERVK3-1	19	58816715	58827023	1	1.19806e-06	0.00124566	0.116744	1.08429
ENSG00000167613	E023	leukocyte-associated immunoglobulin-like receptor 1 [Source:HGNC Symbol;Acc:6477]	LAIR1	19	54865362	54882165	-1	1.2207e-06	0.00126222	0.561894	1.47621
ENSG00000138640	E053	family with sequence similarity 13, member A [Source:HGNC Symbol;Acc:19367]	FAM13A	4	89647106	90032549	-1	1.21884e-06	0.00126222	-0.827582	0.563473
ENSG00000181929	E027	protein kinase, AMP-activated, gamma 1 non-catalytic subunit [Source:HGNC Symbol;Acc:9385]	PRKAG1	12	49396057	49412980	-1	1.22492e-06	0.00126311	-0.267971	0.830487
ENSG00000110074	E035	FAD-dependent oxidoreductase domain containing 1 [Source:HGNC Symbol;Acc:26927]	FOXRED1	11	126138950	126148026	1	1.24082e-06	0.00127602	-0.0400346	0.972632
ENSG00000145439	E007	carbonyl reductase 4 [Source:HGNC Symbol;Acc:25891]	CBR4	4	169784921	169931426	-1	1.25101e-06	0.00128299	0.716103	1.64274
ENSG00000272346	E005		RP11-927P21.11	17	62936700	62937105	1	1.25857e-06	0.00128724	-0.752461	0.59359
ENSG00000232021	E018	LEF1 antisense RNA 1 [Source:HGNC Symbol;Acc:40339]	LEF1-AS1	4	109088681	109177992	1	1.2696e-06	0.00129088	6.08784	68.0176
ENSG00000060138	E050	Y box binding protein 3 [Source:HGNC Symbol;Acc:2428]	YBX3	12	10851683	10875911	-1	1.27553e-06	0.00129088	1.08743	2.12495
ENSG00000114626	E039	ankyrin repeat and BTB (POZ) domain containing 1 [Source:HGNC Symbol;Acc:18275]	ABTB1	3	127391778	127399768	1	1.27585e-06	0.00129088	0.567635	1.48209
ENSG00000089057	E009	solute carrier family 23 (ascorbic acid transporter), member 2 [Source:HGNC Symbol;Acc:10973]	SLC23A2	20	4833002	4990939	-1	1.26791e-06	0.00129088	0.349765	1.27435
ENSG00000258818	E016	ribonuclease, RNase A family, 4 [Source:HGNC Symbol;Acc:10047]	RNASE4	14	21152259	21168761	1	1.32244e-06	0.00133099	6.65911	101.063
ENSG00000202335	E007	Small nucleolar RNA SNORD50 [Source:RFAM;Acc:RF00278]	SNORD50	12	110934157	110934226	-1	1.32257e-06	0.00133099	-0.079795	0.946192
ENSG00000078668	E017	voltage-dependent anion channel 3 [Source:HGNC Symbol;Acc:12674]	VDAC3	8	42249142	42263415	1	1.33821e-06	0.00134315	0.196921	1.14625
ENSG00000093167	E046	leucine rich repeat (in FLII) interacting protein 2 [Source:HGNC Symbol;Acc:6703]	LRRFIP2	3	37094117	37225180	-1	1.34184e-06	0.0013432	-0.250786	0.840438
ENSG00000116898	E009	mitochondrial ribosomal protein S15 [Source:HGNC Symbol;Acc:14504]	MRPS15	1	36921319	36930038	-1	1.35357e-06	0.00135135	0.32936	1.25646
ENSG00000204843	E010	dynactin 1 [Source:HGNC Symbol;Acc:2711]	DCTN1	2	74588281	74619214	-1	1.37942e-06	0.00137213	8.362	329.012
ENSG00000188739	E015	RNA binding motif protein 34 [Source:HGNC Symbol;Acc:28965]	RBM34	1	235294498	235324772	-1	1.38167e-06	0.00137213	-0.0423008	0.971105
ENSG00000260693	E003		AC026150.8	15	30832296	30838172	1	1.38535e-06	0.00137216	NA	#VALUE!
ENSG00000060138	E021	Y box binding protein 3 [Source:HGNC Symbol;Acc:2428]	YBX3	12	10851683	10875911	-1	1.38962e-06	0.00137277	0.501189	1.41538
ENSG00000110880	E015	coronin, actin binding protein, 1C [Source:HGNC Symbol;Acc:2254]	CORO1C	12	109038885	109125372	-1	1.39538e-06	0.00137486	0.317338	1.24603
ENSG00000135709	E012	KIAA0513 [Source:HGNC Symbol;Acc:29058]	KIAA0513	16	85061375	85127836	1	1.42777e-06	0.0014031	-0.212241	0.863195
ENSG00000116120	E001	phenylalanyl-tRNA synthetase, beta subunit [Source:HGNC Symbol;Acc:17800]	FARSB	2	223435255	223521056	-1	1.50163e-06	0.00147184	0.31608	1.24494
ENSG00000257499	E013		RP11-571M6.8	12	58117544	58119448	-1	1.52223e-06	0.00148815	6.73562	106.567
ENSG00000124486	E011	ubiquitin specific peptidase 9, X-linked [Source:HGNC Symbol;Acc:12632]	USP9X	X	40944888	41095832	1	1.52692e-06	0.00148887	0.590122	1.50537
ENSG00000143702	E036	centrosomal protein 170kDa [Source:HGNC Symbol;Acc:28920]	CEP170	1	243287730	243418650	-1	1.53329e-06	0.00149081	6.78617	110.367
ENSG00000108588	E026	coiled-coil domain containing 47 [Source:HGNC Symbol;Acc:24856]	CCDC47	17	61822610	61853711	-1	1.53713e-06	0.00149081	1.14475	2.21108
ENSG00000251322	E008	SH3 and multiple ankyrin repeat domains 3 [Source:HGNC Symbol;Acc:14294]	SHANK3	22	51112843	51171726	1	1.54079e-06	0.00149081	0.209641	1.1564
ENSG00000167524	E072	uncharacterized serine/threonine-protein kinase SgK494 [Source:RefSeq peptide;Acc:NP_001274136]	SGK494	17	26934982	26941218	-1	1.55317e-06	0.0014951	0.342963	1.26836
ENSG00000176155	E003	coiled-coil domain containing 57 [Source:HGNC Symbol;Acc:27564]	CCDC57	17	80059336	80170706	-1	1.55181e-06	0.0014951	-0.385591	0.765465
ENSG00000211973	E002	immunoglobulin heavy variable 1-69 [Source:HGNC Symbol;Acc:5558]	IGHV1-69	14	107169931	107170428	-1	1.5645e-06	0.00150216	-0.116177	0.922629
ENSG00000186187	E017	zinc and ring finger 1, E3 ubiquitin protein ligase [Source:HGNC Symbol;Acc:18452]	ZNRF1	16	75032928	75144892	1	1.58311e-06	0.00151617	0.410236	1.3289
ENSG00000196182	E021	serine/threonine kinase 40 [Source:HGNC Symbol;Acc:21373]	STK40	1	36805225	36851497	-1	1.59633e-06	0.00152109	0.817151	1.76192
ENSG00000172939	E006	oxidative stress responsive 1 [Source:HGNC Symbol;Acc:8508]	OXSR1	3	38206580	38296979	1	1.59379e-06	0.00152109	0.154462	1.11301
ENSG00000180336	E004	chromosome 17 open reading frame 104 [Source:HGNC Symbol;Acc:26670]	C17orf104	17	42733762	42767676	1	1.61597e-06	0.00153591	0.10513	1.07559
ENSG00000132286	E047	translocase of inner mitochondrial membrane 10 homolog B (yeast) [Source:HGNC Symbol;Acc:4022]	TIMM10B	11	6502677	6505909	1	1.62167e-06	0.00153745	0.688423	1.61152
ENSG00000246067	E006	RAB30 antisense RNA 1 (head to head) [Source:HGNC Symbol;Acc:48672]	RAB30-AS1	11	82783108	82817761	1	1.66398e-06	0.0015736	1.34303	2.53684
ENSG00000091831	E030	estrogen receptor 1 [Source:HGNC Symbol;Acc:3467]	ESR1	6	151977826	152450754	1	1.68102e-06	0.0015764	-0.152063	0.899962
ENSG00000162390	E023	acyl-CoA thioesterase 11 [Source:HGNC Symbol;Acc:18156]	ACOT11	1	55007930	55104865	1	1.68091e-06	0.0015764	-0.562311	0.677216
ENSG00000183878	E015	ubiquitously transcribed tetratricopeptide repeat containing, Y-linked [Source:HGNC Symbol;Acc:12638]	UTY	Y	15360259	15592553	-1	1.67535e-06	0.0015764	-1.63621	0.3217
ENSG00000215277	E022	chromosome 14 open reading frame 164 [Source:HGNC Symbol;Acc:20438]	C14orf164	14	23654525	23742686	1	1.6837e-06	0.0015764	NA	#VALUE!
ENSG00000237399	E002	PITRM1 antisense RNA 1 [Source:HGNC Symbol;Acc:44675]	PITRM1-AS1	10	3183824	3210164	1	1.70314e-06	0.00159065	1.20303	2.30223
ENSG00000116580	E001	gon-4-like (C. elegans) [Source:HGNC Symbol;Acc:25973]	GON4L	1	155719508	155829191	-1	1.71576e-06	0.00159847	1.42636	2.68768
ENSG00000200656	E025	small nucleolar RNA, H/ACA box 5B [Source:HGNC Symbol;Acc:32589]	SNORA5B	7	45145567	45145698	-1	1.73506e-06	0.00161246	0.266798	1.20313
ENSG00000181929	E010	protein kinase, AMP-activated, gamma 1 non-catalytic subunit [Source:HGNC Symbol;Acc:9385]	PRKAG1	12	49396057	49412980	-1	1.75852e-06	0.00163024	-0.241807	0.845686
ENSG00000119013	E003	NADH dehydrogenase (ubiquinone) 1 beta subcomplex, 3, 12kDa [Source:HGNC Symbol;Acc:7698]	NDUFB3	2	201936156	201950473	1	1.79836e-06	0.00165982	0.132751	1.09638
ENSG00000073614	E006	lysine (K)-specific demethylase 5A [Source:HGNC Symbol;Acc:9886]	KDM5A	12	389295	498620	-1	1.79926e-06	0.00165982	-0.260378	0.834869
ENSG00000124593	E023	prickle homolog 4 (Drosophila) [Source:HGNC Symbol;Acc:16805]	PRICKLE4	6	41748087	41757879	1	1.80645e-06	0.00166239	0.740651	1.67093
ENSG00000130309	E002	collagen beta(1-O)galactosyltransferase 1 [Source:HGNC Symbol;Acc:26182]	COLGALT1	19	17666403	17693971	1	1.88945e-06	0.00173452	1.084	2.1199
ENSG00000073711	E019	protein phosphatase 2, regulatory subunit B'', alpha [Source:HGNC Symbol;Acc:9307]	PPP2R3A	3	135684515	135866733	1	1.89418e-06	0.00173464	-0.841553	0.558042
ENSG00000235036	E003		RP5-1099D15.1	20	10593509	10594877	-1	1.9417e-06	0.00177038	2.97983	7.88893
ENSG00000204316	E087	mitochondrial ribosomal protein L38 [Source:HGNC Symbol;Acc:14033]	MRPL38	17	73894724	73905899	-1	1.94262e-06	0.00177038	0.374379	1.29628
ENSG00000138964	E019	parvin, gamma [Source:HGNC Symbol;Acc:14654]	PARVG	22	44568836	44615413	1	1.94995e-06	0.00177277	0.184683	1.13657
ENSG00000168259	E012	DnaJ (Hsp40) homolog, subfamily C, member 7 [Source:HGNC Symbol;Acc:12392]	DNAJC7	17	40128451	40173394	-1	1.97073e-06	0.00178734	0.275569	1.21047
ENSG00000244040	E011	IL12A antisense RNA 1 [Source:HGNC Symbol;Acc:49094]	IL12A-AS1	3	159631189	159943086	-1	1.97946e-06	0.00178882	7.72238	211.188
ENSG00000023191	E046	ribonuclease/angiogenin inhibitor 1 [Source:HGNC Symbol;Acc:10074]	RNH1	11	494512	507300	-1	1.98186e-06	0.00178882	0.0811362	1.05785
ENSG00000187109	E055	nucleosome assembly protein 1-like 1 [Source:HGNC Symbol;Acc:7637]	NAP1L1	12	76438670	76478813	-1	2.00427e-06	0.00180103	1.0896	2.12815
ENSG00000138795	E057	lymphoid enhancer-binding factor 1 [Source:HGNC Symbol;Acc:6551]	LEF1	4	108968701	109090112	-1	2.00497e-06	0.00180103	0.885966	1.848
ENSG00000072818	E027	ArfGAP with coiled-coil, ankyrin repeat and PH domains 1 [Source:HGNC Symbol;Acc:16467]	ACAP1	17	7239848	7254797	1	2.01001e-06	0.00180127	0.421883	1.33967
ENSG00000133030	E034	myosin phosphatase Rho interacting protein [Source:HGNC Symbol;Acc:30321]	MPRIP	17	16945859	17120993	1	2.02187e-06	0.00180759	0.122896	1.08892
ENSG00000100353	E013	eukaryotic translation initiation factor 3, subunit D [Source:HGNC Symbol;Acc:3278]	EIF3D	22	36906897	36925483	-1	2.02697e-06	0.00180786	0.291425	1.22385
ENSG00000171566	E026	pleiotropic regulator 1 [Source:HGNC Symbol;Acc:9089]	PLRG1	4	155456158	155471587	-1	2.03491e-06	0.00181065	6.75283	107.846
ENSG00000250917	E015		RP4-785G19.5	20	32822646	32868979	-1	2.1283e-06	0.00188928	0.568444	1.48292
ENSG00000185513	E008	l(3)mbt-like 1 (Drosophila) [Source:HGNC Symbol;Acc:15905]	L3MBTL1	20	42136320	42179590	1	2.14273e-06	0.00189761	-1.02042	0.492974
ENSG00000125445	E004	mitochondrial ribosomal protein S7 [Source:HGNC Symbol;Acc:14499]	MRPS7	17	73257755	73262454	1	2.15696e-06	0.00190573	0.432486	1.34956
ENSG00000196323	E012	zinc finger and BTB domain containing 44 [Source:HGNC Symbol;Acc:25001]	ZBTB44	11	130096572	130184581	-1	2.17359e-06	0.00191593	0.27762	1.21219
ENSG00000114391	E014	ribosomal protein L24 [Source:HGNC Symbol;Acc:10325]	RPL24	3	101399935	101405626	-1	2.18005e-06	0.00191713	0.428603	1.34593
ENSG00000112200	E015	zinc finger protein 451 [Source:HGNC Symbol;Acc:21091]	ZNF451	6	56951642	57035105	1	2.18564e-06	0.00191756	0.516989	1.43097
ENSG00000140848	E021	copine II [Source:HGNC Symbol;Acc:2315]	CPNE2	16	57126449	57181878	1	2.1997e-06	0.00192101	0.671392	1.59261
ENSG00000168818	E016	syntaxin 18 [Source:HGNC Symbol;Acc:15942]	STX18	4	4417469	4544073	-1	2.19978e-06	0.00192101	0.424293	1.34191
ENSG00000157570	E034	tetraspanin 18 [Source:HGNC Symbol;Acc:20660]	TSPAN18	11	44748015	44953972	1	2.22752e-06	0.00194074	0.0923374	1.0661
ENSG00000165646	E017	solute carrier family 18 (vesicular monoamine transporter), member 2 [Source:HGNC Symbol;Acc:10935]	SLC18A2	10	119000604	119038941	1	2.27795e-06	0.00198009	-0.301665	0.811315
ENSG00000254485	E009		RP11-380O24.1	3	9334272	9404987	-1	2.29676e-06	0.00199014	1.69105	3.22893
ENSG00000106070	E016	growth factor receptor-bound protein 10 [Source:HGNC Symbol;Acc:4564]	GRB10	7	50657760	50861159	-1	2.30009e-06	0.00199014	0.0447387	1.0315
ENSG00000161958	E062	fibroblast growth factor 11 [Source:HGNC Symbol;Acc:3667]	FGF11	17	7341592	7348256	1	2.31624e-06	0.00199952	-0.272349	0.82797
ENSG00000256492	E008		AL118508.1	20	23061083	23061278	-1	2.36692e-06	0.00203384	0.205914	1.15342
ENSG00000004399	E064	plexin D1 [Source:HGNC Symbol;Acc:9107]	PLXND1	3	129274018	129325661	-1	2.37221e-06	0.00203384	0.145342	1.10599
ENSG00000129566	E001	telomerase-associated protein 1 [Source:HGNC Symbol;Acc:11726]	TEP1	14	20833826	20881588	-1	2.36836e-06	0.00203384	-0.278638	0.824369
ENSG00000149591	E007	transgelin [Source:HGNC Symbol;Acc:11553]	TAGLN	11	117070037	117075498	1	2.47248e-06	0.002115	0.387359	1.308
ENSG00000196951	E001		RP11-425I13.3	4	141204878	141294535	-1	2.50498e-06	0.00213794	0.401572	1.32095
ENSG00000062485	E136	citrate synthase [Source:HGNC Symbol;Acc:2422]	CS	12	56665483	56694176	-1	2.51186e-06	0.00213896	0.225455	1.16915
ENSG00000128833	E001	myosin VC [Source:HGNC Symbol;Acc:7604]	MYO5C	15	52484519	52587995	-1	2.51802e-06	0.00213936	-0.22926	0.853073
ENSG00000002822	E006	MAD1 mitotic arrest deficient-like 1 (yeast) [Source:HGNC Symbol;Acc:6762]	MAD1L1	7	1855429	2272878	-1	2.52716e-06	0.00214229	-0.179741	0.882862
ENSG00000062485	E134	citrate synthase [Source:HGNC Symbol;Acc:2422]	CS	12	56665483	56694176	-1	2.5645e-06	0.00216906	0.211856	1.15818
ENSG00000026025	E022	vimentin [Source:HGNC Symbol;Acc:12692]	VIM	10	17270258	17279592	1	2.61721e-06	0.00220868	0.246616	1.18642
ENSG00000198265	E037	helicase with zinc finger [Source:HGNC Symbol;Acc:16878]	HELZ	17	65066554	65242105	-1	2.64729e-06	0.00222907	0.27565	1.21054
ENSG00000132522	E010	G protein pathway suppressor 2 [Source:HGNC Symbol;Acc:4550]	GPS2	17	7214643	7218883	-1	2.66086e-06	0.00223051	1.00625	2.00868
ENSG00000090487	E017	spastic paraplegia 21 (autosomal recessive, Mast syndrome) [Source:HGNC Symbol;Acc:20373]	SPG21	15	65255362	65282648	-1	2.65883e-06	0.00223051	0.505071	1.41919
ENSG00000141510	E001	tumor protein p53 [Source:HGNC Symbol;Acc:11998]	TP53	17	7565097	7590856	-1	2.6748e-06	0.00223721	8.64362	399.934
ENSG00000166582	E008	centromere protein V [Source:HGNC Symbol;Acc:29920]	CENPV	17	16245848	16256970	-1	2.68874e-06	0.00224389	0.372976	1.29502
ENSG00000132530	E036	XIAP associated factor 1 [Source:HGNC Symbol;Acc:30932]	XAF1	17	6658766	6678966	1	2.72345e-06	0.00224671	0.81326	1.75718
ENSG00000175061	E059	FAM211A antisense RNA 1 [Source:HGNC Symbol;Acc:28619]	FAM211A-AS1	17	16342136	16381992	1	2.72012e-06	0.00224671	0.649959	1.56912
ENSG00000104325	E011	2,4-dienoyl CoA reductase 1, mitochondrial [Source:HGNC Symbol;Acc:2753]	DECR1	8	91013633	91064320	1	2.70441e-06	0.00224671	0.510577	1.42462
ENSG00000140199	E053	solute carrier family 12 (potassium/chloride transporter), member 6 [Source:HGNC Symbol;Acc:10914]	SLC12A6	15	34525460	34630261	-1	2.73002e-06	0.00224671	0.365183	1.28805
ENSG00000135390	E022	ATP synthase, H+ transporting, mitochondrial Fo complex, subunit C2 (subunit 9) [Source:HGNC Symbol;Acc:842]	ATP5G2	12	54026510	54071192	-1	2.728e-06	0.00224671	0.308019	1.23801
ENSG00000141526	E014	solute carrier family 16 (monocarboxylate transporter), member 3 [Source:HGNC Symbol;Acc:10924]	SLC16A3	17	80186273	80219005	1	2.73211e-06	0.00224671	0.187372	1.13869
ENSG00000130827	E011	plexin A3 [Source:HGNC Symbol;Acc:9101]	PLXNA3	X	153686621	153701989	1	2.73391e-06	0.00224671	-0.359427	0.779474
ENSG00000148400	E038	notch 1 [Source:HGNC Symbol;Acc:7881]	NOTCH1	9	139388896	139440314	-1	2.78228e-06	0.00228148	0.207697	1.15484
ENSG00000135392	E043	DnaJ (Hsp40) homolog, subfamily C, member 14 [Source:HGNC Symbol;Acc:24581]	DNAJC14	12	56214744	56224608	-1	2.7984e-06	0.00228971	0.299894	1.23105
ENSG00000196954	E012	caspase 4, apoptosis-related cysteine peptidase [Source:HGNC Symbol;Acc:1505]	CASP4	11	104813593	104840163	-1	2.82081e-06	0.00229153	0.493296	1.40766
ENSG00000130821	E018	solute carrier family 6 (neurotransmitter transporter), member 8 [Source:HGNC Symbol;Acc:11055]	SLC6A8	X	152953554	152962048	1	2.82498e-06	0.00229153	-0.115603	0.922996
ENSG00000267002	E003		RP11-242D8.1	17	41316200	41322420	-1	2.82287e-06	0.00229153	-0.129467	0.914169
ENSG00000185338	E001	suppressor of cytokine signaling 1 [Source:HGNC Symbol;Acc:19383]	SOCS1	16	11348262	11350036	-1	2.80801e-06	0.00229153	NA	#VALUE!
ENSG00000132781	E055	mutY homolog [Source:HGNC Symbol;Acc:7527]	MUTYH	1	45794835	45806142	-1	2.83431e-06	0.00229416	0.510103	1.42415
ENSG00000254765	E046		RP11-1H15.1	11	9980291	9981337	-1	2.8646e-06	0.0023137	0.558495	1.47273
ENSG00000169764	E049	UDP-glucose pyrophosphorylase 2 [Source:HGNC Symbol;Acc:12527]	UGP2	2	64068074	64118696	1	2.90483e-06	0.00232129	6.09233	68.23
ENSG00000164924	E026	tyrosine 3-monooxygenase/tryptophan 5-monooxygenase activation protein, zeta [Source:HGNC Symbol;Acc:12855]	YWHAZ	8	101928753	101965616	-1	2.89118e-06	0.00232129	0.413019	1.33147
ENSG00000143494	E020	vasohibin 2 [Source:HGNC Symbol;Acc:25723]	VASH2	1	213123862	213165379	1	2.88589e-06	0.00232129	0.285671	1.21898
ENSG00000244045	E023	transmembrane protein 199 [Source:HGNC Symbol;Acc:18085]	TMEM199	17	26684604	26708716	1	2.89961e-06	0.00232129	0.0604921	1.04282
ENSG00000175899	E022	alpha-2-macroglobulin [Source:HGNC Symbol;Acc:7]	A2M	12	9220260	9268825	-1	2.90408e-06	0.00232129	-1.7374	0.299909
ENSG00000113648	E026	H2A histone family, member Y [Source:HGNC Symbol;Acc:4740]	H2AFY	5	134669590	134735604	-1	2.92591e-06	0.00233318	0.316689	1.24547
ENSG00000100883	E034	signal recognition particle 54kDa [Source:HGNC Symbol;Acc:11301]	SRP54	14	35451163	35498773	1	2.94378e-06	0.00233752	0.398594	1.31822
ENSG00000104979	E008	chromosome 19 open reading frame 53 [Source:HGNC Symbol;Acc:24991]	C19orf53	19	13884982	13889276	1	2.94207e-06	0.00233752	0.30692	1.23706
ENSG00000181929	E016	protein kinase, AMP-activated, gamma 1 non-catalytic subunit [Source:HGNC Symbol;Acc:9385]	PRKAG1	12	49396057	49412980	-1	2.96938e-06	0.00234822	-0.150847	0.900721
ENSG00000245958	E032		RP11-33B1.1	4	120375946	120473180	1	2.96972e-06	0.00234822	-0.154205	0.898627
ENSG00000273269	E032		RP11-761B3.1	2	47293080	47403650	-1	2.97902e-06	0.00235063	0.250818	1.18988
ENSG00000133422	E035	MORC family CW-type zinc finger 2 [Source:HGNC Symbol;Acc:23573]	MORC2	22	31321117	31364284	-1	3.0041e-06	0.00236546	0.594277	1.50972
ENSG00000186635	E103	ArfGAP with RhoGAP domain, ankyrin repeat and PH domain 1 [Source:HGNC Symbol;Acc:16925]	ARAP1	11	72396114	72504644	-1	3.01448e-06	0.00236867	7.16407	143.417
ENSG00000042062	E014	family with sequence similarity 65, member C [Source:HGNC Symbol;Acc:16168]	FAM65C	20	49202645	49308065	-1	3.02359e-06	0.00237088	0.215123	1.1608
ENSG00000259132	E060		RP11-298I3.5	14	23415479	23451467	-1	3.03351e-06	0.00237372	0.265499	1.20205
ENSG00000214021	E064	tubulin tyrosine ligase-like family, member 3 [Source:HGNC Symbol;Acc:24483]	TTLL3	3	9849770	9896822	1	3.04429e-06	0.00237602	0.547531	1.46158
ENSG00000184402	E004	synovial sarcoma translocation gene on chromosome 18-like 1 [Source:HGNC Symbol;Acc:15592]	SS18L1	20	60718822	60757540	1	3.05122e-06	0.00237602	0.463041	1.37844
ENSG00000236156	E017	coiled-coil-helix-coiled-coil-helix domain containing 4 pseudogene 3 [Source:HGNC Symbol;Acc:44491]	CHCHD4P3	9	37434174	37434583	1	3.05539e-06	0.00237602	0.361732	1.28497
ENSG00000168724	E015	DnaJ (Hsp40) homolog, subfamily C, member 21 [Source:HGNC Symbol;Acc:27030]	DNAJC21	5	34929698	34959069	1	3.11241e-06	0.00241472	0.153028	1.1119
ENSG00000130119	E003	guanine nucleotide binding protein-like 3 (nucleolar)-like [Source:HGNC Symbol;Acc:25553]	GNL3L	X	54556644	54587504	1	3.11799e-06	0.00241472	-0.311781	0.805647
ENSG00000120533	E021	enhancer of yellow 2 homolog (Drosophila) [Source:HGNC Symbol;Acc:24449]	ENY2	8	110346553	110358182	1	3.14073e-06	0.00242734	0.225945	1.16954
ENSG00000135392	E041	DnaJ (Hsp40) homolog, subfamily C, member 14 [Source:HGNC Symbol;Acc:24581]	DNAJC14	12	56214744	56224608	-1	3.15318e-06	0.00243196	0.1218	1.08809
ENSG00000147274	E015	RNA binding motif protein, X-linked [Source:HGNC Symbol;Acc:9910]	RBMX	X	135930163	135962923	-1	3.18629e-06	0.00245248	0.0829044	1.05915
ENSG00000198089	E037	Sfi1 homolog, spindle assembly associated (yeast) [Source:HGNC Symbol;Acc:29064]	SFI1	22	31884674	32014572	1	3.19762e-06	0.00245618	0.492478	1.40686
ENSG00000181929	E121	protein kinase, AMP-activated, gamma 1 non-catalytic subunit [Source:HGNC Symbol;Acc:9385]	PRKAG1	12	49396057	49412980	-1	3.28605e-06	0.00251896	0.278548	1.21297
ENSG00000214021	E097	tubulin tyrosine ligase-like family, member 3 [Source:HGNC Symbol;Acc:24483]	TTLL3	3	9849770	9896822	1	3.32708e-06	0.00254523	0.00810734	1.00564
ENSG00000214021	E065	tubulin tyrosine ligase-like family, member 3 [Source:HGNC Symbol;Acc:24483]	TTLL3	3	9849770	9896822	1	3.35676e-06	0.00256273	0.423901	1.34155
ENSG00000143199	E039	adenylate cyclase 10 (soluble) [Source:HGNC Symbol;Acc:21285]	ADCY10	1	167778625	167883453	-1	3.39775e-06	0.00258877	NA	#VALUE!
ENSG00000197451	E003	heterogeneous nuclear ribonucleoprotein A/B [Source:HGNC Symbol;Acc:5034]	HNRNPAB	5	177631508	177638164	1	3.40886e-06	0.00259198	0.427339	1.34475
ENSG00000132128	E015	leucine rich repeat containing 41 [Source:HGNC Symbol;Acc:16917]	LRRC41	1	46726868	46769280	-1	3.41663e-06	0.00259265	0.152819	1.11174
ENSG00000187713	E007	transmembrane protein 203 [Source:HGNC Symbol;Acc:28217]	TMEM203	9	140098534	140100090	-1	3.43503e-06	0.00260137	0.376965	1.29861
ENSG00000120832	E009	MTERF domain containing 3 [Source:HGNC Symbol;Acc:30779]	MTERFD3	12	107371069	107380944	-1	3.44775e-06	0.00260577	1.50918	2.84647
ENSG00000149115	E021	tankyrase 1 binding protein 1, 182kDa [Source:HGNC Symbol;Acc:19081]	TNKS1BP1	11	57067112	57092426	-1	3.54816e-06	0.00267628	0.259987	1.19747
ENSG00000168610	E028	signal transducer and activator of transcription 3 (acute-phase response factor) [Source:HGNC Symbol;Acc:11364]	STAT3	17	40465342	40540586	-1	3.58826e-06	0.00270112	0.498726	1.41297
ENSG00000115464	E056	ubiquitin specific peptidase 34 [Source:HGNC Symbol;Acc:20066]	USP34	2	61414598	61697904	-1	3.70883e-06	0.0027863	-0.136814	0.909525
ENSG00000237485	E004	SGOL1 antisense RNA 1 [Source:HGNC Symbol;Acc:41081]	SGOL1-AS1	3	20215736	20227919	1	3.72544e-06	0.0027932	NA	#VALUE!
ENSG00000065029	E020	zinc finger protein 76 [Source:HGNC Symbol;Acc:13149]	ZNF76	6	35226686	35263762	1	3.75752e-06	0.00281166	0.898492	1.86412
ENSG00000101019	E017	ubiquinol-cytochrome c reductase complex assembly factor 1 [Source:HGNC Symbol;Acc:15891]	UQCC1	20	33890369	33999944	-1	3.78016e-06	0.00282299	1.65783	3.15542
ENSG00000166926	E025	membrane-spanning 4-domains, subfamily A, member 6E [Source:HGNC Symbol;Acc:14285]	MS4A6E	11	60102304	60164069	1	3.80511e-06	0.0028248	0.61051	1.5268
ENSG00000126756	E007	ubiquitously-expressed, prefoldin-like chaperone [Source:HGNC Symbol;Acc:12641]	UXT	X	47511197	47518560	-1	3.79691e-06	0.0028248	0.487779	1.40228
ENSG00000250067	E024	YjeF N-terminal domain containing 3 [Source:HGNC Symbol;Acc:24785]	YJEFN3	19	19627036	19648390	1	3.80353e-06	0.0028248	-0.0997368	0.933203
ENSG00000106443	E023	PHD finger protein 14 [Source:HGNC Symbol;Acc:22203]	PHF14	7	11013499	11209250	1	3.84192e-06	0.00283535	0.884812	1.84652
ENSG00000165669	E005	family with sequence similarity 204, member A [Source:HGNC Symbol;Acc:25794]	FAM204A	10	120065401	120101840	-1	3.84057e-06	0.00283535	0.458086	1.37372
ENSG00000236540	E009		AC006547.13	22	20050503	20058066	-1	3.84147e-06	0.00283535	-0.101333	0.932171
ENSG00000115677	E113	high density lipoprotein binding protein [Source:HGNC Symbol;Acc:4857]	HDLBP	2	242166679	242256476	-1	3.87224e-06	0.00284657	0.35138	1.27578
ENSG00000089685	E021	baculoviral IAP repeat containing 5 [Source:HGNC Symbol;Acc:593]	BIRC5	17	76210267	76221717	1	3.86843e-06	0.00284657	-0.217299	0.860175
ENSG00000244332	E023		RP11-119K6.6	10	96337196	96370995	1	3.88535e-06	0.00285064	0.763428	1.69752
ENSG00000101019	E011	ubiquinol-cytochrome c reductase complex assembly factor 1 [Source:HGNC Symbol;Acc:15891]	UQCC1	20	33890369	33999944	-1	3.95318e-06	0.00287796	0.788232	1.72696
ENSG00000078369	E009	guanine nucleotide binding protein (G protein), beta polypeptide 1 [Source:HGNC Symbol;Acc:4396]	GNB1	1	1716729	1822495	-1	3.95027e-06	0.00287796	0.417396	1.33551
ENSG00000136682	E023	COBW domain containing 2 [Source:HGNC Symbol;Acc:17907]	CBWD2	2	114195268	114253766	1	3.93142e-06	0.00287796	0.0568437	1.04019
ENSG00000174353	E009	stromal antigen 3-like 3 [Source:HGNC Symbol;Acc:33845]	STAG3L3	7	72440227	72476445	-1	3.94641e-06	0.00287796	0.0392306	1.02757
ENSG00000136932	E009	chromosome 9 open reading frame 156 [Source:HGNC Symbol;Acc:30967]	C9orf156	9	100666771	100684852	-1	3.9646e-06	0.0028807	5.09046	34.0706
ENSG00000242125	E028	small nucleolar RNA host gene 3 (non-protein coding) [Source:HGNC Symbol;Acc:10118]	SNHG3	1	28832492	28837404	1	3.97332e-06	0.00288148	0.295251	1.2271
ENSG00000119640	E006	acylphosphatase 1, erythrocyte (common) type [Source:HGNC Symbol;Acc:179]	ACYP1	14	75519924	75536186	-1	3.98579e-06	0.00288496	0.623426	1.54053
ENSG00000130595	E020	troponin T type 3 (skeletal, fast) [Source:HGNC Symbol;Acc:11950]	TNNT3	11	1940792	1959936	1	4.00492e-06	0.00289325	1.21718	2.32492
ENSG00000161618	E030	aldehyde dehydrogenase 16 family, member A1 [Source:HGNC Symbol;Acc:28114]	ALDH16A1	19	49956426	49974305	1	4.02397e-06	0.00290144	0.431153	1.34831
ENSG00000172262	E011	zinc finger protein 131 [Source:HGNC Symbol;Acc:12915]	ZNF131	5	43065278	43192123	1	4.05318e-06	0.00291691	0.713811	1.64013
ENSG00000176697	E001	brain-derived neurotrophic factor [Source:HGNC Symbol;Acc:1033]	BDNF	11	27676440	27743605	-1	4.07598e-06	0.00292772	-0.170416	0.888586
ENSG00000163138	E066	PARK2 co-regulated-like [Source:HGNC Symbol;Acc:28442]	PACRGL	4	20697905	20754530	1	4.11657e-06	0.00294043	0.322823	1.25078
ENSG00000178035	E035	IMP (inosine 5'-monophosphate) dehydrogenase 2 [Source:HGNC Symbol;Acc:6053]	IMPDH2	3	49061758	49066841	-1	4.11711e-06	0.00294043	0.258254	1.19603
ENSG00000039523	E040	family with sequence similarity 65, member A [Source:HGNC Symbol;Acc:25836]	FAM65A	16	67552321	67580691	1	4.10838e-06	0.00294043	0.0204083	1.01425
ENSG00000181929	E095	protein kinase, AMP-activated, gamma 1 non-catalytic subunit [Source:HGNC Symbol;Acc:9385]	PRKAG1	12	49396057	49412980	-1	4.16532e-06	0.00296433	0.403845	1.32303
ENSG00000182899	E014	ribosomal protein L35a [Source:HGNC Symbol;Acc:10345]	RPL35A	3	197676858	197683481	1	4.16633e-06	0.00296433	0.333329	1.25992
ENSG00000231486	E005		AC096579.7	2	89130700	89165653	-1	4.17805e-06	0.00296706	0.796275	1.73661
ENSG00000115204	E027	MpV17 mitochondrial inner membrane protein [Source:HGNC Symbol;Acc:7224]	MPV17	2	27532360	27548547	-1	4.23634e-06	0.00299715	0.243092	1.18353
ENSG00000266714	E030	myosin XVB pseudogene [Source:HGNC Symbol;Acc:14083]	MYO15B	17	73584139	73622929	1	4.23213e-06	0.00299715	0.130701	1.09483
ENSG00000163755	E014	Hermansky-Pudlak syndrome 3 [Source:HGNC Symbol;Acc:15597]	HPS3	3	148847371	148891519	1	4.2814e-06	0.00302334	-0.403649	0.755944
ENSG00000089094	E038	lysine (K)-specific demethylase 2B [Source:HGNC Symbol;Acc:13610]	KDM2B	12	121866900	122018920	-1	4.33568e-06	0.00305594	-0.216641	0.860567
ENSG00000136861	E019	CDK5 regulatory subunit associated protein 2 [Source:HGNC Symbol;Acc:18672]	CDK5RAP2	9	123151147	123342448	-1	4.4109e-06	0.00310315	0.35907	1.2826
ENSG00000044459	E005	centlein, centrosomal protein [Source:HGNC Symbol;Acc:23432]	CNTLN	9	17134980	17503921	1	4.42322e-06	0.00310601	-0.401244	0.757205
ENSG00000223705	E030	NOP2/Sun domain family, member 5 pseudogene 1 [Source:HGNC Symbol;Acc:19146]	NSUN5P1	7	75039605	75046066	1	4.49075e-06	0.00314171	0.773856	1.70983
ENSG00000232222	E004		RP3-434O14.8	1	209960324	209961038	-1	4.4849e-06	0.00314171	-0.148537	0.902165
ENSG00000243056	E009	eukaryotic translation initiation factor 4E binding protein 3 [Source:HGNC Symbol;Acc:3290]	EIF4EBP3	5	139927251	139929163	1	4.54217e-06	0.00317178	0.354667	1.27869
ENSG00000241878	E016	phosphatidylserine decarboxylase [Source:HGNC Symbol;Acc:8999]	PISD	22	32014477	32058418	-1	4.6061e-06	0.00321047	0.137426	1.09994
ENSG00000272225	E038		RP11-592B15.9	10	51253787	51262426	-1	4.61904e-06	0.00321354	-0.686253	0.621466
ENSG00000186976	E023	EF-hand calcium binding domain 6 [Source:HGNC Symbol;Acc:24204]	EFCAB6	22	43924624	44208217	-1	4.68372e-06	0.00325253	NA	#VALUE!
ENSG00000160185	E017	ubiquitin associated and SH3 domain containing A [Source:HGNC Symbol;Acc:12462]	UBASH3A	21	43824008	43867791	1	4.70639e-06	0.00326224	0.251114	1.19013
ENSG00000215791	E010		AL645728.2	1	1497726	1499904	-1	4.71921e-06	0.00326512	-0.0262051	0.982
ENSG00000259316	E005	Uncharacterized protein [Source:UniProtKB/TrEMBL;Acc:U3KQA5]	CTD-2116N17.1	15	64472547	64665980	-1	4.73877e-06	0.00326664	0.456714	1.37241
ENSG00000103202	E010	NME/NM23 nucleoside diphosphate kinase 4 [Source:HGNC Symbol;Acc:7852]	NME4	16	446725	460367	1	4.73826e-06	0.00326664	0.153405	1.11219
ENSG00000090316	E027	macrophage erythroblast attacher [Source:HGNC Symbol;Acc:13731]	MAEA	4	1283639	1333935	1	4.76401e-06	0.00327804	0.229583	1.1725
ENSG00000115760	E096	baculoviral IAP repeat containing 6 [Source:HGNC Symbol;Acc:13516]	BIRC6	2	32582096	32843966	1	4.80495e-06	0.00330018	-0.320786	0.800634
ENSG00000107957	E027	SH3 and PX domains 2A [Source:HGNC Symbol;Acc:23664]	SH3PXD2A	10	105348285	105615301	-1	4.91527e-06	0.00332853	8.33536	322.993
ENSG00000162669	E031	HFM1, ATP-dependent DNA helicase homolog (S. cerevisiae) [Source:HGNC Symbol;Acc:20193]	HFM1	1	91726323	91870426	-1	4.9348e-06	0.00332853	7.21991	149.077
ENSG00000187555	E066	ubiquitin specific peptidase 7 (herpes virus-associated) [Source:HGNC Symbol;Acc:12630]	USP7	16	8985951	9058371	-1	4.88274e-06	0.00332853	0.572147	1.48673
ENSG00000157106	E069	SMG1 phosphatidylinositol 3-kinase-related kinase [Source:HGNC Symbol;Acc:30045]	SMG1	16	18816175	18937776	-1	4.91812e-06	0.00332853	0.525392	1.43932
ENSG00000131002	E012	taxilin gamma 2, pseudogene [Source:HGNC Symbol;Acc:18473]	TXLNG2P	Y	21729199	21768160	1	4.89587e-06	0.00332853	0.4209	1.33876
ENSG00000113648	E025	H2A histone family, member Y [Source:HGNC Symbol;Acc:4740]	H2AFY	5	134669590	134735604	-1	4.87236e-06	0.00332853	0.377668	1.29924
ENSG00000255103	E074	KIAA0754 [Source:HGNC Symbol;Acc:29111]	KIAA0754	1	39876151	39882154	1	4.91988e-06	0.00332853	0.321744	1.24984
ENSG00000242802	E027	adaptor-related protein complex 5, zeta 1 subunit [Source:HGNC Symbol;Acc:22197]	AP5Z1	7	4815253	4833943	1	4.88117e-06	0.00332853	0.215813	1.16136
ENSG00000213516	E006	RNA binding motif protein, X-linked-like 1 [Source:HGNC Symbol;Acc:25073]	RBMXL1	1	89445139	89458643	-1	4.87312e-06	0.00332853	0.04802	1.03385
ENSG00000182326	E086	complement component 1, s subcomponent [Source:HGNC Symbol;Acc:1247]	C1S	12	7096351	7178336	1	4.94769e-06	0.00332853	-0.0757938	0.94882
ENSG00000233155	E012	high mobility group AT-hook 1 pseudogene 8 [Source:HGNC Symbol;Acc:39183]	HMGA1P8	2	74645249	74645569	-1	4.92925e-06	0.00332853	-0.196967	0.872383
ENSG00000163138	E070	PARK2 co-regulated-like [Source:HGNC Symbol;Acc:28442]	PACRGL	4	20697905	20754530	1	4.95236e-06	0.00332853	-0.27694	0.82534
ENSG00000130312	E004	mitochondrial ribosomal protein L34 [Source:HGNC Symbol;Acc:14488]	MRPL34	19	17403418	17417652	1	5.04e-06	0.0033814	0.655439	1.5751
ENSG00000121390	E007	paraspeckle component 1 [Source:HGNC Symbol;Acc:20320]	PSPC1	13	20248896	20357142	-1	5.04997e-06	0.00338206	-0.0811186	0.945324
ENSG00000113593	E026	peptidylprolyl isomerase domain and WD repeat containing 1 [Source:HGNC Symbol;Acc:28954]	PPWD1	5	64859063	64883376	1	5.10704e-06	0.0034142	0.429686	1.34694
ENSG00000158710	E011	transgelin 2 [Source:HGNC Symbol;Acc:11554]	TAGLN2	1	159887897	159895522	-1	5.13588e-06	0.0034274	0.762296	1.69619
ENSG00000148400	E037	notch 1 [Source:HGNC Symbol;Acc:7881]	NOTCH1	9	139388896	139440314	-1	5.20121e-06	0.00346048	0.297793	1.22926
ENSG00000163812	E002	zinc finger, DHHC-type containing 3 [Source:HGNC Symbol;Acc:18470]	ZDHHC3	3	44956749	45017677	-1	5.20384e-06	0.00346048	0.278748	1.21314
ENSG00000135392	E042	DnaJ (Hsp40) homolog, subfamily C, member 14 [Source:HGNC Symbol;Acc:24581]	DNAJC14	12	56214744	56224608	-1	5.2477e-06	0.00348349	0.0133552	1.0093
ENSG00000111144	E016	leukotriene A4 hydrolase [Source:HGNC Symbol;Acc:6710]	LTA4H	12	96394606	96437298	-1	5.29303e-06	0.00350123	1.05673	2.08021
ENSG00000113851	E011	cereblon [Source:HGNC Symbol;Acc:30185]	CRBN	3	3190676	3221394	-1	5.29003e-06	0.00350123	0.476045	1.39092
ENSG00000143297	E020	Fc receptor-like 5 [Source:HGNC Symbol;Acc:18508]	FCRL5	1	157483167	157522310	-1	5.34812e-06	0.00353146	-0.0935814	0.937193
ENSG00000126214	E035	kinesin light chain 1 [Source:HGNC Symbol;Acc:6387]	KLC1	14	104028233	104167888	1	5.36698e-06	0.00353409	-0.0654023	0.955679
ENSG00000170917	E020	nudix (nucleoside diphosphate linked moiety X)-type motif 6 [Source:HGNC Symbol;Acc:8053]	NUDT6	4	123809852	123844123	-1	5.37087e-06	0.00353409	-0.243928	0.844443
ENSG00000121067	E008	speckle-type POZ protein [Source:HGNC Symbol;Acc:11254]	SPOP	17	47676246	47755596	-1	5.44358e-06	0.00357568	0.59466	1.51012
ENSG00000272346	E004		RP11-927P21.11	17	62936700	62937105	1	5.4581e-06	0.00357897	-0.526028	0.694464
ENSG00000106733	E013	nicotinamide riboside kinase 1 [Source:HGNC Symbol;Acc:26057]	NMRK1	9	77675489	77703133	-1	5.48281e-06	0.0035827	0.389541	1.30998
ENSG00000163590	E015	protein phosphatase, Mg2+/Mn2+ dependent, 1L [Source:HGNC Symbol;Acc:16381]	PPM1L	3	160473390	160796695	1	5.48143e-06	0.0035827	-0.265074	0.832156
ENSG00000099250	E011	neuropilin 1 [Source:HGNC Symbol;Acc:8004]	NRP1	10	33466420	33625190	-1	5.51912e-06	0.00359492	8.55371	375.771
ENSG00000255103	E134	KIAA0754 [Source:HGNC Symbol;Acc:29111]	KIAA0754	1	39876151	39882154	1	5.52062e-06	0.00359492	0.0253701	1.01774
ENSG00000205592	E140	mucin 19, oligomeric [Source:HGNC Symbol;Acc:14362]	MUC19	12	40787197	40964632	1	5.54437e-06	0.00360415	NA	#VALUE!
ENSG00000154832	E035	CXXC finger protein 1 [Source:HGNC Symbol;Acc:24343]	CXXC1	18	47808713	47814674	-1	5.55783e-06	0.00360667	0.0740339	1.05266
ENSG00000114770	E038	ATP-binding cassette, sub-family C (CFTR/MRP), member 5 [Source:HGNC Symbol;Acc:56]	ABCC5	3	183637722	183735803	-1	5.63398e-06	0.00364979	-0.163159	0.893068
ENSG00000188554	E019	neighbor of BRCA1 gene 1 [Source:HGNC Symbol;Acc:6746]	NBR1	17	41322498	41363708	1	5.69415e-06	0.00368243	0.262315	1.1994
ENSG00000102572	E021	serine/threonine kinase 24 [Source:HGNC Symbol;Acc:11403]	STK24	13	99102455	99230194	-1	5.79603e-06	0.00374189	0.498942	1.41318
ENSG00000198265	E001	helicase with zinc finger [Source:HGNC Symbol;Acc:16878]	HELZ	17	65066554	65242105	-1	5.82262e-06	0.00375262	-0.224418	0.85594
ENSG00000160087	E028	ubiquitin-conjugating enzyme E2, J2 [Source:HGNC Symbol;Acc:19268]	UBE2J2	1	1189289	1209265	-1	5.86831e-06	0.00376559	0.950179	1.93211
ENSG00000137876	E012	ribosomal L24 domain containing 1 [Source:HGNC Symbol;Acc:18479]	RSL24D1	15	55473004	55489265	-1	5.86434e-06	0.00376559	0.358702	1.28227
ENSG00000062485	E166	citrate synthase [Source:HGNC Symbol;Acc:2422]	CS	12	56665483	56694176	-1	5.88276e-06	0.00376559	0.298582	1.22993
ENSG00000174695	E002	transmembrane protein 167A [Source:HGNC Symbol;Acc:28330]	TMEM167A	5	82348665	82373682	-1	5.8749e-06	0.00376559	-0.0332125	0.977242
ENSG00000107611	E054	cubilin (intrinsic factor-cobalamin receptor) [Source:HGNC Symbol;Acc:2548]	CUBN	10	16865963	17171830	-1	5.92397e-06	0.00377911	5.6824	51.3539
ENSG00000168056	E044	latent transforming growth factor beta binding protein 3 [Source:HGNC Symbol;Acc:6716]	LTBP3	11	65306276	65326401	-1	5.91572e-06	0.00377911	0.345313	1.27043
ENSG00000171824	E019	exosome component 10 [Source:HGNC Symbol;Acc:9138]	EXOSC10	1	11126675	11159938	-1	5.94186e-06	0.00378411	0.143204	1.10436
ENSG00000188739	E007	RNA binding motif protein 34 [Source:HGNC Symbol;Acc:28965]	RBM34	1	235294498	235324772	-1	5.95883e-06	0.00378851	-0.102242	0.931584
ENSG00000111581	E029	nucleoporin 107kDa [Source:HGNC Symbol;Acc:29914]	NUP107	12	69080514	69136785	1	6.01765e-06	0.00381945	0.0625613	1.04432
ENSG00000105576	E034	transportin 2 [Source:HGNC Symbol;Acc:19998]	TNPO2	19	12810008	12834825	-1	6.11418e-06	0.00387419	0.108807	1.07834
ENSG00000086062	E008	UDP-Gal:betaGlcNAc beta 1,4- galactosyltransferase, polypeptide 1 [Source:HGNC Symbol;Acc:924]	B4GALT1	9	33104080	33167354	-1	6.13755e-06	0.00387595	0.183126	1.13534
ENSG00000088808	E011	protein phosphatase 1, regulatory subunit 13B [Source:HGNC Symbol;Acc:14950]	PPP1R13B	14	104200089	104313927	-1	6.13269e-06	0.00387595	-0.400377	0.75766
ENSG00000067066	E055	SP100 nuclear antigen [Source:HGNC Symbol;Acc:11206]	SP100	2	231280657	231408805	1	6.18664e-06	0.00389388	0.43658	1.35339
ENSG00000198959	E006	transglutaminase 2 [Source:HGNC Symbol;Acc:11778]	TGM2	20	36756863	36794980	-1	6.17958e-06	0.00389388	0.421205	1.33905
ENSG00000136875	E008	pre-mRNA processing factor 4 [Source:HGNC Symbol;Acc:17349]	PRPF4	9	116037623	116055185	1	6.22461e-06	0.00391123	1.74938	3.36214
ENSG00000166801	E019	family with sequence similarity 111, member A [Source:HGNC Symbol;Acc:24725]	FAM111A	11	58910221	58922512	1	6.26809e-06	0.00392615	0.656693	1.57647
ENSG00000047410	E057	translocated promoter region, nuclear basket protein [Source:HGNC Symbol;Acc:12017]	TPR	1	186280784	186344825	-1	6.28792e-06	0.00392615	0.528846	1.44277
ENSG00000166508	E021	minichromosome maintenance complex component 7 [Source:HGNC Symbol;Acc:6950]	MCM7	7	99690351	99699563	-1	6.28218e-06	0.00392615	0.173063	1.12745
ENSG00000171703	E035	transcription elongation factor A (SII), 2 [Source:HGNC Symbol;Acc:11614]	TCEA2	20	62681189	62703700	1	6.29007e-06	0.00392615	-1.08056	0.472845
ENSG00000201403	E046	small nucleolar RNA, C/D box 14B [Source:HGNC Symbol;Acc:31803]	SNORD14B	11	17097326	17097415	-1	6.32887e-06	0.00393731	0.478638	1.39343
ENSG00000135486	E017	heterogeneous nuclear ribonucleoprotein A1 [Source:HGNC Symbol;Acc:5031]	HNRNPA1	12	54673977	54680872	1	6.32367e-06	0.00393731	0.392308	1.31249
ENSG00000038210	E005	phosphatidylinositol 4-kinase type 2 beta [Source:HGNC Symbol;Acc:18215]	PI4K2B	4	25162263	25280714	1	6.34981e-06	0.00393732	0.848817	1.80102
ENSG00000125538	E018	interleukin 1, beta [Source:HGNC Symbol;Acc:5992]	IL1B	2	113587328	113594480	-1	6.3405e-06	0.00393732	-0.613392	0.653658
ENSG00000188739	E049	RNA binding motif protein 34 [Source:HGNC Symbol;Acc:28965]	RBM34	1	235294498	235324772	-1	6.36265e-06	0.00393879	0.215163	1.16083
ENSG00000235703	E031	long intergenic non-protein coding RNA 894 [Source:HGNC Symbol;Acc:48579]	LINC00894	X	149106846	149392815	1	6.38102e-06	0.00394368	2.01362	4.03794
ENSG00000120832	E011	MTERF domain containing 3 [Source:HGNC Symbol;Acc:30779]	MTERFD3	12	107371069	107380944	-1	6.402e-06	0.00395016	0.51627	1.43025
ENSG00000184863	E019	RNA binding motif protein 33 [Source:HGNC Symbol;Acc:27223]	RBM33	7	155437145	155574179	1	6.4237e-06	0.00395706	0.17015	1.12518
ENSG00000257341	E016		CRIP1	14	105953536	105958604	1	6.46519e-06	0.00397611	0.991768	1.98862
ENSG00000156858	E009	proline rich 14 [Source:HGNC Symbol;Acc:28458]	PRR14	16	30662038	30667761	1	6.49215e-06	0.00398618	0.324314	1.25207
ENSG00000186105	E104	leucine rich repeat containing 70 [Source:HGNC Symbol;Acc:35155]	LRRC70	5	61874562	61877275	1	6.57202e-06	0.00402865	-0.160063	0.894986
ENSG00000169228	E010	RAB24, member RAS oncogene family [Source:HGNC Symbol;Acc:9765]	RAB24	5	176728199	176730745	-1	6.58469e-06	0.00402985	-0.069846	0.95274
ENSG00000183628	E011	DiGeorge syndrome critical region gene 6 [Source:HGNC Symbol;Acc:2846]	DGCR6	22	18893541	18901751	1	6.60433e-06	0.00403531	0.666474	1.58719
ENSG00000151914	E148	dystonin [Source:HGNC Symbol;Acc:1090]	DST	6	56322785	56819426	-1	6.6314e-06	0.00403826	7.42911	172.339
ENSG00000101019	E002	ubiquinol-cytochrome c reductase complex assembly factor 1 [Source:HGNC Symbol;Acc:15891]	UQCC1	20	33890369	33999944	-1	6.65208e-06	0.00403826	0.927381	1.90182
ENSG00000165819	E015	methyltransferase like 3 [Source:HGNC Symbol;Acc:17563]	METTL3	14	21966277	21979517	-1	6.62116e-06	0.00403826	0.482236	1.39691
ENSG00000213983	E020	adaptor-related protein complex 1, gamma 2 subunit [Source:HGNC Symbol;Acc:556]	AP1G2	14	24028774	24037279	-1	6.64611e-06	0.00403826	0.0789139	1.05622
ENSG00000129255	E034	mannose-P-dolichol utilization defect 1 [Source:HGNC Symbol;Acc:7207]	MPDU1	17	7486847	7496107	1	6.66954e-06	0.00404234	0.329186	1.2563
ENSG00000143947	E013	ribosomal protein S27a [Source:HGNC Symbol;Acc:10417]	RPS27A	2	55459039	55462989	1	6.69113e-06	0.00404891	0.327262	1.25463
ENSG00000237651	E020	chromosome 2 open reading frame 74 [Source:HGNC Symbol;Acc:34439]	C2orf74	2	61372243	61391964	1	6.73215e-06	0.00406641	1.02936	2.04111
ENSG00000073921	E019	phosphatidylinositol binding clathrin assembly protein [Source:HGNC Symbol;Acc:15514]	PICALM	11	85668727	85780924	-1	6.74167e-06	0.00406641	0.434918	1.35183
ENSG00000242125	E027	small nucleolar RNA host gene 3 (non-protein coding) [Source:HGNC Symbol;Acc:10118]	SNHG3	1	28832492	28837404	1	6.77379e-06	0.00407925	0.607837	1.52397
ENSG00000109919	E012	mitochondrial carrier 2 [Source:HGNC Symbol;Acc:17587]	MTCH2	11	47638867	47664175	-1	6.80196e-06	0.00408967	0.548658	1.46272
ENSG00000214021	E091	tubulin tyrosine ligase-like family, member 3 [Source:HGNC Symbol;Acc:24483]	TTLL3	3	9849770	9896822	1	6.83642e-06	0.00410383	0.00691951	1.00481
ENSG00000081913	E015	PH domain and leucine rich repeat protein phosphatase 1 [Source:HGNC Symbol;Acc:20610]	PHLPP1	18	60382672	60647666	1	6.85386e-06	0.00410775	-0.127106	0.915666
ENSG00000114098	E009	armadillo repeat containing 8 [Source:HGNC Symbol;Acc:24999]	ARMC8	3	137906109	138017231	1	6.87923e-06	0.0041164	-0.0851088	0.942713
ENSG00000241973	E054	phosphatidylinositol 4-kinase, catalytic, alpha [Source:HGNC Symbol;Acc:8983]	PI4KA	22	21061979	21213705	-1	6.89076e-06	0.00411676	0.196184	1.14566
ENSG00000219665	E012		CTD-2006C1.2	19	12098432	12157090	1	6.9179e-06	0.00412642	-0.471018	0.721455
ENSG00000201403	E038	small nucleolar RNA, C/D box 14B [Source:HGNC Symbol;Acc:31803]	SNORD14B	11	17097326	17097415	-1	6.93826e-06	0.00412973	0.562793	1.47713
ENSG00000114988	E015	lectin, mannose-binding 2-like [Source:HGNC Symbol;Acc:19263]	LMAN2L	2	97371666	97405801	-1	6.95637e-06	0.00412973	0.394427	1.31442
ENSG00000171680	E010	pleckstrin homology domain containing, family G (with RhoGef domain) member 5 [Source:HGNC Symbol;Acc:29105]	PLEKHG5	1	6526152	6580121	-1	6.95261e-06	0.00412973	-0.222211	0.85725
ENSG00000060138	E020	Y box binding protein 3 [Source:HGNC Symbol;Acc:2428]	YBX3	12	10851683	10875911	-1	6.97261e-06	0.00413286	0.638743	1.55697
ENSG00000151914	E086	dystonin [Source:HGNC Symbol;Acc:1090]	DST	6	56322785	56819426	-1	7.05141e-06	0.00416644	0.857243	1.81157
ENSG00000103647	E006	coronin, actin binding protein, 2B [Source:HGNC Symbol;Acc:2256]	CORO2B	15	68871308	69020145	1	7.04325e-06	0.00416644	0.704215	1.62926
ENSG00000181929	E118	protein kinase, AMP-activated, gamma 1 non-catalytic subunit [Source:HGNC Symbol;Acc:9385]	PRKAG1	12	49396057	49412980	-1	7.08234e-06	0.00417816	-0.013173	0.990911
ENSG00000198793	E062	mechanistic target of rapamycin (serine/threonine kinase) [Source:HGNC Symbol;Acc:3942]	MTOR	1	11166592	11322564	-1	7.09634e-06	0.00417987	0.489853	1.4043
ENSG00000114391	E007	ribosomal protein L24 [Source:HGNC Symbol;Acc:10325]	RPL24	3	101399935	101405626	-1	7.10931e-06	0.00418096	-0.122693	0.918472
ENSG00000172939	E005	oxidative stress responsive 1 [Source:HGNC Symbol;Acc:8508]	OXSR1	3	38206580	38296979	1	7.24229e-06	0.00425252	0.35332	1.2775
ENSG00000196305	E027	isoleucyl-tRNA synthetase [Source:HGNC Symbol;Acc:5330]	IARS	9	94972489	95056038	-1	7.272e-06	0.00426332	0.170159	1.12518
ENSG00000131730	E027	creatine kinase, mitochondrial 2 (sarcomeric) [Source:HGNC Symbol;Acc:1996]	CKMT2	5	80529104	80562216	1	7.31577e-06	0.00428231	0.363725	1.28674
ENSG00000120832	E010	MTERF domain containing 3 [Source:HGNC Symbol;Acc:30779]	MTERFD3	12	107371069	107380944	-1	7.33729e-06	0.00428824	1.5004	2.82922
ENSG00000062485	E164	citrate synthase [Source:HGNC Symbol;Acc:2422]	CS	12	56665483	56694176	-1	7.42491e-06	0.00433272	0.331792	1.25858
ENSG00000136877	E055	folylpolyglutamate synthase [Source:HGNC Symbol;Acc:3824]	FPGS	9	130556876	130576606	1	7.46411e-06	0.00434787	0.261447	1.19868
ENSG00000164081	E068	testis expressed 264 [Source:HGNC Symbol;Acc:30247]	TEX264	3	51696709	51738339	1	7.47399e-06	0.00434787	-0.136711	0.90959
ENSG00000196381	E008	zinc finger protein 781 [Source:HGNC Symbol;Acc:26745]	ZNF781	19	38158652	38183223	-1	7.52788e-06	0.00435663	1.00054	2.00075
ENSG00000166888	E060	signal transducer and activator of transcription 6, interleukin-4 induced [Source:HGNC Symbol;Acc:11368]	STAT6	12	57489191	57525922	-1	7.5041e-06	0.00435663	0.923691	1.89696
ENSG00000049449	E011	reticulocalbin 1, EF-hand calcium binding domain [Source:HGNC Symbol;Acc:9934]	RCN1	11	31833939	32127301	1	7.53535e-06	0.00435663	0.334343	1.2608
ENSG00000082269	E037	family with sequence similarity 135, member A [Source:HGNC Symbol;Acc:21084]	FAM135A	6	71122644	71270877	1	7.51304e-06	0.00435663	-0.411265	0.751964
ENSG00000168172	E051	hook microtubule-tethering protein 3 [Source:HGNC Symbol;Acc:23576]	HOOK3	8	42752075	42885682	1	7.67454e-06	0.0044303	0.395936	1.3158
ENSG00000060138	E051	Y box binding protein 3 [Source:HGNC Symbol;Acc:2428]	YBX3	12	10851683	10875911	-1	7.68664e-06	0.00443049	0.775782	1.71212
ENSG00000105583	E030	WD repeat domain 83 opposite strand [Source:HGNC Symbol;Acc:30203]	WDR83OS	19	12778885	12782170	-1	7.70797e-06	0.004436	0.471566	1.38661
ENSG00000184575	E021	exportin, tRNA [Source:HGNC Symbol;Acc:12826]	XPOT	12	64798130	64844907	1	7.80231e-06	0.00448343	0.438245	1.35496
ENSG00000156873	E005	phosphorylase kinase, gamma 2 (testis) [Source:HGNC Symbol;Acc:8931]	PHKG2	16	30759591	30772490	1	7.86804e-06	0.00451431	0.210524	1.15711
ENSG00000136280	E030	cerebral cavernous malformation 2 [Source:HGNC Symbol;Acc:21708]	CCM2	7	45039074	45116068	1	7.88378e-06	0.00451646	0.591293	1.5066
ENSG00000026508	E065	CD44 molecule (Indian blood group) [Source:HGNC Symbol;Acc:1681]	CD44	11	35160417	35253949	1	8.00015e-06	0.00457616	1.23383	2.35191
ENSG00000111481	E011	coatomer protein complex, subunit zeta 1 [Source:HGNC Symbol;Acc:2243]	COPZ1	12	54694986	54745633	1	8.02504e-06	0.00458343	0.95818	1.94286
ENSG00000268364	E004	SMC5 antisense RNA 1 (head to head) [Source:HGNC Symbol;Acc:48718]	SMC5-AS1	9	72808913	72873782	-1	8.12161e-06	0.00463156	NA	#VALUE!
ENSG00000160991	E006	ORAI calcium release-activated calcium modulator 2 [Source:HGNC Symbol;Acc:21667]	ORAI2	7	102073553	102097268	1	8.15394e-06	0.00464296	-0.2479	0.842121
ENSG00000144401	E005	methyltransferase like 21A [Source:HGNC Symbol;Acc:30476]	METTL21A	2	208445355	208490652	-1	8.23027e-06	0.00467934	0.320525	1.24878
ENSG00000137642	E007	sortilin-related receptor, L(DLR class) A repeats containing [Source:HGNC Symbol;Acc:11185]	SORL1	11	121322912	121504402	1	8.27012e-06	0.00469491	0.583228	1.4982
ENSG00000214021	E074	tubulin tyrosine ligase-like family, member 3 [Source:HGNC Symbol;Acc:24483]	TTLL3	3	9849770	9896822	1	8.29844e-06	0.00469682	0.209022	1.1559
ENSG00000089280	E016	fused in sarcoma [Source:HGNC Symbol;Acc:4010]	FUS	16	31191431	31203127	1	8.28932e-06	0.00469682	0.124695	1.09028
ENSG00000141562	E025	nuclear prelamin A recognition factor [Source:HGNC Symbol;Acc:29916]	NARF	17	80416056	80448413	1	8.36686e-06	0.00472843	0.0763585	1.05435
ENSG00000152223	E046	ectopic P-granules autophagy protein 5 homolog (C. elegans) [Source:HGNC Symbol;Acc:29331]	EPG5	18	43427574	43547240	-1	8.5454e-06	0.00482209	0.689586	1.61282
ENSG00000233927	E004	ribosomal protein S28 [Source:HGNC Symbol;Acc:10418]	RPS28	19	8386042	8388224	1	8.56201e-06	0.00482423	-0.606449	0.656811
ENSG00000269881	E073	Protein ITFG3; Uncharacterized protein; cDNA FLJ60496 [Source:UniProtKB/TrEMBL;Acc:B4DGG1]	ITFG3	16	299546	319942	1	8.63167e-06	0.00485621	-0.143121	0.905558
ENSG00000216090	E048	microRNA 937 [Source:HGNC Symbol;Acc:33680]	MIR937	8	144895127	144895212	-1	8.68404e-06	0.00487838	0.273696	1.2089
ENSG00000126214	E017	kinesin light chain 1 [Source:HGNC Symbol;Acc:6387]	KLC1	14	104028233	104167888	1	8.72217e-06	0.0048925	-0.0380947	0.97394
ENSG00000153404	E016	pleckstrin homology domain containing, family G (with RhoGef domain) member 4B [Source:HGNC Symbol;Acc:29399]	PLEKHG4B	5	140373	190085	1	8.79069e-06	0.00491642	0.76749	1.70231
ENSG00000234906	E015	apolipoprotein C-II [Source:HGNC Symbol;Acc:609]	APOC2	19	45449243	45452822	1	8.79093e-06	0.00491642	NA	#VALUE!
ENSG00000246067	E002	RAB30 antisense RNA 1 (head to head) [Source:HGNC Symbol;Acc:48672]	RAB30-AS1	11	82783108	82817761	1	8.89936e-06	0.00493924	5.23491	37.6587
ENSG00000161692	E016	DBF4 homolog B (S. cerevisiae) [Source:HGNC Symbol;Acc:17883]	DBF4B	17	42785976	42829632	1	8.88815e-06	0.00493924	0.978706	1.9707
ENSG00000152078	E008	transmembrane protein 56 [Source:HGNC Symbol;Acc:26477]	TMEM56	1	95582894	95663163	1	8.90755e-06	0.00493924	0.40267	1.32195
ENSG00000132128	E018	leucine rich repeat containing 41 [Source:HGNC Symbol;Acc:16917]	LRRC41	1	46726868	46769280	-1	8.87879e-06	0.00493924	0.0224915	1.01571
ENSG00000169679	E001	BUB1 mitotic checkpoint serine/threonine kinase [Source:HGNC Symbol;Acc:1148]	BUB1	2	111395275	111435691	-1	8.8965e-06	0.00493924	-0.0111285	0.992316
ENSG00000103426	E008	CORO7-PAM16 readthrough [Source:HGNC Symbol;Acc:44424]	CORO7-PAM16	16	4390252	4470495	-1	8.91048e-06	0.00493924	-0.160142	0.894937
ENSG00000114391	E008	ribosomal protein L24 [Source:HGNC Symbol;Acc:10325]	RPL24	3	101399935	101405626	-1	8.94121e-06	0.00494899	-0.209198	0.865018
ENSG00000163596	E001	islet cell autoantigen 1,69kDa-like [Source:HGNC Symbol;Acc:14442]	ICA1L	2	203640690	203736708	-1	9.00682e-06	0.00497798	-0.344555	0.787551
ENSG00000188739	E040	RNA binding motif protein 34 [Source:HGNC Symbol;Acc:28965]	RBM34	1	235294498	235324772	-1	9.05361e-06	0.0049965	0.277497	1.21209
ENSG00000142961	E079	MOB kinase activator 3C [Source:HGNC Symbol;Acc:29800]	MOB3C	1	47073387	47082563	-1	9.09406e-06	0.00501148	0.971338	1.96066
ENSG00000060138	E025	Y box binding protein 3 [Source:HGNC Symbol;Acc:2428]	YBX3	12	10851683	10875911	-1	9.11272e-06	0.00501442	0.303775	1.23437
ENSG00000120868	E033	apoptotic peptidase activating factor 1 [Source:HGNC Symbol;Acc:576]	APAF1	12	99038919	99129204	1	9.12683e-06	0.00501485	1.62982	3.09474
ENSG00000141428	E010	chromosome 18 open reading frame 21 [Source:HGNC Symbol;Acc:28802]	C18orf21	18	33552046	33559241	1	9.18533e-06	0.00503964	0.235998	1.17772
ENSG00000149716	E029	oral cancer overexpressed 1 [Source:HGNC Symbol;Acc:17589]	ORAOV1	11	69467844	69490184	-1	9.21211e-06	0.00503964	0.546617	1.46066
ENSG00000155229	E008	MMS19 nucleotide excision repair homolog (S. cerevisiae) [Source:HGNC Symbol;Acc:13824]	MMS19	10	99218081	99258551	-1	9.19949e-06	0.00503964	0.438741	1.35542
ENSG00000104976	E007	small nuclear RNA activating complex, polypeptide 2, 45kDa [Source:HGNC Symbol;Acc:11135]	SNAPC2	19	7985201	7988135	1	9.26465e-06	0.00505318	1.8094	3.50497
ENSG00000110696	E014	chromosome 11 open reading frame 58 [Source:HGNC Symbol;Acc:16990]	C11orf58	11	16634679	16778428	1	9.29057e-06	0.00505318	0.721151	1.6485
ENSG00000123119	E014	N-terminal EF-hand calcium binding protein 1 [Source:HGNC Symbol;Acc:20983]	NECAB1	8	91803778	91971636	1	9.28006e-06	0.00505318	-0.127123	0.915656
ENSG00000272142	E004		RP11-428J1.5	6	5030206	5043683	1	9.25786e-06	0.00505318	-1.52139	0.348351
ENSG00000196954	E015	caspase 4, apoptosis-related cysteine peptidase [Source:HGNC Symbol;Acc:1505]	CASP4	11	104813593	104840163	-1	9.34223e-06	0.00507304	0.458266	1.37389
ENSG00000104884	E015	excision repair cross-complementing rodent repair deficiency, complementation group 2 [Source:HGNC Symbol;Acc:3434]	ERCC2	19	45853095	45874176	-1	9.35403e-06	0.00507304	0.423335	1.34102
ENSG00000183077	E008	arylformamidase [Source:HGNC Symbol;Acc:20910]	AFMID	17	76183398	76203782	1	9.38853e-06	0.00508442	0.600458	1.5162
ENSG00000154134	E020	roundabout, axon guidance receptor, homolog 3 (Drosophila) [Source:HGNC Symbol;Acc:13433]	ROBO3	11	124735282	124751366	1	9.44617e-06	0.00510829	-1.23002	0.426312
ENSG00000153064	E032	B-cell scaffold protein with ankyrin repeats 1 [Source:HGNC Symbol;Acc:18233]	BANK1	4	102332443	102995969	1	9.47227e-06	0.00511505	-0.252236	0.839594
ENSG00000115414	E029	fibronectin 1 [Source:HGNC Symbol;Acc:3778]	FN1	2	216225163	216300895	-1	9.50881e-06	0.00512743	0.788968	1.72784
ENSG00000100154	E003	tetratricopeptide repeat domain 28 [Source:HGNC Symbol;Acc:29179]	TTC28	22	28374004	29075853	-1	9.53299e-06	0.00513311	-0.351299	0.783878
ENSG00000088986	E013	dynein, light chain, LC8-type 1 [Source:HGNC Symbol;Acc:15476]	DYNLL1	12	120907653	120936296	1	9.70786e-06	0.00521093	0.362349	1.28552
ENSG00000175395	E001	zinc finger protein 25 [Source:HGNC Symbol;Acc:13043]	ZNF25	10	38238500	38265561	-1	9.71904e-06	0.00521093	-0.108246	0.927715
ENSG00000154263	E005	ATP-binding cassette, sub-family A (ABC1), member 10 [Source:HGNC Symbol;Acc:30]	ABCA10	17	67143355	67240987	-1	9.71802e-06	0.00521093	-0.43914	0.737574
ENSG00000162148	E035	protein phosphatase 1, regulatory subunit 32 [Source:HGNC Symbol;Acc:28869]	PPP1R32	11	61248592	61258403	1	9.8035e-06	0.00523116	0.854219	1.80778
ENSG00000123136	E034	DEAD (Asp-Glu-Ala-Asp) box polypeptide 39A [Source:HGNC Symbol;Acc:17821]	DDX39A	19	14519631	14530192	-1	9.79655e-06	0.00523116	0.223799	1.16781
ENSG00000187742	E011	SECIS binding protein 2 [Source:HGNC Symbol;Acc:30972]	SECISBP2	9	91933421	91974557	1	9.83126e-06	0.00523116	0.145008	1.10574
ENSG00000178950	E037	cyclin G associated kinase [Source:HGNC Symbol;Acc:4113]	GAK	4	843064	926161	-1	9.77183e-06	0.00523116	0.0900608	1.06442
ENSG00000159374	E018	meiosis 1 associated protein [Source:HGNC Symbol;Acc:25183]	M1AP	2	74785010	74875465	-1	9.84001e-06	0.00523116	-0.210597	0.86418
ENSG00000181929	E017	protein kinase, AMP-activated, gamma 1 non-catalytic subunit [Source:HGNC Symbol;Acc:9385]	PRKAG1	12	49396057	49412980	-1	9.84017e-06	0.00523116	-0.220293	0.858391
ENSG00000153113	E088	calpastatin [Source:HGNC Symbol;Acc:1515]	CAST	5	95860971	96115299	1	9.88344e-06	0.00524675	0.307397	1.23747
ENSG00000244480	E021		AC005154.7	7	30562759	30564151	-1	1.00475e-05	0.00532016	0.125903	1.09119
ENSG00000250132	E009		RP11-359B12.2	12	1083299	1100356	-1	1.005e-05	0.00532016	-0.259073	0.835625
ENSG00000255275	E019		RP13-279N23.2	1	19175767	19247615	-1	1.01246e-05	0.00535212	0.022008	1.01537
ENSG00000245552	E013		RP11-712B9.2	11	94883703	94967268	1	1.01561e-05	0.00535418	1.85125	3.60812
ENSG00000122490	E011	PQ loop repeat containing 1 [Source:HGNC Symbol;Acc:26188]	PQLC1	18	77662420	77711664	-1	1.01569e-05	0.00535418	0.34992	1.27449
ENSG00000140199	E054	solute carrier family 12 (potassium/chloride transporter), member 6 [Source:HGNC Symbol;Acc:10914]	SLC12A6	15	34525460	34630261	-1	1.02319e-05	0.00538615	0.566943	1.48138
ENSG00000158417	E026	eukaryotic translation initiation factor 5B [Source:HGNC Symbol;Acc:30793]	EIF5B	2	99953816	100017789	1	1.0267e-05	0.00539706	0.317684	1.24633
ENSG00000113108	E005	amyloid beta (A4) precursor protein-binding, family B, member 3 [Source:HGNC Symbol;Acc:20708]	APBB3	5	139937853	139973337	-1	1.02939e-05	0.00540366	-0.20768	0.865929
ENSG00000179588	E009	zinc finger protein, FOG family member 1 [Source:HGNC Symbol;Acc:19762]	ZFPM1	16	88519725	88603424	1	1.03235e-05	0.00541167	0.808838	1.7518
ENSG00000162148	E037	protein phosphatase 1, regulatory subunit 32 [Source:HGNC Symbol;Acc:28869]	PPP1R32	11	61248592	61258403	1	1.03773e-05	0.00541352	0.598998	1.51466
ENSG00000259522	E098		RP11-468E2.2	14	24649601	24659622	-1	1.03839e-05	0.00541352	0.373022	1.29506
ENSG00000160712	E024	interleukin 6 receptor [Source:HGNC Symbol;Acc:6019]	IL6R	1	154377669	154441926	1	1.03836e-05	0.00541352	-0.163508	0.892851
ENSG00000269476	E037	Uncharacterized protein [Source:UniProtKB/TrEMBL;Acc:M0QZU9]	CTD-2583A14.9	19	58388133	58427959	-1	1.03846e-05	0.00541352	-0.182035	0.881459
ENSG00000164951	E015	pyruvate dehyrogenase phosphatase catalytic subunit 1 [Source:HGNC Symbol;Acc:9279]	PDP1	8	94870035	94938294	1	1.04053e-05	0.00541682	1.47644	2.78262
ENSG00000111707	E013	suppressor of defective silencing 3 homolog (S. cerevisiae) [Source:HGNC Symbol;Acc:29545]	SUDS3	12	118814185	118855840	1	1.048e-05	0.00544819	1.67625	3.19597
ENSG00000160191	E027	phosphodiesterase 9A [Source:HGNC Symbol;Acc:8795]	PDE9A	21	44073746	44195619	1	1.05686e-05	0.00548664	1.68417	3.21356
ENSG00000264016	E002		CTC-297N7.9	17	10644584	10672333	-1	1.05886e-05	0.00548945	NA	#VALUE!
ENSG00000178999	E026	aurora kinase B [Source:HGNC Symbol;Acc:11390]	AURKB	17	8108056	8113918	-1	1.06383e-05	0.00549437	0.292603	1.22485
ENSG00000126214	E034	kinesin light chain 1 [Source:HGNC Symbol;Acc:6387]	KLC1	14	104028233	104167888	1	1.06418e-05	0.00549437	-0.190547	0.876273
ENSG00000224116	E009	INHBA antisense RNA 1 [Source:HGNC Symbol;Acc:40303]	INHBA-AS1	7	41733514	41818986	1	1.06131e-05	0.00549437	NA	#VALUE!
ENSG00000251364	E021		CTD-2516F10.2	11	7448497	7533746	-1	1.07154e-05	0.00552478	0.542862	1.45686
ENSG00000166947	E020	erythrocyte membrane protein band 4.2 [Source:HGNC Symbol;Acc:3381]	EPB42	15	43398423	43513481	-1	1.07383e-05	0.00552901	0.0936444	1.06706
ENSG00000188938	E014	family with sequence similarity 120A opposite strand [Source:HGNC Symbol;Acc:23389]	FAM120AOS	9	96208776	96215874	-1	1.09896e-05	0.00565064	0.424777	1.34237
ENSG00000219665	E011		CTD-2006C1.2	19	12098432	12157090	1	1.10987e-05	0.00569897	0.273198	1.20848
ENSG00000219481	E033	neuroblastoma breakpoint family, member 1 [Source:HGNC Symbol;Acc:26088]	NBPF1	1	16888814	16940057	-1	1.1135e-05	0.00570828	0.834494	1.78323
ENSG00000219529	E035		AP000580.1	11	77524365	77524722	-1	1.11472e-05	0.00570828	-0.082421	0.944471
ENSG00000134851	E009	transmembrane protein 165 [Source:HGNC Symbol;Acc:30760]	TMEM165	4	56262124	56319564	1	1.12382e-05	0.0057347	0.475025	1.38994
ENSG00000181929	E089	protein kinase, AMP-activated, gamma 1 non-catalytic subunit [Source:HGNC Symbol;Acc:9385]	PRKAG1	12	49396057	49412980	-1	1.12276e-05	0.0057347	0.229107	1.17211
ENSG00000169057	E001	methyl CpG binding protein 2 (Rett syndrome) [Source:HGNC Symbol;Acc:6990]	MECP2	X	153287024	153363212	-1	1.12445e-05	0.0057347	-0.0325849	0.977667
ENSG00000147535	E043	phosphatidic acid phosphatase type 2 domain containing 1B [Source:HGNC Symbol;Acc:25026]	PPAPDC1B	8	38120648	38126761	-1	1.1432e-05	0.00581737	0.872827	1.83125
ENSG00000197409	E001	histone cluster 1, H3d [Source:HGNC Symbol;Acc:4767]	HIST1H3D	6	26197068	26199521	-1	1.14375e-05	0.00581737	-0.00191741	0.998672
ENSG00000165819	E016	methyltransferase like 3 [Source:HGNC Symbol;Acc:17563]	METTL3	14	21966277	21979517	-1	1.14955e-05	0.00583497	0.573799	1.48844
ENSG00000119718	E016	eukaryotic translation initiation factor 2B, subunit 2 beta, 39kDa [Source:HGNC Symbol;Acc:3258]	EIF2B2	14	75469614	75476292	1	1.15031e-05	0.00583497	-0.129134	0.91438
ENSG00000085719	E012	copine III [Source:HGNC Symbol;Acc:2316]	CPNE3	8	87497059	87573726	1	1.15904e-05	0.00587136	12.5221	5881.93
ENSG00000109775	E006	UFM1-specific peptidase 2 [Source:HGNC Symbol;Acc:25640]	UFSP2	4	186320694	186347139	-1	1.16496e-05	0.00589342	1.10627	2.15288
ENSG00000198198	E025	seizure threshold 2 homolog (mouse) [Source:HGNC Symbol;Acc:29040]	SZT2	1	43855553	43918321	1	1.16876e-05	0.00589845	0.617436	1.53415
ENSG00000172269	E035	dolichyl-phosphate (UDP-N-acetylglucosamine) N-acetylglucosaminephosphotransferase 1 (GlcNAc-1-P transferase) [Source:HGNC Symbol;Acc:2995]	DPAGT1	11	118967213	118979041	-1	1.16909e-05	0.00589845	0.483004	1.39765
ENSG00000012983	E038	mitogen-activated protein kinase kinase kinase kinase 5 [Source:HGNC Symbol;Acc:6867]	MAP4K5	14	50885219	51027844	-1	1.1725e-05	0.00589982	0.726325	1.65442
ENSG00000102030	E155	N(alpha)-acetyltransferase 10, NatA catalytic subunit [Source:HGNC Symbol;Acc:18704]	NAA10	X	153194695	153200676	-1	1.17116e-05	0.00589982	-0.126168	0.916262
ENSG00000154832	E036	CXXC finger protein 1 [Source:HGNC Symbol;Acc:24343]	CXXC1	18	47808713	47814674	-1	1.17989e-05	0.00592908	0.113995	1.08222
ENSG00000214021	E063	tubulin tyrosine ligase-like family, member 3 [Source:HGNC Symbol;Acc:24483]	TTLL3	3	9849770	9896822	1	1.18497e-05	0.0059467	0.473253	1.38824
ENSG00000134825	E015	transmembrane protein 258 [Source:HGNC Symbol;Acc:1164]	TMEM258	11	61535973	61560274	-1	1.19211e-05	0.00596659	0.414813	1.33313
ENSG00000135486	E006	heterogeneous nuclear ribonucleoprotein A1 [Source:HGNC Symbol;Acc:5031]	HNRNPA1	12	54673977	54680872	1	1.1915e-05	0.00596659	0.235272	1.17713
ENSG00000072274	E022	transferrin receptor [Source:HGNC Symbol;Acc:11763]	TFRC	3	195754054	195809060	-1	1.1962e-05	0.00597914	0.161016	1.11807
ENSG00000155926	E031	Src-like-adaptor [Source:HGNC Symbol;Acc:10902]	SLA	8	134048973	134115298	-1	1.20276e-05	0.00598919	1.41226	2.66154
ENSG00000177674	E012	angiotensin II receptor-associated protein [Source:HGNC Symbol;Acc:13539]	AGTRAP	1	11796141	11814859	1	1.20262e-05	0.00598919	1.31793	2.49307
ENSG00000171456	E023	additional sex combs like 1 (Drosophila) [Source:HGNC Symbol;Acc:18318]	ASXL1	20	30946155	31027122	1	1.20299e-05	0.00598919	1.00133	2.00185
ENSG00000105426	E003	protein tyrosine phosphatase, receptor type, S [Source:HGNC Symbol;Acc:9681]	PTPRS	19	5158506	5340814	-1	1.20577e-05	0.00599513	-0.223623	0.856412
ENSG00000085872	E114	calcium homeostasis endoplasmic reticulum protein [Source:HGNC Symbol;Acc:16930]	CHERP	19	16628700	16653341	-1	1.2099e-05	0.00599981	0.0994153	1.07134
ENSG00000143549	E014	tropomyosin 3 [Source:HGNC Symbol;Acc:12012]	TPM3	1	154127784	154167124	-1	1.20976e-05	0.00599981	0.0340127	1.02386
ENSG00000242125	E026	small nucleolar RNA host gene 3 (non-protein coding) [Source:HGNC Symbol;Acc:10118]	SNHG3	1	28832492	28837404	1	1.21443e-05	0.00601436	0.364401	1.28735
ENSG00000164535	E024	diacylglycerol lipase, beta [Source:HGNC Symbol;Acc:28923]	DAGLB	7	6448757	6523821	-1	1.23156e-05	0.00609117	0.329704	1.25676
ENSG00000180098	E023	tRNA selenocysteine 1 associated protein 1 [Source:HGNC Symbol;Acc:30813]	TRNAU1AP	1	28879597	28905051	1	1.24025e-05	0.0061186	0.272253	1.20769
ENSG00000272896	E015		RP11-216L13.17	9	139685831	139695047	1	1.24036e-05	0.0061186	-0.108587	0.927496
ENSG00000120333	E003	mitochondrial ribosomal protein S14 [Source:HGNC Symbol;Acc:14049]	MRPS14	1	174979925	174992561	-1	1.24342e-05	0.00612566	-0.0558474	0.962029
ENSG00000182885	E017	G protein-coupled receptor 97 [Source:HGNC Symbol;Acc:13728]	GPR97	16	57702099	57723975	1	1.24971e-05	0.00614861	-0.101306	0.932189
ENSG00000144426	E011	neurobeachin-like 1 [Source:HGNC Symbol;Acc:20681]	NBEAL1	2	203879602	204091101	1	1.26677e-05	0.00618402	1.77734	3.42793
ENSG00000133466	E010	C1q and tumor necrosis factor related protein 6 [Source:HGNC Symbol;Acc:14343]	C1QTNF6	22	37576207	37595425	-1	1.25935e-05	0.00618402	1.20878	2.31143
ENSG00000162148	E036	protein phosphatase 1, regulatory subunit 32 [Source:HGNC Symbol;Acc:28869]	PPP1R32	11	61248592	61258403	1	1.26501e-05	0.00618402	0.746998	1.6783
ENSG00000117906	E008	reticulocalbin 2, EF-hand calcium binding domain [Source:HGNC Symbol;Acc:9935]	RCN2	15	77223960	77242601	1	1.26518e-05	0.00618402	0.650529	1.56974
ENSG00000268465	E047	Uncharacterized protein [Source:UniProtKB/TrEMBL;Acc:M0QZ92]	CTC-273B12.7	19	48969094	48975688	1	1.26217e-05	0.00618402	0.29501	1.22689
ENSG00000272762	E056	Poly(rC)-binding protein 4 [Source:UniProtKB/TrEMBL;Acc:C9JSA6]	RP11-155D18.14	3	51994317	52008032	-1	1.26612e-05	0.00618402	-0.0248629	0.982914
ENSG00000137497	E022	nuclear mitotic apparatus protein 1 [Source:HGNC Symbol;Acc:8059]	NUMA1	11	71713910	71791739	-1	1.27022e-05	0.00619286	0.878199	1.83808
ENSG00000145012	E025	LIM domain containing preferred translocation partner in lipoma [Source:HGNC Symbol;Acc:6679]	LPP	3	187871072	188608460	1	1.27896e-05	0.0062274	0.395412	1.31532
ENSG00000075151	E046	eukaryotic translation initiation factor 4 gamma, 3 [Source:HGNC Symbol;Acc:3298]	EIF4G3	1	21132963	21503377	-1	1.2817e-05	0.00623269	0.147095	1.10734
ENSG00000175567	E017	uncoupling protein 2 (mitochondrial, proton carrier) [Source:HGNC Symbol;Acc:12518]	UCP2	11	73685712	73694352	-1	1.29284e-05	0.00627871	0.758131	1.6913
ENSG00000163041	E008	H3 histone, family 3A [Source:HGNC Symbol;Acc:4764]	H3F3A	1	226249552	226259702	1	1.30118e-05	0.00631107	0.119882	1.08665
ENSG00000198719	E001	delta-like 1 (Drosophila) [Source:HGNC Symbol;Acc:2908]	DLL1	6	170591294	170599561	-1	1.31294e-05	0.00635992	-0.315979	0.803305
ENSG00000115866	E022	aspartyl-tRNA synthetase [Source:HGNC Symbol;Acc:2678]	DARS	2	136664247	136743670	-1	1.31826e-05	0.00637067	6.90076	119.491
ENSG00000186842	E004	long intergenic non-protein coding RNA 846 [Source:HGNC Symbol;Acc:16080]	LINC00846	21	33944548	33948191	-1	1.31854e-05	0.00637067	NA	#VALUE!
ENSG00000153113	E079	calpastatin [Source:HGNC Symbol;Acc:1515]	CAST	5	95860971	96115299	1	1.3231e-05	0.0063845	-0.0194925	0.98658
ENSG00000165416	E014	SGT1, suppressor of G2 allele of SKP1 (S. cerevisiae) [Source:HGNC Symbol;Acc:16987]	SUGT1	13	53226844	53275044	1	1.3354e-05	0.00643559	0.109661	1.07897
ENSG00000144407	E001	parathyroid hormone 2 receptor [Source:HGNC Symbol;Acc:9609]	PTH2R	2	209224438	209719227	1	1.33852e-05	0.00644241	-0.462853	0.72555
ENSG00000107957	E025	SH3 and PX domains 2A [Source:HGNC Symbol;Acc:23664]	SH3PXD2A	10	105348285	105615301	-1	1.34076e-05	0.00644494	8.40469	338.893
ENSG00000242590	E056		RP11-54O7.14	1	990413	991496	1	1.34556e-05	0.00645974	-0.215817	0.861058
ENSG00000187498	E052	collagen, type IV, alpha 1 [Source:HGNC Symbol;Acc:2202]	COL4A1	13	110801318	110959496	-1	1.34783e-05	0.00646239	-0.292389	0.816549
ENSG00000241962	E005	chromosome 2 open reading frame 15 [Source:HGNC Symbol;Acc:28436]	C2orf15	2	99757948	99939204	1	1.3523e-05	0.00646736	7.34162	162.199
ENSG00000182670	E020	tetratricopeptide repeat domain 3 [Source:HGNC Symbol;Acc:12393]	TTC3	21	38445526	38575413	1	1.351e-05	0.00646736	1.28151	2.43094
ENSG00000203836	E031	neuroblastoma breakpoint family, member 24 [Source:HGNC Symbol;Acc:27299]	NBPF24	1	147574428	147634886	-1	1.35889e-05	0.00649062	1.59329	3.01736
ENSG00000188206	E002	HNRNPU antisense RNA 1 [Source:HGNC Symbol;Acc:27651]	HNRNPU-AS1	1	245003940	245018799	-1	1.37029e-05	0.00649563	0.792108	1.7316
ENSG00000168610	E024	signal transducer and activator of transcription 3 (acute-phase response factor) [Source:HGNC Symbol;Acc:11364]	STAT3	17	40465342	40540586	-1	1.37004e-05	0.00649563	0.467527	1.38274
ENSG00000133422	E036	MORC family CW-type zinc finger 2 [Source:HGNC Symbol;Acc:23573]	MORC2	22	31321117	31364284	-1	1.36326e-05	0.00649563	0.374063	1.296
ENSG00000103275	E035	ubiquitin-conjugating enzyme E2I [Source:HGNC Symbol;Acc:12485]	UBE2I	16	1355548	1377019	1	1.36833e-05	0.00649563	-0.0204181	0.985947
ENSG00000151914	E006	dystonin [Source:HGNC Symbol;Acc:1090]	DST	6	56322785	56819426	-1	1.3661e-05	0.00649563	-0.531453	0.691858
ENSG00000271137	E002		RP5-966M1.4	3	52787542	52788706	1	1.36511e-05	0.00649563	NA	#VALUE!
ENSG00000270106	E033	TSNAX-DISC1 readthrough (NMD candidate) [Source:HGNC Symbol;Acc:49177]	TSNAX-DISC1	1	231664399	231954990	1	1.37208e-05	0.00649594	0.359828	1.28327
ENSG00000102030	E162	N(alpha)-acetyltransferase 10, NatA catalytic subunit [Source:HGNC Symbol;Acc:18704]	NAA10	X	153194695	153200676	-1	1.37636e-05	0.00650799	-0.145252	0.904222
ENSG00000159692	E031	C-terminal binding protein 1 [Source:HGNC Symbol;Acc:2494]	CTBP1	4	1205236	1243741	-1	1.37984e-05	0.00651628	0.553844	1.46799
ENSG00000181929	E009	protein kinase, AMP-activated, gamma 1 non-catalytic subunit [Source:HGNC Symbol;Acc:9385]	PRKAG1	12	49396057	49412980	-1	1.38201e-05	0.00651832	-0.273408	0.827363
ENSG00000078043	E029	protein inhibitor of activated STAT, 2 [Source:HGNC Symbol;Acc:17311]	PIAS2	18	44388353	44500123	-1	1.38815e-05	0.00653094	0.689405	1.61262
ENSG00000163638	E001	ADAM metallopeptidase with thrombospondin type 1 motif, 9 [Source:HGNC Symbol;Acc:13202]	ADAMTS9	3	64501333	64673676	-1	1.3869e-05	0.00653094	-0.540087	0.68773
ENSG00000122034	E008	general transcription factor IIIA [Source:HGNC Symbol;Acc:4662]	GTF3A	13	27998681	28009958	1	1.39266e-05	0.00654395	0.279348	1.21365
ENSG00000132953	E007	exportin 4 [Source:HGNC Symbol;Acc:17796]	XPO4	13	21351469	21477187	-1	1.39997e-05	0.0065701	-0.16527	0.891761
ENSG00000196502	E013	sulfotransferase family, cytosolic, 1A, phenol-preferring, member 1 [Source:HGNC Symbol;Acc:11453]	SULT1A1	16	28616903	28634946	-1	1.40405e-05	0.00658108	0.283304	1.21698
ENSG00000163798	E015	solute carrier family 4 (anion exchanger), member 1, adaptor protein [Source:HGNC Symbol;Acc:13813]	SLC4A1AP	2	27886338	27917840	1	1.40586e-05	0.00658136	0.376852	1.29851
ENSG00000258644	E004	SYNJ2BP-COX16 readthrough [Source:HGNC Symbol;Acc:48350]	SYNJ2BP-COX16	14	70793069	70883701	-1	1.40899e-05	0.0065878	0.0012424	1.00086
ENSG00000189283	E003	fragile histidine triad [Source:HGNC Symbol;Acc:3701]	FHIT	3	59735036	61237133	-1	1.41387e-05	0.00660242	2.02101	4.05868
ENSG00000230797	E007	YY2 transcription factor [Source:HGNC Symbol;Acc:31684]	YY2	X	21874105	21876845	1	1.41653e-05	0.00660664	0.56108	1.47537
ENSG00000167861	E006	HID1 domain containing [Source:HGNC Symbol;Acc:15736]	HID1	17	72946838	72969261	-1	1.41899e-05	0.00660991	0.642375	1.5609
ENSG00000178226	E006	protease, serine, 36 [Source:HGNC Symbol;Acc:26906]	PRSS36	16	31150246	31161415	-1	1.4343e-05	0.00667299	-0.825224	0.564394
ENSG00000215021	E030	prohibitin 2 [Source:HGNC Symbol;Acc:30306]	PHB2	12	7074490	7079988	-1	1.43871e-05	0.0066772	0.472371	1.38739
ENSG00000258311	E010	Uncharacterized protein [Source:UniProtKB/TrEMBL;Acc:F8VNQ1]	RP11-644F5.10	12	56109820	56118487	1	1.43875e-05	0.0066772	-0.0951219	0.936193
ENSG00000123607	E014	tetratricopeptide repeat domain 21B [Source:HGNC Symbol;Acc:25660]	TTC21B	2	166713985	166810353	-1	1.44542e-05	0.00669989	-0.0960263	0.935606
ENSG00000181090	E050	euchromatic histone-lysine N-methyltransferase 1 [Source:HGNC Symbol;Acc:24650]	EHMT1	9	140513444	140764468	1	1.4481e-05	0.00670403	0.273378	1.20863
ENSG00000272896	E014		RP11-216L13.17	9	139685831	139695047	1	1.45462e-05	0.00672595	-0.0547687	0.962749
ENSG00000198089	E036	Sfi1 homolog, spindle assembly associated (yeast) [Source:HGNC Symbol;Acc:29064]	SFI1	22	31884674	32014572	1	1.45824e-05	0.00673441	0.433272	1.35029
ENSG00000166946	E032	cyclin D-type binding-protein 1 [Source:HGNC Symbol;Acc:1587]	CCNDBP1	15	43477316	43487396	1	1.46327e-05	0.00674109	1.14938	2.21819
ENSG00000164951	E023	pyruvate dehyrogenase phosphatase catalytic subunit 1 [Source:HGNC Symbol;Acc:9279]	PDP1	8	94870035	94938294	1	1.46251e-05	0.00674109	-0.194795	0.873697
ENSG00000160818	E018	G patch domain containing 4 [Source:HGNC Symbol;Acc:25982]	GPATCH4	1	156564279	156571288	-1	1.47345e-05	0.00677831	0.421504	1.33932
ENSG00000164405	E010	ubiquinol-cytochrome c reductase, complex III subunit VII, 9.5kDa [Source:HGNC Symbol;Acc:29594]	UQCRQ	5	132202252	132203723	1	1.47675e-05	0.00677831	0.148433	1.10837
ENSG00000189283	E027	fragile histidine triad [Source:HGNC Symbol;Acc:3701]	FHIT	3	59735036	61237133	-1	1.47591e-05	0.00677831	-0.710496	0.61111
ENSG00000100294	E003	malonyl CoA:ACP acyltransferase (mitochondrial) [Source:HGNC Symbol;Acc:29622]	MCAT	22	43528212	43539400	-1	1.47916e-05	0.00678112	0.00162405	1.00113
ENSG00000026025	E024	vimentin [Source:HGNC Symbol;Acc:12692]	VIM	10	17270258	17279592	1	1.48258e-05	0.00678854	0.279155	1.21348
ENSG00000138777	E017	pyrophosphatase (inorganic) 2 [Source:HGNC Symbol;Acc:28883]	PPA2	4	106290234	106395238	-1	1.495e-05	0.00683708	0.505431	1.41955
ENSG00000180376	E040	coiled-coil domain containing 66 [Source:HGNC Symbol;Acc:27709]	CCDC66	3	56591189	56655846	1	1.49958e-05	0.0068497	-1.44851	0.366401
ENSG00000211644	E010	immunoglobulin lambda variable 1-51 [Source:HGNC Symbol;Acc:5882]	IGLV1-51	22	22676828	22677336	1	1.51402e-05	0.00689889	0.274682	1.20973
ENSG00000258984	E029	UBE2F-SCLY readthrough (NMD candidate) [Source:HGNC Symbol;Acc:48339]	UBE2F-SCLY	2	238875656	239008053	1	1.51585e-05	0.00689889	0.0165716	1.01155
ENSG00000188738	E026	fibrous sheath interacting protein 2 [Source:HGNC Symbol;Acc:21675]	FSIP2	2	186603355	186698017	1	1.51489e-05	0.00689889	-1.34997	0.392299
ENSG00000202335	E009	Small nucleolar RNA SNORD50 [Source:RFAM;Acc:RF00278]	SNORD50	12	110934157	110934226	-1	1.51987e-05	0.00690882	-0.0131103	0.990954
ENSG00000238556	E017	Small nucleolar RNA U13 [Source:RFAM;Acc:RF01210]	snoU13	21	40717300	40717383	-1	1.52303e-05	0.00691405	-0.00197545	0.998632
ENSG00000132514	E016	C-type lectin domain family 10, member A [Source:HGNC Symbol;Acc:16916]	CLEC10A	17	6977856	6983626	-1	1.52469e-05	0.00691405	NA	#VALUE!
ENSG00000106636	E020	YKT6 v-SNARE homolog (S. cerevisiae) [Source:HGNC Symbol;Acc:16959]	YKT6	7	44240567	44253893	1	1.55583e-05	0.00704422	-0.074148	0.949903
ENSG00000160072	E027	ATPase family, AAA domain containing 3B [Source:HGNC Symbol;Acc:24007]	ATAD3B	1	1407143	1433228	1	1.55714e-05	0.00704422	-0.0909668	0.938893
ENSG00000158301	E055	G protein-coupled receptor associated sorting protein 2 [Source:HGNC Symbol;Acc:25169]	GPRASP2	X	101967104	101973607	1	1.56143e-05	0.00704678	0.759579	1.693
ENSG00000102317	E017	RNA binding motif (RNP1, RRM) protein 3 [Source:HGNC Symbol;Acc:9900]	RBM3	X	48432837	48437454	1	1.5627e-05	0.00704678	0.3569	1.28067
ENSG00000157379	E009	dehydrogenase/reductase (SDR family) member 1 [Source:HGNC Symbol;Acc:16445]	DHRS1	14	24759804	24769039	-1	1.56332e-05	0.00704678	0.289131	1.2219
ENSG00000138964	E020	parvin, gamma [Source:HGNC Symbol;Acc:14654]	PARVG	22	44568836	44615413	1	1.57034e-05	0.00706997	0.123427	1.08932
ENSG00000205593	E028	DENN/MADD domain containing 6B [Source:HGNC Symbol;Acc:32690]	DENND6B	22	50747459	50765489	-1	1.57842e-05	0.00709784	1.37051	2.58562
ENSG00000188153	E066	collagen, type IV, alpha 5 [Source:HGNC Symbol;Acc:2207]	COL4A5	X	107683074	107940775	1	1.59024e-05	0.00714246	-0.449307	0.732395
ENSG00000211644	E011	immunoglobulin lambda variable 1-51 [Source:HGNC Symbol;Acc:5882]	IGLV1-51	22	22676828	22677336	1	1.60249e-05	0.00718889	0.258663	1.19637
ENSG00000173273	E019	tankyrase, TRF1-interacting ankyrin-related ADP-ribose polymerase [Source:HGNC Symbol;Acc:11941]	TNKS	8	9413424	9639856	1	1.61022e-05	0.007215	0.36737	1.29
ENSG00000139971	E006	chromosome 14 open reading frame 37 [Source:HGNC Symbol;Acc:19846]	C14orf37	14	58466453	58764857	-1	1.63477e-05	0.00725659	13.0413	8429.69
ENSG00000243156	E016	microtubule associated monooxygenase, calponin and LIM domain containing 3 [Source:HGNC Symbol;Acc:24694]	MICAL3	22	18270415	18507325	-1	1.63595e-05	0.00725659	1.1633	2.23968
ENSG00000141101	E006	NIN1/RPN12 binding protein 1 homolog (S. cerevisiae) [Source:HGNC Symbol;Acc:29540]	NOB1	16	69775770	69788843	-1	1.62298e-05	0.00725659	0.809164	1.7522
ENSG00000135723	E044	formin homology 2 domain containing 1 [Source:HGNC Symbol;Acc:17905]	FHOD1	16	67263290	67281561	-1	1.62637e-05	0.00725659	0.465964	1.38124
ENSG00000111843	E002	transmembrane protein 14C [Source:HGNC Symbol;Acc:20952]	TMEM14C	6	10723148	10731362	1	1.63434e-05	0.00725659	0.196908	1.14624
ENSG00000104432	E007	interleukin 7 [Source:HGNC Symbol;Acc:6023]	IL7	8	79587978	79717758	-1	1.63861e-05	0.00725659	-0.102287	0.931555
ENSG00000197721	E010	complement component (3b/4b) receptor 1-like [Source:HGNC Symbol;Acc:2335]	CR1L	1	207818458	207911761	1	1.63879e-05	0.00725659	-0.151065	0.900586
ENSG00000204388	E007	heat shock 70kDa protein 1B [Source:HGNC Symbol;Acc:5233]	HSPA1B	6	31795512	31798031	1	1.62457e-05	0.00725659	-0.430381	0.742066
ENSG00000189283	E028	fragile histidine triad [Source:HGNC Symbol;Acc:3701]	FHIT	3	59735036	61237133	-1	1.63384e-05	0.00725659	-0.696424	0.6171
ENSG00000155754	E005	amyotrophic lateral sclerosis 2 (juvenile) chromosome region, candidate 11 [Source:HGNC Symbol;Acc:14438]	ALS2CR11	2	202352148	202483901	-1	1.63636e-05	0.00725659	NA	#VALUE!
ENSG00000083097	E050	dopey family member 1 [Source:HGNC Symbol;Acc:21194]	DOPEY1	6	83777385	83881069	1	1.6478e-05	0.00728792	-1.28157	0.411347
ENSG00000255439	E009	Uncharacterized protein [Source:UniProtKB/TrEMBL;Acc:E9PLN8]	RP11-196G11.1	16	31094760	31106277	-1	1.65106e-05	0.00729064	0.804688	1.74677
ENSG00000105655	E022	inositol-3-phosphate synthase 1 [Source:HGNC Symbol;Acc:29821]	ISYNA1	19	18545198	18549111	-1	1.65246e-05	0.00729064	0.335619	1.26192
ENSG00000058600	E050	polymerase (RNA) III (DNA directed) polypeptide E (80kD) [Source:HGNC Symbol;Acc:30347]	POLR3E	16	22308730	22346424	1	1.65422e-05	0.00729064	-0.0250836	0.982764
ENSG00000101019	E003	ubiquinol-cytochrome c reductase complex assembly factor 1 [Source:HGNC Symbol;Acc:15891]	UQCC1	20	33890369	33999944	-1	1.66076e-05	0.00731086	0.861947	1.81749
ENSG00000100031	E034	gamma-glutamyltransferase 1 [Source:HGNC Symbol;Acc:4250]	GGT1	22	24979718	25024972	1	1.67056e-05	0.00733474	1.20231	2.30108
ENSG00000245694	E009	colorectal neoplasia differentially expressed (non-protein coding) [Source:HGNC Symbol;Acc:37078]	CRNDE	16	54952775	54963101	-1	1.67205e-05	0.00733474	0.903391	1.87046
ENSG00000180336	E014	chromosome 17 open reading frame 104 [Source:HGNC Symbol;Acc:26670]	C17orf104	17	42733762	42767676	1	1.67398e-05	0.00733474	0.0218635	1.01527
ENSG00000166432	E002	zinc finger, matrin-type 1 [Source:HGNC Symbol;Acc:29377]	ZMAT1	X	101137262	101187004	-1	1.66845e-05	0.00733474	-0.0604921	0.958937
ENSG00000183283	E018	DAZ associated protein 2 [Source:HGNC Symbol;Acc:2684]	DAZAP2	12	51632076	51665146	1	1.67844e-05	0.00734577	-0.021708	0.985066
ENSG00000197417	E004	sedoheptulokinase [Source:HGNC Symbol;Acc:1492]	SHPK	17	3511556	3539616	-1	1.68124e-05	0.00734947	-0.0519156	0.964655
ENSG00000185658	E001	bromodomain and WD repeat domain containing 1 [Source:HGNC Symbol;Acc:12760]	BRWD1	21	40556102	40693485	-1	1.69522e-05	0.00740199	-0.39868	0.758552
ENSG00000165521	E045	echinoderm microtubule associated protein like 5 [Source:HGNC Symbol;Acc:18197]	EML5	14	89078775	89259096	-1	1.70431e-05	0.00742021	1.619	3.07162
ENSG00000178999	E027	aurora kinase B [Source:HGNC Symbol;Acc:11390]	AURKB	17	8108056	8113918	-1	1.70519e-05	0.00742021	0.589416	1.50464
ENSG00000268093	E036		AC022154.7	19	49122529	49127389	-1	1.70849e-05	0.00742021	-0.0763441	0.948458
ENSG00000173264	E044	G protein-coupled receptor 137 [Source:HGNC Symbol;Acc:24300]	GPR137	11	64037534	64056972	1	1.70925e-05	0.00742021	-0.148667	0.902084
ENSG00000110395	E016	Cbl proto-oncogene, E3 ubiquitin protein ligase [Source:HGNC Symbol;Acc:1541]	CBL	11	119076752	119178859	1	1.70787e-05	0.00742021	-0.174526	0.886058
ENSG00000138964	E021	parvin, gamma [Source:HGNC Symbol;Acc:14654]	PARVG	22	44568836	44615413	1	1.72536e-05	0.0074815	0.0779196	1.05549
ENSG00000123472	E018	ATP synthase mitochondrial F1 complex assembly factor 1 [Source:HGNC Symbol;Acc:18803]	ATPAF1	1	47098409	47139539	-1	1.73434e-05	0.0075118	-0.0478462	0.967379
ENSG00000196182	E016	serine/threonine kinase 40 [Source:HGNC Symbol;Acc:21373]	STK40	1	36805225	36851497	-1	1.74328e-05	0.00754181	1.31501	2.48804
ENSG00000140332	E043	transducin-like enhancer of split 3 (E(sp1) homolog, Drosophila) [Source:HGNC Symbol;Acc:11839]	TLE3	15	70340129	70390515	-1	1.74601e-05	0.00754426	1.14608	2.21311
ENSG00000100225	E005	F-box protein 7 [Source:HGNC Symbol;Acc:13586]	FBXO7	22	32870663	32894818	1	1.74785e-05	0.00754426	0.0493338	1.03479
ENSG00000166073	E018	G protein-coupled receptor 176 [Source:HGNC Symbol;Acc:32370]	GPR176	15	40091233	40213093	-1	1.75185e-05	0.00755284	1.28274	2.433
ENSG00000078304	E045	protein phosphatase 2, regulatory subunit B', gamma [Source:HGNC Symbol;Acc:9311]	PPP2R5C	14	102228135	102394326	1	1.75566e-05	0.00756061	0.200394	1.14901
ENSG00000137501	E015	synaptotagmin-like 2 [Source:HGNC Symbol;Acc:15585]	SYTL2	11	85405267	85522184	-1	1.76037e-05	0.00756361	8.59766	387.394
ENSG00000261556	E021		RP11-296I10.6	16	70253477	70279519	-1	1.75858e-05	0.00756361	0.657165	1.57698
ENSG00000186265	E005	B and T lymphocyte associated [Source:HGNC Symbol;Acc:21087]	BTLA	3	112182815	112218408	-1	1.76288e-05	0.00756574	-0.992809	0.502498
ENSG00000105583	E062	WD repeat domain 83 opposite strand [Source:HGNC Symbol;Acc:30203]	WDR83OS	19	12778885	12782170	-1	1.76606e-05	0.00757075	0.476859	1.39171
ENSG00000171824	E020	exosome component 10 [Source:HGNC Symbol;Acc:9138]	EXOSC10	1	11126675	11159938	-1	1.77015e-05	0.00757967	-0.0873316	0.941262
ENSG00000160323	E007	ADAM metallopeptidase with thrombospondin type 1 motif, 13 [Source:HGNC Symbol;Acc:1366]	ADAMTS13	9	136279478	136324508	1	1.77715e-05	0.007601	-0.85824	0.551625
ENSG00000189212	E001	DPY19L2 pseudogene 1 [Source:HGNC Symbol;Acc:22305]	DPY19L2P1	7	35119601	35225934	-1	1.80354e-05	0.0077051	-0.568707	0.674221
ENSG00000101972	E060	stromal antigen 2 [Source:HGNC Symbol;Acc:11355]	STAG2	X	123094062	123556514	1	1.81068e-05	0.00772683	-0.179063	0.883277
ENSG00000157764	E020	v-raf murine sarcoma viral oncogene homolog B [Source:HGNC Symbol;Acc:1097]	BRAF	7	140419127	140624564	-1	1.81767e-05	0.00773122	0.762094	1.69595
ENSG00000143977	E016	small nuclear ribonucleoprotein polypeptide G [Source:HGNC Symbol;Acc:11163]	SNRPG	2	70508494	70520903	-1	1.81787e-05	0.00773122	0.46769	1.38289
ENSG00000258890	E014	centrosomal protein 95kDa [Source:HGNC Symbol;Acc:25141]	CEP95	17	62502706	62538579	1	1.81387e-05	0.00773122	-0.00213958	0.998518
ENSG00000162148	E038	protein phosphatase 1, regulatory subunit 32 [Source:HGNC Symbol;Acc:28869]	PPP1R32	11	61248592	61258403	1	1.82287e-05	0.00774374	0.322266	1.25029
ENSG00000149547	E014	etoposide induced 2.4 [Source:HGNC Symbol;Acc:13276]	EI24	11	125439112	125454575	1	1.83638e-05	0.00778357	-0.454648	0.729688
ENSG00000166073	E001	G protein-coupled receptor 176 [Source:HGNC Symbol;Acc:32370]	GPR176	15	40091233	40213093	-1	1.83488e-05	0.00778357	-2.31035	0.201611
ENSG00000214105	E002		CTD-2116F7.1	17	77681075	77686081	1	1.84143e-05	0.00779617	NA	#VALUE!
ENSG00000197013	E019	zinc finger protein 429 [Source:HGNC Symbol;Acc:20817]	ZNF429	19	21679484	21739072	1	1.84852e-05	0.00781508	1.04846	2.06833
ENSG00000213782	E039	DEAD (Asp-Glu-Ala-Asp) box polypeptide 47 [Source:HGNC Symbol;Acc:18682]	DDX47	12	12966250	12982915	1	1.85004e-05	0.00781508	0.101506	1.07289
ENSG00000103051	E027	component of oligomeric golgi complex 4 [Source:HGNC Symbol;Acc:18620]	COG4	16	70514471	70557468	-1	1.85514e-05	0.00782782	1.32797	2.5105
ENSG00000242802	E031	adaptor-related protein complex 5, zeta 1 subunit [Source:HGNC Symbol;Acc:22197]	AP5Z1	7	4815253	4833943	1	1.87818e-05	0.00790729	-0.14852	0.902175
ENSG00000203734	E025	epithelial cell transforming sequence 2 oncogene-like [Source:HGNC Symbol;Acc:21118]	ECT2L	6	139117063	139225207	1	1.87617e-05	0.00790729	NA	#VALUE!
ENSG00000109111	E039	suppressor of Ty 6 homolog (S. cerevisiae) [Source:HGNC Symbol;Acc:11470]	SUPT6H	17	26989109	27029697	1	1.8923e-05	0.00795783	0.260418	1.19783
ENSG00000135392	E044	DnaJ (Hsp40) homolog, subfamily C, member 14 [Source:HGNC Symbol;Acc:24581]	DNAJC14	12	56214744	56224608	-1	1.90241e-05	0.00799143	0.222781	1.16698
ENSG00000189292	E003	family with sequence similarity 150, member B [Source:HGNC Symbol;Acc:27683]	FAM150B	2	279558	288851	-1	1.91054e-05	0.00801665	NA	#VALUE!
ENSG00000262664	E046	ovarian tumor suppressor candidate 2 [Source:HGNC Symbol;Acc:24203]	OVCA2	17	1945327	1946724	1	1.91754e-05	0.00801918	-0.572674	0.672369
ENSG00000262664	E047	ovarian tumor suppressor candidate 2 [Source:HGNC Symbol;Acc:24203]	OVCA2	17	1945327	1946724	1	1.91754e-05	0.00801918	-0.572674	0.672369
ENSG00000262664	E048	ovarian tumor suppressor candidate 2 [Source:HGNC Symbol;Acc:24203]	OVCA2	17	1945327	1946724	1	1.91754e-05	0.00801918	-0.572674	0.672369
ENSG00000151914	E124	dystonin [Source:HGNC Symbol;Acc:1090]	DST	6	56322785	56819426	-1	1.92667e-05	0.00804845	7.94379	246.218
ENSG00000140463	E047	Bardet-Biedl syndrome 4 [Source:HGNC Symbol;Acc:969]	BBS4	15	72978527	73030817	1	1.93067e-05	0.00805374	0.245638	1.18562
ENSG00000152818	E094	utrophin [Source:HGNC Symbol;Acc:12635]	UTRN	6	144606837	145174170	1	1.93222e-05	0.00805374	-0.290493	0.817622
ENSG00000238752	E017	Small nucleolar RNA U13 [Source:RFAM;Acc:RF01210]	snoU13	11	65820615	65820699	1	1.94106e-05	0.00807557	0.886756	1.84901
ENSG00000206149	E058	hect domain and RLD 2 pseudogene 9 [Source:HGNC Symbol;Acc:30495]	HERC2P9	15	28834638	28930410	1	1.94389e-05	0.00807557	0.85055	1.80319
ENSG00000139971	E046	chromosome 14 open reading frame 37 [Source:HGNC Symbol;Acc:19846]	C14orf37	14	58466453	58764857	-1	1.94218e-05	0.00807557	0.362536	1.28568
ENSG00000161692	E015	DBF4 homolog B (S. cerevisiae) [Source:HGNC Symbol;Acc:17883]	DBF4B	17	42785976	42829632	1	1.95622e-05	0.00811783	0.900772	1.86707
ENSG00000137941	E046	tubulin tyrosine ligase-like family, member 7 [Source:HGNC Symbol;Acc:26242]	TTLL7	1	84330711	84464833	-1	1.97551e-05	0.00817982	7.32459	160.296
ENSG00000141002	E041	transcription factor 25 (basic helix-loop-helix) [Source:HGNC Symbol;Acc:29181]	TCF25	16	89940000	89977792	1	1.97462e-05	0.00817982	0.111422	1.08029
ENSG00000253982	E002		CTD-2336O2.1	8	1710156	1712668	-1	1.98254e-05	0.00819093	0.364586	1.28751
ENSG00000117242	E003	PINK1 antisense RNA [Source:HGNC Symbol;Acc:38872]	PINK1-AS	1	20969150	20978686	-1	1.98156e-05	0.00819093	0.185452	1.13717
ENSG00000177889	E015	ubiquitin-conjugating enzyme E2N [Source:HGNC Symbol;Acc:12492]	UBE2N	12	93799449	93836038	-1	1.98559e-05	0.00819451	1.50253	2.83338
ENSG00000075420	E010	fibronectin type III domain containing 3B [Source:HGNC Symbol;Acc:24670]	FNDC3B	3	171757418	172119455	1	1.99674e-05	0.00823151	11.267	2464.34
ENSG00000126214	E082	kinesin light chain 1 [Source:HGNC Symbol;Acc:6387]	KLC1	14	104028233	104167888	1	2.00547e-05	0.00824944	0.156034	1.11422
ENSG00000169251	E033	NMD3 ribosome export adaptor [Source:HGNC Symbol;Acc:24250]	NMD3	3	160822484	160971320	1	2.00485e-05	0.00824944	0.00302519	1.0021
ENSG00000242802	E026	adaptor-related protein complex 5, zeta 1 subunit [Source:HGNC Symbol;Acc:22197]	AP5Z1	7	4815253	4833943	1	2.0107e-05	0.00826193	0.19018	1.14091
ENSG00000004399	E060	plexin D1 [Source:HGNC Symbol;Acc:9107]	PLXND1	3	129274018	129325661	-1	2.01943e-05	0.00828874	0.200205	1.14886
ENSG00000093000	E032	nucleoporin 50kDa [Source:HGNC Symbol;Acc:8065]	NUP50	22	45559722	45583896	1	2.03188e-05	0.00833074	0.541281	1.45526
ENSG00000007545	E080	Crm, cramped-like (Drosophila) [Source:HGNC Symbol;Acc:14122]	CRAMP1L	16	1662326	1727909	1	2.0399e-05	0.00835453	-0.107564	0.928154
ENSG00000133460	E061	solute carrier family 2 (facilitated glucose transporter), member 11 [Source:HGNC Symbol;Acc:14239]	SLC2A11	22	24198890	24228496	1	2.04309e-05	0.00835653	-0.13323	0.911788
ENSG00000115761	E003	nucleolar protein 10 [Source:HGNC Symbol;Acc:25862]	NOL10	2	10710892	10830101	-1	2.04483e-05	0.00835653	-0.401304	0.757174
ENSG00000166888	E061	signal transducer and activator of transcription 6, interleukin-4 induced [Source:HGNC Symbol;Acc:11368]	STAT6	12	57489191	57525922	-1	2.05109e-05	0.00837304	2.42488	5.36986
ENSG00000189079	E008	AT rich interactive domain 2 (ARID, RFX-like) [Source:HGNC Symbol;Acc:18037]	ARID2	12	46123448	46301823	1	2.05515e-05	0.00838053	-1.56282	0.338489
ENSG00000173821	E032	ring finger protein 213 [Source:HGNC Symbol;Acc:14539]	RNF213	17	78234665	78372586	1	2.06484e-05	0.00841092	0.416746	1.33491
ENSG00000109118	E008	PHD finger protein 12 [Source:HGNC Symbol;Acc:20816]	PHF12	17	27232268	27278789	-1	2.07336e-05	0.00842864	0.418676	1.3367
ENSG00000141543	E017	eukaryotic translation initiation factor 4A3 [Source:HGNC Symbol;Acc:18683]	EIF4A3	17	78109013	78120982	-1	2.07467e-05	0.00842864	0.0837016	1.05973
ENSG00000131368	E016	mitochondrial ribosomal protein S25 [Source:HGNC Symbol;Acc:14511]	MRPS25	3	15083967	15106842	-1	2.07591e-05	0.00842864	-0.0766736	0.948241
ENSG00000052749	E023	ribosomal RNA processing 12 homolog (S. cerevisiae) [Source:HGNC Symbol;Acc:29100]	RRP12	10	99116115	99161127	-1	2.088e-05	0.00846859	0.00557388	1.00387
ENSG00000188739	E005	RNA binding motif protein 34 [Source:HGNC Symbol;Acc:28965]	RBM34	1	235294498	235324772	-1	2.1124e-05	0.00855834	-0.106228	0.929014
ENSG00000164106	E011	stimulator of chondrogenesis 1 [Source:HGNC Symbol;Acc:17036]	SCRG1	4	174305852	174327531	-1	2.11865e-05	0.00857441	NA	#VALUE!
ENSG00000188825	E007	long intergenic non-protein coding RNA 910 [Source:HGNC Symbol;Acc:44361]	LINC00910	17	41447213	41466567	-1	2.13922e-05	0.00862792	1.21481	2.3211
ENSG00000170906	E025	NADH dehydrogenase (ubiquinone) 1 alpha subcomplex, 3, 9kDa [Source:HGNC Symbol;Acc:7686]	NDUFA3	19	54606036	54612564	1	2.13707e-05	0.00862792	0.718046	1.64495
ENSG00000105829	E002	Bet1 golgi vesicular membrane trafficking protein [Source:HGNC Symbol;Acc:14562]	BET1	7	93592074	93633694	-1	2.14104e-05	0.00862792	0.470975	1.38605
ENSG00000196275	E017	GTF2I repeat domain containing 2 [Source:HGNC Symbol;Acc:30775]	GTF2IRD2	7	74210483	74267847	-1	2.13811e-05	0.00862792	0.415795	1.33403
ENSG00000263798	E019		RP11-6N17.9	17	46022790	46051804	1	2.14492e-05	0.00863433	-0.0684587	0.953656
ENSG00000103423	E014	DnaJ (Hsp40) homolog, subfamily A, member 3 [Source:HGNC Symbol;Acc:11808]	DNAJA3	16	4475806	4506776	1	2.14906e-05	0.00864175	0.435573	1.35245
ENSG00000114745	E019	golgi reassembly stacking protein 1, 65kDa [Source:HGNC Symbol;Acc:16769]	GORASP1	3	39138150	39149854	-1	2.15192e-05	0.00864402	0.396385	1.31621
ENSG00000062485	E168	citrate synthase [Source:HGNC Symbol;Acc:2422]	CS	12	56665483	56694176	-1	2.15835e-05	0.00866059	0.534526	1.44847
ENSG00000152078	E007	transmembrane protein 56 [Source:HGNC Symbol;Acc:26477]	TMEM56	1	95582894	95663163	1	2.16767e-05	0.00868872	0.506976	1.42107
ENSG00000161692	E014	DBF4 homolog B (S. cerevisiae) [Source:HGNC Symbol;Acc:17883]	DBF4B	17	42785976	42829632	1	2.1759e-05	0.00870319	0.549005	1.46308
ENSG00000167077	E043	meiosis inhibitor 1 [Source:HGNC Symbol;Acc:28613]	MEI1	22	42095503	42195460	1	2.17442e-05	0.00870319	-0.553287	0.681466
ENSG00000063978	E083	ring finger protein 4 [Source:HGNC Symbol;Acc:10067]	RNF4	4	2463947	2627047	1	2.18628e-05	0.00871565	0.359938	1.28337
ENSG00000120832	E012	MTERF domain containing 3 [Source:HGNC Symbol;Acc:30779]	MTERFD3	12	107371069	107380944	-1	2.18828e-05	0.00871565	0.253235	1.19188
ENSG00000243789	E016	jumonji domain containing 7 [Source:HGNC Symbol;Acc:34397]	JMJD7	15	42120283	42129779	1	2.18418e-05	0.00871565	-0.271307	0.828569
ENSG00000091986	E010	coiled-coil domain containing 80 [Source:HGNC Symbol;Acc:30649]	CCDC80	3	112323407	112368377	-1	2.18315e-05	0.00871565	-0.497894	0.70814
ENSG00000165521	E044	echinoderm microtubule associated protein like 5 [Source:HGNC Symbol;Acc:18197]	EML5	14	89078775	89259096	-1	2.19736e-05	0.00873335	1.89891	3.7293
ENSG00000253771	E003	transmembrane phosphoinositide 3-phosphatase and tensin homolog 2 pseudogene 1 [Source:HGNC Symbol;Acc:35196]	TPTE2P1	13	25498815	25542625	-1	2.19599e-05	0.00873335	NA	#VALUE!
ENSG00000129691	E034	ash2 (absent, small, or homeotic)-like (Drosophila) [Source:HGNC Symbol;Acc:744]	ASH2L	8	37962760	38001594	1	2.19995e-05	0.00873441	-0.16592	0.89136
ENSG00000107263	E001	Rap guanine nucleotide exchange factor (GEF) 1 [Source:HGNC Symbol;Acc:4568]	RAPGEF1	9	134452157	134615461	-1	2.20951e-05	0.00876313	0.930134	1.90545
ENSG00000145734	E014	B double prime 1, subunit of RNA polymerase III transcription initiation factor IIIB [Source:HGNC Symbol;Acc:13652]	BDP1	5	70751442	70863649	1	2.2139e-05	0.00877128	0.196922	1.14625
ENSG00000128928	E016	isovaleryl-CoA dehydrogenase [Source:HGNC Symbol;Acc:6186]	IVD	15	40697686	40728146	1	2.23252e-05	0.00883574	-0.0775571	0.947661
ENSG00000143164	E010	DDB1 and CUL4 associated factor 6 [Source:HGNC Symbol;Acc:30002]	DCAF6	1	167905021	168045081	1	2.26248e-05	0.00892987	0.700405	1.62496
ENSG00000206680	E015	small nucleolar RNA, C/D box 21 [Source:HGNC Symbol;Acc:10144]	SNORD21	1	93302846	93302940	1	2.26342e-05	0.00892987	0.376777	1.29844
ENSG00000160185	E016	ubiquitin associated and SH3 domain containing A [Source:HGNC Symbol;Acc:12462]	UBASH3A	21	43824008	43867791	1	2.26236e-05	0.00892987	0.269138	1.20509
ENSG00000214021	E062	tubulin tyrosine ligase-like family, member 3 [Source:HGNC Symbol;Acc:24483]	TTLL3	3	9849770	9896822	1	2.27498e-05	0.008938	0.587179	1.50231
ENSG00000132300	E044	pentatricopeptide repeat domain 3 [Source:HGNC Symbol;Acc:24717]	PTCD3	2	86333305	86369280	1	2.27088e-05	0.008938	0.266354	1.20276
ENSG00000117479	E002	solute carrier family 19 (thiamine transporter), member 2 [Source:HGNC Symbol;Acc:10938]	SLC19A2	1	169433147	169455241	-1	2.27332e-05	0.008938	-0.140741	0.907053
ENSG00000251154	E070		AC006153.3	7	90099101	90118278	1	2.27157e-05	0.008938	-1.54733	0.342143
ENSG00000082397	E027	erythrocyte membrane protein band 4.1-like 3 [Source:HGNC Symbol;Acc:3380]	EPB41L3	18	5392383	5630699	-1	2.30695e-05	0.00905415	7.43432	172.962
ENSG00000251322	E002	SH3 and multiple ankyrin repeat domains 3 [Source:HGNC Symbol;Acc:14294]	SHANK3	22	51112843	51171726	1	2.31787e-05	0.00908646	0.258117	1.19592
ENSG00000170476	E018	marginal zone B and B1 cell-specific protein [Source:HGNC Symbol;Acc:30125]	MZB1	5	138723169	138725770	-1	2.32128e-05	0.00908646	-0.0460642	0.968575
ENSG00000181827	E005	regulatory factor X, 7 [Source:HGNC Symbol;Acc:25777]	RFX7	15	56379478	56535483	-1	2.32242e-05	0.00908646	-0.831418	0.561977
ENSG00000256498	E008		AL928654.1	14	105861979	105862477	1	2.32841e-05	0.00909278	1.53831	2.90453
ENSG00000177082	E010	WD repeat domain 73 [Source:HGNC Symbol;Acc:25928]	WDR73	15	85185999	85197574	-1	2.32887e-05	0.00909278	0.388483	1.30902
ENSG00000107672	E010	non-SMC element 4 homolog A (S. cerevisiae) [Source:HGNC Symbol;Acc:25935]	NSMCE4A	10	123716603	123734732	-1	2.3364e-05	0.00911273	-0.317357	0.802539
ENSG00000065150	E064	importin 5 [Source:HGNC Symbol;Acc:6402]	IPO5	13	98605912	98676551	1	2.34031e-05	0.00911855	0.173791	1.12802
ENSG00000116584	E041	Rho/Rac guanine nucleotide exchange factor (GEF) 2 [Source:HGNC Symbol;Acc:682]	ARHGEF2	1	155916630	155976861	-1	2.3596e-05	0.00915248	0.20348	1.15147
ENSG00000148688	E025	ribonuclease P/MRP 30kDa subunit [Source:HGNC Symbol;Acc:17688]	RPP30	10	92631473	92668312	1	2.36046e-05	0.00915248	0.0313639	1.02198
ENSG00000197956	E009	S100 calcium binding protein A6 [Source:HGNC Symbol;Acc:10496]	S100A6	1	153507075	153508720	-1	2.35326e-05	0.00915248	-0.0396051	0.972921
ENSG00000266374	E006		AC026512.1	15	69452990	69453063	1	2.36118e-05	0.00915248	-0.274854	0.826534
ENSG00000228315	E065	glucuronidase, beta pseudogene 11 [Source:HGNC Symbol;Acc:42325]	GUSBP11	22	23980674	24059543	-1	2.35981e-05	0.00915248	-0.31889	0.801687
ENSG00000136436	E016	calcium binding and coiled-coil domain 2 [Source:HGNC Symbol;Acc:29912]	CALCOCO2	17	46908350	46943884	1	2.36766e-05	0.00916817	0.103762	1.07457
ENSG00000085982	E019	ubiquitin specific peptidase 40 [Source:HGNC Symbol;Acc:20069]	USP40	2	234384166	234475428	-1	2.3738e-05	0.0091825	7.96023	249.039
ENSG00000026025	E014	vimentin [Source:HGNC Symbol;Acc:12692]	VIM	10	17270258	17279592	1	2.37955e-05	0.00919526	0.548814	1.46288
ENSG00000136877	E020	folylpolyglutamate synthase [Source:HGNC Symbol;Acc:3824]	FPGS	9	130556876	130576606	1	2.38838e-05	0.00921994	0.0855601	1.0611
ENSG00000186105	E015	leucine rich repeat containing 70 [Source:HGNC Symbol;Acc:35155]	LRRC70	5	61874562	61877275	1	2.39791e-05	0.00923013	1.69788	3.24425
ENSG00000145703	E057	IQ motif containing GTPase activating protein 2 [Source:HGNC Symbol;Acc:6111]	IQGAP2	5	75699074	76003957	1	2.39647e-05	0.00923013	0.418404	1.33645
ENSG00000174516	E013	pellino E3 ubiquitin protein ligase family member 3 [Source:HGNC Symbol;Acc:30010]	PELI3	11	66234216	66244808	1	2.39838e-05	0.00923013	-1.33825	0.3955
ENSG00000198900	E021	topoisomerase (DNA) I [Source:HGNC Symbol;Acc:11986]	TOP1	20	39657458	39753127	1	2.40822e-05	0.00925853	-0.0701826	0.952517
ENSG00000184209	E009	small nuclear ribonucleoprotein 35kDa (U11/U12) [Source:HGNC Symbol;Acc:30852]	SNRNP35	12	123942188	123957701	1	2.42963e-05	0.00929727	0.50289	1.41705
ENSG00000255863	E064	Uncharacterized protein [Source:UniProtKB/TrEMBL;Acc:H0YGG7]	AC073610.5	12	49315767	49333446	-1	2.42828e-05	0.00929727	0.444027	1.3604
ENSG00000133317	E010	lectin, galactoside-binding, soluble, 12 [Source:HGNC Symbol;Acc:15788]	LGALS12	11	63273556	63284246	1	2.42512e-05	0.00929727	0.083614	1.05967
ENSG00000272281	E010	transmembrane phosphoinositide 3-phosphatase and tensin homolog 2 pseudogene 2 [Source:HGNC Symbol;Acc:38076]	TPTE2P2	13	52793479	52908412	-1	2.43064e-05	0.00929727	-0.297422	0.813705
ENSG00000089723	E007	OTU domain, ubiquitin aldehyde binding 2 [Source:HGNC Symbol;Acc:20351]	OTUB2	14	94492675	94515276	1	2.42206e-05	0.00929727	NA	#VALUE!
ENSG00000136930	E002	proteasome (prosome, macropain) subunit, beta type, 7 [Source:HGNC Symbol;Acc:9544]	PSMB7	9	127115745	127177723	-1	2.44171e-05	0.00933012	0.129051	1.09357
ENSG00000069535	E023	monoamine oxidase B [Source:HGNC Symbol;Acc:6834]	MAOB	X	43625858	43741693	-1	2.46995e-05	0.00942845	7.14877	141.904
ENSG00000272162	E067	Uncharacterized protein [Source:UniProtKB/TrEMBL;Acc:F8WBI7]	RP11-637O19.3	6	10748027	10930656	1	2.47603e-05	0.00943599	0.150279	1.10978
ENSG00000055118	E022	potassium voltage-gated channel, subfamily H (eag-related), member 2 [Source:HGNC Symbol;Acc:6251]	KCNH2	7	150642049	150675403	-1	2.47694e-05	0.00943599	0.0659797	1.0468
ENSG00000102054	E022	retinoblastoma binding protein 7 [Source:HGNC Symbol;Acc:9890]	RBBP7	X	16857406	16888537	-1	2.49739e-05	0.00950428	-0.116124	0.922663
ENSG00000130312	E006	mitochondrial ribosomal protein L34 [Source:HGNC Symbol;Acc:14488]	MRPL34	19	17403418	17417652	1	2.5055e-05	0.00950707	0.45267	1.36857
ENSG00000131368	E009	mitochondrial ribosomal protein S25 [Source:HGNC Symbol;Acc:14511]	MRPS25	3	15083967	15106842	-1	2.50645e-05	0.00950707	0.00722535	1.00502
ENSG00000165416	E013	SGT1, suppressor of G2 allele of SKP1 (S. cerevisiae) [Source:HGNC Symbol;Acc:16987]	SUGT1	13	53226844	53275044	1	2.50221e-05	0.00950707	-0.00351386	0.997567
ENSG00000180764	E001	PIP5K1A and PSMD4-like, pseudogene [Source:HGNC Symbol;Acc:23733]	PIPSL	10	95717948	95721297	-1	2.50823e-05	0.00950707	-0.127242	0.91558
ENSG00000167881	E018	signal recognition particle 68kDa [Source:HGNC Symbol;Acc:11302]	SRP68	17	74035184	74068734	-1	2.51223e-05	0.00951266	0.367008	1.28968
ENSG00000102893	E054	phosphorylase kinase, beta [Source:HGNC Symbol;Acc:8927]	PHKB	16	47495034	47735434	1	2.52486e-05	0.00955087	0.433631	1.35063
ENSG00000158023	E020	WD repeat domain 66 [Source:HGNC Symbol;Acc:28506]	WDR66	12	122355768	122441833	1	2.53403e-05	0.00955675	0.417937	1.33602
ENSG00000181929	E123	protein kinase, AMP-activated, gamma 1 non-catalytic subunit [Source:HGNC Symbol;Acc:9385]	PRKAG1	12	49396057	49412980	-1	2.5328e-05	0.00955675	0.169803	1.1249
ENSG00000141526	E046	solute carrier family 16 (monocarboxylate transporter), member 3 [Source:HGNC Symbol;Acc:10924]	SLC16A3	17	80186273	80219005	1	2.53229e-05	0.00955675	-0.0303695	0.979169
ENSG00000235703	E007	long intergenic non-protein coding RNA 894 [Source:HGNC Symbol;Acc:48579]	LINC00894	X	149106846	149392815	1	2.5478e-05	0.00959907	-0.745145	0.596608
ENSG00000074201	E004	chloride channel, nucleotide-sensitive, 1A [Source:HGNC Symbol;Acc:2080]	CLNS1A	11	77225981	77348850	-1	2.55984e-05	0.00963478	0.697147	1.6213
ENSG00000141295	E031	secernin 2 [Source:HGNC Symbol;Acc:30381]	SCRN2	17	45915058	45918699	-1	2.57137e-05	0.00966852	-0.0142118	0.990198
ENSG00000131016	E004	A kinase (PRKA) anchor protein 12 [Source:HGNC Symbol;Acc:370]	AKAP12	6	151561134	151679692	1	2.58971e-05	0.00967946	1.06871	2.09755
ENSG00000197013	E020	zinc finger protein 429 [Source:HGNC Symbol;Acc:20817]	ZNF429	19	21679484	21739072	1	2.58475e-05	0.00967946	0.698429	1.62274
ENSG00000169228	E055	RAB24, member RAS oncogene family [Source:HGNC Symbol;Acc:9765]	RAB24	5	176728199	176730745	-1	2.58614e-05	0.00967946	0.605284	1.52128
ENSG00000241468	E024	ATP synthase, H+ transporting, mitochondrial Fo complex, subunit F2 [Source:HGNC Symbol;Acc:848]	ATP5J2	7	99046098	99063954	-1	2.5839e-05	0.00967946	0.229402	1.17235
ENSG00000099800	E002	translocase of inner mitochondrial membrane 13 homolog (yeast) [Source:HGNC Symbol;Acc:11816]	TIMM13	19	2425622	2427892	-1	2.58258e-05	0.00967946	-0.0944353	0.936639
ENSG00000155366	E047	ras homolog family member C [Source:HGNC Symbol;Acc:669]	RHOC	1	113243728	113250056	-1	2.5874e-05	0.00967946	-0.321674	0.800141
ENSG00000176871	E004	WD repeat and SOCS box containing 2 [Source:HGNC Symbol;Acc:19222]	WSB2	12	118470712	118500235	-1	2.59702e-05	0.00969714	0.0497207	1.03506
ENSG00000214026	E021	mitochondrial ribosomal protein L23 [Source:HGNC Symbol;Acc:10322]	MRPL23	11	1968508	2005752	1	2.5999e-05	0.00969826	0.806354	1.74879
ENSG00000180539	E001	chromosome 9 open reading frame 139 [Source:HGNC Symbol;Acc:31426]	C9orf139	9	139921916	139931234	1	2.61401e-05	0.00974127	1.4495	2.73114
ENSG00000205571	E033	survival of motor neuron 2, centromeric [Source:HGNC Symbol;Acc:11118]	SMN2	5	69345350	69374349	1	2.62203e-05	0.00975184	1.00715	2.00994
ENSG00000215699	E003	cDNA FLJ30749 fis, clone FEBRA2000402, highly similar to FUS-interacting serine-arginine-rich protein 1; cDNA FLJ43846 fis, clone TESTI4006393, highly similar to FUS-interacting serine-arginine-rich protein 1 [Source:UniProtKB/TrEMBL;Acc:B3KNY6]	SRSF10	GL000191.1	36277	50281	-1	2.62018e-05	0.00975184	-0.272184	0.828065
ENSG00000115211	E019	eukaryotic translation initiation factor 2B, subunit 4 delta, 67kDa [Source:HGNC Symbol;Acc:3260]	EIF2B4	2	27587219	27593353	-1	2.62597e-05	0.00975686	0.538497	1.45246
ENSG00000221062	E013	microRNA 1292 [Source:HGNC Symbol;Acc:35364]	MIR1292	20	2633423	2633488	1	2.6585e-05	0.00986796	0.371229	1.29345
ENSG00000138036	E005	dynein, cytoplasmic 2, light intermediate chain 1 [Source:HGNC Symbol;Acc:24595]	DYNC2LI1	2	44001178	44037149	1	2.66346e-05	0.00987664	-0.164654	0.892143
ENSG00000118193	E002	kinesin family member 14 [Source:HGNC Symbol;Acc:19181]	KIF14	1	200520628	200589862	-1	2.67684e-05	0.00990674	-0.183379	0.880638
ENSG00000134531	E017	epithelial membrane protein 1 [Source:HGNC Symbol;Acc:3333]	EMP1	12	13349650	13369708	1	2.67618e-05	0.00990674	-0.678009	0.625027
ENSG00000156313	E009	retinitis pigmentosa GTPase regulator [Source:HGNC Symbol;Acc:10295]	RPGR	X	38128416	38186817	-1	2.68349e-05	0.00992157	-0.181432	0.881827
ENSG00000161800	E030	Rac GTPase activating protein 1 [Source:HGNC Symbol;Acc:9804]	RACGAP1	12	50370706	50426919	-1	2.70436e-05	0.00998367	6.26972	77.1568
ENSG00000204120	E036	GRB10 interacting GYF protein 2 [Source:HGNC Symbol;Acc:11960]	GIGYF2	2	233562009	233725285	1	2.70559e-05	0.00998367	-0.250267	0.840741
ENSG00000005007	E038	UPF1 regulator of nonsense transcripts homolog (yeast) [Source:HGNC Symbol;Acc:9962]	UPF1	19	18942747	18979045	1	2.7099e-05	0.0099898	0.261911	1.19907
ENSG00000081237	E012	protein tyrosine phosphatase, receptor type, C [Source:HGNC Symbol;Acc:9666]	PTPRC	1	198607801	198726545	1	2.7139e-05	0.00999474	0.427001	1.34444
ENSG00000055483	E046	ubiquitin specific peptidase 36 [Source:HGNC Symbol;Acc:20062]	USP36	17	76783463	76837523	-1	2.73731e-05	0.0100613	0.25807	1.19588
ENSG00000066230	E013	solute carrier family 9, subfamily A (NHE3, cation proton antiporter 3), member 3 [Source:HGNC Symbol;Acc:11073]	SLC9A3	5	473425	524447	-1	2.73467e-05	0.0100613	-0.760276	0.590383
ENSG00000113108	E035	amyloid beta (A4) precursor protein-binding, family B, member 3 [Source:HGNC Symbol;Acc:20708]	APBB3	5	139937853	139973337	-1	2.7466e-05	0.0100856	0.988998	1.98481
ENSG00000107099	E049	dedicator of cytokinesis 8 [Source:HGNC Symbol;Acc:19191]	DOCK8	9	214854	465259	1	2.74965e-05	0.0100869	0.337475	1.26354
ENSG00000157538	E025	Down syndrome critical region gene 3 [Source:HGNC Symbol;Acc:3044]	DSCR3	21	38595721	38640262	-1	2.75365e-05	0.0100902	0.83114	1.77909
ENSG00000132530	E041	XIAP associated factor 1 [Source:HGNC Symbol;Acc:30932]	XAF1	17	6658766	6678966	1	2.76258e-05	0.0100902	0.742124	1.67264
ENSG00000204084	E019	inositol polyphosphate-5-phosphatase, 75kDa [Source:HGNC Symbol;Acc:6077]	INPP5B	1	38326369	38412729	-1	2.76092e-05	0.0100902	0.450031	1.36607
ENSG00000188603	E085	ceroid-lipofuscinosis, neuronal 3 [Source:HGNC Symbol;Acc:2074]	CLN3	16	28477983	28506896	-1	2.76169e-05	0.0100902	0.426353	1.34383
ENSG00000181220	E002	zinc finger protein 746 [Source:HGNC Symbol;Acc:21948]	ZNF746	7	149169885	149194908	-1	2.76394e-05	0.0100902	-0.0988307	0.93379
ENSG00000167881	E008	signal recognition particle 68kDa [Source:HGNC Symbol;Acc:11302]	SRP68	17	74035184	74068734	-1	2.76889e-05	0.0100985	0.0844994	1.06032
ENSG00000198231	E055	DEAD (Asp-Glu-Ala-Asp) box helicase 42 [Source:HGNC Symbol;Acc:18676]	DDX42	17	61850963	61896677	1	2.77269e-05	0.0101025	-0.0964524	0.93533
ENSG00000099341	E022	proteasome (prosome, macropain) 26S subunit, non-ATPase, 8 [Source:HGNC Symbol;Acc:9566]	PSMD8	19	38865176	38874464	1	2.79761e-05	0.0101835	0.182626	1.13495
ENSG00000187735	E002	transcription elongation factor A (SII), 1 [Source:HGNC Symbol;Acc:11612]	TCEA1	8	54879112	54935089	-1	2.80651e-05	0.0101961	0.508279	1.42235
ENSG00000104904	E023	ornithine decarboxylase antizyme 1 [Source:HGNC Symbol;Acc:8095]	OAZ1	19	2269485	2273487	1	2.8055e-05	0.0101961	0.222832	1.16702
ENSG00000138795	E026	lymphoid enhancer-binding factor 1 [Source:HGNC Symbol;Acc:6551]	LEF1	4	108968701	109090112	-1	2.81454e-05	0.0102154	2.39511	5.26019
ENSG00000076924	E008	XPA binding protein 2 [Source:HGNC Symbol;Acc:14089]	XAB2	19	7684411	7694451	-1	2.82676e-05	0.0102499	0.0166075	1.01158
ENSG00000163463	E040	keratinocyte associated protein 2 [Source:HGNC Symbol;Acc:28942]	KRTCAP2	1	155141884	155145951	-1	2.85848e-05	0.010355	0.107029	1.07701
ENSG00000113648	E024	H2A histone family, member Y [Source:HGNC Symbol;Acc:4740]	H2AFY	5	134669590	134735604	-1	2.86671e-05	0.0103687	0.143552	1.10462
ENSG00000110696	E015	chromosome 11 open reading frame 58 [Source:HGNC Symbol;Acc:16990]	C11orf58	11	16634679	16778428	1	2.86777e-05	0.0103687	0.0343876	1.02412
ENSG00000072832	E009	collapsin response mediator protein 1 [Source:HGNC Symbol;Acc:2365]	CRMP1	4	5749811	5894785	-1	2.87574e-05	0.0103875	1.09651	2.13837
ENSG00000130595	E019	troponin T type 3 (skeletal, fast) [Source:HGNC Symbol;Acc:11950]	TNNT3	11	1940792	1959936	1	2.88614e-05	0.0103922	1.21159	2.31592
ENSG00000186522	E022	septin 10 [Source:HGNC Symbol;Acc:14349]	2010-09-01	2	110300559	110371783	-1	2.88316e-05	0.0103922	0.873148	1.83165
ENSG00000268093	E037		AC022154.7	19	49122529	49127389	-1	2.8881e-05	0.0103922	-0.0717828	0.951461
ENSG00000120693	E001	SMAD family member 9 [Source:HGNC Symbol;Acc:6774]	SMAD9	13	37418968	37494902	-1	2.88264e-05	0.0103922	-0.267148	0.830961
ENSG00000076864	E008	RAP1 GTPase activating protein [Source:HGNC Symbol;Acc:9858]	RAP1GAP	1	21922708	21995801	-1	2.89879e-05	0.0104136	0.0843007	1.06017
ENSG00000170917	E021	nudix (nucleoside diphosphate linked moiety X)-type motif 6 [Source:HGNC Symbol;Acc:8053]	NUDT6	4	123809852	123844123	-1	2.89957e-05	0.0104136	-0.378176	0.76941
ENSG00000026025	E017	vimentin [Source:HGNC Symbol;Acc:12692]	VIM	10	17270258	17279592	1	2.90917e-05	0.0104381	1.14109	2.20547
ENSG00000124486	E012	ubiquitin specific peptidase 9, X-linked [Source:HGNC Symbol;Acc:12632]	USP9X	X	40944888	41095832	1	2.91648e-05	0.0104445	0.52635	1.44028
ENSG00000122674	E026	CCZ1 vacuolar protein trafficking and biogenesis associated homolog (S. cerevisiae) [Source:HGNC Symbol;Acc:21691]	CCZ1	7	5938356	5965605	1	2.915e-05	0.0104445	-0.471044	0.721442
ENSG00000177483	E055	RNA binding motif protein 44 [Source:HGNC Symbol;Acc:24756]	RBM44	2	238707032	238751451	1	2.92006e-05	0.0104473	15.9266	62286.6
ENSG00000266086	E011	Uncharacterized protein [Source:UniProtKB/TrEMBL;Acc:J3QKU1]	RP11-159D12.5	17	56066399	56082614	-1	2.92903e-05	0.0104695	-0.109399	0.926974
ENSG00000159131	E027	phosphoribosylglycinamide formyltransferase, phosphoribosylglycinamide synthetase, phosphoribosylaminoimidazole synthetase [Source:HGNC Symbol;Acc:4163]	GART	21	34876238	34915797	-1	2.93894e-05	0.010485	0.188222	1.13936
ENSG00000138036	E006	dynein, cytoplasmic 2, light intermediate chain 1 [Source:HGNC Symbol;Acc:24595]	DYNC2LI1	2	44001178	44037149	1	2.93831e-05	0.010485	-0.169755	0.888994
ENSG00000122140	E014	mitochondrial ribosomal protein S2 [Source:HGNC Symbol;Acc:14495]	MRPS2	9	138391830	138396519	1	2.94186e-05	0.0104854	0.619899	1.53677
ENSG00000132128	E019	leucine rich repeat containing 41 [Source:HGNC Symbol;Acc:16917]	LRRC41	1	46726868	46769280	-1	2.94512e-05	0.0104871	0.0974309	1.06987
ENSG00000246695	E023	RASSF8 atnisense RNA 1 [Source:HGNC Symbol;Acc:48637]	RASSF8-AS1	12	26092262	26112698	-1	2.96691e-05	0.0105243	6.92855	121.815
ENSG00000234741	E071	growth arrest-specific 5 (non-protein coding) [Source:HGNC Symbol;Acc:16355]	GAS5	1	173833038	173838020	-1	2.97233e-05	0.0105243	1.06292	2.08916
ENSG00000129003	E090	vacuolar protein sorting 13 homolog C (S. cerevisiae) [Source:HGNC Symbol;Acc:23594]	VPS13C	15	62144588	62352672	-1	2.96488e-05	0.0105243	0.452142	1.36807
ENSG00000131732	E010	zinc finger, CCHC domain containing 9 [Source:HGNC Symbol;Acc:25424]	ZCCHC9	5	80597409	80609116	1	2.97108e-05	0.0105243	0.327163	1.25454
ENSG00000090470	E008	programmed cell death 7 [Source:HGNC Symbol;Acc:8767]	PDCD7	15	65409717	65426174	-1	2.96383e-05	0.0105243	0.148529	1.10844
ENSG00000187498	E053	collagen, type IV, alpha 1 [Source:HGNC Symbol;Acc:2202]	COL4A1	13	110801318	110959496	-1	2.96879e-05	0.0105243	-0.538841	0.688324
ENSG00000257489	E034		RP11-175P13.3	12	100566974	100593561	-1	2.97567e-05	0.0105262	0.326497	1.25396
ENSG00000182541	E008	LIM domain kinase 2 [Source:HGNC Symbol;Acc:6614]	LIMK2	22	31608225	31676066	1	2.98237e-05	0.01054	0.831334	1.77933
ENSG00000122674	E025	CCZ1 vacuolar protein trafficking and biogenesis associated homolog (S. cerevisiae) [Source:HGNC Symbol;Acc:21691]	CCZ1	7	5938356	5965605	1	3.00125e-05	0.0105968	-0.539458	0.68803
ENSG00000171848	E015	ribonucleotide reductase M2 [Source:HGNC Symbol;Acc:10452]	RRM2	2	10262455	10271545	1	3.0047e-05	0.010599	0.291145	1.22361
ENSG00000163029	E018	structural maintenance of chromosomes 6 [Source:HGNC Symbol;Acc:20466]	SMC6	2	17845079	17981509	-1	3.01873e-05	0.0106386	0.92803	1.90268
ENSG00000160271	E049	ral guanine nucleotide dissociation stimulator [Source:HGNC Symbol;Acc:9842]	RALGDS	9	135973107	136039301	-1	3.02639e-05	0.0106556	-0.0836922	0.94364
ENSG00000241288	E008		RP11-379B18.5	3	125546081	125607918	-1	3.03832e-05	0.0106725	6.50083	90.5618
ENSG00000148399	E027	diphthamide biosynthesis 7 [Source:HGNC Symbol;Acc:25199]	DPH7	9	140449356	140473387	-1	3.03564e-05	0.0106725	0.283961	1.21753
ENSG00000175471	E062	multiple C2 domains, transmembrane 1 [Source:HGNC Symbol;Acc:26183]	MCTP1	5	94039446	94620279	-1	3.0397e-05	0.0106725	-0.775506	0.584184
ENSG00000151914	E133	dystonin [Source:HGNC Symbol;Acc:1090]	DST	6	56322785	56819426	-1	3.04792e-05	0.0106914	7.9711	250.923
ENSG00000120370	E006	golgin, RAB6-interacting [Source:HGNC Symbol;Acc:25676]	GORAB	1	170501270	170522587	1	3.07347e-05	0.0107709	0.441557	1.35807
ENSG00000182606	E004	trafficking protein, kinesin binding 1 [Source:HGNC Symbol;Acc:29947]	TRAK1	3	42055294	42267381	1	3.08719e-05	0.0107916	0.773249	1.70911
ENSG00000126602	E007	TNF receptor-associated protein 1 [Source:HGNC Symbol;Acc:16264]	TRAP1	16	3701640	3767598	-1	3.08796e-05	0.0107916	0.716433	1.64312
ENSG00000130635	E048	collagen, type V, alpha 1 [Source:HGNC Symbol;Acc:2209]	COL5A1	9	137533620	137736686	1	3.08795e-05	0.0107916	-0.926937	0.525974
ENSG00000120802	E021	thymopoietin [Source:HGNC Symbol;Acc:11875]	TMPO	12	98909290	98944157	1	3.09539e-05	0.0108075	-0.184125	0.880183
ENSG00000172809	E015	ribosomal protein L38 [Source:HGNC Symbol;Acc:10349]	RPL38	17	72199721	72206794	1	3.11269e-05	0.0108578	0.386397	1.30713
ENSG00000178125	E055	protein phosphatase 1, regulatory subunit 42 [Source:HGNC Symbol;Acc:33732]	PPP1R42	8	67876334	67968839	-1	3.12292e-05	0.0108834	1.002	2.00277
ENSG00000129933	E056	MAU2 sister chromatid cohesion factor [Source:HGNC Symbol;Acc:29140]	MAU2	19	19431490	19469563	1	3.16016e-05	0.011003	-0.171034	0.888206
ENSG00000070495	E010	jumonji domain containing 6 [Source:HGNC Symbol;Acc:19355]	JMJD6	17	74708919	74722866	-1	3.17485e-05	0.011044	0.362697	1.28583
ENSG00000185808	E001	phosphatidylinositol glycan anchor biosynthesis, class P [Source:HGNC Symbol;Acc:3046]	PIGP	21	38431470	38445470	-1	3.19281e-05	0.0110757	0.629419	1.54694
ENSG00000263798	E069		RP11-6N17.9	17	46022790	46051804	1	3.19028e-05	0.0110757	0.280766	1.21484
ENSG00000115652	E037	UDP-glucuronate decarboxylase 1 [Source:HGNC Symbol;Acc:17729]	UXS1	2	106709759	106810795	-1	3.18976e-05	0.0110757	-0.347334	0.786035
ENSG00000120063	E004	guanine nucleotide binding protein (G protein), alpha 13 [Source:HGNC Symbol;Acc:4381]	GNA13	17	63006833	63052957	-1	3.20312e-05	0.0111013	0.0876525	1.06264
ENSG00000101040	E023	zinc finger, MYND-type containing 8 [Source:HGNC Symbol;Acc:9397]	ZMYND8	20	45837859	45985567	-1	3.209e-05	0.0111114	0.29572	1.2275
ENSG00000196961	E014	adaptor-related protein complex 2, alpha 1 subunit [Source:HGNC Symbol;Acc:561]	AP2A1	19	50270225	50310370	1	3.22561e-05	0.0111587	0.507092	1.42118
ENSG00000147535	E040	phosphatidic acid phosphatase type 2 domain containing 1B [Source:HGNC Symbol;Acc:25026]	PPAPDC1B	8	38120648	38126761	-1	3.25252e-05	0.0112414	0.982302	1.97562
ENSG00000100519	E047	proteasome (prosome, macropain) 26S subunit, ATPase, 6 [Source:HGNC Symbol;Acc:9553]	PSMC6	14	53173890	53195305	1	3.27702e-05	0.0113157	-0.172018	0.8876
ENSG00000140848	E022	copine II [Source:HGNC Symbol;Acc:2315]	CPNE2	16	57126449	57181878	1	3.28383e-05	0.0113209	2.12964	4.37607
ENSG00000164038	E004	solute carrier family 9, subfamily B (NHA2, cation proton antiporter 2), member 2 [Source:HGNC Symbol;Acc:25143]	SLC9B2	4	103941025	104006986	-1	3.28455e-05	0.0113209	-0.167767	0.89022
ENSG00000265759	E046		AC020934.1	19	12983475	12983544	-1	3.29836e-05	0.0113374	-0.00300357	0.99792
ENSG00000155366	E048	ras homolog family member C [Source:HGNC Symbol;Acc:669]	RHOC	1	113243728	113250056	-1	3.29639e-05	0.0113374	-0.355724	0.781477
ENSG00000267107	E004		AC011526.1	19	41960074	42006559	-1	3.29621e-05	0.0113374	NA	#VALUE!
ENSG00000007545	E043	Crm, cramped-like (Drosophila) [Source:HGNC Symbol;Acc:14122]	CRAMP1L	16	1662326	1727909	1	3.30756e-05	0.0113586	-0.00610626	0.995776
ENSG00000053501	E019	unconventional SNARE in the ER 1 homolog (S. cerevisiae) [Source:HGNC Symbol;Acc:30882]	USE1	19	17326155	17330638	1	3.31768e-05	0.0113726	0.30534	1.23571
ENSG00000162733	E029	discoidin domain receptor tyrosine kinase 2 [Source:HGNC Symbol;Acc:2731]	DDR2	1	162601163	162757190	1	3.31663e-05	0.0113726	-0.169767	0.888986
ENSG00000161973	E005	coiled-coil domain containing 42 [Source:HGNC Symbol;Acc:26528]	CCDC42	17	8633252	8648537	-1	3.32946e-05	0.0114026	-0.0358042	0.975488
ENSG00000169905	E004	torsin A interacting protein 2 [Source:HGNC Symbol;Acc:24055]	TOR1AIP2	1	179809102	179846938	-1	3.33961e-05	0.011427	0.972735	1.96256
ENSG00000160818	E022	G patch domain containing 4 [Source:HGNC Symbol;Acc:25982]	GPATCH4	1	156564279	156571288	-1	3.36508e-05	0.011444	0.657681	1.57754
ENSG00000135046	E022	annexin A1 [Source:HGNC Symbol;Acc:533]	ANXA1	9	75766673	75785309	1	3.36399e-05	0.011444	0.36862	1.29112
ENSG00000110693	E055	SRY (sex determining region Y)-box 6 [Source:HGNC Symbol;Acc:16421]	SOX6	11	15987995	16761138	-1	3.36295e-05	0.011444	0.290513	1.22308
ENSG00000131368	E011	mitochondrial ribosomal protein S25 [Source:HGNC Symbol;Acc:14511]	MRPS25	3	15083967	15106842	-1	3.35406e-05	0.011444	-0.0621997	0.957803
ENSG00000116984	E044	5-methyltetrahydrofolate-homocysteine methyltransferase [Source:HGNC Symbol;Acc:7468]	MTR	1	236958610	237067281	1	3.34857e-05	0.011444	-0.21445	0.861875
ENSG00000173209	E037	AHA1, activator of heat shock 90kDa protein ATPase homolog 2 (yeast) [Source:HGNC Symbol;Acc:20437]	AHSA2	2	61404553	61418338	1	3.36284e-05	0.011444	-0.364872	0.776538
ENSG00000224376	E004		AC017104.6	2	232253687	232259702	1	3.36586e-05	0.011444	NA	#VALUE!
ENSG00000104529	E041	eukaryotic translation elongation factor 1 delta (guanine nucleotide exchange protein) [Source:HGNC Symbol;Acc:3211]	EEF1D	8	144661867	144681711	-1	3.37332e-05	0.011459	0.286365	1.21956
ENSG00000181929	E084	protein kinase, AMP-activated, gamma 1 non-catalytic subunit [Source:HGNC Symbol;Acc:9385]	PRKAG1	12	49396057	49412980	-1	3.39499e-05	0.0115062	0.440773	1.35733
ENSG00000138668	E027	heterogeneous nuclear ribonucleoprotein D (AU-rich element RNA binding protein 1, 37kDa) [Source:HGNC Symbol;Acc:5036]	HNRNPD	4	83273651	83295656	-1	3.3964e-05	0.0115062	0.249098	1.18846
ENSG00000120832	E014	MTERF domain containing 3 [Source:HGNC Symbol;Acc:30779]	MTERFD3	12	107371069	107380944	-1	3.39357e-05	0.0115062	-0.299026	0.812801
ENSG00000104969	E016	small glutamine-rich tetratricopeptide repeat (TPR)-containing, alpha [Source:HGNC Symbol;Acc:10819]	SGTA	19	2754712	2783369	-1	3.41896e-05	0.0115723	0.304177	1.23471
ENSG00000153246	E007	phospholipase A2 receptor 1, 180kDa [Source:HGNC Symbol;Acc:9042]	PLA2R1	2	160788519	160919121	-1	3.42586e-05	0.0115852	-1.27696	0.412665
ENSG00000181026	E014	apoptosis enhancing nuclease [Source:HGNC Symbol;Acc:25722]	AEN	15	89164527	89175513	1	3.43718e-05	0.0115856	0.515419	1.42941
ENSG00000060069	E020	CTD (carboxy-terminal domain, RNA polymerase II, polypeptide A) phosphatase, subunit 1 [Source:HGNC Symbol;Acc:2498]	CTDP1	18	77439801	77514510	1	3.43895e-05	0.0115856	0.438502	1.3552
ENSG00000164038	E015	solute carrier family 9, subfamily B (NHA2, cation proton antiporter 2), member 2 [Source:HGNC Symbol;Acc:25143]	SLC9B2	4	103941025	104006986	-1	3.43285e-05	0.0115856	0.172133	1.12672
ENSG00000174093	E039	TBC1 domain family member 3 [Source:UniProtKB/TrEMBL;Acc:E5RJ24]	RP11-1407O15.2	17	36337717	36421858	-1	3.44137e-05	0.0115856	-0.104901	0.929869
ENSG00000065526	E022	spen family transcriptional repressor [Source:HGNC Symbol;Acc:17575]	SPEN	1	16174359	16266955	1	3.43531e-05	0.0115856	-0.239419	0.847086
ENSG00000255275	E017		RP13-279N23.2	1	19175767	19247615	-1	3.45034e-05	0.0116054	-0.347364	0.786019
ENSG00000138744	E007	N-acylethanolamine acid amidase [Source:HGNC Symbol;Acc:736]	NAAA	4	76831809	76862204	-1	3.46866e-05	0.0116566	0.46851	1.38368
ENSG00000107957	E026	SH3 and PX domains 2A [Source:HGNC Symbol;Acc:23664]	SH3PXD2A	10	105348285	105615301	-1	3.48168e-05	0.0116899	8.09226	272.906
ENSG00000126106	E009	transmembrane protein 53 [Source:HGNC Symbol;Acc:26186]	TMEM53	1	45100910	45140227	-1	3.49478e-05	0.0117235	-0.247252	0.842499
ENSG00000214021	E023	tubulin tyrosine ligase-like family, member 3 [Source:HGNC Symbol;Acc:24483]	TTLL3	3	9849770	9896822	1	3.50047e-05	0.0117321	-0.0861187	0.942054
ENSG00000163257	E008	DDB1 and CUL4 associated factor 16 [Source:HGNC Symbol;Acc:25987]	DCAF16	4	17802278	17812381	-1	3.5065e-05	0.0117418	0.218849	1.16381
ENSG00000215440	E009	aminopeptidase-like 1 [Source:HGNC Symbol;Acc:16244]	NPEPL1	20	57264187	57294294	1	3.54149e-05	0.011838	0.180711	1.13344
ENSG00000050165	E001	dickkopf WNT signaling pathway inhibitor 3 [Source:HGNC Symbol;Acc:2893]	DKK3	11	11984653	12031316	-1	3.53884e-05	0.011838	NA	#VALUE!
ENSG00000105701	E032	FK506 binding protein 8, 38kDa [Source:HGNC Symbol;Acc:3724]	FKBP8	19	18642561	18654887	-1	3.55122e-05	0.01186	0.0314727	1.02205
ENSG00000113810	E015	structural maintenance of chromosomes 4 [Source:HGNC Symbol;Acc:14013]	SMC4	3	160117062	160152750	1	3.56669e-05	0.0118706	0.685283	1.60802
ENSG00000137642	E019	sortilin-related receptor, L(DLR class) A repeats containing [Source:HGNC Symbol;Acc:11185]	SORL1	11	121322912	121504402	1	3.55813e-05	0.0118706	0.316949	1.24569
ENSG00000184956	E006	mucin 6, oligomeric mucus/gel-forming [Source:HGNC Symbol;Acc:7517]	MUC6	11	1012821	1036706	-1	3.56632e-05	0.0118706	-0.025168	0.982706
ENSG00000111647	E038	UHRF1 binding protein 1-like [Source:HGNC Symbol;Acc:29102]	UHRF1BP1L	12	100422233	100536626	-1	3.56701e-05	0.0118706	-0.342221	0.788826
ENSG00000114391	E005	ribosomal protein L24 [Source:HGNC Symbol;Acc:10325]	RPL24	3	101399935	101405626	-1	3.5733e-05	0.0118754	0.200166	1.14883
ENSG00000224373	E004	immunoglobulin heavy variable 4-59 [Source:HGNC Symbol;Acc:5654]	IGHV4-59	14	107081806	107083830	-1	3.57478e-05	0.0118754	-0.311245	0.805946
ENSG00000118579	E011	mediator complex subunit 28 [Source:HGNC Symbol;Acc:24628]	MED28	4	17616254	17635728	1	3.58279e-05	0.0118915	0.275069	1.21005
ENSG00000101134	E005	docking protein 5 [Source:HGNC Symbol;Acc:16173]	DOK5	20	53092136	53267710	1	3.59394e-05	0.011918	NA	#VALUE!
ENSG00000239636	E003		RP4-728D4.2	1	36035414	36043330	-1	3.62519e-05	0.0120005	2.80328	6.98026
ENSG00000250510	E002	G protein-coupled receptor 162 [Source:HGNC Symbol;Acc:16693]	GPR162	12	6930711	6939136	1	3.62292e-05	0.0120005	-0.765762	0.588143
ENSG00000174748	E014	ribosomal protein L15 [Source:HGNC Symbol;Acc:10306]	RPL15	3	23958036	23965183	1	3.63475e-05	0.0120216	0.586721	1.50183
ENSG00000090316	E031	macrophage erythroblast attacher [Source:HGNC Symbol;Acc:13731]	MAEA	4	1283639	1333935	1	3.65145e-05	0.0120562	0.0578826	1.04094
ENSG00000105323	E059	heterogeneous nuclear ribonucleoprotein U-like 1 [Source:HGNC Symbol;Acc:17011]	HNRNPUL1	19	41768401	41813503	1	3.65199e-05	0.0120562	-0.077564	0.947656
ENSG00000056661	E008	polycomb group ring finger 2 [Source:HGNC Symbol;Acc:12929]	PCGF2	17	36890150	36906070	-1	3.65484e-05	0.0120562	-0.540787	0.687396
ENSG00000157554	E020	v-ets avian erythroblastosis virus E26 oncogene homolog [Source:HGNC Symbol;Acc:3446]	ERG	21	39751949	40033704	-1	3.67035e-05	0.0120968	0.339457	1.26528
ENSG00000160271	E053	ral guanine nucleotide dissociation stimulator [Source:HGNC Symbol;Acc:9842]	RALGDS	9	135973107	136039301	-1	3.68586e-05	0.0121267	-0.0953668	0.936034
ENSG00000077616	E040	N-acetylated alpha-linked acidic dipeptidase 2 [Source:HGNC Symbol;Acc:14526]	NAALAD2	11	89864683	89926062	1	3.6831e-05	0.0121267	-0.633445	0.644635
ENSG00000005483	E036	lysine (K)-specific methyltransferase 2E [Source:HGNC Symbol;Acc:18541]	KMT2E	7	104654626	104754808	1	3.68972e-05	0.0121288	-0.29132	0.817154
ENSG00000205534	E018		RP11-345J4.8	16	29538889	29606395	-1	3.6969e-05	0.0121418	-0.130107	0.913764
ENSG00000133961	E028	numb homolog (Drosophila) [Source:HGNC Symbol;Acc:8060]	NUMB	14	73741815	73930348	-1	3.70222e-05	0.0121486	0.410654	1.32929
ENSG00000199327	E077	RNA, U6 small nuclear 230, pseudogene [Source:HGNC Symbol;Acc:47193]	RNU6-230P	3	124837941	124838044	-1	3.71033e-05	0.0121647	0.758666	1.69193
ENSG00000168297	E033	PX domain containing serine/threonine kinase [Source:HGNC Symbol;Acc:23326]	PXK	3	58318607	58411748	1	3.71367e-05	0.012165	0.402273	1.32159
ENSG00000259080	E002		RP11-158I13.2	2	27805913	27858041	1	3.72254e-05	0.0121729	1.35112	2.5511
ENSG00000062485	E165	citrate synthase [Source:HGNC Symbol;Acc:2422]	CS	12	56665483	56694176	-1	3.71931e-05	0.0121729	0.161443	1.11841
ENSG00000188739	E072	RNA binding motif protein 34 [Source:HGNC Symbol;Acc:28965]	RBM34	1	235294498	235324772	-1	3.73947e-05	0.0122176	0.214748	1.1605
ENSG00000271853	E028		RP1-178F15.5	1	153598808	153606816	-1	3.7481e-05	0.0122352	-0.201853	0.869433
ENSG00000072858	E018	SID1 transmembrane family, member 1 [Source:HGNC Symbol;Acc:25967]	SIDT1	3	113251143	113348425	1	3.7573e-05	0.0122546	7.12934	140.005
ENSG00000198677	E055	tetratricopeptide repeat domain 37 [Source:HGNC Symbol;Acc:23639]	TTC37	5	94799599	94890711	-1	3.76503e-05	0.0122692	0.810694	1.75405
ENSG00000142185	E046	transient receptor potential cation channel, subfamily M, member 2 [Source:HGNC Symbol;Acc:12339]	TRPM2	21	45770046	45862964	1	3.77968e-05	0.0123063	-0.152494	0.899694
ENSG00000234213	E047	fumarate hydratase pseudogene 1 [Source:HGNC Symbol;Acc:39442]	FHP1	13	42830009	42830711	1	3.78315e-05	0.0123069	-0.475642	0.719147
ENSG00000211898	E001	immunoglobulin heavy constant delta [Source:HGNC Symbol;Acc:5480]	IGHD	14	106303099	106312010	-1	3.78935e-05	0.0123164	0.929531	1.90466
ENSG00000087274	E051	adducin 1 (alpha) [Source:HGNC Symbol;Acc:243]	ADD1	4	2845584	2931803	1	3.79701e-05	0.0123223	0.501665	1.41585
ENSG00000248508	E002	SRP14 antisense RNA1 (head to head) [Source:HGNC Symbol;Acc:48619]	SRP14-AS1	15	40331512	40359491	1	3.79769e-05	0.0123223	-0.351814	0.783598
ENSG00000075415	E014	solute carrier family 25 (mitochondrial carrier; phosphate carrier), member 3 [Source:HGNC Symbol;Acc:10989]	SLC25A3	12	98987369	98995946	1	3.81568e-05	0.01237	-0.0393335	0.973104
ENSG00000164024	E020	methionyl aminopeptidase 1 [Source:HGNC Symbol;Acc:15789]	METAP1	4	99916771	99983964	1	3.83852e-05	0.0124237	0.953667	1.93679
ENSG00000066322	E022	ELOVL fatty acid elongase 1 [Source:HGNC Symbol;Acc:14418]	ELOVL1	1	43829068	43833696	-1	3.83885e-05	0.0124237	0.752276	1.68445
ENSG00000174483	E112	Bardet-Biedl syndrome 1 [Source:HGNC Symbol;Acc:966]	BBS1	11	66278077	66301098	1	3.84613e-05	0.0124365	0.223281	1.16739
ENSG00000199071	E025	microRNA 423 [Source:HGNC Symbol;Acc:31880]	MIR423	17	28444097	28444190	1	3.86152e-05	0.0124542	1.38876	2.61853
ENSG00000062485	E129	citrate synthase [Source:HGNC Symbol;Acc:2422]	CS	12	56665483	56694176	-1	3.85968e-05	0.0124542	0.171035	1.12587
ENSG00000162413	E006	kelch-like family member 21 [Source:HGNC Symbol;Acc:29041]	KLHL21	1	6650784	6674667	-1	3.85535e-05	0.0124542	0.161602	1.11853
ENSG00000244462	E099	RNA binding motif protein 12 [Source:HGNC Symbol;Acc:9898]	RBM12	20	34236847	34252878	-1	3.90349e-05	0.0125788	0.00496179	1.00345
ENSG00000009954	E019	bromodomain adjacent to zinc finger domain, 1B [Source:HGNC Symbol;Acc:961]	BAZ1B	7	72854728	72936608	-1	3.91077e-05	0.0125915	0.225056	1.16882
ENSG00000187736	E039	nonhomologous end-joining factor 1 [Source:HGNC Symbol;Acc:25737]	NHEJ1	2	219940039	220025587	-1	3.91504e-05	0.0125945	2.10439	4.30016
ENSG00000266967	E083	alanyl-tRNA synthetase domain containing 1 [Source:HGNC Symbol;Acc:28417]	AARSD1	17	41102543	41116515	-1	3.93495e-05	0.0126208	1.04815	2.06788
ENSG00000172113	E028	NME/NM23 nucleoside diphosphate kinase 6 [Source:HGNC Symbol;Acc:20567]	NME6	3	48334754	48343175	-1	3.9287e-05	0.0126208	0.859211	1.81405
ENSG00000129473	E019	BCL2-like 2 [Source:HGNC Symbol;Acc:995]	BCL2L2	14	23767999	23780968	1	3.93183e-05	0.0126208	0.0531349	1.03752
ENSG00000273173	E020	SNRPN upstream reading frame protein [Source:UniProtKB/Swiss-Prot;Acc:Q9Y675]	SNURF	15	25200133	25223729	1	3.93664e-05	0.0126208	-0.132952	0.911963
ENSG00000109576	E020	aminoadipate aminotransferase [Source:HGNC Symbol;Acc:17929]	AADAT	4	170981373	171012850	-1	3.94706e-05	0.0126327	6.33443	80.6962
ENSG00000163463	E041	keratinocyte associated protein 2 [Source:HGNC Symbol;Acc:28942]	KRTCAP2	1	155141884	155145951	-1	3.94587e-05	0.0126327	0.136384	1.09915
ENSG00000066735	E016	kinesin family member 26A [Source:HGNC Symbol;Acc:20226]	KIF26A	14	104605060	104647231	1	3.95072e-05	0.0126337	-0.562794	0.67699
ENSG00000149100	E024	eukaryotic translation initiation factor 3, subunit M [Source:HGNC Symbol;Acc:24460]	EIF3M	11	32605344	32627808	1	3.9568e-05	0.0126424	0.0152089	1.0106
ENSG00000181192	E013	dehydrogenase E1 and transketolase domain containing 1 [Source:HGNC Symbol;Acc:23537]	DHTKD1	10	12110971	12165224	1	3.98329e-05	0.0126944	7.11708	138.821
ENSG00000149196	E013	chromosome 11 open reading frame 73 [Source:HGNC Symbol;Acc:26938]	C11orf73	11	86013253	86056969	1	3.98712e-05	0.0126944	0.244236	1.18447
ENSG00000106266	E008	sorting nexin 8 [Source:HGNC Symbol;Acc:14972]	SNX8	7	2291405	2393953	-1	3.98443e-05	0.0126944	-0.0311347	0.97865
ENSG00000164542	E003	KIAA0895 [Source:HGNC Symbol;Acc:22206]	KIAA0895	7	36363830	36429734	-1	3.98996e-05	0.0126944	-0.206797	0.866459
ENSG00000181929	E018	protein kinase, AMP-activated, gamma 1 non-catalytic subunit [Source:HGNC Symbol;Acc:9385]	PRKAG1	12	49396057	49412980	-1	3.98244e-05	0.0126944	-0.292658	0.816396
ENSG00000103051	E028	component of oligomeric golgi complex 4 [Source:HGNC Symbol;Acc:18620]	COG4	16	70514471	70557468	-1	4.0178e-05	0.0127652	0.478228	1.39303
ENSG00000166147	E025	fibrillin 1 [Source:HGNC Symbol;Acc:3603]	FBN1	15	48700503	48938046	-1	4.02577e-05	0.0127652	0.0573238	1.04053
ENSG00000188739	E008	RNA binding motif protein 34 [Source:HGNC Symbol;Acc:28965]	RBM34	1	235294498	235324772	-1	4.02407e-05	0.0127652	-0.115448	0.923096
ENSG00000255036	E080		RP11-23J9.4	9	100000779	100139569	1	4.02341e-05	0.0127652	-0.252106	0.83967
ENSG00000158578	E015	aminolevulinate, delta-, synthase 2 [Source:HGNC Symbol;Acc:397]	ALAS2	X	55035488	55057497	-1	4.03261e-05	0.0127761	-0.0439247	0.970013
ENSG00000259316	E017	Uncharacterized protein [Source:UniProtKB/TrEMBL;Acc:U3KQA5]	CTD-2116N17.1	15	64472547	64665980	-1	4.04549e-05	0.0128061	0.461273	1.37676
ENSG00000253352	E009	taurine up-regulated 1 (non-protein coding) [Source:HGNC Symbol;Acc:26066]	TUG1	22	31366663	31375381	1	4.05613e-05	0.012829	0.42456	1.34216
ENSG00000105483	E047	caspase recruitment domain family, member 8 [Source:HGNC Symbol;Acc:17057]	CARD8	19	48684027	48759203	-1	4.07371e-05	0.0128738	0.194212	1.1441
ENSG00000221995	E002	TGFB1-induced anti-apoptotic factor 1 [Source:HGNC Symbol;Acc:11803]	TIAF1	17	27400537	27418537	-1	4.08786e-05	0.0129077	0.504717	1.41884
ENSG00000113719	E016	endoplasmic reticulum-golgi intermediate compartment (ERGIC) 1 [Source:HGNC Symbol;Acc:29205]	ERGIC1	5	172261278	172379688	1	4.10784e-05	0.0129477	0.627785	1.54519
ENSG00000090447	E015	transcription factor AP-4 (activating enhancer binding protein 4) [Source:HGNC Symbol;Acc:11745]	TFAP4	16	4307187	4323076	-1	4.10774e-05	0.0129477	0.288714	1.22155
ENSG00000069493	E034	C-type lectin domain family 2, member D [Source:HGNC Symbol;Acc:14351]	CLEC2D	12	9817565	9848413	1	4.11086e-05	0.0129477	0.00474808	1.0033
ENSG00000204859	E010	zinc finger and BTB domain containing 48 [Source:HGNC Symbol;Acc:4930]	ZBTB48	1	6640061	6649340	1	4.11773e-05	0.0129585	0.290177	1.22279
ENSG00000260391	E023		RP11-71H17.7	3	124442635	124445172	1	4.12224e-05	0.0129619	0.735572	1.66506
ENSG00000160072	E016	ATPase family, AAA domain containing 3B [Source:HGNC Symbol;Acc:24007]	ATAD3B	1	1407143	1433228	1	4.1339e-05	0.0129877	0.29413	1.22615
ENSG00000170242	E050	ubiquitin specific peptidase 47 [Source:HGNC Symbol;Acc:20076]	USP47	11	11862970	11980870	1	4.14133e-05	0.0130002	-0.171061	0.888189
ENSG00000241468	E001	ATP synthase, H+ transporting, mitochondrial Fo complex, subunit F2 [Source:HGNC Symbol;Acc:848]	ATP5J2	7	99046098	99063954	-1	4.16838e-05	0.0130742	0.0212173	1.01482
ENSG00000245466	E011		CTD-2540L5.6	14	71075515	71108015	-1	4.18842e-05	0.0131261	0.0755027	1.05373
ENSG00000177425	E004	PRKC, apoptosis, WT1, regulator [Source:HGNC Symbol;Acc:8614]	PAWR	12	79968759	80084877	-1	4.21482e-05	0.0131979	-0.147901	0.902563
ENSG00000117906	E010	reticulocalbin 2, EF-hand calcium binding domain [Source:HGNC Symbol;Acc:9935]	RCN2	15	77223960	77242601	1	4.22527e-05	0.0132196	0.037741	1.02651
ENSG00000173786	E025	2',3'-cyclic nucleotide 3' phosphodiesterase [Source:HGNC Symbol;Acc:2158]	CNP	17	40118759	40129749	1	4.23667e-05	0.0132442	0.276355	1.21113
ENSG00000139055	E002	endoplasmic reticulum protein 27 [Source:HGNC Symbol;Acc:26495]	ERP27	12	15066969	15092016	-1	4.25017e-05	0.0132754	-0.261415	0.834269
ENSG00000272162	E035	Uncharacterized protein [Source:UniProtKB/TrEMBL;Acc:F8WBI7]	RP11-637O19.3	6	10748027	10930656	1	4.26025e-05	0.0132959	1.04635	2.0653
ENSG00000137309	E005	high mobility group AT-hook 1 [Source:HGNC Symbol;Acc:5010]	HMGA1	6	34204650	34214008	1	4.29014e-05	0.0133559	0.314398	1.24349
ENSG00000126602	E033	TNF receptor-associated protein 1 [Source:HGNC Symbol;Acc:16264]	TRAP1	16	3701640	3767598	-1	4.28851e-05	0.0133559	0.00492974	1.00342
ENSG00000269535	E003		CTD-2525I3.6	19	52803946	52848482	-1	4.28927e-05	0.0133559	NA	#VALUE!
ENSG00000114520	E013	sorting nexin 4 [Source:HGNC Symbol;Acc:11175]	SNX4	3	125165495	125239041	-1	4.32735e-05	0.0134606	-0.0120954	0.991651
ENSG00000107902	E010	phospholysine phosphohistidine inorganic pyrophosphate phosphatase [Source:HGNC Symbol;Acc:30042]	LHPP	10	126150403	126306457	1	4.33705e-05	0.0134768	-0.0643745	0.95636
ENSG00000102030	E164	N(alpha)-acetyltransferase 10, NatA catalytic subunit [Source:HGNC Symbol;Acc:18704]	NAA10	X	153194695	153200676	-1	4.33971e-05	0.0134768	-0.165865	0.891394
ENSG00000134363	E015	follistatin [Source:HGNC Symbol;Acc:3971]	FST	5	52776239	52782964	1	4.34731e-05	0.0134893	-0.194035	0.874158
ENSG00000163157	E016	tropomodulin 4 (muscle) [Source:HGNC Symbol;Acc:11874]	TMOD4	1	151142462	151148760	-1	4.35546e-05	0.0135034	0.74631	1.6775
ENSG00000171566	E027	pleiotropic regulator 1 [Source:HGNC Symbol;Acc:9089]	PLRG1	4	155456158	155471587	-1	4.36751e-05	0.0135096	1.43158	2.69741
ENSG00000126698	E020	DnaJ (Hsp40) homolog, subfamily C, member 8 [Source:HGNC Symbol;Acc:15470]	DNAJC8	1	28525967	28559536	-1	4.36823e-05	0.0135096	0.494448	1.40878
ENSG00000110719	E038	T-cell, immune regulator 1, ATPase, H+ transporting, lysosomal V0 subunit A3 [Source:HGNC Symbol;Acc:11647]	TCIRG1	11	67806483	67818362	1	4.36466e-05	0.0135096	-0.105	0.929805
ENSG00000135046	E005	annexin A1 [Source:HGNC Symbol;Acc:533]	ANXA1	9	75766673	75785309	1	4.38521e-05	0.0135342	1.13737	2.1998
ENSG00000101158	E038	negative elongation factor complex member C/D [Source:HGNC Symbol;Acc:15934]	NELFCD	20	57556263	57570188	1	4.39055e-05	0.0135342	-0.00655379	0.995468
ENSG00000007545	E079	Crm, cramped-like (Drosophila) [Source:HGNC Symbol;Acc:14122]	CRAMP1L	16	1662326	1727909	1	4.38957e-05	0.0135342	-0.0488701	0.966693
ENSG00000177106	E074	EPS8-like 2 [Source:HGNC Symbol;Acc:21296]	EPS8L2	11	694438	727727	1	4.38553e-05	0.0135342	-0.434036	0.740188
ENSG00000203710	E039	complement component (3b/4b) receptor 1 (Knops blood group) [Source:HGNC Symbol;Acc:2334]	CR1	1	207669492	207813992	1	4.41516e-05	0.0135656	0.704863	1.62999
ENSG00000213015	E002	zinc finger protein 580 [Source:HGNC Symbol;Acc:29473]	ZNF580	19	56146382	56154835	1	4.40967e-05	0.0135656	0.384792	1.30567
ENSG00000112651	E010	mitochondrial ribosomal protein L2 [Source:HGNC Symbol;Acc:14056]	MRPL2	6	43021767	43027544	-1	4.41359e-05	0.0135656	0.200805	1.14934
ENSG00000166947	E018	erythrocyte membrane protein band 4.2 [Source:HGNC Symbol;Acc:3381]	EPB42	15	43398423	43513481	-1	4.41268e-05	0.0135656	0.0151518	1.01056
ENSG00000103496	E005	syntaxin 4 [Source:HGNC Symbol;Acc:11439]	STX4	16	31044210	31054296	1	4.43173e-05	0.0136054	1.42865	2.69194
ENSG00000214021	E026	tubulin tyrosine ligase-like family, member 3 [Source:HGNC Symbol;Acc:24483]	TTLL3	3	9849770	9896822	1	4.43665e-05	0.0136094	-0.112765	0.924814
ENSG00000089053	E054	anaphase promoting complex subunit 5 [Source:HGNC Symbol;Acc:15713]	ANAPC5	12	121746048	121837699	-1	4.45025e-05	0.01364	0.0302828	1.02121
ENSG00000271137	E001		RP5-966M1.4	3	52787542	52788706	1	4.45878e-05	0.013655	NA	#VALUE!
ENSG00000150433	E025	transmembrane protein 218 [Source:HGNC Symbol;Acc:27344]	TMEM218	11	124966398	124981659	-1	4.47605e-05	0.0136968	-0.0994819	0.933368
ENSG00000152061	E060	RAB GTPase activating protein 1-like [Source:HGNC Symbol;Acc:24663]	RABGAP1L	1	174128548	174964445	1	4.49926e-05	0.0137454	0.700365	1.62492
ENSG00000143297	E017	Fc receptor-like 5 [Source:HGNC Symbol;Acc:18508]	FCRL5	1	157483167	157522310	-1	4.49764e-05	0.0137454	-0.274166	0.826928
ENSG00000189403	E018	high mobility group box 1 [Source:HGNC Symbol;Acc:4983]	HMGB1	13	31032884	31191734	-1	4.50536e-05	0.0137529	0.278616	1.21303
ENSG00000104904	E022	ornithine decarboxylase antizyme 1 [Source:HGNC Symbol;Acc:8095]	OAZ1	19	2269485	2273487	1	4.51008e-05	0.0137562	0.214292	1.16013
ENSG00000135046	E004	annexin A1 [Source:HGNC Symbol;Acc:533]	ANXA1	9	75766673	75785309	1	4.5146e-05	0.0137588	0.757	1.68997
ENSG00000088854	E039	chromosome 20 open reading frame 194 [Source:HGNC Symbol;Acc:17721]	C20orf194	20	3229951	3388272	-1	4.53425e-05	0.0138008	0.733801	1.66302
ENSG00000072736	E049	nuclear factor of activated T-cells, cytoplasmic, calcineurin-dependent 3 [Source:HGNC Symbol;Acc:7777]	NFATC3	16	68118654	68263162	1	4.53571e-05	0.0138008	-0.287588	0.819271
ENSG00000138385	E012	Sjogren syndrome antigen B (autoantigen La) [Source:HGNC Symbol;Acc:11316]	SSB	2	170648443	170668574	1	4.5408e-05	0.0138051	0.12658	1.0917
ENSG00000168701	E012	transmembrane protein 208 [Source:HGNC Symbol;Acc:25015]	TMEM208	16	67261006	67263181	1	4.54544e-05	0.0138081	0.917086	1.8883
ENSG00000130635	E016	collagen, type V, alpha 1 [Source:HGNC Symbol;Acc:2209]	COL5A1	9	137533620	137736686	1	4.55527e-05	0.0138268	0.780746	1.71802
ENSG00000204316	E057	mitochondrial ribosomal protein L38 [Source:HGNC Symbol;Acc:14033]	MRPL38	17	73894724	73905899	-1	4.57161e-05	0.0138627	1.3788	2.60051
ENSG00000134333	E029	lactate dehydrogenase A [Source:HGNC Symbol;Acc:6535]	LDHA	11	18415935	18429972	1	4.57446e-05	0.0138627	0.0594721	1.04208
ENSG00000259052	E007		AL157871.2	14	100746296	100757793	-1	4.61813e-05	0.0139838	-0.179838	0.882802
ENSG00000132256	E021	tripartite motif containing 5 [Source:HGNC Symbol;Acc:16276]	TRIM5	11	5684425	5959849	-1	4.63869e-05	0.0140347	0.520815	1.43477
ENSG00000113387	E023	SUB1 homolog (S. cerevisiae) [Source:HGNC Symbol;Acc:19985]	SUB1	5	32531739	32604185	1	4.67612e-05	0.0141366	-0.044192	0.969833
ENSG00000198026	E028	zinc finger protein 335 [Source:HGNC Symbol;Acc:15807]	ZNF335	20	44577292	44600833	-1	4.68472e-05	0.0141399	0.433776	1.35076
ENSG00000260719	E001		AC009133.17	16	29756568	29759620	1	4.68471e-05	0.0141399	NA	#VALUE!
ENSG00000164329	E030	PAP associated domain containing 4 [Source:HGNC Symbol;Acc:26776]	PAPD4	5	78907943	78982471	1	4.69564e-05	0.0141615	0.328827	1.25599
ENSG00000135409	E011	anti-Mullerian hormone receptor, type II [Source:HGNC Symbol;Acc:465]	AMHR2	12	53817639	53825318	1	4.71326e-05	0.0141926	-0.143891	0.905075
ENSG00000113108	E011	amyloid beta (A4) precursor protein-binding, family B, member 3 [Source:HGNC Symbol;Acc:20708]	APBB3	5	139937853	139973337	-1	4.71351e-05	0.0141926	-0.340263	0.789897
ENSG00000161048	E002	N-acyl phosphatidylethanolamine phospholipase D [Source:HGNC Symbol;Acc:21683]	NAPEPLD	7	102740223	102790007	-1	4.71806e-05	0.014195	-0.351555	0.783739
ENSG00000158301	E030	G protein-coupled receptor associated sorting protein 2 [Source:HGNC Symbol;Acc:25169]	GPRASP2	X	101967104	101973607	1	4.72312e-05	0.0141989	-0.249371	0.841263
ENSG00000147408	E023	chondroitin sulfate N-acetylgalactosaminyltransferase 1 [Source:HGNC Symbol;Acc:24290]	CSGALNACT1	8	19261672	19615540	-1	4.73739e-05	0.0142077	7.18579	145.592
ENSG00000119820	E007	Yip1 domain family, member 4 [Source:HGNC Symbol;Acc:28145]	YIPF4	2	32502979	32541663	1	4.73728e-05	0.0142077	0.0108104	1.00752
ENSG00000184922	E047	formin-like 1 [Source:HGNC Symbol;Acc:1212]	FMNL1	17	43298811	43324687	1	4.73358e-05	0.0142077	-0.076301	0.948486
ENSG00000031823	E044	RAN binding protein 3 [Source:HGNC Symbol;Acc:9850]	RANBP3	19	5916150	5978153	-1	4.74544e-05	0.0142205	0.429984	1.34722
ENSG00000100767	E023	papilin, proteoglycan-like sulfated glycoprotein [Source:HGNC Symbol;Acc:19262]	PAPLN	14	73704205	73741348	1	4.79317e-05	0.0142501	8.34189	324.46
ENSG00000119688	E079	ATP-binding cassette, sub-family D (ALD), member 4 [Source:HGNC Symbol;Acc:68]	ABCD4	14	74752126	74769759	-1	4.79081e-05	0.0142501	6.07219	67.2839
ENSG00000119688	E080	ATP-binding cassette, sub-family D (ALD), member 4 [Source:HGNC Symbol;Acc:68]	ABCD4	14	74752126	74769759	-1	4.79081e-05	0.0142501	6.07219	67.2839
ENSG00000100106	E026	TRIO and F-actin binding protein [Source:HGNC Symbol;Acc:17009]	TRIOBP	22	38093011	38172563	1	4.77609e-05	0.0142501	0.892262	1.85608
ENSG00000170871	E006	KIAA0232 [Source:HGNC Symbol;Acc:28992]	KIAA0232	4	6783102	6885897	1	4.77481e-05	0.0142501	0.590501	1.50577
ENSG00000102900	E039	nucleoporin 93kDa [Source:HGNC Symbol;Acc:28958]	NUP93	16	56764017	56878797	1	4.76356e-05	0.0142501	0.324548	1.25227
ENSG00000101596	E003	structural maintenance of chromosomes flexible hinge domain containing 1 [Source:HGNC Symbol;Acc:29090]	SMCHD1	18	2655737	2805015	1	4.78941e-05	0.0142501	0.321786	1.24988
ENSG00000103510	E008	K(lysine) acetyltransferase 8 [Source:HGNC Symbol;Acc:17933]	KAT8	16	31127075	31142714	1	4.77195e-05	0.0142501	0.00369083	1.00256
ENSG00000188732	E015	family with sequence similarity 221, member A [Source:HGNC Symbol;Acc:27977]	FAM221A	7	23719749	23742868	1	4.77803e-05	0.0142501	-0.00733406	0.994929
ENSG00000109743	E055	bone marrow stromal cell antigen 1 [Source:HGNC Symbol;Acc:1118]	BST1	4	15704573	15739936	1	4.76597e-05	0.0142501	-0.365508	0.776196
ENSG00000117713	E009	AT rich interactive domain 1A (SWI-like) [Source:HGNC Symbol;Acc:11110]	ARID1A	1	27022524	27108595	1	4.80495e-05	0.0142626	0.0489937	1.03454
ENSG00000184925	E011	lipocalin 12 [Source:HGNC Symbol;Acc:28733]	LCN12	9	139844003	139849949	1	4.803e-05	0.0142626	NA	#VALUE!
ENSG00000266714	E045	myosin XVB pseudogene [Source:HGNC Symbol;Acc:14083]	MYO15B	17	73584139	73622929	1	4.81981e-05	0.0142954	0.301462	1.23239
ENSG00000142185	E022	transient receptor potential cation channel, subfamily M, member 2 [Source:HGNC Symbol;Acc:12339]	TRPM2	21	45770046	45862964	1	4.82713e-05	0.0142998	0.318164	1.24674
ENSG00000168924	E008	leucine zipper-EF-hand containing transmembrane protein 1 [Source:HGNC Symbol;Acc:6556]	LETM1	4	1813206	1857974	-1	4.83101e-05	0.0142998	0.0883865	1.06318
ENSG00000254870	E020	ATP6V1G2-DDX39B readthrough (NMD candidate) [Source:HGNC Symbol;Acc:41999]	ATP6V1G2-DDX39B	6	31497996	31514385	-1	4.83268e-05	0.0142998	-0.0166961	0.988494
ENSG00000141985	E018	SH3-domain GRB2-like 1 [Source:HGNC Symbol;Acc:10830]	SH3GL1	19	4360367	4400544	-1	4.84327e-05	0.0143199	0.12138	1.08777
ENSG00000137501	E019	synaptotagmin-like 2 [Source:HGNC Symbol;Acc:15585]	SYTL2	11	85405267	85522184	-1	4.86976e-05	0.0143306	8.11608	277.449
ENSG00000166770	E014	ZNF667 antisense RNA 1 (head to head) [Source:HGNC Symbol;Acc:44321]	ZNF667-AS1	19	56988619	57012035	1	4.85809e-05	0.0143306	1.3966	2.6328
ENSG00000108588	E045	coiled-coil domain containing 47 [Source:HGNC Symbol;Acc:24856]	CCDC47	17	61822610	61853711	-1	4.86766e-05	0.0143306	0.432291	1.34937
ENSG00000206561	E021	collagen-like tail subunit (single strand of homotrimer) of asymmetric acetylcholinesterase [Source:HGNC Symbol;Acc:2226]	COLQ	3	15491640	15563258	-1	4.86052e-05	0.0143306	-0.128976	0.91448
ENSG00000122188	E009	lymphocyte transmembrane adaptor 1 [Source:HGNC Symbol;Acc:26005]	LAX1	1	203734304	203745361	1	4.86718e-05	0.0143306	-0.277137	0.825227
ENSG00000188419	E015	choroideremia (Rab escort protein 1) [Source:HGNC Symbol;Acc:1940]	CHM	X	85116185	85302566	-1	4.86326e-05	0.0143306	-0.853189	0.55356
ENSG00000244030	E022		AC090939.1	3	11761930	11766453	-1	4.87601e-05	0.0143366	0.85264	1.8058
ENSG00000113108	E032	amyloid beta (A4) precursor protein-binding, family B, member 3 [Source:HGNC Symbol;Acc:20708]	APBB3	5	139937853	139973337	-1	4.88841e-05	0.0143366	0.498497	1.41274
ENSG00000178980	E011	selenoprotein W, 1 [Source:HGNC Symbol;Acc:10752]	SEPW1	19	48281829	48287943	1	4.88406e-05	0.0143366	0.493665	1.40802
ENSG00000144589	E033	serine/threonine kinase 11 interacting protein [Source:HGNC Symbol;Acc:19184]	STK11IP	2	220462582	220481173	1	4.89082e-05	0.0143366	0.355416	1.27935
ENSG00000181929	E014	protein kinase, AMP-activated, gamma 1 non-catalytic subunit [Source:HGNC Symbol;Acc:9385]	PRKAG1	12	49396057	49412980	-1	4.88501e-05	0.0143366	-0.143865	0.905091
ENSG00000165949	E013	interferon, alpha-inducible protein 27 [Source:HGNC Symbol;Acc:5397]	IFI27	14	94571182	94583033	1	4.91773e-05	0.0144043	2.03319	4.09309
ENSG00000073008	E036	poliovirus receptor [Source:HGNC Symbol;Acc:9705]	PVR	19	45147098	45166850	1	4.95787e-05	0.0145059	1.45427	2.74018
ENSG00000165669	E006	family with sequence similarity 204, member A [Source:HGNC Symbol;Acc:25794]	FAM204A	10	120065401	120101840	-1	4.96883e-05	0.0145059	0.789586	1.72858
ENSG00000160216	E030	1-acylglycerol-3-phosphate O-acyltransferase 3 [Source:HGNC Symbol;Acc:326]	AGPAT3	21	45285067	45406417	1	4.96625e-05	0.0145059	0.348692	1.27341
ENSG00000167702	E016	kinesin family member C2 [Source:HGNC Symbol;Acc:29530]	KIFC2	8	145691426	145699585	1	4.96616e-05	0.0145059	-0.00518975	0.996409
ENSG00000107779	E016	bone morphogenetic protein receptor, type IA [Source:HGNC Symbol;Acc:1076]	BMPR1A	10	88516407	88692595	1	4.97172e-05	0.0145059	NA	#VALUE!
ENSG00000169155	E005	zinc finger and BTB domain containing 43 [Source:HGNC Symbol;Acc:17908]	ZBTB43	9	129567285	129600489	1	4.98275e-05	0.0145156	0.529054	1.44298
ENSG00000101445	E013	protein phosphatase 1, regulatory subunit 16B [Source:HGNC Symbol;Acc:15850]	PPP1R16B	20	37434348	37551667	1	4.98015e-05	0.0145156	0.462225	1.37766
ENSG00000180764	E002	PIP5K1A and PSMD4-like, pseudogene [Source:HGNC Symbol;Acc:23733]	PIPSL	10	95717948	95721297	-1	5.00298e-05	0.0145633	0.260139	1.19759
ENSG00000188076	E003	secretoglobin, family 1C, member 1 [Source:HGNC Symbol;Acc:18394]	SCGB1C1	11	193080	194573	1	5.02683e-05	0.0146214	NA	#VALUE!
ENSG00000157954	E027	WD repeat domain, phosphoinositide interacting 2 [Source:HGNC Symbol;Acc:32225]	WIPI2	7	5229819	5273457	1	5.03652e-05	0.0146383	0.333033	1.25966
ENSG00000166046	E024	t-complex 11, testis-specific-like 2 [Source:HGNC Symbol;Acc:28627]	TCP11L2	12	106695707	106740793	1	5.05958e-05	0.0146826	0.527209	1.44114
ENSG00000104904	E010	ornithine decarboxylase antizyme 1 [Source:HGNC Symbol;Acc:8095]	OAZ1	19	2269485	2273487	1	5.05627e-05	0.0146826	-0.0556869	0.962136
ENSG00000145012	E021	LIM domain containing preferred translocation partner in lipoma [Source:HGNC Symbol;Acc:6679]	LPP	3	187871072	188608460	1	5.08255e-05	0.0147379	0.228884	1.17193
ENSG00000138376	E009	BRCA1 associated RING domain 1 [Source:HGNC Symbol;Acc:952]	BARD1	2	215590370	215674428	-1	5.11891e-05	0.0147864	1.70052	3.25017
ENSG00000140396	E005	nuclear receptor coactivator 2 [Source:HGNC Symbol;Acc:7669]	NCOA2	8	71021997	71316040	-1	5.11469e-05	0.0147864	1.35701	2.56154
ENSG00000075218	E011	G-2 and S-phase expressed 1 [Source:HGNC Symbol;Acc:13698]	GTSE1	22	46692638	46726707	1	5.10736e-05	0.0147864	0.945837	1.92631
ENSG00000214021	E021	tubulin tyrosine ligase-like family, member 3 [Source:HGNC Symbol;Acc:24483]	TTLL3	3	9849770	9896822	1	5.10622e-05	0.0147864	-0.0550192	0.962582
ENSG00000163694	E002	RNA binding motif protein 47 [Source:HGNC Symbol;Acc:30358]	RBM47	4	40425272	40632892	-1	5.11639e-05	0.0147864	-0.329785	0.795655
ENSG00000244078	E003		RP11-431I8.1	3	159944270	159945841	1	5.12573e-05	0.0147947	-0.0956151	0.935873
ENSG00000243869	E019	RNA, 7SL, cytoplasmic 56, pseudogene [Source:HGNC Symbol;Acc:46072]	RN7SL56P	11	9602453	9602763	1	5.14412e-05	0.0148361	0.487499	1.40201
ENSG00000102760	E003	regulator of cell cycle [Source:HGNC Symbol;Acc:20369]	RGCC	13	42031695	42045018	1	5.14793e-05	0.0148361	0.320078	1.2484
ENSG00000124126	E002	phosphatidylinositol-3,4,5-trisphosphate-dependent Rac exchange factor 1 [Source:HGNC Symbol;Acc:32594]	PREX1	20	47240790	47444420	-1	5.17276e-05	0.0148962	-0.158612	0.895887
ENSG00000153071	E050	Dab, mitogen-responsive phosphoprotein, homolog 2 (Drosophila) [Source:HGNC Symbol;Acc:2662]	DAB2	5	39371780	39462402	-1	5.17703e-05	0.0148971	6.999	127.911
ENSG00000075089	E032	ARP6 actin-related protein 6 homolog (yeast) [Source:HGNC Symbol;Acc:24025]	ACTR6	12	100592900	100635643	1	5.19281e-05	0.0149083	0.754231	1.68673
ENSG00000104824	E023	heterogeneous nuclear ribonucleoprotein L [Source:HGNC Symbol;Acc:5045]	HNRNPL	19	39327028	39342987	-1	5.19222e-05	0.0149083	0.0217001	1.01516
ENSG00000138709	E016	La ribonucleoprotein domain family, member 1B [Source:HGNC Symbol;Acc:24704]	LARP1B	4	128982423	129144086	1	5.18884e-05	0.0149083	-0.218137	0.859675
ENSG00000213079	E053	SR-related CTD-associated factor 8 [Source:HGNC Symbol;Acc:20959]	SCAF8	6	155054459	155155192	1	5.22373e-05	0.0149629	1.29485	2.45352
ENSG00000075218	E015	G-2 and S-phase expressed 1 [Source:HGNC Symbol;Acc:13698]	GTSE1	22	46692638	46726707	1	5.21966e-05	0.0149629	0.296588	1.22824
ENSG00000181929	E092	protein kinase, AMP-activated, gamma 1 non-catalytic subunit [Source:HGNC Symbol;Acc:9385]	PRKAG1	12	49396057	49412980	-1	5.21983e-05	0.0149629	0.294006	1.22604
ENSG00000111843	E001	transmembrane protein 14C [Source:HGNC Symbol;Acc:20952]	TMEM14C	6	10723148	10731362	1	5.22986e-05	0.014969	0.803749	1.74563
ENSG00000237651	E022	chromosome 2 open reading frame 74 [Source:HGNC Symbol;Acc:34439]	C2orf74	2	61372243	61391964	1	5.25077e-05	0.0150175	0.734434	1.66374
ENSG00000196923	E038	PDZ and LIM domain 7 (enigma) [Source:HGNC Symbol;Acc:22958]	PDLIM7	5	176910395	176924607	-1	5.25968e-05	0.0150201	0.708063	1.63361
ENSG00000173264	E045	G protein-coupled receptor 137 [Source:HGNC Symbol;Acc:24300]	GPR137	11	64037534	64056972	1	5.25959e-05	0.0150201	-0.195023	0.873559
ENSG00000176444	E008	CDC-like kinase 2 [Source:HGNC Symbol;Acc:2069]	CLK2	1	155232659	155248282	-1	5.27714e-05	0.0150585	0.330743	1.25766
ENSG00000115419	E026	glutaminase [Source:HGNC Symbol;Acc:4331]	GLS	2	191745553	191830278	1	5.28244e-05	0.0150622	0.287218	1.22029
ENSG00000158301	E054	G protein-coupled receptor associated sorting protein 2 [Source:HGNC Symbol;Acc:25169]	GPRASP2	X	101967104	101973607	1	5.30161e-05	0.0151055	0.761462	1.69521
ENSG00000123472	E020	ATP synthase mitochondrial F1 complex assembly factor 1 [Source:HGNC Symbol;Acc:18803]	ATPAF1	1	47098409	47139539	-1	5.31883e-05	0.0151431	0.00845288	1.00588
ENSG00000071626	E006	DAZ associated protein 1 [Source:HGNC Symbol;Acc:2683]	DAZAP1	19	1407568	1435719	1	5.34189e-05	0.0151972	0.747771	1.6792
ENSG00000273173	E067	SNRPN upstream reading frame protein [Source:UniProtKB/Swiss-Prot;Acc:Q9Y675]	SNURF	15	25200133	25223729	1	5.35797e-05	0.0152298	0.681947	1.6043
ENSG00000273173	E027	SNRPN upstream reading frame protein [Source:UniProtKB/Swiss-Prot;Acc:Q9Y675]	SNURF	15	25200133	25223729	1	5.36143e-05	0.0152298	0.169555	1.12471
ENSG00000196923	E039	PDZ and LIM domain 7 (enigma) [Source:HGNC Symbol;Acc:22958]	PDLIM7	5	176910395	176924607	-1	5.36595e-05	0.0152311	0.597887	1.5135
ENSG00000234545	E004	family with sequence similarity 133, member B [Source:HGNC Symbol;Acc:28629]	FAM133B	7	92190107	92219708	-1	5.4067e-05	0.0153352	-0.107536	0.928172
ENSG00000065911	E009	methylenetetrahydrofolate dehydrogenase (NADP+ dependent) 2, methenyltetrahydrofolate cyclohydrolase [Source:HGNC Symbol;Acc:7434]	MTHFD2	2	74425689	74444692	1	5.41701e-05	0.0153529	0.402802	1.32207
ENSG00000132680	E002	KIAA0907 [Source:HGNC Symbol;Acc:29145]	KIAA0907	1	155882834	155904191	-1	5.42403e-05	0.0153612	-0.152583	0.899638
ENSG00000168813	E014	zinc finger protein 507 [Source:HGNC Symbol;Acc:23783]	ZNF507	19	32836500	32878573	1	5.43947e-05	0.0153934	0.613612	1.53008
ENSG00000140368	E051	proline-serine-threonine phosphatase interacting protein 1 [Source:HGNC Symbol;Acc:9580]	PSTPIP1	15	77285700	77329673	1	5.52762e-05	0.0156205	0.765931	1.70047
ENSG00000139219	E052	collagen, type II, alpha 1 [Source:HGNC Symbol;Acc:2200]	COL2A1	12	48366748	48398269	-1	5.52803e-05	0.0156205	-0.239408	0.847093
ENSG00000171469	E026	zinc finger protein 561 [Source:HGNC Symbol;Acc:28684]	ZNF561	19	9715356	9732075	-1	5.54995e-05	0.0156589	0.935529	1.91259
ENSG00000168259	E014	DnaJ (Hsp40) homolog, subfamily C, member 7 [Source:HGNC Symbol;Acc:12392]	DNAJC7	17	40128451	40173394	-1	5.54617e-05	0.0156589	0.0231096	1.01615
ENSG00000104325	E012	2,4-dienoyl CoA reductase 1, mitochondrial [Source:HGNC Symbol;Acc:2753]	DECR1	8	91013633	91064320	1	5.57318e-05	0.0157052	0.612129	1.52851
ENSG00000260955	E003		RP11-30L15.6	8	54955549	54958189	-1	5.5747e-05	0.0157052	NA	#VALUE!
ENSG00000096654	E005	zinc finger protein 184 [Source:HGNC Symbol;Acc:12975]	ZNF184	6	27418522	27440897	-1	5.58133e-05	0.0157121	0.714464	1.64087
ENSG00000142405	E012	NLR family, pyrin domain containing 12 [Source:HGNC Symbol;Acc:22938]	NLRP12	19	54296857	54327648	-1	5.62623e-05	0.0158267	-0.346848	0.7863
ENSG00000101577	E016	lipin 2 [Source:HGNC Symbol;Acc:14450]	LPIN2	18	2916992	3013313	-1	5.63429e-05	0.0158375	0.308553	1.23847
ENSG00000134905	E035	cysteinyl-tRNA synthetase 2, mitochondrial (putative) [Source:HGNC Symbol;Acc:25695]	CARS2	13	111293759	111365950	-1	5.64031e-05	0.0158399	0.246894	1.18665
ENSG00000173409	E005	ARV1 homolog (S. cerevisiae) [Source:HGNC Symbol;Acc:29561]	ARV1	1	231114727	231136341	1	5.64354e-05	0.0158399	0.0463253	1.03263
ENSG00000188906	E063	leucine-rich repeat kinase 2 [Source:HGNC Symbol;Acc:18618]	LRRK2	12	40590546	40763087	1	5.65319e-05	0.0158551	-0.755723	0.59225
ENSG00000100596	E011	serine palmitoyltransferase, long chain base subunit 2 [Source:HGNC Symbol;Acc:11278]	SPTLC2	14	77972340	78083116	-1	5.66636e-05	0.0158802	1.31738	2.49213
ENSG00000107902	E023	phospholysine phosphohistidine inorganic pyrophosphate phosphatase [Source:HGNC Symbol;Acc:30042]	LHPP	10	126150403	126306457	1	5.68555e-05	0.0159222	0.934841	1.91168
ENSG00000117682	E001	dehydrodolichyl diphosphate synthase [Source:HGNC Symbol;Acc:20603]	DHDDS	1	26758773	26797785	1	5.70031e-05	0.015944	1.06867	2.0975
ENSG00000188917	E021	tRNA methyltransferase 2 homolog B (S. cerevisiae) [Source:HGNC Symbol;Acc:25748]	TRMT2B	X	100264335	100307105	-1	5.70606e-05	0.015944	0.434007	1.35098
ENSG00000105402	E038	N-ethylmaleimide-sensitive factor attachment protein, alpha [Source:HGNC Symbol;Acc:7641]	NAPA	19	47990894	48018497	-1	5.7023e-05	0.015944	0.404577	1.3237
ENSG00000244078	E004		RP11-431I8.1	3	159944270	159945841	1	5.72433e-05	0.0159832	-0.0644929	0.956281
ENSG00000133961	E030	numb homolog (Drosophila) [Source:HGNC Symbol;Acc:8060]	NUMB	14	73741815	73930348	-1	5.73827e-05	0.0159957	0.921163	1.89364
ENSG00000168385	E061	septin 2 [Source:HGNC Symbol;Acc:7729]	2002-09-01	2	242254515	242293442	1	5.74154e-05	0.0159957	0.695582	1.61954
ENSG00000177595	E008	p53-induced death domain protein [Source:HGNC Symbol;Acc:16491]	PIDD	11	799179	809753	-1	5.73525e-05	0.0159957	-0.131856	0.912656
ENSG00000165506	E002	dynein, axonemal, assembly factor 2 [Source:HGNC Symbol;Acc:20188]	DNAAF2	14	50091892	50101948	-1	5.74951e-05	0.016006	0.028199	1.01974
ENSG00000071127	E001	WD repeat domain 1 [Source:HGNC Symbol;Acc:12754]	WDR1	4	10075963	10118573	-1	5.76712e-05	0.0160432	-0.399179	0.75829
ENSG00000149792	E023	mitochondrial ribosomal protein L49 [Source:HGNC Symbol;Acc:1176]	MRPL49	11	64889655	64894843	1	5.78459e-05	0.0160799	-0.287557	0.819289
ENSG00000166171	E021	deleted in primary ciliary dyskinesia homolog (mouse) [Source:HGNC Symbol;Acc:24542]	DPCD	10	103330317	103369425	1	5.79783e-05	0.0161048	1.05734	2.08109
ENSG00000176623	E021	regulator of microtubule dynamics 1 [Source:HGNC Symbol;Acc:24285]	RMDN1	8	87480486	87526586	-1	5.8378e-05	0.0161926	0.80863	1.75155
ENSG00000126214	E030	kinesin light chain 1 [Source:HGNC Symbol;Acc:6387]	KLC1	14	104028233	104167888	1	5.83804e-05	0.0161926	-0.207054	0.866304
ENSG00000133030	E058	myosin phosphatase Rho interacting protein [Source:HGNC Symbol;Acc:30321]	MPRIP	17	16945859	17120993	1	5.8618e-05	0.0162465	-0.178838	0.883414
ENSG00000147155	E006	emopamil binding protein (sterol isomerase) [Source:HGNC Symbol;Acc:3133]	EBP	X	48379546	48387104	1	5.88435e-05	0.016297	0.651786	1.57111
ENSG00000162390	E021	acyl-CoA thioesterase 11 [Source:HGNC Symbol;Acc:18156]	ACOT11	1	55007930	55104865	1	5.89258e-05	0.0163078	-0.353555	0.782653
ENSG00000201403	E039	small nucleolar RNA, C/D box 14B [Source:HGNC Symbol;Acc:31803]	SNORD14B	11	17097326	17097415	-1	5.90378e-05	0.0163268	0.721705	1.64913
ENSG00000136144	E011	regulator of chromosome condensation (RCC1) and BTB (POZ) domain containing protein 1 [Source:HGNC Symbol;Acc:18243]	RCBTB1	13	50106082	50159719	-1	5.91327e-05	0.016329	0.36514	1.28801
ENSG00000117143	E019	UDP-N-acteylglucosamine pyrophosphorylase 1 [Source:HGNC Symbol;Acc:12457]	UAP1	1	162531323	162569627	1	5.91063e-05	0.016329	-0.458925	0.727528
ENSG00000185716	E015	chromosome 16 open reading frame 52 [Source:HGNC Symbol;Acc:27087]	C16orf52	16	22018959	22098855	1	5.92372e-05	0.0163459	-1.08642	0.470929
ENSG00000103426	E007	CORO7-PAM16 readthrough [Source:HGNC Symbol;Acc:44424]	CORO7-PAM16	16	4390252	4470495	-1	5.92963e-05	0.0163502	-0.172747	0.887152
ENSG00000136279	E001	drebrin-like [Source:HGNC Symbol;Acc:2696]	DBNL	7	44084239	44109055	1	5.96215e-05	0.0164279	-0.408756	0.753273
ENSG00000214413	E007	BBSome interacting protein 1 [Source:HGNC Symbol;Acc:28093]	BBIP1	10	112658488	112679032	-1	5.98361e-05	0.0164749	-0.338803	0.790697
ENSG00000123472	E053	ATP synthase mitochondrial F1 complex assembly factor 1 [Source:HGNC Symbol;Acc:18803]	ATPAF1	1	47098409	47139539	-1	5.98807e-05	0.0164752	-0.00799866	0.994471
ENSG00000133142	E018	transcription elongation factor A (SII)-like 4 [Source:HGNC Symbol;Acc:26121]	TCEAL4	X	102831159	102842657	1	6.03062e-05	0.0165801	0.471725	1.38677
ENSG00000198873	E009	G protein-coupled receptor kinase 5 [Source:HGNC Symbol;Acc:4544]	GRK5	10	120967101	121215131	1	6.03978e-05	0.0165932	0.561988	1.4763
ENSG00000126768	E016	translocase of inner mitochondrial membrane 17 homolog B (yeast) [Source:HGNC Symbol;Acc:17310]	TIMM17B	X	48750730	48755426	-1	6.04731e-05	0.0166017	0.944464	1.92447
ENSG00000258984	E066	UBE2F-SCLY readthrough (NMD candidate) [Source:HGNC Symbol;Acc:48339]	UBE2F-SCLY	2	238875656	239008053	1	6.08121e-05	0.0166826	0.137505	1.1
ENSG00000218739	E022	CEBPZ antisense RNA 1 [Source:HGNC Symbol;Acc:49288]	CEBPZ-AS1	2	37423631	37443336	1	6.09124e-05	0.0166858	0.976444	1.96761
ENSG00000156802	E035	ATPase family, AAA domain containing 2 [Source:HGNC Symbol;Acc:30123]	ATAD2	8	124332090	124428590	-1	6.08861e-05	0.0166858	0.25412	1.19261
ENSG00000124613	E001	zinc finger protein 391 [Source:HGNC Symbol;Acc:18779]	ZNF391	6	27342394	27371683	1	6.1163e-05	0.016718	1.3362	2.52485
ENSG00000034063	E012	ubiquitin-like with PHD and ring finger domains 1 [Source:HGNC Symbol;Acc:12556]	UHRF1	19	4903092	4962165	1	6.11592e-05	0.016718	0.0407244	1.02863
ENSG00000188739	E016	RNA binding motif protein 34 [Source:HGNC Symbol;Acc:28965]	RBM34	1	235294498	235324772	-1	6.11176e-05	0.016718	-0.114155	0.923924
ENSG00000164649	E006	cell division cycle associated 7-like [Source:HGNC Symbol;Acc:30777]	CDCA7L	7	21940518	21985702	-1	6.14844e-05	0.0167571	0.489293	1.40376
ENSG00000214021	E067	tubulin tyrosine ligase-like family, member 3 [Source:HGNC Symbol;Acc:24483]	TTLL3	3	9849770	9896822	1	6.13928e-05	0.0167571	0.342571	1.26801
ENSG00000099622	E037	cold inducible RNA binding protein [Source:HGNC Symbol;Acc:1982]	CIRBP	19	1259384	1274879	1	6.1441e-05	0.0167571	0.27159	1.20714
ENSG00000138829	E014	fibrillin 2 [Source:HGNC Symbol;Acc:3604]	FBN2	5	127593601	127994878	-1	6.14727e-05	0.0167571	-0.406542	0.75443
ENSG00000147679	E008	UTP23, small subunit (SSU) processome component, homolog (yeast) [Source:HGNC Symbol;Acc:28224]	UTP23	8	117778742	117861702	1	6.16583e-05	0.0167819	2.13794	4.40134
ENSG00000144589	E043	serine/threonine kinase 11 interacting protein [Source:HGNC Symbol;Acc:19184]	STK11IP	2	220462582	220481173	1	6.16645e-05	0.0167819	-0.0770148	0.948017
ENSG00000122707	E017	reversion-inducing-cysteine-rich protein with kazal motifs [Source:HGNC Symbol;Acc:11345]	RECK	9	36036430	36124448	1	6.18589e-05	0.0168227	0.415864	1.3341
ENSG00000165119	E029	heterogeneous nuclear ribonucleoprotein K [Source:HGNC Symbol;Acc:5044]	HNRNPK	9	86582998	86595569	-1	6.1918e-05	0.0168266	0.222351	1.16663
ENSG00000136273	E009	HUS1 checkpoint homolog (S. pombe) [Source:HGNC Symbol;Acc:5309]	HUS1	7	47735328	48019178	-1	6.20507e-05	0.0168383	0.747452	1.67883
ENSG00000067066	E057	SP100 nuclear antigen [Source:HGNC Symbol;Acc:11206]	SP100	2	231280657	231408805	1	6.20399e-05	0.0168383	0.729485	1.65805
ENSG00000100347	E037	SAMM50 sorting and assembly machinery component [Source:HGNC Symbol;Acc:24276]	SAMM50	22	44351301	44406411	1	6.2106e-05	0.0168412	0.0906684	1.06486
ENSG00000164880	E070	integrator complex subunit 1 [Source:HGNC Symbol;Acc:24555]	INTS1	7	1509913	1545489	-1	6.2259e-05	0.0168705	0.664389	1.5849
ENSG00000060138	E018	Y box binding protein 3 [Source:HGNC Symbol;Acc:2428]	YBX3	12	10851683	10875911	-1	6.24353e-05	0.0168941	0.376313	1.29802
ENSG00000197136	E008	pecanex-like 3 (Drosophila) [Source:HGNC Symbol;Acc:18760]	PCNXL3	11	65383244	65404910	1	6.24625e-05	0.0168941	0.0665564	1.04721
ENSG00000234969	E017		RP13-33H18.1	X	73289111	73290667	1	6.24807e-05	0.0168941	-0.0599601	0.959291
ENSG00000184445	E050	kinetochore associated 1 [Source:HGNC Symbol;Acc:17255]	KNTC1	12	123011793	123110943	1	6.29202e-05	0.0170008	0.0607785	1.04303
ENSG00000270617	E023	URGCP-MRPS24 readthrough [Source:HGNC Symbol;Acc:49188]	URGCP-MRPS24	7	43906157	43946188	-1	6.31074e-05	0.0170391	0.513341	1.42735
ENSG00000172943	E002	PHD finger protein 8 [Source:HGNC Symbol;Acc:20672]	PHF8	X	53963109	54075391	-1	6.32265e-05	0.017059	-0.294764	0.815206
ENSG00000101052	E028	intraflagellar transport 52 homolog (Chlamydomonas) [Source:HGNC Symbol;Acc:15901]	IFT52	20	42219571	42275936	1	6.3528e-05	0.0171281	-0.461655	0.726153
ENSG00000187118	E030	C-x(9)-C motif containing 1 [Source:HGNC Symbol;Acc:28783]	CMC1	3	28283075	28366633	1	6.37329e-05	0.0171651	0.772338	1.70804
ENSG00000105583	E042	WD repeat domain 83 opposite strand [Source:HGNC Symbol;Acc:30203]	WDR83OS	19	12778885	12782170	-1	6.3768e-05	0.0171651	0.353609	1.27775
ENSG00000023191	E037	ribonuclease/angiogenin inhibitor 1 [Source:HGNC Symbol;Acc:10074]	RNH1	11	494512	507300	-1	6.38021e-05	0.0171651	0.0176626	1.01232
ENSG00000166816	E002	lactate dehydrogenase D [Source:HGNC Symbol;Acc:19708]	LDHD	16	75145758	75150669	-1	6.3913e-05	0.0171826	-0.102464	0.931441
ENSG00000223482	E001	NUTM2A antisense RNA 1 [Source:HGNC Symbol;Acc:45161]	NUTM2A-AS1	10	88963632	89102369	-1	6.40056e-05	0.0171953	0.532441	1.44637
ENSG00000123219	E031	centromere protein K [Source:HGNC Symbol;Acc:29479]	CENPK	5	64813593	64858998	-1	6.41389e-05	0.0172188	0.828802	1.77621
ENSG00000062485	E163	citrate synthase [Source:HGNC Symbol;Acc:2422]	CS	12	56665483	56694176	-1	6.42118e-05	0.0172261	0.250416	1.18955
ENSG00000181666	E062	HKR1, GLI-Kruppel zinc finger family member [Source:HGNC Symbol;Acc:4928]	HKR1	19	37803739	37860267	1	6.43833e-05	0.0172598	-0.459915	0.727029
ENSG00000188766	E004	sprouty-related, EVH1 domain containing 3 [Source:HGNC Symbol;Acc:31041]	SPRED3	19	38879061	38886881	1	6.45465e-05	0.0172912	NA	#VALUE!
ENSG00000111790	E014	FGFR1 oncogene partner 2 [Source:HGNC Symbol;Acc:23098]	FGFR1OP2	12	27091316	27119583	1	6.46637e-05	0.0173103	0.0590625	1.04179
ENSG00000138795	E049	lymphoid enhancer-binding factor 1 [Source:HGNC Symbol;Acc:6551]	LEF1	4	108968701	109090112	-1	6.47492e-05	0.0173208	-0.389727	0.763274
ENSG00000155229	E052	MMS19 nucleotide excision repair homolog (S. cerevisiae) [Source:HGNC Symbol;Acc:13824]	MMS19	10	99218081	99258551	-1	6.52878e-05	0.0174525	0.259185	1.1968
ENSG00000129197	E013	RPA interacting protein [Source:HGNC Symbol;Acc:28641]	RPAIN	17	5322961	5336196	1	6.57788e-05	0.0175399	0.249941	1.18916
ENSG00000207496	E023	small nucleolar RNA, H/ACA box 7A [Source:HGNC Symbol;Acc:32592]	SNORA7A	3	12881811	12881949	-1	6.57835e-05	0.0175399	0.0493212	1.03478
ENSG00000119777	E024	transmembrane protein 214 [Source:HGNC Symbol;Acc:25983]	TMEM214	2	27255778	27264563	1	6.58009e-05	0.0175399	-0.0557901	0.962067
ENSG00000263429	E004	long intergenic non-protein coding RNA 675 [Source:HGNC Symbol;Acc:44356]	LINC00675	17	10698230	10707416	-1	6.57293e-05	0.0175399	NA	#VALUE!
ENSG00000214413	E006	BBSome interacting protein 1 [Source:HGNC Symbol;Acc:28093]	BBIP1	10	112658488	112679032	-1	6.5881e-05	0.0175488	-0.340382	0.789832
ENSG00000142330	E047	calpain 10 [Source:HGNC Symbol;Acc:1477]	CAPN10	2	241526133	241557122	1	6.59698e-05	0.0175513	0.664102	1.58458
ENSG00000005810	E005	MYC binding protein 2, E3 ubiquitin protein ligase [Source:HGNC Symbol;Acc:23386]	MYCBP2	13	77618792	77901185	-1	6.59837e-05	0.0175513	-0.237774	0.848053
ENSG00000197008	E003	zinc finger protein 138 [Source:HGNC Symbol;Acc:12922]	ZNF138	7	64254766	64294054	1	6.60995e-05	0.0175682	0.276838	1.21154
ENSG00000138834	E066	mitogen-activated protein kinase 8 interacting protein 3 [Source:HGNC Symbol;Acc:6884]	MAPK8IP3	16	1756184	1820318	1	6.61406e-05	0.0175682	-0.132725	0.912107
ENSG00000196873	E016	COBW domain containing 3 [Source:HGNC Symbol;Acc:18519]	CBWD3	9	70856397	70914929	1	6.66033e-05	0.0175806	1.20057	2.2983
ENSG00000164054	E013	shisa family member 5 [Source:HGNC Symbol;Acc:30376]	SHISA5	3	48509197	48542259	-1	6.67478e-05	0.0175806	0.67115	1.59234
ENSG00000186230	E030	zinc finger protein 749 [Source:HGNC Symbol;Acc:32783]	ZNF749	19	57946697	57956853	1	6.64312e-05	0.0175806	0.536576	1.45053
ENSG00000266714	E046	myosin XVB pseudogene [Source:HGNC Symbol;Acc:14083]	MYO15B	17	73584139	73622929	1	6.64549e-05	0.0175806	0.434452	1.3514
ENSG00000130475	E025	FCH domain only 1 [Source:HGNC Symbol;Acc:29002]	FCHO1	19	17858527	17899377	1	6.64503e-05	0.0175806	0.0486308	1.03428
ENSG00000215022	E001		RP1-257A7.4	6	13265093	13295818	-1	6.66513e-05	0.0175806	0.0393776	1.02767
ENSG00000272084	E026		RP5-1126H10.2	1	19398604	19402005	-1	6.67136e-05	0.0175806	-0.0515965	0.964868
ENSG00000182481	E025	karyopherin alpha 2 (RAG cohort 1, importin alpha 1) [Source:HGNC Symbol;Acc:6395]	KPNA2	17	66031635	66042958	1	6.64587e-05	0.0175806	-0.0831961	0.943964
ENSG00000103591	E003	alpha- and gamma-adaptin binding protein [Source:HGNC Symbol;Acc:25662]	AAGAB	15	67493371	67547533	-1	6.62984e-05	0.0175806	-0.111016	0.925936
ENSG00000132522	E026	G protein pathway suppressor 2 [Source:HGNC Symbol;Acc:4550]	GPS2	17	7214643	7218883	-1	6.67399e-05	0.0175806	-0.303118	0.810499
ENSG00000269881	E069	Protein ITFG3; Uncharacterized protein; cDNA FLJ60496 [Source:UniProtKB/TrEMBL;Acc:B4DGG1]	ITFG3	16	299546	319942	1	6.65315e-05	0.0175806	-0.816468	0.56783
ENSG00000260415	E038	HCG1997999; cDNA FLJ33996 fis, clone DFNES2008881 [Source:UniProtKB/TrEMBL;Acc:Q8NBA4]	AC068987.1	12	52203789	52206636	1	6.66809e-05	0.0175806	-1.2395	0.423521
ENSG00000145331	E013	tRNA methyltransferase 10 homolog A (S. cerevisiae) [Source:HGNC Symbol;Acc:28403]	TRMT10A	4	100467866	100485189	-1	6.68521e-05	0.0175958	0.452945	1.36883
ENSG00000105143	E024	solute carrier family 1 (high affinity aspartate/glutamate transporter), member 6 [Source:HGNC Symbol;Acc:10944]	SLC1A6	19	15060846	15133802	-1	6.69868e-05	0.0176189	2.85653	7.24271
ENSG00000177084	E001	polymerase (DNA directed), epsilon, catalytic subunit [Source:HGNC Symbol;Acc:9177]	POLE	12	133200348	133263951	-1	6.7155e-05	0.0176438	-0.112486	0.924993
ENSG00000142627	E019	EPH receptor A2 [Source:HGNC Symbol;Acc:3386]	EPHA2	1	16450832	16482582	-1	6.71751e-05	0.0176438	-0.546338	0.684756
ENSG00000153066	E014	thioredoxin domain containing 11 [Source:HGNC Symbol;Acc:28030]	TXNDC11	16	11772936	11836734	-1	6.73398e-05	0.0176747	0.677029	1.59884
ENSG00000112159	E006	MDN1, midasin homolog (yeast) [Source:HGNC Symbol;Acc:18302]	MDN1	6	90352218	90529442	-1	6.74028e-05	0.0176789	-0.121077	0.919501
ENSG00000164118	E028	centrosomal protein 44kDa [Source:HGNC Symbol;Acc:29356]	CEP44	4	175204828	175254531	1	6.75098e-05	0.0176892	0.932815	1.909
ENSG00000132153	E030	DEAH (Asp-Glu-Ala-His) box helicase 30 [Source:HGNC Symbol;Acc:16716]	DHX30	3	47844399	47891685	1	6.75738e-05	0.0176892	0.755759	1.68852
ENSG00000160194	E011	NADH dehydrogenase (ubiquinone) flavoprotein 3, 10kDa [Source:HGNC Symbol;Acc:7719]	NDUFV3	21	44299754	44333414	1	6.75831e-05	0.0176892	-0.00847229	0.994145
ENSG00000204316	E089	mitochondrial ribosomal protein L38 [Source:HGNC Symbol;Acc:14033]	MRPL38	17	73894724	73905899	-1	6.78306e-05	0.0177416	0.251428	1.19038
ENSG00000177082	E023	WD repeat domain 73 [Source:HGNC Symbol;Acc:25928]	WDR73	15	85185999	85197574	-1	6.79224e-05	0.0177533	0.270969	1.20662
ENSG00000219481	E011	neuroblastoma breakpoint family, member 1 [Source:HGNC Symbol;Acc:26088]	NBPF1	1	16888814	16940057	-1	6.88375e-05	0.01798	-0.430717	0.741893
ENSG00000169251	E011	NMD3 ribosome export adaptor [Source:HGNC Symbol;Acc:24250]	NMD3	3	160822484	160971320	1	6.90615e-05	0.018026	0.674608	1.59616
ENSG00000033800	E028	protein inhibitor of activated STAT, 1 [Source:HGNC Symbol;Acc:2752]	PIAS1	15	68346517	68483096	1	6.91731e-05	0.0180301	-0.408808	0.753246
ENSG00000232732	E049		AC073043.1	2	200732119	200775882	-1	6.91539e-05	0.0180301	NA	#VALUE!
ENSG00000087460	E031	GNAS complex locus [Source:HGNC Symbol;Acc:4392]	GNAS	20	57414773	57486247	1	6.95457e-05	0.0181147	-0.529988	0.692561
ENSG00000137672	E020	transient receptor potential cation channel, subfamily C, member 6 [Source:HGNC Symbol;Acc:12338]	TRPC6	11	101322295	101743293	-1	6.9804e-05	0.0181694	1.16481	2.24204
ENSG00000171262	E013	family with sequence similarity 98, member B [Source:HGNC Symbol;Acc:26773]	FAM98B	15	38746328	38779911	1	6.9949e-05	0.0181946	0.147135	1.10737
ENSG00000272762	E012	Poly(rC)-binding protein 4 [Source:UniProtKB/TrEMBL;Acc:C9JSA6]	RP11-155D18.14	3	51994317	52008032	-1	7.03502e-05	0.0182863	1.26414	2.40184
ENSG00000273313	E005	RBAK downstream neighbor (non-protein coding) [Source:HGNC Symbol;Acc:33770]	RBAKDN	7	5111756	5112854	1	7.04375e-05	0.0182964	-0.413691	0.7507
ENSG00000107897	E013	acyl-CoA binding domain containing 5 [Source:HGNC Symbol;Acc:23338]	ACBD5	10	27484146	27531059	-1	7.05201e-05	0.0183052	2.1888	4.55926
ENSG00000105583	E011	WD repeat domain 83 opposite strand [Source:HGNC Symbol;Acc:30203]	WDR83OS	19	12778885	12782170	-1	7.08243e-05	0.0183336	0.672333	1.59365
ENSG00000243156	E027	microtubule associated monooxygenase, calponin and LIM domain containing 3 [Source:HGNC Symbol;Acc:24694]	MICAL3	22	18270415	18507325	-1	7.07831e-05	0.0183336	0.339565	1.26538
ENSG00000058262	E013	Sec61 alpha 1 subunit (S. cerevisiae) [Source:HGNC Symbol;Acc:18276]	SEC61A1	3	127770484	127790526	1	7.07163e-05	0.0183336	0.219286	1.16416
ENSG00000126214	E031	kinesin light chain 1 [Source:HGNC Symbol;Acc:6387]	KLC1	14	104028233	104167888	1	7.07978e-05	0.0183336	-0.221676	0.857568
ENSG00000125691	E036	ribosomal protein L23 [Source:HGNC Symbol;Acc:10316]	RPL23	17	37004118	37010096	-1	7.0998e-05	0.0183502	0.255934	1.19411
ENSG00000258984	E065	UBE2F-SCLY readthrough (NMD candidate) [Source:HGNC Symbol;Acc:48339]	UBE2F-SCLY	2	238875656	239008053	1	7.09914e-05	0.0183502	0.234245	1.17629
ENSG00000119048	E021	ubiquitin-conjugating enzyme E2B [Source:HGNC Symbol;Acc:12473]	UBE2B	5	133706870	133727683	1	7.10349e-05	0.0183502	-0.137927	0.908824
ENSG00000205413	E001	sterile alpha motif domain containing 9 [Source:HGNC Symbol;Acc:1348]	SAMD9	7	92728829	92747336	-1	7.1269e-05	0.0183958	-0.117317	0.9219
ENSG00000196646	E018	zinc finger protein 136 [Source:HGNC Symbol;Acc:12920]	ZNF136	19	12273879	12300064	1	7.1309e-05	0.0183958	-0.292991	0.816208
ENSG00000172752	E038	collagen, type VI, alpha 5 [Source:HGNC Symbol;Acc:26674]	COL6A5	3	130064359	130203688	1	7.14183e-05	0.0184113	0.497519	1.41178
ENSG00000171222	E003	SCAN domain containing 1 [Source:HGNC Symbol;Acc:10566]	SCAND1	20	34541539	34547394	-1	7.16106e-05	0.0184483	0.184242	1.13622
ENSG00000172752	E049	collagen, type VI, alpha 5 [Source:HGNC Symbol;Acc:26674]	COL6A5	3	130064359	130203688	1	7.17404e-05	0.0184691	-0.218723	0.859326
ENSG00000111319	E026	sodium channel, non-voltage-gated 1 alpha subunit [Source:HGNC Symbol;Acc:10599]	SCNN1A	12	6456009	6486896	-1	7.20198e-05	0.0185283	NA	#VALUE!
ENSG00000110321	E071	eukaryotic translation initiation factor 4 gamma, 2 [Source:HGNC Symbol;Acc:3297]	EIF4G2	11	10818597	10830657	-1	7.23512e-05	0.0185882	0.17912	1.13219
ENSG00000269881	E071	Protein ITFG3; Uncharacterized protein; cDNA FLJ60496 [Source:UniProtKB/TrEMBL;Acc:B4DGG1]	ITFG3	16	299546	319942	1	7.23176e-05	0.0185882	-0.265636	0.831832
ENSG00000123562	E017	mortality factor 4 like 2 [Source:HGNC Symbol;Acc:16849]	MORF4L2	X	102930424	102943086	-1	7.24634e-05	0.0186043	-0.111868	0.925389
ENSG00000153107	E016	anaphase promoting complex subunit 1 [Source:HGNC Symbol;Acc:19988]	ANAPC1	2	112523848	112642267	-1	7.26928e-05	0.0186505	-0.135089	0.910614
ENSG00000076864	E015	RAP1 GTPase activating protein [Source:HGNC Symbol;Acc:9858]	RAP1GAP	1	21922708	21995801	-1	7.27865e-05	0.0186589	1.76149	3.39049
ENSG00000167645	E042	Yip1 interacting factor homolog B (S. cerevisiae) [Source:HGNC Symbol;Acc:30511]	YIF1B	19	38795753	38807913	-1	7.28247e-05	0.0186589	0.350395	1.27491
ENSG00000124942	E006	AHNAK nucleoprotein [Source:HGNC Symbol;Acc:347]	AHNAK	11	62201016	62323707	-1	7.28914e-05	0.0186633	-0.194473	0.873892
ENSG00000185338	E002	suppressor of cytokine signaling 1 [Source:HGNC Symbol;Acc:19383]	SOCS1	16	11348262	11350036	-1	7.34281e-05	0.0187879	NA	#VALUE!
ENSG00000069493	E024	C-type lectin domain family 2, member D [Source:HGNC Symbol;Acc:14351]	CLEC2D	12	9817565	9848413	1	7.36254e-05	0.0188021	0.336525	1.26271
ENSG00000214021	E073	tubulin tyrosine ligase-like family, member 3 [Source:HGNC Symbol;Acc:24483]	TTLL3	3	9849770	9896822	1	7.36334e-05	0.0188021	0.141714	1.10322
ENSG00000166432	E001	zinc finger, matrin-type 1 [Source:HGNC Symbol;Acc:29377]	ZMAT1	X	101137262	101187004	-1	7.35744e-05	0.0188021	-0.38697	0.764734
ENSG00000163219	E012	Rho GTPase activating protein 25 [Source:HGNC Symbol;Acc:28951]	ARHGAP25	2	68906733	69053965	1	7.37011e-05	0.0188066	0.30195	1.23281
ENSG00000114745	E022	golgi reassembly stacking protein 1, 65kDa [Source:HGNC Symbol;Acc:16769]	GORASP1	3	39138150	39149854	-1	7.38232e-05	0.018825	0.587783	1.50294
ENSG00000172037	E009	laminin, beta 2 (laminin S) [Source:HGNC Symbol;Acc:6487]	LAMB2	3	49158547	49170551	-1	7.38812e-05	0.0188271	-0.0886752	0.940386
ENSG00000063761	E015	aarF domain containing kinase 1 [Source:HGNC Symbol;Acc:19038]	ADCK1	14	78266426	78401355	1	7.39734e-05	0.0188288	0.32386	1.25168
ENSG00000270402	E001		CTC-412M14.5	19	19819774	19821274	1	7.39882e-05	0.0188288	NA	#VALUE!
ENSG00000168397	E046	autophagy related 4B, cysteine peptidase [Source:HGNC Symbol;Acc:20790]	ATG4B	2	242576628	242613272	1	7.42317e-05	0.018878	0.109724	1.07902
ENSG00000062485	E098	citrate synthase [Source:HGNC Symbol;Acc:2422]	CS	12	56665483	56694176	-1	7.47155e-05	0.0189199	0.377364	1.29897
ENSG00000161618	E099	aldehyde dehydrogenase 16 family, member A1 [Source:HGNC Symbol;Acc:28114]	ALDH16A1	19	49956426	49974305	1	7.48486e-05	0.0189199	0.362366	1.28553
ENSG00000198561	E004	catenin (cadherin-associated protein), delta 1 [Source:HGNC Symbol;Acc:2515]	CTNND1	11	57520715	57587018	1	7.46314e-05	0.0189199	0.345252	1.27037
ENSG00000116584	E044	Rho/Rac guanine nucleotide exchange factor (GEF) 2 [Source:HGNC Symbol;Acc:682]	ARHGEF2	1	155916630	155976861	-1	7.45933e-05	0.0189199	0.339563	1.26537
ENSG00000163660	E050	cyclin L1 [Source:HGNC Symbol;Acc:20569]	CCNL1	3	156864297	156878549	-1	7.46842e-05	0.0189199	0.127704	1.09255
ENSG00000146281	E002	peptidase M20 domain containing 2 [Source:HGNC Symbol;Acc:21408]	PM20D2	6	89855769	89875284	1	7.46328e-05	0.0189199	0.0606968	1.04297
ENSG00000115042	E021	fumarylacetoacetate hydrolase domain containing 2A [Source:HGNC Symbol;Acc:24252]	FAHD2A	2	96068469	96082364	1	7.48373e-05	0.0189199	-0.0229376	0.984227
ENSG00000118939	E009	ubiquitin carboxyl-terminal esterase L3 (ubiquitin thiolesterase) [Source:HGNC Symbol;Acc:12515]	UCHL3	13	76123619	76180085	1	7.44872e-05	0.0189199	-0.0805869	0.945673
ENSG00000113108	E015	amyloid beta (A4) precursor protein-binding, family B, member 3 [Source:HGNC Symbol;Acc:20708]	APBB3	5	139937853	139973337	-1	7.48467e-05	0.0189199	-0.103697	0.930645
ENSG00000228716	E007	dihydrofolate reductase [Source:HGNC Symbol;Acc:2861]	DHFR	5	79922047	79950802	-1	7.50377e-05	0.0189549	-0.19281	0.8749
ENSG00000182208	E014	MOB kinase activator 2 [Source:HGNC Symbol;Acc:24904]	MOB2	11	1490687	1522477	-1	7.53252e-05	0.0190148	0.516023	1.43001
ENSG00000123136	E018	DEAD (Asp-Glu-Ala-Asp) box polypeptide 39A [Source:HGNC Symbol;Acc:17821]	DDX39A	19	14519631	14530192	-1	7.55438e-05	0.0190495	0.106759	1.07681
ENSG00000115738	E005	inhibitor of DNA binding 2, dominant negative helix-loop-helix protein [Source:HGNC Symbol;Acc:5361]	ID2	2	8818975	8824583	1	7.55638e-05	0.0190495	0.0578544	1.04092
ENSG00000169994	E043	myosin VIIB [Source:HGNC Symbol;Acc:7607]	MYO7B	2	128293378	128395304	1	7.57599e-05	0.0190861	0.154764	1.11324
ENSG00000144426	E048	neurobeachin-like 1 [Source:HGNC Symbol;Acc:20681]	NBEAL1	2	203879602	204091101	1	7.5936e-05	0.0191135	1.43537	2.70451
ENSG00000167604	E035	nuclear factor of kappa light polypeptide gene enhancer in B-cells inhibitor, delta [Source:HGNC Symbol;Acc:15671]	NFKBID	19	36378555	36393205	-1	7.59702e-05	0.0191135	-1.1459	0.451908
ENSG00000214021	E066	tubulin tyrosine ligase-like family, member 3 [Source:HGNC Symbol;Acc:24483]	TTLL3	3	9849770	9896822	1	7.60898e-05	0.0191308	0.257676	1.19555
ENSG00000027847	E007	xylosylprotein beta 1,4-galactosyltransferase, polypeptide 7 [Source:HGNC Symbol;Acc:930]	B4GALT7	5	177027101	177037348	1	7.63462e-05	0.0191697	0.535633	1.44958
ENSG00000111880	E002	RNA guanylyltransferase and 5'-phosphatase [Source:HGNC Symbol;Acc:10073]	RNGTT	6	89319985	89673348	-1	7.63088e-05	0.0191697	-0.243579	0.844648
ENSG00000236137	E005		RP11-27K13.3	1	117568104	117602112	-1	7.64284e-05	0.0191775	NA	#VALUE!
ENSG00000148158	E015	sorting nexin family member 30 [Source:HGNC Symbol;Acc:23685]	SNX30	9	115513118	115643951	1	7.65473e-05	0.0191945	0.373273	1.29529
ENSG00000174915	E015	phosphatidylserine synthase 2 [Source:HGNC Symbol;Acc:15463]	PTDSS2	11	448268	491393	1	7.6726e-05	0.0192265	0.725117	1.65304
ENSG00000144566	E010	RAB5A, member RAS oncogene family [Source:HGNC Symbol;Acc:9783]	RAB5A	3	19988571	20026667	1	7.68939e-05	0.0192558	0.289229	1.22199
ENSG00000134853	E029	platelet-derived growth factor receptor, alpha polypeptide [Source:HGNC Symbol;Acc:8803]	PDGFRA	4	55095264	55164414	1	7.70839e-05	0.0192777	0.590558	1.50583
ENSG00000066230	E011	solute carrier family 9, subfamily A (NHE3, cation proton antiporter 3), member 3 [Source:HGNC Symbol;Acc:11073]	SLC9A3	5	473425	524447	-1	7.70458e-05	0.0192777	-1.00946	0.496733
ENSG00000199327	E053	RNA, U6 small nuclear 230, pseudogene [Source:HGNC Symbol;Acc:47193]	RNU6-230P	3	124837941	124838044	-1	7.74041e-05	0.019345	-0.182065	0.88144
ENSG00000117682	E003	dehydrodolichyl diphosphate synthase [Source:HGNC Symbol;Acc:20603]	DHDDS	1	26758773	26797785	1	7.766e-05	0.019396	0.781408	1.71881
ENSG00000131100	E007	ATPase, H+ transporting, lysosomal 31kDa, V1 subunit E1 [Source:HGNC Symbol;Acc:857]	ATP6V1E1	22	18074902	18111584	-1	7.77749e-05	0.0194119	0.279195	1.21352
ENSG00000121310	E021	enoyl CoA hydratase domain containing 2 [Source:HGNC Symbol;Acc:23408]	ECHDC2	1	53361656	53392884	-1	7.81606e-05	0.0194823	0.411627	1.33018
ENSG00000135164	E062	cyclin D binding myb-like transcription factor 1 [Source:HGNC Symbol;Acc:14603]	DMTF1	7	86781677	86825653	1	7.81509e-05	0.0194823	0.227231	1.17059
ENSG00000046889	E015	phosphatidylinositol-3,4,5-trisphosphate-dependent Rac exchange factor 2 [Source:HGNC Symbol;Acc:22950]	PREX2	8	68864353	69149265	1	7.82468e-05	0.0194909	2.17053	4.5019
ENSG00000073464	E013	chloride channel, voltage-sensitive 4 [Source:HGNC Symbol;Acc:2022]	CLCN4	X	10125024	10205700	1	7.8697e-05	0.0195294	0.716684	1.6434
ENSG00000163815	E009	C-type lectin domain family 3, member B [Source:HGNC Symbol;Acc:11891]	CLEC3B	3	45043040	45077563	1	7.88575e-05	0.0195294	0.585854	1.50093
ENSG00000214022	E019	replication initiator 1 [Source:HGNC Symbol;Acc:17922]	REPIN1	7	150065278	150071133	1	7.88343e-05	0.0195294	0.550027	1.46411
ENSG00000118495	E020	pleiomorphic adenoma gene-like 1 [Source:HGNC Symbol;Acc:9046]	PLAGL1	6	144261437	144385735	-1	7.85709e-05	0.0195294	0.384482	1.30539
ENSG00000166266	E001	cullin 5 [Source:HGNC Symbol;Acc:2556]	CUL5	11	107879459	107978503	1	7.85249e-05	0.0195294	0.316668	1.24545
ENSG00000183765	E048	checkpoint kinase 2 [Source:HGNC Symbol;Acc:16627]	CHEK2	22	29083731	29138410	-1	7.86264e-05	0.0195294	0.301534	1.23245
ENSG00000165416	E015	SGT1, suppressor of G2 allele of SKP1 (S. cerevisiae) [Source:HGNC Symbol;Acc:16987]	SUGT1	13	53226844	53275044	1	7.8739e-05	0.0195294	-0.0309341	0.978786
ENSG00000102030	E140	N(alpha)-acetyltransferase 10, NatA catalytic subunit [Source:HGNC Symbol;Acc:18704]	NAA10	X	153194695	153200676	-1	7.84852e-05	0.0195294	-0.114379	0.92378
ENSG00000055609	E002	lysine (K)-specific methyltransferase 2C [Source:HGNC Symbol;Acc:13726]	KMT2C	7	151832010	152133090	-1	7.88683e-05	0.0195294	-0.367454	0.775149
ENSG00000204789	E005	zinc finger protein 204, pseudogene [Source:HGNC Symbol;Acc:12995]	ZNF204P	6	27325604	27339304	-1	7.93621e-05	0.0195623	0.566651	1.48108
ENSG00000087087	E001	serrate RNA effector molecule homolog (Arabidopsis) [Source:HGNC Symbol;Acc:24101]	SRRT	7	100472733	100486285	1	7.91625e-05	0.0195623	0.564484	1.47886
ENSG00000176261	E003	zinc finger and BTB domain containing 8 opposite strand [Source:HGNC Symbol;Acc:24094]	ZBTB8OS	1	33065773	33116504	-1	7.90665e-05	0.0195623	0.165676	1.12169
ENSG00000131828	E019	pyruvate dehydrogenase (lipoamide) alpha 1 [Source:HGNC Symbol;Acc:8806]	PDHA1	X	19362011	19379823	1	7.93653e-05	0.0195623	0.0436321	1.03071
ENSG00000119650	E127	intraflagellar transport 43 homolog (Chlamydomonas) [Source:HGNC Symbol;Acc:29669]	IFT43	14	76368479	76550928	1	7.92553e-05	0.0195623	-0.0216258	0.985122
ENSG00000162512	E001	syndecan 3 [Source:HGNC Symbol;Acc:10660]	SDC3	1	31342314	31381608	-1	7.92556e-05	0.0195623	-0.0834401	0.943804
ENSG00000159086	E002	PAX3 and PAX7 binding protein 1 [Source:HGNC Symbol;Acc:13579]	PAXBP1	21	34106210	34144169	-1	7.93313e-05	0.0195623	-0.180728	0.882258
ENSG00000221062	E012	microRNA 1292 [Source:HGNC Symbol;Acc:35364]	MIR1292	20	2633423	2633488	1	7.96821e-05	0.0196276	0.198396	1.14742
ENSG00000169228	E054	RAB24, member RAS oncogene family [Source:HGNC Symbol;Acc:9765]	RAB24	5	176728199	176730745	-1	7.9858e-05	0.0196421	0.540482	1.45446
ENSG00000119950	E012	MAX interactor 1, dimerization protein [Source:HGNC Symbol;Acc:7534]	MXI1	10	111967363	112047123	1	7.9888e-05	0.0196421	0.496167	1.41046
ENSG00000140854	E040	katanin p80 (WD repeat containing) subunit B 1 [Source:HGNC Symbol;Acc:6217]	KATNB1	16	57769642	57791162	1	7.98977e-05	0.0196421	0.242513	1.18305
ENSG00000167702	E015	kinesin family member C2 [Source:HGNC Symbol;Acc:29530]	KIFC2	8	145691426	145699585	1	8.01719e-05	0.0196967	-0.01825	0.98743
ENSG00000180998	E007	G protein-coupled receptor 137C [Source:HGNC Symbol;Acc:25445]	GPR137C	14	53019866	53104431	1	8.07642e-05	0.019824	2.70128	6.5038
ENSG00000138073	E024	prolactin regulatory element binding [Source:HGNC Symbol;Acc:9356]	PREB	2	27353624	27357543	-1	8.07957e-05	0.019824	0.212681	1.15884
ENSG00000170476	E003	marginal zone B and B1 cell-specific protein [Source:HGNC Symbol;Acc:30125]	MZB1	5	138723169	138725770	-1	8.14402e-05	0.0199007	1.00155	2.00214
ENSG00000196954	E016	caspase 4, apoptosis-related cysteine peptidase [Source:HGNC Symbol;Acc:1505]	CASP4	11	104813593	104840163	-1	8.1364e-05	0.0199007	0.535642	1.44959
ENSG00000228107	E013		AP000692.9	21	37732928	37734338	1	8.1531e-05	0.0199007	0.529492	1.44342
ENSG00000214021	E069	tubulin tyrosine ligase-like family, member 3 [Source:HGNC Symbol;Acc:24483]	TTLL3	3	9849770	9896822	1	8.15008e-05	0.0199007	0.00179046	1.00124
ENSG00000165716	E006	family with sequence similarity 69, member B [Source:HGNC Symbol;Acc:28290]	FAM69B	9	139607022	139618502	1	8.13554e-05	0.0199007	-0.0993625	0.933445
ENSG00000178607	E001	endoplasmic reticulum to nucleus signaling 1 [Source:HGNC Symbol;Acc:3449]	ERN1	17	62116502	62208179	-1	8.14964e-05	0.0199007	-0.204885	0.867608
ENSG00000205482	E017		AC007000.12	7	76682095	76688757	-1	8.1293e-05	0.0199007	-1.71537	0.304523
ENSG00000132837	E006	dimethylglycine dehydrogenase [Source:HGNC Symbol;Acc:24475]	DMGDH	5	78293438	78531861	-1	8.13203e-05	0.0199007	NA	#VALUE!
ENSG00000115204	E028	MpV17 mitochondrial inner membrane protein [Source:HGNC Symbol;Acc:7224]	MPV17	2	27532360	27548547	-1	8.17117e-05	0.0199318	0.169802	1.1249
ENSG00000184584	E030	transmembrane protein 173 [Source:HGNC Symbol;Acc:27962]	TMEM173	5	138855119	138862520	-1	8.17841e-05	0.0199366	0.354791	1.2788
ENSG00000244045	E049	transmembrane protein 199 [Source:HGNC Symbol;Acc:18085]	TMEM199	17	26684604	26708716	1	8.2061e-05	0.0199911	0.177456	1.13089
ENSG00000205339	E009	importin 7 [Source:HGNC Symbol;Acc:9852]	IPO7	11	9406169	9469673	1	8.21528e-05	0.0200005	0.102311	1.07349
ENSG00000145907	E010	GTPase activating protein (SH3 domain) binding protein 1 [Source:HGNC Symbol;Acc:30292]	G3BP1	5	151150606	151192346	1	8.22092e-05	0.0200013	-0.234225	0.850142
ENSG00000157106	E001	SMG1 phosphatidylinositol 3-kinase-related kinase [Source:HGNC Symbol;Acc:30045]	SMG1	16	18816175	18937776	-1	8.24058e-05	0.0200233	-0.231402	0.851807
ENSG00000175634	E010	ribosomal protein S6 kinase, 70kDa, polypeptide 2 [Source:HGNC Symbol;Acc:10437]	RPS6KB2	11	67195931	67202872	1	8.23582e-05	0.0200233	-0.411171	0.752013
ENSG00000137642	E011	sortilin-related receptor, L(DLR class) A repeats containing [Source:HGNC Symbol;Acc:11185]	SORL1	11	121322912	121504402	1	8.2623e-05	0.0200372	0.672794	1.59416
ENSG00000136682	E008	COBW domain containing 2 [Source:HGNC Symbol;Acc:17907]	CBWD2	2	114195268	114253766	1	8.25694e-05	0.0200372	0.201297	1.14973
ENSG00000049759	E076	neural precursor cell expressed, developmentally down-regulated 4-like, E3 ubiquitin protein ligase [Source:HGNC Symbol;Acc:7728]	NEDD4L	18	55711599	56068772	1	8.25786e-05	0.0200372	0.0243878	1.01705
ENSG00000272896	E072		RP11-216L13.17	9	139685831	139695047	1	8.26948e-05	0.0200417	0.522529	1.43647
ENSG00000259316	E010	Uncharacterized protein [Source:UniProtKB/TrEMBL;Acc:U3KQA5]	CTD-2116N17.1	15	64472547	64665980	-1	8.29769e-05	0.0200843	0.492938	1.40731
ENSG00000164062	E040	acylaminoacyl-peptide hydrolase [Source:HGNC Symbol;Acc:586]	APEH	3	49711435	49721396	1	8.29411e-05	0.0200843	0.398568	1.3182
ENSG00000157212	E002	PAX interacting (with transcription-activation domain) protein 1 [Source:HGNC Symbol;Acc:8624]	PAXIP1	7	154735397	154794794	-1	8.30701e-05	0.0200894	2.11	4.31691
ENSG00000213123	E022	Tctex1 domain containing 2 [Source:HGNC Symbol;Acc:28482]	TCTEX1D2	3	196018090	196045170	-1	8.31051e-05	0.0200894	0.415038	1.33333
ENSG00000166441	E010	ribosomal protein L27a [Source:HGNC Symbol;Acc:10329]	RPL27A	11	8703958	8736306	1	8.34271e-05	0.020123	0.221302	1.16579
ENSG00000230606	E029		AC159540.1	2	98081083	98099107	-1	8.34109e-05	0.020123	0.160048	1.11732
ENSG00000002919	E031	sorting nexin 11 [Source:HGNC Symbol;Acc:14975]	SNX11	17	46180719	46200436	1	8.34775e-05	0.020123	-0.0479693	0.967297
ENSG00000139154	E004	AE binding protein 2 [Source:HGNC Symbol;Acc:24051]	AEBP2	12	19556979	19873735	1	8.35112e-05	0.020123	-0.195945	0.873001
ENSG00000143226	E001	Fc fragment of IgG, low affinity IIa, receptor (CD32) [Source:HGNC Symbol;Acc:3616]	FCGR2A	1	161475220	161493803	1	8.34986e-05	0.020123	-0.286066	0.820135
ENSG00000166741	E007	nicotinamide N-methyltransferase [Source:HGNC Symbol;Acc:7861]	NNMT	11	114128509	114184007	1	8.3924e-05	0.0201708	1.0728	2.10351
ENSG00000187091	E019	phospholipase C, delta 1 [Source:HGNC Symbol;Acc:9060]	PLCD1	3	38048987	38071253	-1	8.38705e-05	0.0201708	0.929954	1.90522
ENSG00000243637	E011		AC019221.4	2	234263220	234301045	1	8.38651e-05	0.0201708	0.723312	1.65097
ENSG00000126214	E032	kinesin light chain 1 [Source:HGNC Symbol;Acc:6387]	KLC1	14	104028233	104167888	1	8.38912e-05	0.0201708	-0.289364	0.818263
ENSG00000053501	E020	unconventional SNARE in the ER 1 homolog (S. cerevisiae) [Source:HGNC Symbol;Acc:30882]	USE1	19	17326155	17330638	1	8.42286e-05	0.0202311	0.453242	1.36911
ENSG00000188186	E023	late endosomal/lysosomal adaptor, MAPK and MTOR activator 4 [Source:HGNC Symbol;Acc:33772]	LAMTOR4	7	99746530	99753567	1	8.43675e-05	0.0202479	2.64388	6.25012
ENSG00000234969	E010		RP13-33H18.1	X	73289111	73290667	1	8.44599e-05	0.0202479	1.50207	2.8325
ENSG00000196262	E013	peptidylprolyl isomerase A (cyclophilin A) [Source:HGNC Symbol;Acc:9253]	PPIA	7	44836279	44864163	1	8.44482e-05	0.0202479	0.000334011	1.00023
ENSG00000188883	E002	killer cell lectin-like receptor subfamily G, member 2 [Source:HGNC Symbol;Acc:24778]	KLRG2	7	139137436	139168458	-1	8.46207e-05	0.0202505	-0.0388109	0.973457
ENSG00000205038	E083	polycystic kidney and hepatic disease 1 (autosomal recessive)-like 1 [Source:HGNC Symbol;Acc:20313]	PKHD1L1	8	110374706	110542559	1	8.46861e-05	0.0202505	-0.72382	0.605492
ENSG00000172426	E007	radial spoke head 9 homolog (Chlamydomonas) [Source:HGNC Symbol;Acc:21057]	RSPH9	6	43612783	43640336	1	8.46821e-05	0.0202505	NA	#VALUE!
ENSG00000226010	E001		RP11-403E24.1	X	63364752	63366932	-1	8.46526e-05	0.0202505	NA	#VALUE!
ENSG00000029534	E033	ankyrin 1, erythrocytic [Source:HGNC Symbol;Acc:492]	ANK1	8	41510739	41754280	-1	8.54526e-05	0.0204208	-0.0130988	0.990962
ENSG00000110713	E004	nucleoporin 98kDa [Source:HGNC Symbol;Acc:8068]	NUP98	11	3692313	3819022	-1	8.58775e-05	0.0204845	2.01508	4.04203
ENSG00000159176	E027	cysteine and glycine-rich protein 1 [Source:HGNC Symbol;Acc:2469]	CSRP1	1	201452658	201478584	-1	8.61114e-05	0.0204845	0.685776	1.60857
ENSG00000168397	E054	autophagy related 4B, cysteine peptidase [Source:HGNC Symbol;Acc:20790]	ATG4B	2	242576628	242613272	1	8.62023e-05	0.0204845	0.192162	1.14247
ENSG00000230606	E030		AC159540.1	2	98081083	98099107	-1	8.61334e-05	0.0204845	0.153169	1.11201
ENSG00000197620	E019	chromosome X open reading frame 40A [Source:HGNC Symbol;Acc:28089]	CXorf40A	X	148621900	148632055	1	8.5891e-05	0.0204845	0.11913	1.08608
ENSG00000188739	E067	RNA binding motif protein 34 [Source:HGNC Symbol;Acc:28965]	RBM34	1	235294498	235324772	-1	8.60858e-05	0.0204845	0.100868	1.07242
ENSG00000015475	E014	BH3 interacting domain death agonist [Source:HGNC Symbol;Acc:1050]	BID	22	18216906	18257536	-1	8.58639e-05	0.0204845	0.0326433	1.02288
ENSG00000099942	E006	v-crk avian sarcoma virus CT10 oncogene homolog-like [Source:HGNC Symbol;Acc:2363]	CRKL	22	21271714	21308037	1	8.6209e-05	0.0204845	-0.0376395	0.974248
ENSG00000167807	E039	Uncharacterized protein [Source:UniProtKB/TrEMBL;Acc:E7EQL1]	CTD-2369P2.10	19	10416103	10426685	-1	8.61833e-05	0.0204845	-0.631697	0.645417
ENSG00000259132	E055		RP11-298I3.5	14	23415479	23451467	-1	8.64588e-05	0.0205309	0.530189	1.44412
ENSG00000104221	E010	BRF2, RNA polymerase III transcription initiation factor 50 kDa subunit [Source:HGNC Symbol;Acc:17298]	BRF2	8	37700786	37707422	-1	8.66021e-05	0.020552	-0.143768	0.905152
ENSG00000248333	E005	cyclin-dependent kinase 11B [Source:HGNC Symbol;Acc:1729]	CDK11B	1	1570603	1590473	-1	8.69466e-05	0.0206207	-0.0237181	0.983694
ENSG00000244462	E092	RNA binding motif protein 12 [Source:HGNC Symbol;Acc:9898]	RBM12	20	34236847	34252878	-1	8.72525e-05	0.0206435	0.073523	1.05228
ENSG00000134684	E010	tyrosyl-tRNA synthetase [Source:HGNC Symbol;Acc:12840]	YARS	1	33240840	33283754	-1	8.71942e-05	0.0206435	0.061218	1.04335
ENSG00000168036	E047	catenin (cadherin-associated protein), beta 1, 88kDa [Source:HGNC Symbol;Acc:2514]	CTNNB1	3	41236328	41301587	1	8.7262e-05	0.0206435	-0.168636	0.889684
ENSG00000187240	E097	dynein, cytoplasmic 2, heavy chain 1 [Source:HGNC Symbol;Acc:2962]	DYNC2H1	11	102980160	103350591	1	8.71616e-05	0.0206435	-0.496675	0.708738
ENSG00000135392	E045	DnaJ (Hsp40) homolog, subfamily C, member 14 [Source:HGNC Symbol;Acc:24581]	DNAJC14	12	56214744	56224608	-1	8.73393e-05	0.0206488	0.415848	1.33408
ENSG00000141562	E040	nuclear prelamin A recognition factor [Source:HGNC Symbol;Acc:29916]	NARF	17	80416056	80448413	1	8.74565e-05	0.0206636	0.534106	1.44804
ENSG00000163590	E001	protein phosphatase, Mg2+/Mn2+ dependent, 1L [Source:HGNC Symbol;Acc:16381]	PPM1L	3	160473390	160796695	1	8.75708e-05	0.0206646	0.543132	1.45713
ENSG00000132781	E020	mutY homolog [Source:HGNC Symbol;Acc:7527]	MUTYH	1	45794835	45806142	-1	8.75705e-05	0.0206646	0.484917	1.39951
ENSG00000160917	E014	cleavage and polyadenylation specific factor 4, 30kDa [Source:HGNC Symbol;Acc:2327]	CPSF4	7	99036545	99054994	1	8.76992e-05	0.020669	0.212117	1.15839
ENSG00000135953	E013	major facilitator superfamily domain containing 9 [Source:HGNC Symbol;Acc:28158]	MFSD9	2	103332299	103353347	-1	8.76622e-05	0.020669	-0.396197	0.759859
ENSG00000108840	E007	histone deacetylase 5 [Source:HGNC Symbol;Acc:14068]	HDAC5	17	42154114	42201070	-1	8.78474e-05	0.020691	0.259888	1.19739
ENSG00000100591	E016	AHA1, activator of heat shock 90kDa protein ATPase homolog 1 (yeast) [Source:HGNC Symbol;Acc:1189]	AHSA1	14	77924213	77935817	1	8.80529e-05	0.0207025	0.0498764	1.03518
ENSG00000214021	E025	tubulin tyrosine ligase-like family, member 3 [Source:HGNC Symbol;Acc:24483]	TTLL3	3	9849770	9896822	1	8.80612e-05	0.0207025	-0.105225	0.92966
ENSG00000132964	E020	cyclin-dependent kinase 8 [Source:HGNC Symbol;Acc:1779]	CDK8	13	26828276	26979375	1	8.79569e-05	0.0207025	-0.377011	0.770031
ENSG00000091640	E007	sperm associated antigen 7 [Source:HGNC Symbol;Acc:11216]	SPAG7	17	4862521	4871167	-1	8.82537e-05	0.0207348	0.848818	1.80103
ENSG00000255730	E039	2-oxoisovalerate dehydrogenase subunit alpha, mitochondrial; Uncharacterized protein [Source:UniProtKB/TrEMBL;Acc:F5H5P2]	CTC-435M10.3	19	41856758	41930906	1	8.84096e-05	0.0207584	0.018244	1.01273
ENSG00000133398	E005	mediator complex subunit 10 [Source:HGNC Symbol;Acc:28760]	MED10	5	6371994	6378707	-1	8.85104e-05	0.0207692	0.357401	1.28112
ENSG00000159131	E010	phosphoribosylglycinamide formyltransferase, phosphoribosylglycinamide synthetase, phosphoribosylaminoimidazole synthetase [Source:HGNC Symbol;Acc:4163]	GART	21	34876238	34915797	-1	8.87493e-05	0.0208122	0.22848	1.1716
ENSG00000181929	E026	protein kinase, AMP-activated, gamma 1 non-catalytic subunit [Source:HGNC Symbol;Acc:9385]	PRKAG1	12	49396057	49412980	-1	8.90726e-05	0.020875	-0.307912	0.80781
ENSG00000183527	E011	proteasome (prosome, macropain) assembly chaperone 1 [Source:HGNC Symbol;Acc:3043]	PSMG1	21	40546695	40555777	-1	8.93051e-05	0.0208973	0.436217	1.35305
ENSG00000071462	E023	Williams Beuren syndrome chromosome region 22 [Source:HGNC Symbol;Acc:16405]	WBSCR22	7	73097355	73119491	1	8.95283e-05	0.0208973	0.373713	1.29568
ENSG00000100567	E019	proteasome (prosome, macropain) subunit, alpha type, 3 [Source:HGNC Symbol;Acc:9532]	PSMA3	14	58711549	58738730	1	8.94242e-05	0.0208973	0.250741	1.18982
ENSG00000095209	E014	transmembrane protein 38B [Source:HGNC Symbol;Acc:25535]	TMEM38B	9	108456825	108538893	1	8.94628e-05	0.0208973	-0.078096	0.947307
ENSG00000138036	E014	dynein, cytoplasmic 2, light intermediate chain 1 [Source:HGNC Symbol;Acc:24595]	DYNC2LI1	2	44001178	44037149	1	8.94863e-05	0.0208973	-0.0842198	0.943295
ENSG00000126351	E026	thyroid hormone receptor, alpha [Source:HGNC Symbol;Acc:11796]	THRA	17	38214543	38250120	1	8.95562e-05	0.0208973	-0.145444	0.904101
ENSG00000105409	E010	ATPase, Na+/K+ transporting, alpha 3 polypeptide [Source:HGNC Symbol;Acc:801]	ATP1A3	19	42470734	42501649	-1	8.92995e-05	0.0208973	-0.677263	0.62535
ENSG00000271270	E009	TMCC1 antisense RNA 1 (head to head) [Source:HGNC Symbol;Acc:49060]	TMCC1-AS1	3	129612714	129637418	1	8.99651e-05	0.0209797	-0.209228	0.865
ENSG00000145246	E034	ATPase, class V, type 10D [Source:HGNC Symbol;Acc:13549]	ATP10D	4	47487305	47595503	1	9.0026e-05	0.0209809	1.64365	3.12456
ENSG00000004399	E057	plexin D1 [Source:HGNC Symbol;Acc:9107]	PLXND1	3	129274018	129325661	-1	9.01234e-05	0.0209906	0.279166	1.21349
ENSG00000118242	E020	melanoregulin [Source:HGNC Symbol;Acc:25478]	MREG	2	216809213	216898819	-1	9.03453e-05	0.0210216	0.341114	1.26673
ENSG00000214021	E075	tubulin tyrosine ligase-like family, member 3 [Source:HGNC Symbol;Acc:24483]	TTLL3	3	9849770	9896822	1	9.03681e-05	0.0210216	0.263558	1.20044
ENSG00000117676	E014	ribosomal protein S6 kinase, 90kDa, polypeptide 1 [Source:HGNC Symbol;Acc:10430]	RPS6KA1	1	26856252	26901521	1	9.09301e-05	0.0211393	0.0544148	1.03844
ENSG00000162148	E049	protein phosphatase 1, regulatory subunit 32 [Source:HGNC Symbol;Acc:28869]	PPP1R32	11	61248592	61258403	1	9.12821e-05	0.0212011	0.234173	1.17623
ENSG00000181929	E074	protein kinase, AMP-activated, gamma 1 non-catalytic subunit [Source:HGNC Symbol;Acc:9385]	PRKAG1	12	49396057	49412980	-1	9.13087e-05	0.0212011	0.0489954	1.03454
ENSG00000248905	E035	formin 1 [Source:HGNC Symbol;Acc:3768]	FMN1	15	33057747	33486897	-1	9.14549e-05	0.0212219	-0.656962	0.634212
ENSG00000237943	E025	PRKCQ antisense RNA 1 [Source:HGNC Symbol;Acc:44689]	PRKCQ-AS1	10	6622381	6658414	1	9.16372e-05	0.0212511	0.237861	1.17924
ENSG00000204316	E103	mitochondrial ribosomal protein L38 [Source:HGNC Symbol;Acc:14033]	MRPL38	17	73894724	73905899	-1	9.17496e-05	0.0212641	0.506173	1.42028
ENSG00000173801	E010	junction plakoglobin [Source:HGNC Symbol;Acc:6207]	JUP	17	39775692	39943183	-1	9.20252e-05	0.0213148	-0.383556	0.766546
ENSG00000130244	E011	family with sequence similarity 98, member C [Source:HGNC Symbol;Acc:27119]	FAM98C	19	38893775	38899728	1	9.21144e-05	0.0213224	0.259174	1.19679
ENSG00000105829	E001	Bet1 golgi vesicular membrane trafficking protein [Source:HGNC Symbol;Acc:14562]	BET1	7	93592074	93633694	-1	9.27486e-05	0.0214428	0.295675	1.22746
ENSG00000142002	E053	dipeptidyl-peptidase 9 [Source:HGNC Symbol;Acc:18648]	DPP9	19	4675236	4724685	-1	9.27084e-05	0.0214428	0.136093	1.09892
ENSG00000132600	E033	protein arginine methyltransferase 7 [Source:HGNC Symbol;Acc:25557]	PRMT7	16	68344877	68392466	1	9.32703e-05	0.0215192	0.733982	1.66322
ENSG00000180229	E054	hect domain and RLD 2 pseudogene 3 [Source:HGNC Symbol;Acc:4871]	HERC2P3	15	20587869	20711433	-1	9.33702e-05	0.0215192	0.509413	1.42347
ENSG00000269897	E056	COMMD3-BMI1 readthrough [Source:HGNC Symbol;Acc:48326]	COMMD3-BMI1	10	22605317	22618471	1	9.3422e-05	0.0215192	0.305755	1.23607
ENSG00000174483	E120	Bardet-Biedl syndrome 1 [Source:HGNC Symbol;Acc:966]	BBS1	11	66278077	66301098	1	9.34162e-05	0.0215192	0.0768506	1.05471
ENSG00000182871	E018	collagen, type XVIII, alpha 1 [Source:HGNC Symbol;Acc:2195]	COL18A1	21	46825052	46933634	1	9.32473e-05	0.0215192	-0.0159207	0.989025
ENSG00000163681	E038	sarcolemma associated protein [Source:HGNC Symbol;Acc:16643]	SLMAP	3	57741177	57914895	1	9.32705e-05	0.0215192	-0.118466	0.921166
ENSG00000128335	E016	apolipoprotein L, 2 [Source:HGNC Symbol;Acc:619]	APOL2	22	36622256	36636000	-1	9.35404e-05	0.0215201	0.419657	1.33761
ENSG00000116001	E005	TIA1 cytotoxic granule-associated RNA binding protein [Source:HGNC Symbol;Acc:11802]	TIA1	2	70436576	70475792	-1	9.34919e-05	0.0215201	-0.170634	0.888452
ENSG00000152229	E014	proline-serine-threonine phosphatase interacting protein 2 [Source:HGNC Symbol;Acc:9581]	PSTPIP2	18	43563502	43652238	-1	9.36357e-05	0.0215289	0.260268	1.1977
ENSG00000104064	E002	GA binding protein transcription factor, beta subunit 1 [Source:HGNC Symbol;Acc:4074]	GABPB1	15	50569389	50647605	-1	9.3701e-05	0.0215307	-0.246466	0.842959
ENSG00000196735	E007	major histocompatibility complex, class II, DQ alpha 1 [Source:HGNC Symbol;Acc:4942]	HLA-DQA1	6	32595956	32614839	1	9.4113e-05	0.0216122	-0.0644287	0.956324
ENSG00000136732	E008	glycophorin C (Gerbich blood group) [Source:HGNC Symbol;Acc:4704]	GYPC	2	127413509	127454246	1	9.4215e-05	0.0216224	0.0521311	1.0368
ENSG00000124593	E006	prickle homolog 4 (Drosophila) [Source:HGNC Symbol;Acc:16805]	PRICKLE4	6	41748087	41757879	1	9.45877e-05	0.0216855	1.14653	2.21381
ENSG00000143947	E024	ribosomal protein S27a [Source:HGNC Symbol;Acc:10417]	RPS27A	2	55459039	55462989	1	9.46048e-05	0.0216855	-0.097844	0.934428
ENSG00000136279	E002	drebrin-like [Source:HGNC Symbol;Acc:2696]	DBNL	7	44084239	44109055	1	9.4739e-05	0.0216898	-0.529738	0.692681
ENSG00000238098	E013	ATP-binding cassette, sub-family A (ABC1), member 17, pseudogene [Source:HGNC Symbol;Acc:32972]	ABCA17P	16	2389151	2476700	1	9.47305e-05	0.0216898	NA	#VALUE!
ENSG00000060749	E002	glutamine and serine rich 1 [Source:HGNC Symbol;Acc:26154]	QSER1	11	32914724	33014862	1	9.49207e-05	0.0217068	1.31368	2.48574
ENSG00000176890	E010	thymidylate synthetase [Source:HGNC Symbol;Acc:12441]	TYMS	18	657604	673578	1	9.49284e-05	0.0217068	-0.14046	0.90723
ENSG00000105576	E033	transportin 2 [Source:HGNC Symbol;Acc:19998]	TNPO2	19	12810008	12834825	-1	9.50971e-05	0.0217321	0.07471	1.05315
ENSG00000123815	E020	aarF domain containing kinase 4 [Source:HGNC Symbol;Acc:19041]	ADCK4	19	41197434	41224112	-1	9.53483e-05	0.0217763	0.29733	1.22887
ENSG00000105583	E047	WD repeat domain 83 opposite strand [Source:HGNC Symbol;Acc:30203]	WDR83OS	19	12778885	12782170	-1	9.54915e-05	0.0217826	0.792623	1.73222
ENSG00000272896	E017		RP11-216L13.17	9	139685831	139695047	1	9.5443e-05	0.0217826	-0.0789471	0.946748
ENSG00000063244	E009	U2 small nuclear RNA auxiliary factor 2 [Source:HGNC Symbol;Acc:23156]	U2AF2	19	56165512	56186081	1	9.56078e-05	0.0217959	0.295436	1.22726
ENSG00000121879	E010	phosphatidylinositol-4,5-bisphosphate 3-kinase, catalytic subunit alpha [Source:HGNC Symbol;Acc:8975]	PIK3CA	3	178865902	178957881	1	9.58641e-05	0.0218411	0.472562	1.38757
ENSG00000113387	E012	SUB1 homolog (S. cerevisiae) [Source:HGNC Symbol;Acc:19985]	SUB1	5	32531739	32604185	1	9.59799e-05	0.0218543	0.278927	1.21329
ENSG00000077782	E080	fibroblast growth factor receptor 1 [Source:HGNC Symbol;Acc:3688]	FGFR1	8	38268656	38326352	-1	9.68689e-05	0.02203	0.584964	1.5
ENSG00000050767	E007	collagen, type XXIII, alpha 1 [Source:HGNC Symbol;Acc:22990]	COL23A1	5	177664619	178017556	-1	9.6865e-05	0.02203	-0.0361609	0.975247
ENSG00000073792	E004	insulin-like growth factor 2 mRNA binding protein 2 [Source:HGNC Symbol;Acc:28867]	IGF2BP2	3	185361527	185542844	-1	9.69476e-05	0.0220346	0.279269	1.21358
ENSG00000127483	E023	heterochromatin protein 1, binding protein 3 [Source:HGNC Symbol;Acc:24973]	HP1BP3	1	21069154	21113816	-1	9.72515e-05	0.0220892	0.399392	1.31895
ENSG00000145833	E064	DEAD (Asp-Glu-Ala-Asp) box polypeptide 46 [Source:HGNC Symbol;Acc:18681]	DDX46	5	134094469	134190823	1	9.7305e-05	0.0220892	-0.33364	0.793532
ENSG00000100297	E010	minichromosome maintenance complex component 5 [Source:HGNC Symbol;Acc:6948]	MCM5	22	35796056	35821423	1	9.74727e-05	0.0221139	0.265134	1.20175
ENSG00000113441	E008	leucyl/cystinyl aminopeptidase [Source:HGNC Symbol;Acc:6656]	LNPEP	5	96271098	96373219	1	9.76058e-05	0.0221308	0.458201	1.37383
ENSG00000149923	E014	protein phosphatase 4, catalytic subunit [Source:HGNC Symbol;Acc:9319]	PPP4C	16	30087299	30096698	1	9.77066e-05	0.0221403	0.0454755	1.03202
ENSG00000180422	E008	long intergenic non-protein coding RNA 304 [Source:HGNC Symbol;Acc:26713]	LINC00304	16	89225554	89230653	1	9.77694e-05	0.0221412	NA	#VALUE!
ENSG00000071073	E014	mannosyl (alpha-1,3-)-glycoprotein beta-1,4-N-acetylglucosaminyltransferase, isozyme A [Source:HGNC Symbol;Acc:7047]	MGAT4A	2	99235569	99347589	-1	9.78477e-05	0.0221456	6.1722	72.1136
ENSG00000204745	E002		AC083899.3	2	87352513	87423770	1	9.82614e-05	0.0222258	6.70306	104.189
ENSG00000144736	E004	SHQ1, H/ACA ribonucleoprotein assembly factor [Source:HGNC Symbol;Acc:25543]	SHQ1	3	72798428	72911065	-1	9.84759e-05	0.022261	-0.0469062	0.96801
ENSG00000147459	E077	dedicator of cytokinesis 5 [Source:HGNC Symbol;Acc:23476]	DOCK5	8	25042238	25275598	1	9.86235e-05	0.022281	-0.270879	0.828814
ENSG00000119689	E011	dihydrolipoamide S-succinyltransferase (E2 component of 2-oxo-glutarate complex) [Source:HGNC Symbol;Acc:2911]	DLST	14	75348594	75370448	1	9.88041e-05	0.0223084	0.332133	1.25887
ENSG00000155189	E013	1-acylglycerol-3-phosphate O-acyltransferase 5 [Source:HGNC Symbol;Acc:20886]	AGPAT5	8	6565878	6617184	1	9.91197e-05	0.0223261	0.564046	1.47841
ENSG00000136104	E014	ribonuclease H2, subunit B [Source:HGNC Symbol;Acc:25671]	RNASEH2B	13	51483814	51544592	1	9.91165e-05	0.0223261	0.556187	1.47038
ENSG00000198242	E009	ribosomal protein L23a [Source:HGNC Symbol;Acc:10317]	RPL23A	17	27046411	27051377	1	9.89928e-05	0.0223261	0.42645	1.34392
ENSG00000227533	E003	SLC2A1 antisense RNA 1 [Source:HGNC Symbol;Acc:44187]	SLC2A1-AS1	1	43424720	43449029	1	9.9065e-05	0.0223261	NA	#VALUE!
ENSG00000123815	E021	aarF domain containing kinase 4 [Source:HGNC Symbol;Acc:19041]	ADCK4	19	41197434	41224112	-1	9.93371e-05	0.0223617	0.412847	1.33131
ENSG00000134278	E024	spire-type actin nucleation factor 1 [Source:HGNC Symbol;Acc:30622]	SPIRE1	18	12446511	12658133	-1	9.96465e-05	0.0224179	1.56316	2.95501
ENSG00000161996	E037	WD repeat domain 90 [Source:HGNC Symbol;Acc:26960]	WDR90	16	699311	717833	1	9.97975e-05	0.0224385	0.142584	1.10388
ENSG00000164758	E003	mediator complex subunit 30 [Source:HGNC Symbol;Acc:23032]	MED30	8	118532952	118552501	1	0.000100349	0.0225491	0.080435	1.05734
ENSG00000247556	E024	OIP5 antisense RNA 1 [Source:HGNC Symbol;Acc:43563]	OIP5-AS1	15	41576188	41601901	1	0.000100413	0.0225499	-0.0229676	0.984206
ENSG00000072110	E062	actinin, alpha 1 [Source:HGNC Symbol;Acc:163]	ACTN1	14	69340860	69446157	-1	0.000100537	0.0225642	1.57154	2.97222
ENSG00000162148	E028	protein phosphatase 1, regulatory subunit 32 [Source:HGNC Symbol;Acc:28869]	PPP1R32	11	61248592	61258403	1	0.000100894	0.0226309	0.281423	1.21539
ENSG00000116133	E001	24-dehydrocholesterol reductase [Source:HGNC Symbol;Acc:2859]	DHCR24	1	55315306	55352891	-1	0.000101166	0.0226784	-0.227173	0.854307
ENSG00000023839	E002	ATP-binding cassette, sub-family C (CFTR/MRP), member 2 [Source:HGNC Symbol;Acc:53]	ABCC2	10	101542489	101611949	1	0.000101287	0.0226785	5.82454	56.671
ENSG00000139971	E028	chromosome 14 open reading frame 37 [Source:HGNC Symbol;Acc:19846]	C14orf37	14	58466453	58764857	-1	0.000101277	0.0226785	0.316093	1.24495
ENSG00000167378	E046	immunity-related GTPase family, Q [Source:HGNC Symbol;Acc:24868]	IRGQ	19	44088521	44100287	-1	0.000101407	0.0226918	0.61863	1.53542
ENSG00000113719	E029	endoplasmic reticulum-golgi intermediate compartment (ERGIC) 1 [Source:HGNC Symbol;Acc:29205]	ERGIC1	5	172261278	172379688	1	0.000101818	0.0227704	0.532678	1.44661
ENSG00000260103	E001		RP11-10O17.1	15	74770411	74782627	-1	0.000102019	0.0228016	-0.121072	0.919504
ENSG00000237943	E023	PRKCQ antisense RNA 1 [Source:HGNC Symbol;Acc:44689]	PRKCQ-AS1	10	6622381	6658414	1	0.000102559	0.0228952	5.99437	63.7506
ENSG00000267121	E011		CTD-2020K17.1	17	43268298	43299589	-1	0.000102551	0.0228952	0.356156	1.28001
ENSG00000077458	E029	family with sequence similarity 76, member B [Source:HGNC Symbol;Acc:28492]	FAM76B	11	95502106	95523573	-1	0.000102695	0.022912	0.500893	1.41509
ENSG00000077616	E026	N-acetylated alpha-linked acidic dipeptidase 2 [Source:HGNC Symbol;Acc:14526]	NAALAD2	11	89864683	89926062	1	0.000102782	0.0229179	7.64009	199.478
ENSG00000172071	E026	eukaryotic translation initiation factor 2-alpha kinase 3 [Source:HGNC Symbol;Acc:3255]	EIF2AK3	2	88856259	88927094	-1	0.000102935	0.0229384	1.17131	2.25216
ENSG00000167483	E041	family with sequence similarity 129, member C [Source:HGNC Symbol;Acc:24130]	FAM129C	19	17634110	17664648	1	0.000103097	0.022961	-0.0688372	0.953406
ENSG00000107201	E003	DEAD (Asp-Glu-Ala-Asp) box polypeptide 58 [Source:HGNC Symbol;Acc:19102]	DDX58	9	32455300	32526322	-1	0.000103519	0.0230412	-0.218682	0.85935
ENSG00000148688	E016	ribonuclease P/MRP 30kDa subunit [Source:HGNC Symbol;Acc:17688]	RPP30	10	92631473	92668312	1	0.000103649	0.0230565	0.573204	1.48782
ENSG00000162148	E048	protein phosphatase 1, regulatory subunit 32 [Source:HGNC Symbol;Acc:28869]	PPP1R32	11	61248592	61258403	1	0.000103796	0.0230756	0.833992	1.78261
ENSG00000170776	E087	A kinase (PRKA) anchor protein 13 [Source:HGNC Symbol;Acc:371]	AKAP13	15	85923802	86292586	1	0.000103983	0.0230899	-0.213111	0.862675
ENSG00000135253	E016	kielin/chordin-like protein [Source:HGNC Symbol;Acc:17585]	KCP	7	128502505	128550773	-1	0.000103929	0.0230899	NA	#VALUE!
ENSG00000141367	E006	clathrin, heavy chain (Hc) [Source:HGNC Symbol;Acc:2092]	CLTC	17	57697219	57773671	1	0.000104099	0.023102	0.804648	1.74672
ENSG00000198677	E045	tetratricopeptide repeat domain 37 [Source:HGNC Symbol;Acc:23639]	TTC37	5	94799599	94890711	-1	0.000104361	0.0231328	0.290458	1.22303
ENSG00000118193	E003	kinesin family member 14 [Source:HGNC Symbol;Acc:19181]	KIF14	1	200520628	200589862	-1	0.00010434	0.0231328	-0.0760177	0.948673
ENSG00000182158	E009	cAMP responsive element binding protein 3-like 2 [Source:HGNC Symbol;Acc:23720]	CREB3L2	7	137559725	137686813	-1	0.000104435	0.0231357	0.187322	1.13865
ENSG00000079805	E048	dynamin 2 [Source:HGNC Symbol;Acc:2974]	DNM2	19	10828755	10944164	1	0.000104796	0.023202	0.225094	1.16885
ENSG00000214940	E052	nuclear pore complex interacting protein family, member A8 [Source:HGNC Symbol;Acc:41983]	NPIPA8	16	18411799	18441131	-1	0.000105025	0.0232254	0.20174	1.15008
ENSG00000233922	E004		AL133493.2	21	47013568	47017005	1	0.000105003	0.0232254	-0.142704	0.90582
ENSG00000165626	E031	BEN domain containing 7 [Source:HGNC Symbol;Acc:23514]	BEND7	10	13480484	13570974	-1	0.000105541	0.0233256	0.564406	1.47878
ENSG00000184402	E014	synovial sarcoma translocation gene on chromosome 18-like 1 [Source:HGNC Symbol;Acc:15592]	SS18L1	20	60718822	60757540	1	0.000105666	0.0233358	0.405386	1.32444
ENSG00000213983	E025	adaptor-related protein complex 1, gamma 2 subunit [Source:HGNC Symbol;Acc:556]	AP1G2	14	24028774	24037279	-1	0.000105739	0.0233358	-0.0911044	0.938804
ENSG00000100196	E009	KDEL (Lys-Asp-Glu-Leu) endoplasmic reticulum protein retention receptor 3 [Source:HGNC Symbol;Acc:6306]	KDELR3	22	38864067	38879452	1	0.000105772	0.0233358	-0.318977	0.801638
ENSG00000198089	E016	Sfi1 homolog, spindle assembly associated (yeast) [Source:HGNC Symbol;Acc:29064]	SFI1	22	31884674	32014572	1	0.000105848	0.0233388	-0.223056	0.856749
ENSG00000116678	E034	leptin receptor [Source:HGNC Symbol;Acc:6554]	LEPR	1	65886248	66107242	1	0.000105951	0.0233479	0.252804	1.19152
ENSG00000122435	E012	tRNA methyltransferase 13 homolog (S. cerevisiae) [Source:HGNC Symbol;Acc:25502]	TRMT13	1	100598706	100616053	1	0.000106789	0.0234576	1.10605	2.15256
ENSG00000253320	E032	HCG15011, isoform CRA_a; Protein LOC100996457 [Source:UniProtKB/TrEMBL;Acc:G3V139]	KB-1507C5.2	8	103876528	103990104	1	0.000106823	0.0234576	0.524626	1.43856
ENSG00000270106	E032	TSNAX-DISC1 readthrough (NMD candidate) [Source:HGNC Symbol;Acc:49177]	TSNAX-DISC1	1	231664399	231954990	1	0.000106773	0.0234576	0.276213	1.21101
ENSG00000156860	E023	fibrosin [Source:HGNC Symbol;Acc:20442]	FBRS	16	30669752	30682135	1	0.000106561	0.0234576	0.271707	1.20724
ENSG00000214021	E024	tubulin tyrosine ligase-like family, member 3 [Source:HGNC Symbol;Acc:24483]	TTLL3	3	9849770	9896822	1	0.00010671	0.0234576	-0.112913	0.924719
ENSG00000109381	E004	E74-like factor 2 (ets domain transcription factor) [Source:HGNC Symbol;Acc:3317]	ELF2	4	139949266	140098372	-1	0.000106695	0.0234576	-0.231081	0.851996
ENSG00000141086	E040	chymotrypsin-like [Source:HGNC Symbol;Acc:2524]	CTRL	16	67961543	67966317	-1	0.000107024	0.023488	0.410091	1.32877
ENSG00000116337	E020	adenosine monophosphate deaminase 2 [Source:HGNC Symbol;Acc:469]	AMPD2	1	110158726	110174673	1	0.00010727	0.0234895	0.634325	1.55221
ENSG00000126602	E036	TNF receptor-associated protein 1 [Source:HGNC Symbol;Acc:16264]	TRAP1	16	3701640	3767598	-1	0.000107135	0.0234895	0.194052	1.14397
ENSG00000111843	E003	transmembrane protein 14C [Source:HGNC Symbol;Acc:20952]	TMEM14C	6	10723148	10731362	1	0.000107187	0.0234895	0.150279	1.10978
ENSG00000149761	E015	nudix (nucleoside diphosphate linked moiety X)-type motif 22 [Source:HGNC Symbol;Acc:28189]	NUDT22	11	63993413	63998158	1	0.00010728	0.0234895	0.0377655	1.02652
ENSG00000181929	E094	protein kinase, AMP-activated, gamma 1 non-catalytic subunit [Source:HGNC Symbol;Acc:9385]	PRKAG1	12	49396057	49412980	-1	0.000107585	0.0235425	0.0708292	1.05032
ENSG00000226380	E008	microRNA 29a [Source:HGNC Symbol;Acc:31616]	MIR29A	7	130561495	130598069	-1	0.00010788	0.0235495	0.664823	1.58537
ENSG00000162910	E012	mitochondrial ribosomal protein L55 [Source:HGNC Symbol;Acc:16686]	MRPL55	1	228294380	228297013	-1	0.00010793	0.0235495	0.553839	1.46799
ENSG00000173950	E020	xyloside xylosyltransferase 1 [Source:HGNC Symbol;Acc:26639]	XXYLT1	3	194789008	194991896	-1	0.000107745	0.0235495	0.27922	1.21354
ENSG00000144381	E019	heat shock 60kDa protein 1 (chaperonin) [Source:HGNC Symbol;Acc:5261]	HSPD1	2	198351305	198381461	-1	0.000107841	0.0235495	0.0007992	1.00055
ENSG00000089053	E055	anaphase promoting complex subunit 5 [Source:HGNC Symbol;Acc:15713]	ANAPC5	12	121746048	121837699	-1	0.000107869	0.0235495	-0.102067	0.931697
ENSG00000213337	E018	ankyrin repeat domain 39 [Source:HGNC Symbol;Acc:28640]	ANKRD39	2	97502348	97523832	-1	0.000108435	0.0236461	0.525743	1.43967
ENSG00000113387	E022	SUB1 homolog (S. cerevisiae) [Source:HGNC Symbol;Acc:19985]	SUB1	5	32531739	32604185	1	0.000108661	0.0236816	0.0750407	1.05339
ENSG00000144407	E016	parathyroid hormone 2 receptor [Source:HGNC Symbol;Acc:9609]	PTH2R	2	209224438	209719227	1	0.000108898	0.0237195	-0.224678	0.855786
ENSG00000165046	E006	leucine zipper-EF-hand containing transmembrane protein 2 [Source:HGNC Symbol;Acc:14648]	LETM2	8	38243725	38267045	1	0.000109465	0.0238291	-1.45417	0.364964
ENSG00000163864	E026	nicotinamide nucleotide adenylyltransferase 3 [Source:HGNC Symbol;Acc:20989]	NMNAT3	3	139279022	139396859	-1	0.000109666	0.0238592	-0.346295	0.786602
ENSG00000222624	E005	RNA, U2 small nuclear 15, pseudogene [Source:HGNC Symbol;Acc:48508]	RNU2-15P	1	65881499	65881689	1	0.00010975	0.0238637	1.5478	2.92371
ENSG00000112414	E031	G protein-coupled receptor 126 [Source:HGNC Symbol;Acc:13841]	GPR126	6	142622991	142767403	1	0.000110765	0.0240377	17.3173	163313
ENSG00000213413	E015	poliovirus receptor related immunoglobulin domain containing [Source:HGNC Symbol;Acc:32190]	PVRIG	7	99815864	99819113	1	0.00011087	0.0240377	0.342929	1.26833
ENSG00000183597	E028	transport and golgi organization 2 homolog (Drosophila) [Source:HGNC Symbol;Acc:25439]	TANGO2	22	20004537	20053449	1	0.000110819	0.0240377	0.245613	1.1856
ENSG00000197956	E007	S100 calcium binding protein A6 [Source:HGNC Symbol;Acc:10496]	S100A6	1	153507075	153508720	-1	0.000110805	0.0240377	0.198328	1.14737
ENSG00000153347	E015	family with sequence similarity 81, member B [Source:HGNC Symbol;Acc:26335]	FAM81B	5	94727048	94786158	1	0.000110756	0.0240377	NA	#VALUE!
ENSG00000203583	E007		AL021707.1	22	39128914	39129588	1	0.000111013	0.024041	1.50204	2.83244
ENSG00000174483	E113	Bardet-Biedl syndrome 1 [Source:HGNC Symbol;Acc:966]	BBS1	11	66278077	66301098	1	0.00011095	0.024041	1.06648	2.09432
ENSG00000115540	E038	MOB family member 4, phocein [Source:HGNC Symbol;Acc:17261]	MOB4	2	198380295	198418423	1	0.000111098	0.0240455	0.0772567	1.05501
ENSG00000188739	E011	RNA binding motif protein 34 [Source:HGNC Symbol;Acc:28965]	RBM34	1	235294498	235324772	-1	0.000111253	0.0240561	-0.0784779	0.947056
ENSG00000166073	E005	G protein-coupled receptor 176 [Source:HGNC Symbol;Acc:32370]	GPR176	15	40091233	40213093	-1	0.000111274	0.0240561	-1.09663	0.467608
ENSG00000142856	E010	integrin beta 3 binding protein (beta3-endonexin) [Source:HGNC Symbol;Acc:6157]	ITGB3BP	1	63906441	64059392	-1	0.000111444	0.0240789	0.340876	1.26653
ENSG00000115977	E005	AP2 associated kinase 1 [Source:HGNC Symbol;Acc:19679]	AAK1	2	69688532	69901481	-1	0.000111676	0.0241153	0.176553	1.13018
ENSG00000201201	E011	RNA, 7SK small nuclear pseudogene 118 [Source:HGNC Symbol;Acc:45842]	RN7SKP118	16	67355561	67355890	-1	0.000111936	0.0241576	1.59989	3.0312
ENSG00000270402	E002		CTC-412M14.5	19	19819774	19821274	1	0.000112156	0.024191	NA	#VALUE!
ENSG00000158710	E009	transgelin 2 [Source:HGNC Symbol;Acc:11554]	TAGLN2	1	159887897	159895522	-1	0.000112298	0.0242079	0.542493	1.45649
ENSG00000175746	E005	chromosome 15 open reading frame 54 [Source:HGNC Symbol;Acc:33797]	C15orf54	15	39542885	39547046	1	0.000112738	0.0242887	NA	#VALUE!
ENSG00000113108	E050	amyloid beta (A4) precursor protein-binding, family B, member 3 [Source:HGNC Symbol;Acc:20708]	APBB3	5	139937853	139973337	-1	0.000113187	0.0243715	0.589062	1.50427
ENSG00000148688	E012	ribonuclease P/MRP 30kDa subunit [Source:HGNC Symbol;Acc:17688]	RPP30	10	92631473	92668312	1	0.000113326	0.0243876	-0.628598	0.646805
ENSG00000104904	E011	ornithine decarboxylase antizyme 1 [Source:HGNC Symbol;Acc:8095]	OAZ1	19	2269485	2273487	1	0.000113609	0.0244345	0.0369125	1.02592
ENSG00000037749	E013	microfibrillar-associated protein 3 [Source:HGNC Symbol;Acc:7034]	MFAP3	5	153418466	153600038	1	0.000113824	0.0244415	0.253253	1.19189
ENSG00000251154	E029		AC006153.3	7	90099101	90118278	1	0.000113785	0.0244415	-0.0372571	0.974506
ENSG00000154114	E003	tubulin folding cofactor E-like [Source:HGNC Symbol;Acc:28115]	TBCEL	11	120894781	120961484	1	0.000113901	0.0244415	-0.606883	0.656614
ENSG00000196460	E001	RFX family member 8, lacking RFX DNA binding domain [Source:HGNC Symbol;Acc:37253]	RFX8	2	102013823	102091165	-1	0.000113855	0.0244415	-0.625431	0.648226
ENSG00000173786	E026	2',3'-cyclic nucleotide 3' phosphodiesterase [Source:HGNC Symbol;Acc:2158]	CNP	17	40118759	40129749	1	0.000114307	0.0245145	0.165361	1.12145
ENSG00000135486	E007	heterogeneous nuclear ribonucleoprotein A1 [Source:HGNC Symbol;Acc:5031]	HNRNPA1	12	54673977	54680872	1	0.000114513	0.0245447	0.0246588	1.01724
ENSG00000041802	E022	large 60S subunit nuclear export GTPase 1 [Source:HGNC Symbol;Acc:25652]	LSG1	3	194361517	194393206	-1	0.000114611	0.0245518	1.29277	2.44998
ENSG00000035115	E013	SH3 and SYLF domain containing 1 [Source:HGNC Symbol;Acc:29546]	SH3YL1	2	217730	266398	-1	0.000114771	0.024572	-0.170365	0.888618
ENSG00000204843	E022	dynactin 1 [Source:HGNC Symbol;Acc:2711]	DCTN1	2	74588281	74619214	-1	0.000115087	0.0246146	1.07581	2.10791
ENSG00000188511	E013	chromosome 22 open reading frame 34 [Source:HGNC Symbol;Acc:28010]	C22orf34	22	49808176	50051190	-1	0.0001151	0.0246146	0.672354	1.59367
ENSG00000133067	E008	leucine-rich repeat containing G protein-coupled receptor 6 [Source:HGNC Symbol;Acc:19719]	LGR6	1	202163029	202288909	1	0.000115379	0.0246602	0.114779	1.08281
ENSG00000141556	E042	tubulin folding cofactor D [Source:HGNC Symbol;Acc:11581]	TBCD	17	80709940	80900724	1	0.000116037	0.0247866	0.727102	1.65531
ENSG00000136436	E018	calcium binding and coiled-coil domain 2 [Source:HGNC Symbol;Acc:29912]	CALCOCO2	17	46908350	46943884	1	0.000116367	0.0248382	0.209764	1.1565
ENSG00000147036	E003	LanC lantibiotic synthetase component C-like 3 (bacterial) [Source:HGNC Symbol;Acc:24767]	LANCL3	X	37430822	37543716	1	0.00011641	0.0248382	0.0117575	1.00818
ENSG00000109332	E049	ubiquitin-conjugating enzyme E2D 3 [Source:HGNC Symbol;Acc:12476]	UBE2D3	4	103715540	103790053	-1	0.000116619	0.0248547	0.26263	1.19966
ENSG00000175455	E050	coiled-coil domain containing 14 [Source:HGNC Symbol;Acc:25766]	CCDC14	3	123616152	123680564	-1	0.000116571	0.0248547	-0.0554858	0.96227
ENSG00000184787	E008	ubiquitin-conjugating enzyme E2G 2 [Source:HGNC Symbol;Acc:12483]	UBE2G2	21	46188955	46221934	-1	0.000116689	0.0248556	-0.0116796	0.991937
ENSG00000197050	E024	zinc finger protein 420 [Source:HGNC Symbol;Acc:20649]	ZNF420	19	37498759	37621216	1	0.00011676	0.0248565	-0.11708	0.922052
ENSG00000235257	E012		AC093415.2	3	37786923	37903271	-1	0.000117051	0.0249043	0.106171	1.07637
ENSG00000103426	E006	CORO7-PAM16 readthrough [Source:HGNC Symbol;Acc:44424]	CORO7-PAM16	16	4390252	4470495	-1	0.000117133	0.0249078	-0.196692	0.872549
ENSG00000239446	E002		RP1-76B20.12	22	30107809	30115703	-1	0.000117431	0.0249571	NA	#VALUE!
ENSG00000122490	E023	PQ loop repeat containing 1 [Source:HGNC Symbol;Acc:26188]	PQLC1	18	77662420	77711664	-1	0.000117581	0.0249747	-0.0548247	0.962711
ENSG00000125755	E054	symplekin [Source:HGNC Symbol;Acc:22935]	SYMPK	19	46318668	46366548	-1	0.000117702	0.0249863	0.376227	1.29794
ENSG00000186575	E010	neurofibromin 2 (merlin) [Source:HGNC Symbol;Acc:7773]	NF2	22	29999545	30094587	1	0.00011788	0.02501	-0.135116	0.910596
ENSG00000231889	E015	TRAF3IP2 antisense RNA 1 [Source:HGNC Symbol;Acc:40005]	TRAF3IP2-AS1	6	111804714	111919505	1	0.000118017	0.0250251	-0.148874	0.901954
ENSG00000226891	E006		RP11-182I10.3	1	65437908	65468159	-1	0.000118094	0.0250273	NA	#VALUE!
ENSG00000159433	E039	StAR-related lipid transfer (START) domain containing 9 [Source:HGNC Symbol;Acc:19162]	STARD9	15	42867857	43013179	1	0.000118959	0.0251965	-0.306126	0.808811
ENSG00000197008	E002	zinc finger protein 138 [Source:HGNC Symbol;Acc:12922]	ZNF138	7	64254766	64294054	1	0.00011955	0.0253074	0.297731	1.22921
ENSG00000186105	E100	leucine rich repeat containing 70 [Source:HGNC Symbol;Acc:35155]	LRRC70	5	61874562	61877275	1	0.000119738	0.0253229	0.0799444	1.05698
ENSG00000229056	E008		AC020571.3	2	197124748	197128928	1	0.000119802	0.0253229	NA	#VALUE!
ENSG00000260719	E002		AC009133.17	16	29756568	29759620	1	0.000119826	0.0253229	NA	#VALUE!
ENSG00000166926	E040	membrane-spanning 4-domains, subfamily A, member 6E [Source:HGNC Symbol;Acc:14285]	MS4A6E	11	60102304	60164069	1	0.000120876	0.0255162	-0.2526	0.839382
ENSG00000102977	E020	adrenocortical dysplasia homolog (mouse) [Source:HGNC Symbol;Acc:25070]	ACD	16	67691415	67694713	-1	0.000120871	0.0255162	-0.674715	0.626456
ENSG00000159720	E023	ATPase, H+ transporting, lysosomal 38kDa, V0 subunit d1 [Source:HGNC Symbol;Acc:13724]	ATP6V0D1	16	67471917	67515140	-1	0.000121349	0.025573	1.47782	2.78528
ENSG00000173598	E008	nudix (nucleoside diphosphate linked moiety X)-type motif 4 [Source:HGNC Symbol;Acc:8051]	NUDT4	12	93771659	93797024	1	0.000121277	0.025573	0.8338	1.78237
ENSG00000092929	E070	unc-13 homolog D (C. elegans) [Source:HGNC Symbol;Acc:23147]	UNC13D	17	73823306	73840798	-1	0.000121307	0.025573	0.422269	1.34003
ENSG00000144218	E010	AF4/FMR2 family, member 3 [Source:HGNC Symbol;Acc:6473]	AFF3	2	100162323	100759201	-1	0.000121515	0.0255794	0.806806	1.74933
ENSG00000162337	E036	low density lipoprotein receptor-related protein 5 [Source:HGNC Symbol;Acc:6697]	LRP5	11	68080077	68216743	1	0.000121513	0.0255794	-0.180022	0.882689
ENSG00000095059	E048	deoxyhypusine synthase [Source:HGNC Symbol;Acc:2869]	DHPS	19	12786531	12792716	-1	0.000121802	0.0256113	0.65567	1.57535
ENSG00000107263	E024	Rap guanine nucleotide exchange factor (GEF) 1 [Source:HGNC Symbol;Acc:4568]	RAPGEF1	9	134452157	134615461	-1	0.000121799	0.0256113	0.181264	1.13388
ENSG00000215012	E015	chromosome 22 open reading frame 29 [Source:HGNC Symbol;Acc:26112]	C22orf29	22	19833661	19842419	-1	0.000122031	0.0256451	0.0187496	1.01308
ENSG00000132530	E023	XIAP associated factor 1 [Source:HGNC Symbol;Acc:30932]	XAF1	17	6658766	6678966	1	0.000122763	0.0257688	1.28979	2.44492
ENSG00000186517	E016	Rho GTPase activating protein 30 [Source:HGNC Symbol;Acc:27414]	ARHGAP30	1	161016736	161039760	-1	0.000122791	0.0257688	0.126372	1.09155
ENSG00000100599	E026	Ras and Rab interactor 3 [Source:HGNC Symbol;Acc:18751]	RIN3	14	92980118	93155339	1	0.000122825	0.0257688	0.0783697	1.05582
ENSG00000269897	E050	COMMD3-BMI1 readthrough [Source:HGNC Symbol;Acc:48326]	COMMD3-BMI1	10	22605317	22618471	1	0.000123019	0.0257806	0.127619	1.09249
ENSG00000173801	E013	junction plakoglobin [Source:HGNC Symbol;Acc:6207]	JUP	17	39775692	39943183	-1	0.000122955	0.0257806	-0.678096	0.62499
ENSG00000157020	E007	SEC13 homolog (S. cerevisiae) [Source:HGNC Symbol;Acc:10697]	SEC13	3	10334815	10362862	-1	0.000123235	0.0258116	0.210541	1.15712
ENSG00000176890	E002	thymidylate synthetase [Source:HGNC Symbol;Acc:12441]	TYMS	18	657604	673578	1	0.000123533	0.0258356	0.134023	1.09735
ENSG00000135720	E006	dynein, cytoplasmic 1, light intermediate chain 2 [Source:HGNC Symbol;Acc:2966]	DYNC1LI2	16	66754796	66785701	-1	0.000123556	0.0258356	-0.305444	0.809193
ENSG00000255367	E003		RP13-726E6.2	11	3502750	3602441	-1	0.000123423	0.0258356	NA	#VALUE!
ENSG00000214021	E072	tubulin tyrosine ligase-like family, member 3 [Source:HGNC Symbol;Acc:24483]	TTLL3	3	9849770	9896822	1	0.000123778	0.0258677	-0.0342942	0.976509
ENSG00000175471	E051	multiple C2 domains, transmembrane 1 [Source:HGNC Symbol;Acc:26183]	MCTP1	5	94039446	94620279	-1	0.000123859	0.0258703	0.475705	1.3906
ENSG00000121310	E031	enoyl CoA hydratase domain containing 2 [Source:HGNC Symbol;Acc:23408]	ECHDC2	1	53361656	53392884	-1	0.000124239	0.0259353	-0.723507	0.605623
ENSG00000138386	E008	NGFI-A binding protein 1 (EGR1 binding protein 1) [Source:HGNC Symbol;Acc:7626]	NAB1	2	191511472	191557492	1	0.000124614	0.0259991	0.403177	1.32242
ENSG00000065911	E010	methylenetetrahydrofolate dehydrogenase (NADP+ dependent) 2, methenyltetrahydrofolate cyclohydrolase [Source:HGNC Symbol;Acc:7434]	MTHFD2	2	74425689	74444692	1	0.000124734	0.0260099	0.579269	1.49409
ENSG00000161640	E056	sialic acid binding Ig-like lectin 11 [Source:HGNC Symbol;Acc:15622]	SIGLEC11	19	50452242	50464429	-1	0.00012507	0.0260429	0.176947	1.13049
ENSG00000181929	E013	protein kinase, AMP-activated, gamma 1 non-catalytic subunit [Source:HGNC Symbol;Acc:9385]	PRKAG1	12	49396057	49412980	-1	0.0001251	0.0260429	-0.112436	0.925025
ENSG00000004700	E003	RecQ protein-like (DNA helicase Q1-like) [Source:HGNC Symbol;Acc:9948]	RECQL	12	21621845	21654603	-1	0.000125041	0.0260429	-0.514934	0.699825
ENSG00000247081	E021		RP11-318M2.2	8	104169218	104311000	-1	0.000125178	0.0260447	-0.753902	0.592997
ENSG00000129534	E008	MIS18 binding protein 1 [Source:HGNC Symbol;Acc:20190]	MIS18BP1	14	45672393	45722743	-1	0.000125387	0.0260737	0.147268	1.10747
ENSG00000230006	E007	ankyrin repeat domain 36B pseudogene 2 [Source:HGNC Symbol;Acc:33607]	ANKRD36BP2	2	89065324	89106126	1	0.000125613	0.0261063	2.1054	4.30316
ENSG00000198089	E046	Sfi1 homolog, spindle assembly associated (yeast) [Source:HGNC Symbol;Acc:29064]	SFI1	22	31884674	32014572	1	0.000125794	0.026115	0.376223	1.29794
ENSG00000167978	E087	serine/arginine repetitive matrix 2 [Source:HGNC Symbol;Acc:16639]	SRRM2	16	2802330	2822539	1	0.000125763	0.026115	-0.143526	0.905304
ENSG00000118579	E010	mediator complex subunit 28 [Source:HGNC Symbol;Acc:24628]	MED28	4	17616254	17635728	1	0.000126065	0.0261425	-0.0164411	0.988669
ENSG00000142208	E008	v-akt murine thymoma viral oncogene homolog 1 [Source:HGNC Symbol;Acc:391]	AKT1	14	105235686	105262088	-1	0.000126044	0.0261425	-0.0573595	0.961021
ENSG00000188906	E011	leucine-rich repeat kinase 2 [Source:HGNC Symbol;Acc:18618]	LRRK2	12	40590546	40763087	1	0.000126201	0.0261539	6.64421	100.024
ENSG00000116580	E010	gon-4-like (C. elegans) [Source:HGNC Symbol;Acc:25973]	GON4L	1	155719508	155829191	-1	0.000126259	0.0261539	-0.172361	0.887389
ENSG00000263798	E070		RP11-6N17.9	17	46022790	46051804	1	0.000126978	0.0262883	0.254323	1.19278
ENSG00000198561	E044	catenin (cadherin-associated protein), delta 1 [Source:HGNC Symbol;Acc:2515]	CTNND1	11	57520715	57587018	1	0.000127351	0.0263511	0.59063	1.5059
ENSG00000151576	E022	queuine tRNA-ribosyltransferase domain containing 1 [Source:HGNC Symbol;Acc:25771]	QTRTD1	3	113724680	113807269	1	0.00012764	0.0263963	6.30465	79.0475
ENSG00000188312	E006	centromere protein P [Source:HGNC Symbol;Acc:32933]	CENPP	9	95087766	95382815	1	0.000127982	0.0264526	0.964747	1.95172
ENSG00000215045	E020	glutamate receptor, ionotropic, delta 2 (Grid2) interacting protein [Source:HGNC Symbol;Acc:18464]	GRID2IP	7	6537093	6591067	-1	0.000128187	0.0264559	1.71699	3.28751
ENSG00000062485	E170	citrate synthase [Source:HGNC Symbol;Acc:2422]	CS	12	56665483	56694176	-1	0.00012815	0.0264559	0.454836	1.37063
ENSG00000151327	E034	family with sequence similarity 177, member A1 [Source:HGNC Symbol;Acc:19829]	FAM177A1	14	35514113	35582336	1	0.00012842	0.0264559	0.346541	1.27151
ENSG00000179295	E006	protein tyrosine phosphatase, non-receptor type 11 [Source:HGNC Symbol;Acc:9644]	PTPN11	12	112856155	112947717	1	0.000128392	0.0264559	0.217102	1.1624
ENSG00000255103	E073	KIAA0754 [Source:HGNC Symbol;Acc:29111]	KIAA0754	1	39876151	39882154	1	0.000128404	0.0264559	0.0241443	1.01688
ENSG00000248828	E002		RP11-673E1.4	4	144874788	145047512	1	0.000128275	0.0264559	NA	#VALUE!
ENSG00000165322	E021	Rho GTPase activating protein 12 [Source:HGNC Symbol;Acc:16348]	ARHGAP12	10	32094365	32217742	-1	0.000128593	0.0264772	6.12287	69.6896
ENSG00000117834	E021	solute carrier family 5 (sodium/sugar cotransporter), member 9 [Source:HGNC Symbol;Acc:22146]	SLC5A9	1	48688357	48714316	1	0.000128991	0.0265445	NA	#VALUE!
ENSG00000076043	E040	RNA exonuclease 2 [Source:HGNC Symbol;Acc:17851]	REXO2	11	114310108	114321001	1	0.000129265	0.0265863	0.535696	1.44964
ENSG00000136490	E017	LIM domain containing 2 [Source:HGNC Symbol;Acc:28142]	LIMD2	17	61773262	61778532	-1	0.000129429	0.0265931	-0.0254849	0.98249
ENSG00000113643	E017	arginyl-tRNA synthetase [Source:HGNC Symbol;Acc:9870]	RARS	5	167913450	167946304	1	0.000129439	0.0265931	-0.0563995	0.961661
ENSG00000234213	E034	fumarate hydratase pseudogene 1 [Source:HGNC Symbol;Acc:39442]	FHP1	13	42830009	42830711	1	0.000129588	0.0266092	19.1681	589090
ENSG00000105339	E014	DENN/MADD domain containing 3 [Source:HGNC Symbol;Acc:29134]	DENND3	8	142127377	142205907	1	0.00012969	0.0266156	0.27896	1.21332
ENSG00000103942	E026	homer homolog 2 (Drosophila) [Source:HGNC Symbol;Acc:17513]	HOMER2	15	83509838	83654661	-1	0.000130289	0.0266659	0.199391	1.14821
ENSG00000172939	E007	oxidative stress responsive 1 [Source:HGNC Symbol;Acc:8508]	OXSR1	3	38206580	38296979	1	0.000130194	0.0266659	0.194477	1.14431
ENSG00000176890	E003	thymidylate synthetase [Source:HGNC Symbol;Acc:12441]	TYMS	18	657604	673578	1	0.00013014	0.0266659	0.16536	1.12145
ENSG00000132294	E038	EFR3 homolog A (S. cerevisiae) [Source:HGNC Symbol;Acc:28970]	EFR3A	8	132916335	133025889	1	0.000130265	0.0266659	-0.499535	0.707335
ENSG00000272692	E003		RP11-399K21.14	10	77168915	77171600	1	0.000130099	0.0266659	NA	#VALUE!
ENSG00000161204	E039	ATP-binding cassette, sub-family F (GCN20), member 3 [Source:HGNC Symbol;Acc:72]	ABCF3	3	183903811	183911800	1	0.000130515	0.0266975	0.565467	1.47987
ENSG00000123342	E013	matrix metallopeptidase 19 [Source:HGNC Symbol;Acc:7165]	MMP19	12	56229217	56236750	-1	0.000131063	0.0266999	1.05823	2.08237
ENSG00000224512	E024		AC021593.1	17	76101532	76102949	1	0.000131158	0.0266999	0.858908	1.81367
ENSG00000153310	E010	family with sequence similarity 49, member B [Source:HGNC Symbol;Acc:25216]	FAM49B	8	130851839	131029375	-1	0.000130693	0.0266999	0.256038	1.19419
ENSG00000141627	E051	dymeclin [Source:HGNC Symbol;Acc:21317]	DYM	18	46570039	46987717	-1	0.000130806	0.0266999	0.20569	1.15324
ENSG00000188554	E018	neighbor of BRCA1 gene 1 [Source:HGNC Symbol;Acc:6746]	NBR1	17	41322498	41363708	1	0.000131038	0.0266999	0.19542	1.14506
ENSG00000126214	E018	kinesin light chain 1 [Source:HGNC Symbol;Acc:6387]	KLC1	14	104028233	104167888	1	0.000131102	0.0266999	-0.049183	0.966483
ENSG00000102030	E145	N(alpha)-acetyltransferase 10, NatA catalytic subunit [Source:HGNC Symbol;Acc:18704]	NAA10	X	153194695	153200676	-1	0.000130793	0.0266999	-0.101667	0.931956
ENSG00000184068	E001		RP5-821D11.7	22	42227219	42230669	-1	0.000131165	0.0266999	-0.159885	0.895096
ENSG00000151835	E003	spastic ataxia of Charlevoix-Saguenay (sacsin) [Source:HGNC Symbol;Acc:10519]	SACS	13	23902965	24007841	-1	0.000131035	0.0266999	-0.207952	0.865766
ENSG00000144407	E020	parathyroid hormone 2 receptor [Source:HGNC Symbol;Acc:9609]	PTH2R	2	209224438	209719227	1	0.000131331	0.0267177	0.819324	1.76458
ENSG00000259992	E061		RP11-77K12.8	16	75575297	75642343	-1	0.000131407	0.0267177	0.62359	1.5407
ENSG00000172262	E046	zinc finger protein 131 [Source:HGNC Symbol;Acc:12915]	ZNF131	5	43065278	43192123	1	0.000131465	0.0267177	0.0577592	1.04085
ENSG00000130935	E018	nucleolar protein 11 [Source:HGNC Symbol;Acc:24557]	NOL11	17	65713949	65740647	1	0.000131554	0.0267213	0.440511	1.35708
ENSG00000166855	E013	caseinolytic mitochondrial matrix peptidase chaperone subunit [Source:HGNC Symbol;Acc:2088]	CLPX	15	65440557	65477680	-1	0.000132253	0.0268489	0.617773	1.5345
ENSG00000107738	E006	chromosome 10 open reading frame 54 [Source:HGNC Symbol;Acc:30085]	C10orf54	10	73507316	73533255	-1	0.000133184	0.0268701	5.36148	41.1119
ENSG00000233355	E011	CHRM3 antisense RNA 2 [Source:HGNC Symbol;Acc:43725]	CHRM3-AS2	1	239866684	239893765	-1	0.000132475	0.0268701	2.17555	4.51757
ENSG00000112159	E001	MDN1, midasin homolog (yeast) [Source:HGNC Symbol;Acc:18302]	MDN1	6	90352218	90529442	-1	0.000133112	0.0268701	1.3207	2.49788
ENSG00000133619	E029	KRAB-A domain containing 1 [Source:HGNC Symbol;Acc:22228]	KRBA1	7	149411872	149431664	1	0.000133095	0.0268701	0.933763	1.91025
ENSG00000065911	E011	methylenetetrahydrofolate dehydrogenase (NADP+ dependent) 2, methenyltetrahydrofolate cyclohydrolase [Source:HGNC Symbol;Acc:7434]	MTHFD2	2	74425689	74444692	1	0.00013288	0.0268701	-0.0117886	0.991862
ENSG00000119688	E003	ATP-binding cassette, sub-family D (ALD), member 4 [Source:HGNC Symbol;Acc:68]	ABCD4	14	74752126	74769759	-1	0.000133199	0.0268701	-0.0501367	0.965845
ENSG00000161526	E006	SAP30 binding protein [Source:HGNC Symbol;Acc:30785]	SAP30BP	17	73663196	73704142	1	0.000132798	0.0268701	-0.0700895	0.952579
ENSG00000066135	E028	lysine (K)-specific demethylase 4A [Source:HGNC Symbol;Acc:22978]	KDM4A	1	44115829	44171186	1	0.000133169	0.0268701	-0.466758	0.723589
ENSG00000108515	E026	enolase 3 (beta, muscle) [Source:HGNC Symbol;Acc:3354]	ENO3	17	4851387	4860426	1	0.000133215	0.0268701	-0.510815	0.701826
ENSG00000173210	E003	actin binding LIM protein family, member 3 [Source:HGNC Symbol;Acc:29132]	ABLIM3	5	148521046	148640105	1	0.00013289	0.0268701	-0.651906	0.636439
ENSG00000089737	E023	DEAD (Asp-Glu-Ala-Asp) box helicase 24 [Source:HGNC Symbol;Acc:13266]	DDX24	14	94517266	94547591	-1	0.000133129	0.0268701	-0.707301	0.612465
ENSG00000154118	E008	junctophilin 3 [Source:HGNC Symbol;Acc:14203]	JPH3	16	87635441	87731762	1	0.000132615	0.0268701	NA	#VALUE!
ENSG00000197063	E005	v-maf avian musculoaponeurotic fibrosarcoma oncogene homolog G [Source:HGNC Symbol;Acc:6781]	MAFG	17	79876146	79885590	-1	0.000133337	0.0268804	0.643192	1.56178
ENSG00000017260	E020	ATPase, Ca++ transporting, type 2C, member 1 [Source:HGNC Symbol;Acc:13211]	ATP2C1	3	130569439	130735556	1	0.000133562	0.0269113	5.4501	43.7163
ENSG00000114626	E036	ankyrin repeat and BTB (POZ) domain containing 1 [Source:HGNC Symbol;Acc:18275]	ABTB1	3	127391778	127399768	1	0.000133729	0.0269306	0.516771	1.43075
ENSG00000171502	E059	collagen, type XXIV, alpha 1 [Source:HGNC Symbol;Acc:20821]	COL24A1	1	86194916	86622626	-1	0.000133914	0.0269497	5.90171	59.7848
ENSG00000163689	E038	chromosome 3 open reading frame 67 [Source:HGNC Symbol;Acc:24763]	C3orf67	3	58703092	59035810	-1	0.000134111	0.0269497	0.810827	1.75422
ENSG00000077380	E013	dynein, cytoplasmic 1, intermediate chain 2 [Source:HGNC Symbol;Acc:2964]	DYNC1I2	2	172543919	172604930	1	0.000134081	0.0269497	0.0575254	1.04068
ENSG00000129003	E004	vacuolar protein sorting 13 homolog C (S. cerevisiae) [Source:HGNC Symbol;Acc:23594]	VPS13C	15	62144588	62352672	-1	0.000134091	0.0269497	-0.246142	0.843148
ENSG00000182473	E034	exocyst complex component 7 [Source:HGNC Symbol;Acc:23214]	EXOC7	17	74077087	74117657	-1	0.00013436	0.0269855	0.360932	1.28426
ENSG00000265020	E031	microRNA 4651 [Source:HGNC Symbol;Acc:41647]	MIR4651	7	75544515	75544587	1	0.00013452	0.0270031	0.756334	1.68919
ENSG00000185787	E051	mortality factor 4 like 1 [Source:HGNC Symbol;Acc:16989]	MORF4L1	15	79102829	79190475	1	0.000134784	0.0270274	0.617664	1.53439
ENSG00000196367	E084	transformation/transcription domain-associated protein [Source:HGNC Symbol;Acc:12347]	TRRAP	7	98475556	98610866	1	0.000134743	0.0270274	-0.289209	0.818351
ENSG00000123472	E019	ATP synthase mitochondrial F1 complex assembly factor 1 [Source:HGNC Symbol;Acc:18803]	ATPAF1	1	47098409	47139539	-1	0.000134857	0.0270276	-0.0700894	0.952579
ENSG00000078674	E017	pericentriolar material 1 [Source:HGNC Symbol;Acc:8727]	PCM1	8	17780349	17885478	1	0.000134932	0.0270281	0.312955	1.24225
ENSG00000198911	E040	sterol regulatory element binding transcription factor 2 [Source:HGNC Symbol;Acc:11290]	SREBF2	22	42229109	42303312	1	0.000135041	0.0270356	-0.050945	0.965304
ENSG00000205047	E065	HCG1980662; Uncharacterized protein [Source:UniProtKB/TrEMBL;Acc:Q86VH3]	FLJ00104	16	87731749	87739290	-1	0.000135285	0.0270558	1.01413	2.01968
ENSG00000272888	E067		AC013394.2	15	93425937	93441975	1	0.000135234	0.0270558	0.633065	1.55086
ENSG00000054356	E005	protein tyrosine phosphatase, receptor type, N [Source:HGNC Symbol;Acc:9676]	PTPRN	2	220154345	220174370	-1	0.000135503	0.0270762	NA	#VALUE!
ENSG00000188076	E002	secretoglobin, family 1C, member 1 [Source:HGNC Symbol;Acc:18394]	SCGB1C1	11	193080	194573	1	0.000135531	0.0270762	NA	#VALUE!
ENSG00000146247	E001	pleckstrin homology domain interacting protein [Source:HGNC Symbol;Acc:15673]	PHIP	6	79645584	79787953	-1	0.00013572	0.0270996	-0.136787	0.909542
ENSG00000266953	E044	Uncharacterized protein [Source:UniProtKB/TrEMBL;Acc:U3KQA4]	RP11-618P17.4	19	34887220	34900269	1	0.000136034	0.0271312	0.506792	1.42089
ENSG00000133030	E035	myosin phosphatase Rho interacting protein [Source:HGNC Symbol;Acc:30321]	MPRIP	17	16945859	17120993	1	0.000136055	0.0271312	-0.00296041	0.99795
ENSG00000105819	E020	peptidase (mitochondrial processing) beta [Source:HGNC Symbol;Acc:9119]	PMPCB	7	102937869	102969958	1	0.000136167	0.0271312	-0.0405417	0.97229
ENSG00000038219	E001	biorientation of chromosomes in cell division 1-like 1 [Source:HGNC Symbol;Acc:31792]	BOD1L1	4	13570362	13629347	-1	0.000136158	0.0271312	-0.206278	0.86677
ENSG00000243869	E014	RNA, 7SL, cytoplasmic 56, pseudogene [Source:HGNC Symbol;Acc:46072]	RN7SL56P	11	9602453	9602763	1	0.000136444	0.0271491	0.99056	1.98696
ENSG00000105583	E041	WD repeat domain 83 opposite strand [Source:HGNC Symbol;Acc:30203]	WDR83OS	19	12778885	12782170	-1	0.000136418	0.0271491	0.4055	1.32455
ENSG00000181588	E003	mex-3 RNA binding family member D [Source:HGNC Symbol;Acc:16734]	MEX3D	19	1554668	1568057	-1	0.000136474	0.0271491	-0.364487	0.776745
ENSG00000125652	E002	alkB, alkylation repair homolog 7 (E. coli) [Source:HGNC Symbol;Acc:21306]	ALKBH7	19	6372444	6375042	1	0.000136571	0.0271541	0.408094	1.32693
ENSG00000215158	E001		RP11-1023L17.1	5	34164803	34244901	-1	0.000136659	0.0271574	-0.259619	0.835308
ENSG00000160917	E013	cleavage and polyadenylation specific factor 4, 30kDa [Source:HGNC Symbol;Acc:2327]	CPSF4	7	99036545	99054994	1	0.000137326	0.0272324	0.0968053	1.0694
ENSG00000263798	E051		RP11-6N17.9	17	46022790	46051804	1	0.000137324	0.0272324	0.0384101	1.02698
ENSG00000021826	E018	carbamoyl-phosphate synthase 1, mitochondrial [Source:HGNC Symbol;Acc:2323]	CPS1	2	211342406	211543831	1	0.000137195	0.0272324	-0.0661056	0.955213
ENSG00000182621	E046	phospholipase C, beta 1 (phosphoinositide-specific) [Source:HGNC Symbol;Acc:15917]	PLCB1	20	8112824	8949003	1	0.000137311	0.0272324	-0.245108	0.843753
ENSG00000007392	E022	LUC7-like (S. cerevisiae) [Source:HGNC Symbol;Acc:6723]	LUC7L	16	238968	279462	-1	0.000137541	0.0272606	0.344053	1.26932
ENSG00000167524	E073	uncharacterized serine/threonine-protein kinase SgK494 [Source:RefSeq peptide;Acc:NP_001274136]	SGK494	17	26934982	26941218	-1	0.000137953	0.0273279	0.383649	1.30464
ENSG00000153898	E011	mucolipin 2 [Source:HGNC Symbol;Acc:13357]	MCOLN2	1	85391268	85462796	-1	0.000138185	0.0273586	1.73952	3.33923
ENSG00000197013	E006	zinc finger protein 429 [Source:HGNC Symbol;Acc:20817]	ZNF429	19	21679484	21739072	1	0.000138253	0.0273586	0.698972	1.62335
ENSG00000100479	E018	polymerase (DNA directed), epsilon 2, accessory subunit [Source:HGNC Symbol;Acc:9178]	POLE2	14	50110273	50155140	-1	0.000138683	0.0274292	1.03727	2.05234
ENSG00000131149	E019	Gse1 coiled-coil protein [Source:HGNC Symbol;Acc:28979]	GSE1	16	85645015	85709810	1	0.000139089	0.0274919	0.244816	1.18494
ENSG00000165916	E008	proteasome (prosome, macropain) 26S subunit, ATPase, 3 [Source:HGNC Symbol;Acc:9549]	PSMC3	11	47440320	47447993	-1	0.000139146	0.0274919	-0.0168886	0.988362
ENSG00000090530	E014	leprecan-like 1 [Source:HGNC Symbol;Acc:19317]	LEPREL1	3	189674517	189840226	-1	0.000139226	0.0274932	0.208555	1.15553
ENSG00000131788	E013	protein inhibitor of activated STAT, 3 [Source:HGNC Symbol;Acc:16861]	PIAS3	1	145575233	145586546	1	0.000139501	0.0275332	0.804957	1.74709
ENSG00000105695	E013	myelin associated glycoprotein [Source:HGNC Symbol;Acc:6783]	MAG	19	35783028	35804707	1	0.000139607	0.0275396	NA	#VALUE!
ENSG00000112159	E106	MDN1, midasin homolog (yeast) [Source:HGNC Symbol;Acc:18302]	MDN1	6	90352218	90529442	-1	0.000139843	0.0275717	0.297155	1.22872
ENSG00000168758	E020	sema domain, immunoglobulin domain (Ig), transmembrane domain (TM) and short cytoplasmic domain, (semaphorin) 4C [Source:HGNC Symbol;Acc:10731]	SEMA4C	2	97525453	97536494	-1	0.000140014	0.027591	-0.0178029	0.987736
ENSG00000266993	E007		RP4-657D16.3	1	52259637	52264824	1	0.000140403	0.0276531	-0.0549195	0.962648
ENSG00000166441	E009	ribosomal protein L27a [Source:HGNC Symbol;Acc:10329]	RPL27A	11	8703958	8736306	1	0.000140514	0.0276606	-0.0891814	0.940056
ENSG00000187595	E015	zinc finger protein 385C [Source:HGNC Symbol;Acc:33722]	ZNF385C	17	40177594	40217383	-1	0.000140727	0.0276881	0.709237	1.63494
ENSG00000244625	E051		CTA-211A9.5	22	27068730	27176170	1	0.000140927	0.0277129	-0.343139	0.788324
ENSG00000004975	E012	dishevelled segment polarity protein 2 [Source:HGNC Symbol;Acc:3086]	DVL2	17	7128660	7137864	-1	0.000141185	0.0277346	0.00577872	1.00401
ENSG00000204138	E023	phosphatase and actin regulator 4 [Source:HGNC Symbol;Acc:25793]	PHACTR4	1	28696114	28826881	1	0.000141169	0.0277346	-0.152916	0.899431
ENSG00000177575	E049	CD163 molecule [Source:HGNC Symbol;Acc:1631]	CD163	12	7623409	7656489	-1	0.000141463	0.0277747	-0.0957557	0.935782
ENSG00000062485	E147	citrate synthase [Source:HGNC Symbol;Acc:2422]	CS	12	56665483	56694176	-1	0.000142062	0.0278633	0.454989	1.37077
ENSG00000180385	E017	EMC3 antisense RNA 1 [Source:HGNC Symbol;Acc:49223]	EMC3-AS1	3	10028577	10048674	1	0.00014204	0.0278633	-0.189558	0.876874
ENSG00000174483	E096	Bardet-Biedl syndrome 1 [Source:HGNC Symbol;Acc:966]	BBS1	11	66278077	66301098	1	0.000142212	0.0278719	0.592759	1.50813
ENSG00000126602	E035	TNF receptor-associated protein 1 [Source:HGNC Symbol;Acc:16264]	TRAP1	16	3701640	3767598	-1	0.000142329	0.0278719	0.485315	1.39989
ENSG00000155463	E016	oxidase (cytochrome c) assembly 1-like [Source:HGNC Symbol;Acc:8526]	OXA1L	14	23235731	23241007	1	0.000142296	0.0278719	0.410572	1.32921
ENSG00000260194	E001		RP11-357N13.2	16	54032225	54033881	-1	0.000142483	0.0278877	NA	#VALUE!
ENSG00000198056	E036	primase, DNA, polypeptide 1 (49kDa) [Source:HGNC Symbol;Acc:9369]	PRIM1	12	57125380	57146157	-1	0.000142741	0.0279237	0.686718	1.60962
ENSG00000006576	E004	putative homeodomain transcription factor 2 [Source:HGNC Symbol;Acc:13411]	PHTF2	7	77428122	77586818	1	0.000143418	0.0280415	0.595664	1.51117
ENSG00000134759	E040	elongator acetyltransferase complex subunit 2 [Source:HGNC Symbol;Acc:18248]	ELP2	18	33709407	33757909	1	0.000143674	0.028077	0.649629	1.56877
ENSG00000169228	E008	RAB24, member RAS oncogene family [Source:HGNC Symbol;Acc:9765]	RAB24	5	176728199	176730745	-1	0.000143758	0.0280789	-0.160489	0.894722
ENSG00000182518	E013	family with sequence similarity 104, member B [Source:HGNC Symbol;Acc:25085]	FAM104B	X	55169535	55187743	-1	0.000144089	0.0281289	-0.829678	0.562655
ENSG00000099341	E009	proteasome (prosome, macropain) 26S subunit, non-ATPase, 8 [Source:HGNC Symbol;Acc:9566]	PSMD8	19	38865176	38874464	1	0.00014435	0.0281653	0.887025	1.84936
ENSG00000119772	E035	DNA (cytosine-5-)-methyltransferase 3 alpha [Source:HGNC Symbol;Acc:2978]	DNMT3A	2	25455845	25565459	-1	0.000144637	0.0282067	0.216482	1.1619
ENSG00000186105	E103	leucine rich repeat containing 70 [Source:HGNC Symbol;Acc:35155]	LRRC70	5	61874562	61877275	1	0.000145077	0.0282777	-0.139021	0.908135
ENSG00000162148	E039	protein phosphatase 1, regulatory subunit 32 [Source:HGNC Symbol;Acc:28869]	PPP1R32	11	61248592	61258403	1	0.000145239	0.0282946	0.250234	1.1894
ENSG00000186522	E023	septin 10 [Source:HGNC Symbol;Acc:14349]	2010-09-01	2	110300559	110371783	-1	0.000145702	0.0283538	0.700254	1.62479
ENSG00000006576	E002	putative homeodomain transcription factor 2 [Source:HGNC Symbol;Acc:13411]	PHTF2	7	77428122	77586818	1	0.00014575	0.0283538	0.495156	1.40947
ENSG00000164758	E002	mediator complex subunit 30 [Source:HGNC Symbol;Acc:23032]	MED30	8	118532952	118552501	1	0.000145768	0.0283538	0.217128	1.16242
ENSG00000071626	E030	DAZ associated protein 1 [Source:HGNC Symbol;Acc:2683]	DAZAP1	19	1407568	1435719	1	0.000145881	0.0283611	0.204774	1.15251
ENSG00000004961	E001	holocytochrome c synthase [Source:HGNC Symbol;Acc:4837]	HCCS	X	11129421	11141198	1	0.000146535	0.0284736	-0.572147	0.672615
ENSG00000081237	E013	protein tyrosine phosphatase, receptor type, C [Source:HGNC Symbol;Acc:9666]	PTPRC	1	198607801	198726545	1	0.000146686	0.0284881	0.416187	1.3344
ENSG00000178882	E025	family with sequence similarity 101, member A [Source:HGNC Symbol;Acc:27051]	FAM101A	12	124457788	124800570	1	0.000146846	0.0284897	2.0011	4.00306
ENSG00000169221	E020	TBC1 domain family, member 10B [Source:HGNC Symbol;Acc:24510]	TBC1D10B	16	30368423	30381585	-1	0.000146841	0.0284897	0.0540314	1.03816
ENSG00000126822	E022	pleckstrin homology domain containing, family G (with RhoGef domain) member 3 [Source:HGNC Symbol;Acc:20364]	PLEKHG3	14	65170820	65213610	1	0.000147563	0.028566	1.37065	2.58586
ENSG00000143774	E001	guanylate kinase 1 [Source:HGNC Symbol;Acc:4693]	GUK1	1	228327663	228336685	1	0.000147673	0.028566	1.36663	2.57868
ENSG00000207118	E069	small nucleolar RNA, C/D box 14D [Source:HGNC Symbol;Acc:30353]	SNORD14D	11	122929617	122929703	-1	0.000147751	0.028566	0.669296	1.5903
ENSG00000248309	E019	MEF2C antisense RNA 1 [Source:HGNC Symbol;Acc:48908]	MEF2C-AS1	5	88179145	88762215	1	0.00014753	0.028566	0.458964	1.37455
ENSG00000256269	E018	hydroxymethylbilane synthase [Source:HGNC Symbol;Acc:4982]	HMBS	11	118955576	118964259	1	0.00014777	0.028566	0.150677	1.11009
ENSG00000182871	E010	collagen, type XVIII, alpha 1 [Source:HGNC Symbol;Acc:2195]	COL18A1	21	46825052	46933634	1	0.000147468	0.028566	0.142624	1.10391
ENSG00000184635	E008	zinc finger protein 93 [Source:HGNC Symbol;Acc:13169]	ZNF93	19	20011722	20046384	1	0.000147586	0.028566	-0.184901	0.879709
ENSG00000150593	E002	programmed cell death 4 (neoplastic transformation inhibitor) [Source:HGNC Symbol;Acc:8763]	PDCD4	10	112631565	112659764	1	0.00014841	0.0286749	0.850129	1.80266
ENSG00000204316	E085	mitochondrial ribosomal protein L38 [Source:HGNC Symbol;Acc:14033]	MRPL38	17	73894724	73905899	-1	0.00014903	0.02878	0.179849	1.13277
ENSG00000268891	E003	Uncharacterized protein [Source:UniProtKB/TrEMBL;Acc:M0R184]	AC006014.1	7	74999908	75005425	-1	0.000149297	0.0288168	NA	#VALUE!
ENSG00000061987	E014	MON2 homolog (S. cerevisiae) [Source:HGNC Symbol;Acc:29177]	MON2	12	62860597	62991363	1	0.000149742	0.0288434	0.358045	1.28169
ENSG00000092199	E049	heterogeneous nuclear ribonucleoprotein C (C1/C2) [Source:HGNC Symbol;Acc:5035]	HNRNPC	14	21677295	21737653	-1	0.000149675	0.0288434	0.337874	1.26389
ENSG00000268093	E038		AC022154.7	19	49122529	49127389	-1	0.000149559	0.0288434	-0.0115657	0.992015
ENSG00000053747	E069	laminin, alpha 3 [Source:HGNC Symbol;Acc:6483]	LAMA3	18	21269407	21535030	1	0.000149649	0.0288434	-0.534454	0.69042
ENSG00000213104	E001	nucleophosmin 1 (nucleolar phosphoprotein B23, numatrin) pseudogene 46 [Source:HGNC Symbol;Acc:45225]	NPM1P46	2	198244425	198245616	-1	0.000149868	0.0288531	-0.0327522	0.977554
ENSG00000244462	E091	RNA binding motif protein 12 [Source:HGNC Symbol;Acc:9898]	RBM12	20	34236847	34252878	-1	0.000150085	0.0288801	0.0511467	1.03609
ENSG00000147471	E010	proline synthetase co-transcribed homolog (bacterial) [Source:HGNC Symbol;Acc:9457]	PROSC	8	37620111	37637283	1	0.000150325	0.0289113	0.072047	1.05121
ENSG00000125912	E029	nicalin [Source:HGNC Symbol;Acc:26923]	NCLN	19	3185561	3209573	1	0.000150414	0.0289138	-0.137225	0.909266
ENSG00000236901	E016	MIR600 host gene (non-protein coding) [Source:HGNC Symbol;Acc:23642]	MIR600HG	9	125871773	125877756	-1	0.000150625	0.0289395	0.334383	1.26084
ENSG00000198663	E018	chromosome 6 open reading frame 89 [Source:HGNC Symbol;Acc:21114]	C6orf89	6	36839646	36896740	1	0.000150726	0.0289442	-0.0528147	0.964054
ENSG00000184164	E028	cysteine-rich with EGF-like domains 2 [Source:HGNC Symbol;Acc:28150]	CRELD2	22	50311815	50321188	1	0.000151208	0.0290219	-0.0452515	0.969121
ENSG00000207496	E021	small nucleolar RNA, H/ACA box 7A [Source:HGNC Symbol;Acc:32592]	SNORA7A	3	12881811	12881949	-1	0.000151479	0.0290591	0.0900976	1.06444
ENSG00000123607	E010	tetratricopeptide repeat domain 21B [Source:HGNC Symbol;Acc:25660]	TTC21B	2	166713985	166810353	-1	0.000151808	0.0290704	0.121081	1.08755
ENSG00000149639	E003	suppressor of glucose, autophagy associated 1 [Source:HGNC Symbol;Acc:16111]	SOGA1	20	35405845	35492089	-1	0.000151847	0.0290704	-0.126937	0.915774
ENSG00000240225	E030	zinc finger protein 542 [Source:HGNC Symbol;Acc:25393]	ZNF542	19	56879468	56891197	1	0.000151782	0.0290704	-0.146316	0.903555
ENSG00000093144	E046	enoyl CoA hydratase domain containing 1 [Source:HGNC Symbol;Acc:21489]	ECHDC1	6	127609855	127664754	-1	0.000151683	0.0290704	-0.984815	0.50529
ENSG00000224470	E066	ataxin 1-like [Source:HGNC Symbol;Acc:33279]	ATXN1L	16	71879894	71919171	1	0.000152179	0.0291192	-0.0250999	0.982753
ENSG00000178035	E010	IMP (inosine 5'-monophosphate) dehydrogenase 2 [Source:HGNC Symbol;Acc:6053]	IMPDH2	3	49061758	49066841	-1	0.000152506	0.0291669	0.402532	1.32183
ENSG00000115053	E033	nucleolin [Source:HGNC Symbol;Acc:7667]	NCL	2	232318242	232348352	-1	0.000152843	0.0292017	0.570594	1.48513
ENSG00000099800	E019	translocase of inner mitochondrial membrane 13 homolog (yeast) [Source:HGNC Symbol;Acc:11816]	TIMM13	19	2425622	2427892	-1	0.000152816	0.0292017	0.0146171	1.01018
ENSG00000072609	E099	checkpoint with forkhead and ring finger domains, E3 ubiquitin protein ligase [Source:HGNC Symbol;Acc:20455]	CHFR	12	133398773	133532890	-1	0.000154051	0.0293878	0.937422	1.9151
ENSG00000159593	E003	NEDD8 activating enzyme E1 subunit 1 [Source:HGNC Symbol;Acc:621]	NAE1	16	66836778	66907159	-1	0.000154008	0.0293878	0.703242	1.62816
ENSG00000233327	E044	ubiquitin specific peptidase 32 pseudogene 2 [Source:HGNC Symbol;Acc:30751]	USP32P2	17	18414576	18429244	-1	0.000153932	0.0293878	0.609092	1.5253
ENSG00000187742	E019	SECIS binding protein 2 [Source:HGNC Symbol;Acc:30972]	SECISBP2	9	91933421	91974557	1	0.00015447	0.0294527	-0.19799	0.871764
ENSG00000168734	E013	protein kinase (cAMP-dependent, catalytic) inhibitor gamma [Source:HGNC Symbol;Acc:9019]	PKIG	20	43160426	43252888	1	0.000154727	0.0294569	0.565062	1.47945
ENSG00000257524	E024		RP11-203J24.9	9	130630143	130649066	-1	0.000154697	0.0294569	0.144285	1.10518
ENSG00000079134	E020	THO complex 1 [Source:HGNC Symbol;Acc:19070]	THOC1	18	214520	268050	-1	0.000154717	0.0294569	0.119542	1.08639
ENSG00000105583	E063	WD repeat domain 83 opposite strand [Source:HGNC Symbol;Acc:30203]	WDR83OS	19	12778885	12782170	-1	0.000155124	0.0295176	0.679184	1.60123
ENSG00000145014	E029	transmembrane protein 44 [Source:HGNC Symbol;Acc:25120]	TMEM44	3	194308402	194354418	-1	0.000155249	0.0295265	0.301936	1.2328
ENSG00000138286	E030	family with sequence similarity 149, member B1 [Source:HGNC Symbol;Acc:29162]	FAM149B1	10	74927924	75004262	1	0.000155393	0.029539	-0.318653	0.801818
ENSG00000140350	E029	acidic (leucine-rich) nuclear phosphoprotein 32 family, member A [Source:HGNC Symbol;Acc:13233]	ANP32A	15	69070874	69113236	-1	0.000155961	0.029632	0.511975	1.426
ENSG00000105855	E004	integrin, beta 8 [Source:HGNC Symbol;Acc:6163]	ITGB8	7	20370325	20455377	1	0.000156892	0.0297787	2.36474	5.1506
ENSG00000114745	E009	golgi reassembly stacking protein 1, 65kDa [Source:HGNC Symbol;Acc:16769]	GORASP1	3	39138150	39149854	-1	0.000156882	0.0297787	0.761007	1.69467
ENSG00000135124	E024	purinergic receptor P2X, ligand-gated ion channel, 4 [Source:HGNC Symbol;Acc:8535]	P2RX4	12	121647660	121671909	1	0.000157042	0.0297922	-0.00340082	0.997646
ENSG00000035499	E016	DEP domain containing 1B [Source:HGNC Symbol;Acc:24902]	DEPDC1B	5	59892739	59996017	-1	0.000157347	0.0298351	0.194898	1.14464
ENSG00000108423	E026	tubulin, delta 1 [Source:HGNC Symbol;Acc:16811]	TUBD1	17	57936851	57970304	-1	0.000157603	0.0298686	-0.270977	0.828758
ENSG00000110696	E010	chromosome 11 open reading frame 58 [Source:HGNC Symbol;Acc:16990]	C11orf58	11	16634679	16778428	1	0.000157876	0.0299053	0.056968	1.04028
ENSG00000257524	E023		RP11-203J24.9	9	130630143	130649066	-1	0.000158238	0.0299587	0.117879	1.08514
ENSG00000075413	E022	MAP/microtubule affinity-regulating kinase 3 [Source:HGNC Symbol;Acc:6897]	MARK3	14	103851729	103970168	1	0.000158401	0.0299745	4.92092	30.2932
ENSG00000046647	E009	gem (nuclear organelle) associated protein 8 [Source:HGNC Symbol;Acc:26044]	GEMIN8	X	14026398	14048012	-1	0.000158732	0.0300036	1.0408	2.05737
ENSG00000116062	E022	mutS homolog 6 [Source:HGNC Symbol;Acc:7329]	MSH6	2	47922669	48037240	1	0.000158794	0.0300036	0.379093	1.30052
ENSG00000164548	E029	transformer 2 alpha homolog (Drosophila) [Source:HGNC Symbol;Acc:16645]	TRA2A	7	23544399	23571660	-1	0.000158704	0.0300036	0.100382	1.07206
ENSG00000110697	E020	phosphatidylinositol transfer protein, membrane-associated 1 [Source:HGNC Symbol;Acc:9003]	PITPNM1	11	67259239	67273734	-1	0.000159028	0.0300325	0.65402	1.57355
ENSG00000136877	E019	folylpolyglutamate synthase [Source:HGNC Symbol;Acc:3824]	FPGS	9	130556876	130576606	1	0.000159316	0.0300325	0.34148	1.26706
ENSG00000104756	E027	potassium channel tetramerization domain containing 9 [Source:HGNC Symbol;Acc:22401]	KCTD9	8	25285366	25315992	-1	0.000159279	0.0300325	0.26392	1.20074
ENSG00000127837	E005	angio-associated, migratory cell protein [Source:HGNC Symbol;Acc:18]	AAMP	2	219128850	219134980	-1	0.000159346	0.0300325	-0.138924	0.908196
ENSG00000213930	E003	galactose-1-phosphate uridylyltransferase [Source:HGNC Symbol;Acc:4135]	GALT	9	34638130	34651032	1	0.000159223	0.0300325	-0.573407	0.672028
ENSG00000062485	E127	citrate synthase [Source:HGNC Symbol;Acc:2422]	CS	12	56665483	56694176	-1	0.000159542	0.0300524	0.290779	1.2233
ENSG00000214413	E005	BBSome interacting protein 1 [Source:HGNC Symbol;Acc:28093]	BBIP1	10	112658488	112679032	-1	0.000159611	0.0300524	-0.367768	0.774981
[truncated: 1,098 more rows]
