# Supplementary material for: Disruption of SF3B1 results in deregulated expression and splicing of key genes and pathways in myelodysplastic syndrome hematopoietic stem and progenitor cells
Source: Leukemia. 2014 Dec 23;29(5):1092–103. doi: 10.1038/leu.2014.331 (PMC4430703; doi:10.1038/leu.2014.331)
Supplement: Supplementary Table 11 [file leu2014331x13.xlsx]

## Sheet: Sup Table S11-Dexs-MvW-Ingen
Ingenuity Canonical Pathways	-log(p-value)	p-value	Molecules
Protein Ubiquitination Pathway	7.84E00	1.44544e-08	PSMA3,HSPA1A/HSPA1B,USP7,USP8,SACS,UBE2B,DNAJC8,UBE2D4,SUGT1,USP40,NEDD4L,DNAJC16,UBE4B,USP36,USP9X,PSMC4,BIRC6,PSMD6,UBE2G2,PSMB7,CBL,RBX1,PSMA5,BAP1,DNAJC14,PSMA4,ANAPC5,PSMD1,UBE2J2,UBE2I,USP24,UBE2N,ANAPC1,PSMC6,USP47,UCHL3,HSPH1,PSMA1,HSPD1,PSMD8,DNAJC11,DNAJC21,HLA-C,UBE2E2,PSMC3,USP34,UBE2D3,DNAJC7,BIRC2
Molecular Mechanisms of Cancer	3.51E00	0.00030903	RAP1B,RAPGEF1,PIK3CA,TCF4,APH1B,ARHGEF7,ADCY4,SOS2,CTNNA1,ARHGEF1,PRKAG1,PTK2,BRAF,PAK1,AKT1,MAP2K2,PIK3C3,BID,PLCB1,SMAD4,ARHGEF2,GNA13,CTNNB1,RALGDS,CHEK2,E2F2,PRKD1,TP53,PRKDC,LRP5,GNAS,SMAD9,RHOC,APAF1,TCF3,FOS,RHOQ,CBL,PTPN11,RHOA,LEF1,NOTCH1,LRP1,PSEN1,CTNND1,BIRC2,PRKCB
mTOR Signaling	3.39E00	0.00040738	NAPEPLD,PIK3CA,PRKAB1,PRKAG1,MTOR,AKT1,EIF4G2,EIF3D,PIK3C3,PPM1L,TSC2,RPS6KB2,PPP2R5C,PRKD1,RPS24,RHOC,RPS28,EIF4G3,MLST8,EIF3M,PLD4,RHOQ,PPP2R3A,RHOA,EIF4A3,RPS15A,RPS6KA1,PRKCB,RPS27A,EIF3K
Insulin Receptor Signaling	3.37E00	0.00042658	RAPGEF1,PIK3CA,EIF2B4,CRKL,SOS2,NCK1,EIF2B2,PRKAG1,INPP5D,GRB10,MTOR,AKT1,CBL,RHOQ,MAP2K2,PTPN11,INPP5B,PIK3C3,TSC2,RPS6KB2,EIF2B1,PPP1R12A,STX4
HGF Signaling	3.37E00	0.00042658	RAP1B,RAPGEF1,PXN,PIK3CA,MAP2K7,MAP3K11,CRKL,SOS2,STAT3,PTK2,FOS,ELF2,PAK1,AKT1,PTPN11,MAP2K2,PIK3C3,PRKD1,PRKCB
JAK/Stat Signaling	3.05E00	0.000891251	STAT6,PIK3CA,PIAS2,SOS2,PIAS1,STAT3,FOS,PIAS3,MTOR,AKT1,PIAS4,MAP2K2,PTPN11,PIK3C3
p53 Signaling	3.04E00	0.000912011	TP53,PRKDC,HDAC9,PIK3CA,PLAGL1,PIAS1,APAF1,BIRC5,MDM4,AKT1,PPP1R13B,PIK3C3,ADCK3,GNL3,PML,PIDD,CTNNB1,CHEK2
EIF2 Signaling	2.99E00	0.00102329	RPL24,PIK3CA,RPL27A,EIF2B4,SOS2,RPL35A,EIF2B2,AKT1,MAP2K2,EIF4G2,EIF3D,PIK3C3,RPL31,RPS24,RPS28,EIF4G3,RPL23,RPL21,RPL23A,EIF3M,RPL15,EIF4A3,EIF2B1,RPS15A,RPL38,EIF2AK3,RPS27A,EIF3K
Acute Myeloid Leukemia Signaling	2.89E00	0.00128825	TCF4,PIK3CA,MAP2K7,SOS2,STAT3,TCF3,BRAF,MTOR,AKT1,MAP2K2,PIK3C3,RPS6KB2,LEF1,JUP,PML
Protein Kinase A Signaling	2.72E00	0.00190546	RAP1B,AKAP12,TCF4,NFATC3,PDE3A,ADCY4,PHKG2,MYLK,ANAPC1,NTN1,PRKAG1,GNB1,BRAF,PTPRC,PTK2,PLCD1,PHKB,MAP2K2,RYR3,PLCB1,SMAD4,GNA13,CTNNB1,CDC16,APEX1,VASP,PRKD1,PXN,GNAS,YWHAE,PDE9A,YWHAZ,ANAPC7,TCF3,AKAP13,H3F3A/H3F3B,PTPN11,RHOA,KDELR3,PTPRS,ADD1,ANAPC5,PPP1R12A,NFATC2,DUSP4,LEF1,PRKCB,AKAP1
Regulation of eIF4 and p70S6K Signaling	2.68E00	0.0020893	PIK3CA,EIF2B4,RPS28,SOS2,EIF4G3,EIF2B2,EIF3M,MTOR,AKT1,MAP2K2,EIF4G2,EIF4EBP3,PPP2R3A,EIF3D,EIF4A3,PIK3C3,PPM1L,EIF2B1,RPS15A,PPP2R5C,EIF3K,RPS27A,RPS24
IL-4 Signaling	2.61E00	0.00245471	STAT6,PIK3CA,IL4R,NFATC3,SOS2,HLA-DQA1,HMGA1,INPP5D,MTOR,AKT1,INPP5B,PIK3C3,RPS6KB2,NFATC2
Phospholipase C Signaling	2.55E00	0.00281838	RAP1B,NAPEPLD,MPRIP,CD3E,NFATC3,ARHGEF7,ADCY4,SOS2,ARHGEF1,GNB1,TGM2,AHNAK,MAP2K2,HDAC7,PLCB1,ARHGEF2,GNA13,PRKD1,RALGDS,HDAC9,GNAS,RHOC,FCGR2A,HDAC5,PLD4,RHOQ,RHOA,LAT,PPP1R12A,NFATC2,MEF2C,PRKCB
ERK/MAPK Signaling	2.53E00	0.00295121	RAP1B,RAPGEF1,PIK3CA,SOS2,PRKAG1,KSR1,PTK2,BRAF,PAK1,MAP2K2,PIK3C3,PPM1L,PPP2R5C,PXN,CRKL,YWHAZ,STAT3,MKNK2,FOS,ELF2,H3F3A/H3F3B,PPP2R3A,PPP1R12A,DUSP4,RPS6KA1,ESR1,PRKCB
Estrogen Receptor Signaling	2.47E00	0.00338844	PRKDC,POLR2F,SOS2,PHB2,MED30,HNRNPD,ERCC2,CTBP1,DDX5,CDK8,H3F3A/H3F3B,NCOA2,PCK2,MAP2K2,GTF2H4,TRRAP,SPEN,MED10,MED31,ESR1
Breast Cancer Regulation by Stathmin1	2.37E00	0.0042658	PIK3CA,ARHGEF7,ADCY4,SOS2,LIMK2,ARHGEF1,PRKAG1,GNB1,PAK1,STMN1,MAP2K2,PIK3C3,PPM1L,RB1CC1,PLCB1,PPP2R5C,ARHGEF2,GNA13,PRKD1,E2F2,TP53,GNAS,TSG101,PPP2R3A,RHOA,PPP1R12A,PRKCB
Mouse Embryonic Stem Cell Pluripotency	2.37E00	0.0042658	TP53,ID2,PIK3CA,TCF4,SMAD9,SOS2,STAT3,TCF3,AKT1,MAP2K2,PTPN11,PIK3C3,SMAD4,LEF1,DVL2,CTNNB1
Role of CHK Proteins in Cell Cycle Checkpoint Control	2.35E00	0.00446684	TP53,RAD9A,PPP2R3A,PPM1L,HUS1,PPP2R5C,TLK1,RFC1,RPA1,CHEK2,E2F2
Mitochondrial Dysfunction	2.35E00	0.00446684	NDUFB3,UCP2,APH1B,UQCR11,NDUFS7,NDUFV3,NDUFB5,TRAK1,LRRK2,ATP5G2,NDUFB8,VDAC3,PDHA1,MAOB,NDUFA5,ATP5G1,ATP5J2,ATPAF1,NDUFA10,NDUFA3,ATPAF2,TXNRD2,UQCRQ,PSEN1
IL-3 Signaling	2.34E00	0.00457088	RAPGEF1,STAT6,PIK3CA,CRKL,STAT3,INPP5D,FOS,PAK1,AKT1,MAP2K2,PIK3C3,PRKD1,PRKCB
Huntington's Disease Signaling	2.32E00	0.0047863	POLR2F,PIK3CA,BDNF,HSPA1A/HSPA1B,SOS2,CASP4,GNB1,TGM2,MTOR,AKT1,PIK3C3,HDAC7,PLCB1,TCERG1,NAPA,DNM2,PRKD1,NAPB,CAPN10,TP53,HDAC9,MAP2K7,YKT6,GLS,CLTC,APAF1,HDAC5,DYNC1I2,DCTN1,PRKCB
Triacylglycerol Biosynthesis	2.28E00	0.00524807	AGPAT4,PPAPDC1B,AGPAT5,LPIN1,LCLAT1,LPIN2,ELOVL1,AGPAT3
Integrin Signaling	2.25E00	0.00562341	RAP1B,RAPGEF1,PIK3CA,MAP3K11,MPRIP,ARHGEF7,SOS2,MYLK,ITGB8,NCK1,ITGAE,PTK2,BRAF,PAK1,AKT1,MAP2K2,PIK3C3,VASP,ACTN1,CAPN10,PXN,RHOC,CRKL,WIPF1,RHOQ,RHOA,PPP1R12A
Hypoxia Signaling in the Cardiovascular System	2.17E00	0.00676083	UBE2G2,TP53,AKT1,UBE2B,UBE2N,BIRC6,UBE2D4,UBE2E2,UBE2D3,LDHA,UBE2J2,UBE2I
TCA Cycle II (Eukaryotic)	2.15E00	0.00707946	CS,IDH3G,DHTKD1,ACO2,DLST,IDH3B
Leptin Signaling in Obesity	2.13E00	0.0074131	PIK3CA,GNAS,LEPR,ADCY4,PDE3A,STAT3,PRKAG1,PLCD1,AKT1,MAP2K2,PTPN11,PIK3C3,PLCB1
Mitotic Roles of Polo-Like Kinase	2.12E00	0.00758578	SMC3,ESPL1,PPP2R3A,PPM1L,ANAPC5,PKMYT1,PPP2R5C,ANAPC7,CDC16,ANAPC1,CHEK2,STAG2
SAPK/JNK Signaling	2E00	0.01	TP53,MAP4K2,PIK3CA,MAP2K7,MAP3K11,NFATC3,CRKL,SOS2,MAPK8IP3,HNRNPK,GNB1,PIK3C3,DUSP4,GNA13,MAP4K5
Pyrimidine Deoxyribonucleotides De Novo Biosynthesis I	1.96E00	0.0109648	TYMS,NME4,RRM2,AK9,AK7,NME6
NRF2-mediated Oxidative Stress Response	1.92E00	0.0120226	MAP2K7,PIK3CA,ABCC2,DNAJA4,MAFK,DNAJC11,MAFG,FOS,DNAJC21,GSTT1,GSTM2,AKT1,MAP2K2,DNAJC8,RBX1,PIK3C3,DNAJC14,DNAJA3,EIF2AK3,DNAJC16,NFE2L2,DNAJC7,PRKD1,PRKCB
IGF-1 Signaling	1.92E00	0.0120226	PXN,PIK3CA,YWHAE,SOS2,YWHAZ,STAT3,PRKAG1,GRB10,PTK2,FOS,AKT1,MAP2K2,PTPN11,PIK3C3,RPS6KB2
Thyroid Cancer Signaling	1.84E00	0.0144544	BRAF,TP53,TCF4,MAP2K2,BDNF,LEF1,TCF3,CTNNB1
Natural Killer Cell Signaling	1.77E00	0.0169824	PIK3CA,LAIR1,FCGR2A,SOS2,SH3BP2,NCK1,INPP5D,PAK1,AKT1,MAP2K2,PTPN11,INPP5B,PIK3C3,LAT,PRKD1,PRKCB
Sphingosine-1-phosphate Signaling	1.77E00	0.0169824	PIK3CA,GNAS,RHOC,ADCY4,CASP4,SMPD1,PLCD1,PTK2,NAAA,RHOQ,AKT1,RHOA,PIK3C3,PDGFRA,PLCB1,GNA13
VEGF Signaling	1.77E00	0.0169824	PXN,PIK3CA,EIF2B4,YWHAE,SOS2,EIF2B2,PTK2,AKT1,MAP2K2,PTPN11,PIK3C3,EIF2B1,ACTN1,PRKCB
Cholecystokinin/Gastrin-mediated Signaling	1.76E00	0.017378	PXN,RHOC,SOS2,PTK2,FOS,IL18,RHOQ,MAP2K2,RHOA,IL1B,PLCB1,MEF2C,GNA13,PRKD1,PRKCB
Telomerase Signaling	1.76E00	0.017378	TP53,HDAC9,PIK3CA,SOS2,PTGES3,HDAC5,ELF2,AKT1,MAP2K2,PPP2R3A,PIK3C3,PPM1L,TEP1,HDAC7,PPP2R5C
Cholesterol Biosynthesis I	1.76E00	0.017378	FDFT1,EBP,DHCR24,SC5D
Cholesterol Biosynthesis II (via 24,25-dihydrolanosterol)	1.76E00	0.017378	FDFT1,EBP,DHCR24,SC5D
Cholesterol Biosynthesis III (via Desmosterol)	1.76E00	0.017378	FDFT1,EBP,DHCR24,SC5D
Signaling by Rho Family GTPases	1.74E00	0.018197	PIK3CA,MAP3K11,ARHGEF7,LIMK2,MYLK,ARHGEF1,GNB1,PTK2,PAK1,STMN1,MAP2K2,PIK3C3,ARHGEF2,GNA13,PI4KA,MAP2K7,GNAS,RHOC,VIM,FOS,WIPF1,RHOQ,CDH5,PIP5K1C,RHOA,SEPT10,PPP1R12A,SEPT6,SEPT2
FLT3 Signaling in Hematopoietic Progenitor Cells	1.74E00	0.018197	STAT6,MTOR,PIK3CA,AKT1,CBL,MAP2K2,PTPN11,PIK3C3,SOS2,STAT3,RPS6KA1,INPP5D
DNA Methylation and Transcriptional Repression Signaling	1.7E00	0.0199526	MECP2,DNMT3A,RBBP7,MBD2,SUDS3
Chronic Myeloid Leukemia Signaling	1.69E00	0.0204174	TP53,HDAC9,PIK3CA,CRKL,SOS2,HDAC5,CTBP1,AKT1,MAP2K2,PTPN11,PIK3C3,HDAC7,SMAD4,E2F2
Superpathway of Inositol Phosphate Compounds	1.66E00	0.0218776	PIK3CA,TMEM55B,SEC16A,NUDT3,PAWR,INPP5D,SACM1L,PTPRC,PLD4,PLCD1,PTPN11,PPP1R16B,PPP2R3A,PIP5K1C,PPP1R13B,INPP5B,PIK3C3,PPP1R12A,PLCB1,PI4K2B,NUDT4,RNGTT,PI4KA,NUDT1
Glucocorticoid Receptor Signaling	1.64E00	0.0229087	POLR2F,PIK3CA,CD3E,PRKAB1,HSPA1A/HSPA1B,NFATC3,SOS2,CD163,PRKAG1,PTGES3,AKT1,MAP2K2,HMGB1,PCK2,NCOA2,ANXA1,PIK3C3,SMAD4,MAP2K7,STAT3,ERCC2,TSG101,FOS,GTF2H4,FKBP4,NFATC2,IL1B,A2M,HLTF,ESR1,UBE2I
Cell Cycle Control of Chromosomal Replication	1.63E00	0.0234423	MCM5,MCM3,MCM2,RPA1,CHEK2,MCM7
CNTF Signaling	1.62E00	0.0239883	MTOR,PIK3CA,AKT1,MAP2K2,PTPN11,PIK3C3,RPS6KB2,STAT3,RPS6KA1
Endometrial Cancer Signaling	1.62E00	0.0239883	TP53,PIK3CA,AKT1,MAP2K2,PIK3C3,SOS2,CTNNA1,LEF1,CTNNB1
Cell Cycle: G2/M DNA Damage Checkpoint Regulation	1.61E00	0.0245471	TP53,PRKDC,MDM4,YWHAE,YWHAZ,PKMYT1,RPS6KA1,CHEK2
Systemic Lupus Erythematosus Signaling	1.61E00	0.0245471	PIK3CA,CD3E,NFATC3,SNRPG,TXNL4A,SOS2,PRPF4,PTPRC,MTOR,AKT1,LSM7,PIK3C3,HNRNPC,FCGR2A,IGKC,IL6R,C5,INPP5D,SNRNP35,FOS,IL18,CBL,HLA-C,CD72,LAT,NFATC2,IL1B
Aldosterone Signaling in Epithelial Cells	1.6E00	0.0251189	PIK3CA,HSPA1A/HSPA1B,HSPH1,SOS2,HSPD1,DNAJC11,PLCD1,DNAJC21,SACS,MAP2K2,PIP5K1C,DNAJC8,PIK3C3,DNAJC14,PLCB1,DNAJC16,DNAJC7,PRKD1,PI4KA,PRKCB
CTLA4 Signaling in Cytotoxic T Lymphocytes	1.58E00	0.0263027	PIK3CA,AP2A1,CD3E,CLTC,AKT1,AP1G2,PTPN11,HLA-C,PPP2R3A,PIK3C3,LAT,PPM1L,PPP2R5C
UVB-Induced MAPK Signaling	1.57E00	0.0269153	TP53,FOS,MTOR,PIK3CA,AKT1,H3F3A/H3F3B,PIK3C3,PRKD1,PRKCB
D-myo-inositol (1,4,5)-Trisphosphate Biosynthesis	1.56E00	0.0275423	PLD4,PLCD1,PIP5K1C,PLCB1,PI4K2B,PI4KA
14-3-3-mediated Signaling	1.54E00	0.0288403	PIK3CA,YWHAE,YWHAZ,VIM,PLCD1,FOS,CBL,AKT1,MAP2K2,PIK3C3,TSC2,PLCB1,RPS6KA1,PDCD6IP,PRKD1,PRKCB
CDP-diacylglycerol Biosynthesis I	1.53E00	0.0295121	AGPAT4,AGPAT5,LCLAT1,AGPAT3
Oxidative Phosphorylation	1.53E00	0.0295121	NDUFB3,UQCR11,NDUFS7,NDUFV3,NDUFB5,ATP5G2,NDUFB8,NDUFA5,ATP5G1,ATP5J2,ATPAF1,NDUFA10,NDUFA3,ATPAF2,UQCRQ
Glioblastoma Multiforme Signaling	1.51E00	0.030903	TP53,PIK3CA,RHOC,SOS2,NF2,TCF3,PLCD1,MTOR,RHOQ,AKT1,MAP2K2,RHOA,PIK3C3,TSC2,PDGFRA,PLCB1,LEF1,CTNNB1,E2F2
tRNA Charging	1.49E00	0.0323594	TARS2,RARS,YARS,CARS2,DARS,IARS,FARSB
Leukocyte Extravasation Signaling	1.47E00	0.0338844	RAP1B,PXN,PIK3CA,CRKL,CTNNA1,PTK2,WIPF1,CDH5,PTPN11,MAP2K2,JAM3,RAP1GAP,PIK3C3,RHOA,CD44,ARHGAP12,RASSF5,CTNNB1,VASP,ACTN1,PRKD1,CTNND1,MMP19,PRKCB
p70S6K Signaling	1.45E00	0.0354813	PIK3CA,IL4R,YWHAE,SOS2,YWHAZ,PLCD1,MTOR,AKT1,MAP2K2,PPP2R3A,PIK3C3,PPM1L,PLCB1,PPP2R5C,PRKD1,PRKCB
2-ketoglutarate Dehydrogenase Complex	1.44E00	0.0363078	DHTKD1,DLST
Granzyme B Signaling	1.44E00	0.0363078	PRKDC,NUMA1,APAF1,BID
Netrin Signaling	1.43E00	0.0371535	NFATC3,ABLIM3,RYR3,NFATC2,NCK1,NTN1,PRKAG1
Ephrin B Signaling	1.42E00	0.0380189	PTK2,GNB1,PXN,PAK1,GNAS,CBL,ITSN1,RHOA,GNA13,CTNNB1,HNRNPK
Fcγ Receptor-mediated Phagocytosis in Macrophages and Monocytes	1.41E00	0.0389045	NAPEPLD,PXN,FCGR2A,NCK1,INPP5D,PLD4,PAK1,AKT1,CBL,RPS6KB2,VASP,PRKD1,PRKCB
Colorectal Cancer Metastasis Signaling	1.4E00	0.0398107	TCF4,PIK3CA,ADCY4,SOS2,PRKAG1,GNB1,BRAF,AKT1,MAP2K2,PIK3C3,SMAD4,CTNNB1,RALGDS,MMP19,TP53,LRP5,GNAS,RHOC,IL6R,STAT3,TCF3,BIRC5,FOS,RHOQ,RHOA,MSH6,LEF1,LRP1
Glycolysis I	1.38E00	0.0416869	ENO3,PKM,GAPDH,PFKL,ALDOC
Heme Biosynthesis II	1.37E00	0.042658	PPOX,ALAS2,HMBS
RhoA Signaling	1.37E00	0.042658	MPRIP,ANLN,LIMK2,ARHGEF1,MYLK,PTK2,PLEKHG5,PIP5K1C,RHOA,SEPT10,ARHGAP12,PPP1R12A,GNA13,SEPT6,SEPT2,PI4KA
PI3K/AKT Signaling	1.37E00	0.042658	TP53,PIK3CA,YWHAE,SOS2,YWHAZ,INPP5D,MTOR,AKT1,MAP2K2,PPP2R3A,INPP5B,TSC2,PPM1L,RPS6KB2,PPP2R5C,CTNNB1
TR/RXR Activation	1.36E00	0.0436516	SLC16A3,MTOR,PIK3CA,UCP2,AKT1,GPS2,NCOA2,SREBF1,SREBF2,PIK3C3,FASN,THRA
Rac Signaling	1.36E00	0.0436516	PIK3CA,MAP2K7,MAP3K11,LIMK2,ANK1,PTK2,IQGAP2,PAK1,MAP2K2,PIP5K1C,PIK3C3,RHOA,CD44,PI4KA
Phosphatidylglycerol Biosynthesis II (Non-plastidic)	1.35E00	0.0446684	AGPAT4,AGPAT5,LCLAT1,AGPAT3
Myc Mediated Apoptosis Signaling	1.35E00	0.0446684	TP53,PIK3CA,AKT1,YWHAE,PIK3C3,SOS2,YWHAZ,APAF1,BID
PDGF Signaling	1.32E00	0.047863	FOS,PIK3CA,MAP2K2,INPP5B,CRKL,PIK3C3,SOS2,PDGFRA,STAT3,INPP5D,PRKCB
Neurotrophin/TRK Signaling	1.31E00	0.0489779	FOS,PIK3CA,MAP2K7,AKT1,MAP2K2,PTPN11,BDNF,PIK3C3,SOS2,RPS6KA1
Ephrin Receptor Signaling	1.31E00	0.0489779	RAP1B,RAPGEF1,PXN,GNAS,ITSN1,CRKL,SOS2,LIMK2,STAT3,NCK1,GNB1,PTK2,WIPF1,PAK1,AKT1,PTPN11,MAP2K2,RHOA,GNA13,DOK1,EPHA2
Cardiac β-adrenergic Signaling	1.31E00	0.0489779	AKAP12,GNAS,PDE9A,ADCY4,PDE3A,ATP2A3,PRKAG1,GNB1,AKAP13,PPP2R3A,PPM1L,PPP1R12A,PPP2R5C,SLC8A1,APEX1,PKIG,AKAP1
