# Supplementary material for: Disruption of SF3B1 results in deregulated expression and splicing of key genes and pathways in myelodysplastic syndrome hematopoietic stem and progenitor cells
Source: Leukemia. 2014 Dec 23;29(5):1092–103. doi: 10.1038/leu.2014.331 (PMC4430703; doi:10.1038/leu.2014.331)
Supplement: Supplementary Table 12 [file leu2014331x14.xlsx]

## Sheet: Sup Table S12-Dexs-MvC-Ingen
Ingenuity Canonical Pathways	-log(p-value)	p-value	Molecules
Pancreatic Adenocarcinoma Signaling	5.9E00	1.25893e-06	TP53,RELA,E2F4,NAPEPLD,AKT2,PLD3,TFDP1,TYK2,ABL1,CDK4,PIK3R5,NFKB2,STAT3,MAPK12,PLD1,SIN3A,VEGFA,BCL2L1,RB1,AKT1,MAP2K2,TGFB1,ELK1,RALGDS
Molecular Mechanisms of Cancer	5.21E00	6.16595e-06	RAC2,RAPGEF1,PLCB2,NCSTN,GSK3A,RB1,ZBTB17,MAP2K2,TGFB1,RALGDS,TP53,AKT2,E2F4,TFDP1,TYK2,NFKB2,MAPK12,RAP1A,BCL2L1,CDH1,APH1A,MAP2K3,FNBP1,RELA,FYN,TCF4,ARHGEF7,PIK3R5,CDK4,ABL1,CHEK1,SHC1,AKT1,FANCD2,MAP3K7,PRKAR1B,BID,ARHGEF2,CTNNB1,BMP1,SRC,GNAS,GNAI1,APAF1,SIN3A,RBPJ,ELK1,LRP1,CTNND1,PSEN1
Protein Ubiquitination Pathway	5.02E00	9.54993e-06	FZR1,ANAPC2,USP24,USP14,PSMA3,USP11,DNAJC13,DNAJB2,USP39,PSMC5,USO1,USP7,UBE2B,DNAJC8,USP16,UCHL5,PSMC2,PSMB4,UCHL3,USP15,UBE2Q1,HSPH1,USP36,PSMC4,USP19,DNAJC2,HSPD1,UBE2G2,DNAJC21,PSMD11,HLA-C,RBX1,PSMD2,BAP1,ANAPC5,PSMD1,CDC34,DNAJB6,UBE2D3,UBE2J2
Wnt/β-catenin Signaling	4.44E00	3.63078e-05	TCF4,PPP2CA,CSNK1A1,TLE1,GSK3A,CSNK1E,AKT1,TGFB1,MAP3K7,RARA,CSNK2A1,MAP4K1,PPP2R5C,RUVBL2,CTNNB1,TP53,SOX7,SRC,AKT2,APPL2,CSNK1G2,HDAC1,CSNK1D,CSNK2A2,CDH1,TLE3,CD44,DVL3,LRP1
Small Cell Lung Cancer Signaling	4.17E00	6.76083e-05	TP53,RELA,FHIT,AKT2,TFDP1,ABL1,APAF1,PIK3R5,CDK4,NFKB2,SIN3A,BCL2L1,RB1,AKT1,BID,CHUK
Chronic Myeloid Leukemia Signaling	4.14E00	7.24436e-05	TP53,RELA,AKT2,E2F4,TFDP1,HDAC1,ABL1,CDK4,PIK3R5,NFKB2,SIN3A,HDAC6,RB1,BCL2L1,AKT1,MAP2K2,TGFB1,HDAC7,CHUK
Amyloid Processing	4.08E00	8.31764e-05	AKT2,CSNK1D,CSNK1A1,NCSTN,MAPK12,CSNK1E,CSNK2A2,AKT1,APH1A,CAPN1,CSNK2A1,PRKAR1B,PSEN1
ATM Signaling	3.89E00	0.000128825	TP53,TRIM28,ABL1,MAPK12,CHEK1,SMC1A,BRAT1,FANCD2,GADD45A,CREB1,BID,TLK1,TP53BP1,TLK2
Acute Myeloid Leukemia Signaling	3.73E00	0.000186209	RELA,TCF4,AKT2,PIK3R5,STAT3,NFKB2,SPI1,CSF1R,MTOR,AKT1,MAP2K2,PIM1,RARA,RPS6KB2,MAP2K3,PML
p53 Signaling	3.41E00	0.000389045	TP53,AKT2,PLAGL1,HDAC1,CSNK1D,APAF1,PIK3R5,CDK4,CHEK1,BCL2L1,RB1,AKT1,GADD45A,THBS1,STAG1,GNL3,PML,CTNNB1
B Cell Receptor Signaling	3.39E00	0.00040738	RELA,RAC2,ABL1,PIK3R5,GSK3A,NFATC1,SHC1,MTOR,AKT1,MAP2K2,MAP3K7,CREB1,RPS6KB2,CHUK,AKT2,PTPN6,NFKB2,MAPK12,INPP5D,CALM1 (includes others),BCL2L1,DAPP1,MAP2K3,INPP5K,ELK1
IL-8 Signaling	3.36E00	0.000436516	RAC2,RELA,NAPEPLD,PLCB2,GNB2L1,PIK3R5,VEGFA,MTOR,AKT1,MAP2K2,ITGAV,CHUK,VASP,SRC,VCAM1,AKT2,PLD3,GNAS,ANGPT1,GNAI1,MAPK12,PLD1,AZU1,BCL2L1,CDH1,GNB2,FNBP1,ITGAX
Prostate Cancer Signaling	3.34E00	0.000457088	TP53,RELA,AKT2,TFDP1,ABL1,PIK3R5,NFKB2,SIN3A,RB1,MTOR,AKT1,MAP2K2,CREB1,CHUK,CTNNB1,GSTP1
Huntington's Disease Signaling	3.09E00	0.000812831	PLCB2,GNB2L1,PIK3R5,POLR2B,HDAC6,CTSD,SHC1,MTOR,ARFIP2,POLR2A,AKT1,HDAC7,CREB1,TCERG1,NCOR1,NAPA,DNM2,TP53,AKT2,YKT6,HDAC1,CLTC,APAF1,ITPR1,SIN3A,BCL2L1,CAPN1,HTT,GNB2,DCTN1,NCOR2
EGF Signaling	3.06E00	0.000870964	SHC1,SRC,CSNK2A2,MTOR,AKT2,AKT1,CSNK2A1,PIK3R5,STAT3,ITPR1,MAPK12,ELK1
Integrin Signaling	3E00	0.001	RAC2,RAPGEF1,FYN,ARHGEF7,ABL1,PIK3R5,PPP1CB,TLN1,PARVB,TSPAN3,SHC1,ACTR3,AKT1,MAP2K2,ITGAV,VASP,SRC,AKT2,TNK2,RAP1A,MYL12A,ARF1,WIPF1,CAPN1,ARPC2,ZYX,FNBP1,ITGAX
Non-Small Cell Lung Cancer Signaling	2.97E00	0.00107152	TP53,FHIT,AKT2,TFDP1,PIK3R5,CDK4,ABL1,ITPR1,SIN3A,RB1,AKT1,MAP2K2,RASSF1
Hypoxia Signaling in the Cardiovascular System	2.91E00	0.00123027	TP53,P4HB,UBE2Q1,CSNK1D,UBE2G2,VEGFA,AKT1,UBE2B,CREB1,HIF1AN,CDC34,UBE2D3,UBE2J2
IL-15 Signaling	2.72E00	0.00190546	SHC1,STAT6,BCL2L1,RELA,AKT2,AKT1,MAP2K2,TYK2,PIK3R5,STAT3,NFKB2,MAPK12
Protein Kinase A Signaling	2.64E00	0.00229087	AKAP12,ANAPC2,MYH10,RELA,PLCB2,TCF4,MYL6,PDE12,PHKG2,GNB2L1,PPP1CB,GSK3A,NFATC1,PHKB,PTPRJ,MAP2K2,TGFB1,FLNA,PDE3B,RYR3,CREB1,PRKAR1B,CHUK,CTNNB1,APEX1,VASP,PTPN7,PTPN6,GNAS,GNAI1,NFKB2,ITPR1,ANAPC7,PTPRM,RAP1A,CALM1 (includes others),AKAP13,MYL12A,CREM,PTPRS,GNB2,ANAPC5,ELK1,AKAP9,AKAP1
PI3K/AKT Signaling	2.63E00	0.00234423	TP53,RELA,AKT2,PPP2CA,TYK2,GSK3A,NFKB2,INPP5D,SHC1,BCL2L1,MTOR,AKT1,MAP2K2,TSC2,RPS6KB2,PPP2R5C,INPP5K,CHUK,CTNNB1
Role of PKR in Interferon Induction and Antiviral Response	2.58E00	0.00263027	TP53,RELA,AKT1,MAP3K7,APAF1,BID,MAP2K3,CHUK,NFKB2
Hereditary Breast Cancer Signaling	2.54E00	0.00288403	TP53,NPM1,AKT2,HDAC1,CDK4,PIK3R5,POLR2B,SMARCA4,CHEK1,HDAC6,RB1,POLR2A,AKT1,GADD45A,FANCD2,HDAC7,RFC2,SLC19A1
NGF Signaling	2.54E00	0.00288403	TP53,RELA,AKT2,RPS6KA3,PIK3R5,TRIO,NFKB2,MAPK12,RAP1A,SHC1,AKT1,MAP2K2,MAP3K7,CREB1,RPS6KB2,CHUK,ELK1
DNA Methylation and Transcriptional Repression Signaling	2.53E00	0.00295121	CHD3,HDAC1,RBBP7,MTA2,SUDS3,SIN3A
AMPK Signaling	2.52E00	0.00301995	SRC,PFKFB3,AKT2,GNAS,PRKAB1,PPP2CA,STK11,PIK3R5,PFKL,PFKP,MAPK12,SMARCA4,PPM1G,MTOR,AKT1,PPM1B,TSC2,PRKAR1B,PPP2R5C,MAP2K3
Inhibition of Angiogenesis by TSP1	2.48E00	0.00331131	VEGFA,TP53,FYN,AKT2,AKT1,TGFB1,THBS1,MAPK12
Phospholipase C Signaling	2.47E00	0.00338844	RELA,FYN,NAPEPLD,PLCB2,MYL6,ARHGEF7,GNB2L1,RPS6KA3,PPP1CB,NFATC1,HDAC6,SHC1,MAP2K2,HDAC7,CREB1,ARHGEF2,RALGDS,SRC,PLD3,GNAS,HDAC1,NFKB2,ITPR1,RAP1A,PLD1,PLA2G6,CALM1 (includes others),MYL12A,GNB2,FNBP1
PTEN Signaling	2.46E00	0.00346737	RELA,RAC2,AKT2,PIK3R5,GSK3A,NFKB2,INPP5D,CSNK2A2,SHC1,BCL2L1,AKT1,MAP2K2,RPS6KB2,PDGFRA,CSNK2A1,INPP5K,CHUK,MCRS1
Caveolar-mediated Endocytosis Signaling	2.44E00	0.00363078	FYN,SRC,RAB5C,COPA,COPE,ABL1,COPG1,CD55,FLNA,HLA-C,ITGAV,DNM2,ITGAX
Cell Cycle: G1/S Checkpoint Regulation	2.42E00	0.00380189	HDAC6,TP53,RB1,E2F4,TFDP1,TGFB1,HDAC7,HDAC1,CDK4,ABL1,GNL3,SIN3A
Acetate Conversion to Acetyl-CoA	2.41E00	0.00389045	ACSS2,ACSS1,ACSL1
FLT3 Signaling in Hematopoietic Progenitor Cells	2.39E00	0.0040738	STAT6,AKT2,PIK3R5,RPS6KA3,STAT3,MAPK12,INPP5D,SHC1,MTOR,AKT1,MAP2K2,CREB1,ELK1
Regulation of eIF4 and p70S6K Signaling	2.39E00	0.0040738	PABPC1,AKT2,EIF2B4,PPP2CA,EIF1,PIK3R5,EIF4G1,MAPK12,EIF3G,SHC1,RPS4X,MTOR,AKT1,EIF4EBP3,EIF3B,MAP2K2,EIF3D,AGO3,EIF2B5,RPS15A,PPP2R5C
Gαq Signaling	2.39E00	0.0040738	RELA,AKT2,NAPEPLD,PLCB2,RGS18,GNAS,PLD3,ADRBK1,GNB2L1,PIK3R5,ITPR1,NFKB2,PLD1,NFATC1,CALM1 (includes others),AKT1,MAP2K2,GNB2,CHUK,ELK1,FNBP1
Mitotic Roles of Polo-Like Kinase	2.37E00	0.0042658	KIF23,FZR1,ANAPC2,PPP2CA,TGFB1,CAPN1,PRC1,ANAPC5,PPP2R5C,ANAPC7,STAG2,SMC1A
JAK/Stat Signaling	2.37E00	0.0042658	SHC1,STAT6,BCL2L1,MTOR,AKT2,PTPN6,PIAS2,AKT1,MAP2K2,TYK2,PIK3R5,STAT3
Fcγ Receptor-mediated Phagocytosis in Macrophages and Monocytes	2.37E00	0.0042658	SRC,FYN,RAC2,AKT2,NAPEPLD,PLD3,TLN1,INPP5D,PLD1,PLA2G6,ACTR3,AKT1,ARPC2,RPS6KB2,VASP
CD27 Signaling in Lymphocytes	2.34E00	0.00457088	BCL2L1,RELA,MAP2K2,MAP3K7,APAF1,BID,MAP2K3,CHUK,NFKB2,MAPK12
Aryl Hydrocarbon Receptor Signaling	2.33E00	0.00467735	TP53,RELA,SRC,NFIX,TFDP1,CDK4,APAF1,NFKB2,SMARCA4,CHEK1,CTSD,RB1,GSTM2,TGFB1,RARA,IL1B,ALDH3B1,NCOR2,GSTP1,MCM7
Calcium Transport I	2.32E00	0.0047863	ATP2C1,ATP2A3,ATP2A2,ATP2B4
Remodeling of Epithelial Adherens Junctions	2.31E00	0.00489779	SRC,CDH1,NME1,ACTR3,RAB5C,TUBA8,ARPC2,ZYX,CTNNB1,HGS,DNM2,CTNND1
Polyamine Regulation in Colon Cancer	2.3E00	0.00501187	TCF4,AZIN1,SAT1,PSME4,OAZ1,CTNNB1
PDGF Signaling	2.29E00	0.00512861	SRC,TYK2,PIK3R5,ABL1,STAT3,INPP5D,SHC1,CSNK2A2,MAP2K2,CSNK2A1,PDGFRA,INPP5K,ELK1
Insulin Receptor Signaling	2.28E00	0.00524807	RAPGEF1,FYN,AKT2,EIF2B4,PIK3R5,PPP1CB,GSK3A,VAMP2,INPP5D,SHC1,MTOR,AKT1,MAP2K2,PDE3B,TSC2,RPS6KB2,EIF2B5,PRKAR1B,INPP5K
Glioma Signaling	2.28E00	0.00524807	TP53,AKT2,E2F4,TFDP1,ABL1,PIK3R5,CDK4,SIN3A,SHC1,CALM1 (includes others),RB1,MTOR,AKT1,MAP2K2,PDGFRA
Role of NFAT in Regulation of the Immune Response	2.27E00	0.00537032	RELA,FYN,AKT2,PLCB2,GNAS,CSNK1G2,GNB2L1,CSNK1A1,PIK3R5,GNAI1,CSNK1D,GSK3A,NFKB2,ITPR1,NFATC1,CABIN1,CSNK1E,CALM1 (includes others),AKT1,MAP2K2,GNB2,XPO1,CHUK
EIF2 Signaling	2.18E00	0.00660693	PABPC1,RPL24,AKT2,RPL27A,EIF2B4,RPL34,EIF1,PIK3R5,PPP1CB,RPL23,EIF4G1,EIF3G,RPL15,SHC1,RPS4X,AKT1,EIF3B,MAP2K2,EIF3D,EIF5,AGO3,EIF2B5,RPS15A,RPL31
IL-6 Signaling	2.17E00	0.00676083	RELA,AKT2,PIK3R5,STAT3,NFKB2,MAPK12,VEGFA,SHC1,CSNK2A2,AKT1,MAP2K2,MAP3K7,CSNK2A1,IL1B,MAP2K3,CHUK,ELK1
PEDF Signaling	2.16E00	0.00691831	TP53,BCL2L1,RELA,AKT2,TCF4,AKT1,PIK3R5,CHUK,NFKB2,MAPK12,ELK1,TCF12
Cyclins and Cell Cycle Regulation	2.15E00	0.00707946	TP53,E2F4,TFDP1,PPP2CA,HDAC1,CDK4,ABL1,SIN3A,HDAC6,RB1,TGFB1,HDAC7,PPP2R5C
Ephrin Receptor Signaling	2.15E00	0.00707946	SRC,RAC2,RAPGEF1,FYN,AKT2,GNAS,ANGPT1,CXCR4,GNB2L1,ABL1,GNAI1,STAT3,RAP1A,GRINA,VEGFA,SHC1,WIPF1,AKT1,ACTR3,MAP2K2,ARPC2,CREB1,GNB2
Signaling by Rho Family GTPases	2.14E00	0.00724436	RELA,PPP1R12C,MYL6,ARHGEF7,GNB2L1,PIK3R5,STMN1,ARFIP2,ACTR3,MAP2K2,BAIAP2,ARHGEF2,PI4KA,GNAS,GNAI1,NFKB2,MAPK12,PLD1,CDH1,MYL12A,WIPF1,CYFIP1,ARPC2,GNB2,ELK1,SEPT6,FNBP1,PIP4K2C,SEPT2
Docosahexaenoic Acid (DHA) Signaling	2.09E00	0.00812831	BCL2L1,AKT2,AKT1,APAF1,PIK3R5,BID,IL1B,GSK3A
IL-17A Signaling in Airway Cells	2.08E00	0.00831764	RELA,AKT2,AKT1,MAP2K2,MAP3K7,TYK2,PIK3R5,STAT3,CHUK,NFKB2,MAPK12
IL-4 Signaling	2.02E00	0.00954993	SHC1,STAT6,MTOR,AKT2,PTPN6,AKT1,TYK2,RPS6KB2,PIK3R5,INPP5K,INPP5D,NFATC1
Regulation of Actin-based Motility by Rho	2.02E00	0.00954993	RAC2,PFN1,MYL6,PPP1CB,MYL12A,WIPF1,ACTR3,ARPC2,BAIAP2,ARHGDIA,PIP4K2C,FNBP1,PI4KA
NRF2-mediated Oxidative Stress Response	2E00	0.01	USP14,PIK3R5,DNAJA4,HERPUD1,GCLC,DNAJC13,DNAJB2,MAFG,CUL3,DNAJC21,GSTM2,AKT1,MAP2K2,MAP3K7,RBX1,DNAJC8,VCP,MAP2K3,CDC34,SQSTM1,DNAJB6,FKBP5,GSTP1
Calcium Signaling	2E00	0.01	CALR,MYH10,LETM1,MYL6,ATP2C1,HDAC1,ATP2A3,TPM3,TPM1,ITPR1,RAP1A,ATP2A2,NFATC1,CABIN1,GRINA,HDAC6,CALM1 (includes others),HDAC7,CREB1,RYR3,PRKAR1B,ATP2B4,CAMKK2
Role of NFAT in Cardiac Hypertrophy	1.95E00	0.0112202	SRC,AKT2,PLCB2,GNAS,HDAC1,GNB2L1,CSNK1A1,PIK3R5,GNAI1,ITPR1,MAPK12,CABIN1,HDAC6,CALM1 (includes others),SHC1,AKT1,MAP2K2,MAP3K7,TGFB1,HDAC7,GNB2,PRKAR1B,MAP2K3
Rac Signaling	1.92E00	0.0120226	RELA,PIK3R5,NFKB2,PLD1,ANK1,ACTR3,ARFIP2,MAP2K2,CYFIP1,ARPC2,BAIAP2,CD44,ELK1,PI4KA,PIP4K2C
Ovarian Cancer Signaling	1.92E00	0.0120226	TP53,SRC,TCF4,AKT2,TFDP1,ABL1,PIK3R5,CDK4,SIN3A,VEGFA,RB1,MTOR,AKT1,MAP2K2,PRKAR1B,RPS6KB2,CD44,CTNNB1
Melanoma Signaling	1.9E00	0.0125893	TP53,RB1,CDH1,AKT2,AKT1,MAP2K2,PIK3R5,CDK4
Cardiac β-adrenergic Signaling	1.86E00	0.0138038	AKAP12,GNAS,ADRBK1,PPP2CA,PDE12,ADRBK2,GNB2L1,PPP1CB,ATP2A3,ATP2A2,AKAP13,PDE3B,PRKAR1B,GNB2,PPP2R5C,AKAP9,APEX1,AKAP1
RANK Signaling in Osteoclasts	1.85E00	0.0141254	SRC,RELA,AKT2,PIK3R5,NFKB2,MAPK12,NFATC1,CALM1 (includes others),AKT1,MAP2K2,MAP3K7,CHUK,ELK1
Mitochondrial Dysfunction	1.83E00	0.0147911	NDUFV1,FURIN,NDUFS7,ATP5A1,NDUFV3,TRAK1,NCSTN,ATP5G2,NDUFB8,NDUFB1,MAPK12,GPX7,NDUFA11,APH1A,CYC1,MT-CO3,NDUFA10,GPX4,TXNRD2,COX4I1,PSEN1
Epithelial Adherens Junction Signaling	1.82E00	0.0151356	EPN3,RAPGEF1,MYH10,SRC,TCF4,AKT2,MYL6,RAP1A,PTPRM,CDH1,ACTR3,AKT1,TUBA8,ARPC2,BAIAP2,ZYX,CLINT1,CTNNB1,CTNND1
CTLA4 Signaling in Cytotoxic T Lymphocytes	1.81E00	0.0154882	FYN,AKT2,AP2A1,PTPN6,PPP2CA,AP1S2,CLTC,PIK3R5,AKT1,AP1G2,HLA-C,CLTA,PPP2R5C
Virus Entry via Endocytic Pathways	1.77E00	0.0169824	FYN,RAC2,SRC,AP2A1,CLTC,PIK3R5,ABL1,CD55,AP1G2,FLNA,HLA-C,CLTA,DNM2
PI3K Signaling in B Lymphocytes	1.77E00	0.0169824	RELA,FYN,PLCB2,AKT2,ABL1,NFKB2,ITPR1,INPP5D,NFATC1,CALM1 (includes others),AKT1,DAPP1,MAP2K2,CREB1,PLEKHA2,CHUK,ELK1
IL-3 Signaling	1.75E00	0.0177828	SHC1,RAPGEF1,STAT6,AKT2,PTPN6,AKT1,MAP2K2,PIK3R5,STAT3,ELK1,INPP5D
fMLP Signaling in Neutrophils	1.74E00	0.018197	RELA,PLCB2,GNAS,GNB2L1,GNAI1,PIK3R5,NFKB2,ITPR1,NFATC1,CALM1 (includes others),ACTR3,MAP2K2,ARPC2,GNB2,ELK1
Lymphotoxin β Receptor Signaling	1.7E00	0.0199526	BCL2L1,RELA,AKT2,VCAM1,AKT1,APAF1,PIK3R5,CHUK,NFKB2
GM-CSF Signaling	1.7E00	0.0199526	SHC1,BCL2L1,AKT2,AKT1,MAP2K2,PIM1,GNB2L1,PIK3R5,STAT3,ELK1
Telomerase Signaling	1.69E00	0.0204174	TP53,AKT2,PPP2CA,HDAC1,PIK3R5,ABL1,HDAC6,SHC1,RB1,AKT1,MAP2K2,HDAC7,TINF2,PPP2R5C
VEGF Signaling	1.66E00	0.0218776	SRC,AKT2,PTPN6,EIF2B4,EIF1,PIK3R5,ELAVL1,VEGFA,SHC1,BCL2L1,AKT1,MAP2K2,EIF2B5
Role of CHK Proteins in Cell Cycle Checkpoint Control	1.66E00	0.0218776	TP53,E2F4,PPP2CA,RFC2,SLC19A1,PPP2R5C,TLK1,TLK2,CHEK1
HMGB1 Signaling	1.63E00	0.0234423	RELA,AKT2,VCAM1,RBBP7,PIK3R5,NFKB2,MAPK12,AKT1,MAP2K2,HMGB1,MAP2K3,ELK1,FNBP1
RAR Activation	1.55E00	0.0281838	RELA,SRC,AKT2,PRMT2,GNAS,RDH11,NFKB2,MAPK12,SMARCA4,PSMC5,VEGFA,CSNK2A2,AKT1,TGFB1,RARA,PRKAR1B,CSNK2A1,NCOR1,NCOR2,PML,SCAND1
Colorectal Cancer Metastasis Signaling	1.54E00	0.0288403	RELA,TCF4,ADRBK1,GNB2L1,PIK3R5,VEGFA,AKT1,MAP2K2,TGFB1,PRKAR1B,CTNNB1,RALGDS,TP53,SRC,AKT2,E2F4,GNAS,ADRBK2,TYK2,STAT3,NFKB2,MAPK12,BCL2L1,CDH1,GNB2,LRP1,FNBP1
Erythropoietin Signaling	1.53E00	0.0295121	SHC1,SRC,RELA,AKT2,PTPN6,AKT1,MAP2K2,PIK3R5,NFKB2,ELK1
CD28 Signaling in T Helper Cells	1.52E00	0.0301995	RELA,FYN,AKT2,PTPN6,PIK3R5,ITPR1,NFKB2,MAPK12,NFATC1,CALM1 (includes others),ACTR3,AKT1,MAP2K2,ARPC2,CHUK
Relaxin Signaling	1.51E00	0.030903	RELA,AKT2,GNAS,PDE12,GNB2L1,GNAI1,PIK3R5,NFKB2,RAP1A,VEGFA,AKT1,PDE3B,CREB1,PRKAR1B,GNB2,ELK1,APEX1
Geranylgeranyldiphosphate Biosynthesis	1.5E00	0.0316228	FDPS,FNTB
IL-22 Signaling	1.5E00	0.0316228	AKT2,AKT1,TYK2,STAT3,MAPK12
Role of JAK1, JAK2 and TYK2 in Interferon Signaling	1.5E00	0.0316228	RELA,PTPN6,TYK2,STAT3,NFKB2
Glycolysis I	1.5E00	0.0316228	PGK1,PKM,GAPDH,PFKP,PFKL
IL-10 Signaling	1.49E00	0.0323594	RELA,MAP3K7,TYK2,IL1B,MAP2K3,STAT3,CHUK,NFKB2,MAPK12,ELK1
Induction of Apoptosis by HIV1	1.48E00	0.0331131	TP53,BCL2L1,RELA,CXCR4,APAF1,BID,CHUK,NFKB2,MAPK12
Thrombin Signaling	1.47E00	0.0338844	RELA,SRC,PLCB2,AKT2,GNAS,MYL6,GNB2L1,PIK3R5,GNAI1,PPP1CB,ITPR1,NFKB2,MAPK12,SHC1,MYL12A,AKT1,MAP2K2,CREB1,GNB2,ARHGEF2,ELK1,FNBP1
mTOR Signaling	1.47E00	0.0338844	AKT2,NAPEPLD,PLD3,PRKAB1,PPP2CA,STK11,RPS6KA3,PIK3R5,EIF4G1,PLD1,EIF3G,VEGFA,MTOR,RPS4X,AKT1,EIF3B,EIF3D,TSC2,RPS6KB2,PPP2R5C,RPS15A,FNBP1
Heme Biosynthesis II	1.45E00	0.0354813	UROD,ALAD,HMBS
Folate Transformations I	1.45E00	0.0354813	MTHFD1L,MTHFR,MTR
RAN Signaling	1.45E00	0.0354813	KPNB1,RANBP2,RAN,XPO1
Role of BRCA1 in DNA Damage Response	1.44E00	0.0363078	TP53,RB1,E2F4,FANCD2,GADD45A,RFC2,SLC19A1,SMARCA4,CHEK1
Circadian Rhythm Signaling	1.39E00	0.040738	CSNK1E,CREB1,CSNK1D,CLOCK,CRY1,GRINA
Oncostatin M Signaling	1.39E00	0.040738	SHC1,TIMP3,MAP2K2,TYK2,STAT3,ELK1
Glucocorticoid Receptor Signaling	1.38E00	0.0416869	RELA,PRKAB1,PIK3R5,POLR2B,CD163,NFATC1,TSC22D3,SMARCA4,SHC1,POLR2A,AKT1,HMGB1,MAP2K2,MAP3K7,TGFB1,CREB1,NCOR1,CHUK,FKBP5,AKT2,VCAM1,TAF5L,STAT3,MAPK12,BCL2L1,IL1B,NCOR2,ELK1
Dopamine-DARPP32 Feedback in cAMP Signaling	1.38E00	0.0416869	PLCB2,GNAS,PPP2CA,CSNK1G2,CSNK1A1,CSNK1D,GNAI1,PPP1CB,ATP2A3,ITPR1,ATP2A2,GRINA,CSNK1E,CALM1 (includes others),CREB1,CREM,PRKAR1B,PPP2R5C,CAMKK2
CNTF Signaling	1.38E00	0.0416869	MTOR,AKT1,MAP2K2,TYK2,RPS6KB2,PIK3R5,RPS6KA3,STAT3
Endometrial Cancer Signaling	1.38E00	0.0416869	TP53,CDH1,AKT2,AKT1,MAP2K2,PIK3R5,ELK1,CTNNB1
Role of Tissue Factor in Cancer	1.38E00	0.0416869	TP53,FYN,SRC,P4HB,AKT2,PIK3R5,RPS6KA3,MAPK12,VEGFA,BCL2L1,MTOR,AKT1,ITGAV,IL1B
RhoGDI Signaling	1.38E00	0.0416869	SRC,PPP1R12C,GNAS,MYL6,ARHGEF7,GNB2L1,GDI2,GNAI1,MYL12A,CDH1,ACTR3,ARHGAP9,ARPC2,GNB2,CD44,ARHGEF2,ARHGDIA,FNBP1,PIP4K2C,PI4KA
Tight Junction Signaling	1.37E00	0.042658	RELA,MYH10,AKT2,MYL6,PPP2CA,HSF1,CDK4,YBX3,NFKB2,CPSF6,AKT1,TGFB1,PRKAR1B,PPP2R5C,ARHGEF2,SAFB,CTNNB1,VASP
CXCR4 Signaling	1.37E00	0.042658	SRC,PLCB2,AKT2,GNAS,MYL6,CXCR4,GNB2L1,PIK3R5,GNAI1,ITPR1,MAPK12,MYL12A,AKT1,MAP2K2,GNB2,ELK1,ELMO1,FNBP1
Antiproliferative Role of TOB in T Cell Signaling	1.36E00	0.0436516	PABPC1,RB1,PABPC4,TGFB1,CDC34
Androgen Signaling	1.35E00	0.0446684	RELA,CALR,SRC,GNAS,GNB2L1,GNAI1,POLR2B,NFKB2,SHC1,CALM1 (includes others),POLR2A,GNB2,PRKAR1B,NCOA4
IL-17 Signaling	1.34E00	0.0457088	RELA,AKT2,AKT1,MAP2K2,MAP3K7,TIMP1,PIK3R5,MAP2K3,MAPK12,ELK1
IL-2 Signaling	1.34E00	0.0457088	SHC1,CSNK2A2,AKT2,AKT1,MAP2K2,CSNK2A1,PIK3R5,ELK1
CD40 Signaling	1.32E00	0.047863	RELA,MAP2K2,MAP3K7,PIK3R5,MAP2K3,STAT3,CHUK,NFKB2,MAPK12
LPS-stimulated MAPK Signaling	1.31E00	0.0489779	RELA,MAP2K2,MAP3K7,CREB1,PIK3R5,MAP2K3,CHUK,NFKB2,MAPK12,ELK1
