# Supplementary material for: Disruption of SF3B1 results in deregulated expression and splicing of key genes and pathways in myelodysplastic syndrome hematopoietic stem and progenitor cells
Source: Leukemia. 2014 Dec 23;29(5):1092–103. doi: 10.1038/leu.2014.331 (PMC4430703; doi:10.1038/leu.2014.331)
Supplement: Supplementary Table 13 [file leu2014331x15.xlsx]

## Sheet: Sup Table S13-DDR genes 
List of genes bound by the BRCA1-BCLAF1-SF3B1 complex						Overlap with EdgeR significant data						Overlap with Dexseq significant data
AASS						Mutant vs Wildtype	FC	Mutant vs Control	FC			Mutant vs Wildtype	FC	Mutant vs Control	FC
ABCC10						AASS	0.338898	AASS	0.307148			AKAP13	1.33483	AKAP13	1.03263
ABL1						B3GALNT1	2.28328	B3GALNT1	1.84915			ARAP1	143.417	ARAP1	1.25935
ABLIM1						CCDC88B	0.404889	CCDC88B	0.395106			CBWD5	1.21904	CBWD5	1.23705
ACMSD						GYPB	5.57275	GYPB	7.59332			CHERP	1.07134	CHERP	1.02339
ACRC						HBB	6.81661	HBB	12.2147			CNP	1.21113	CNP	1.04369
ACSL4						HBBP1	25.1619	HBBP1	7.21948			ENY2	1.16954	ENY2	1.14043
ACSM5						HIST2H2BE	0.465142	HIST2H2BE	0.45797			KATNB1	1.18305	KATNB1	1.11732
ACTRT1						NET1	1.82529	ACRC	0.355262			NAA10	1.07577	NAA10	0.969174
ADAMTS12						NPM1	1.87476	ACSM5	6.76864			NBR1	1.1994	NBR1	0.900467
ADH6						CCNB1	2.06108	AKAP13	0.521768			NPM1	1.52468	NPM1	0.99371
AGTR2								ANPEP	0.357957			TBC1D20	1.04865	TBC1D20	0.961338
AKAP13								APOC1	3.1902			TPM3	1.02386	TPM3	1.33788
AKAP3								APOLD1	0.319779			TTC3	5.06137	TTC3	1.16012
AKR1D1								BRD2	0.379408			ZBTB44	1.21219	ZBTB44	0.968279
ALDH9A1								C14orf93	1.84553			ACSM5	0.697463	ABL1	0.955139
ALG2								CBLL1	1.79396			CBWD3	2.2983	ANPEP	1.01824
AMD1								CCDC84	0.565437			CCDC90B	1.66747	ANXA5	1.52323
AMTN								CCDC97	0.573509			EDEM3	0.823088	APOC1	1.30245
AMY1A								CHI3L2	4.7991			FAM177A1	1.27151	CCDC84	0.820965
AMY1B								CHRNE	0.139701			FGF11	0.82797	CCDC97	1.04331
AMY1C								CPEB1	6.55255			HCCS	0.672615	CHRDL1	?
ANGPTL1								CREM	0.148668			ITSN1	184.142	CHUK	0.95589
ANKRD20A2								CRIPAK	0.48396			LPIN2	1.23847	CORO1A	0.996776
ANKRD20A3								ENPP3	0.36332			MDM4	1.15974	CREM	0.878586
ANKRD43								FAM177A1	0.488045			NBPF24	3.01736	CSDE1	1.19198
ANPEP								GATA2	0.463278			PIGP	1.54694	DTNA	?
ANXA5								GCLM	2.08396			PIPSL	1.19759	EIF3G	0.979402
AP1B1								GIMAP6	2.77995			PSMA4	1.0548	EMBP1	?
APCS								HBD	2.67328			PTPRN	?	FURIN	0.778298
APOC1								IL4I1	0.177185			RCN2	1.56974	GOLGA8A	0.632045
APOLD1								LGALS2	0.127597			SCAPER	0.68187	GYPB	?
ARAP1								LRIG1	0.269677			SNHG12	1.06497	HAUS2	0.924132
ARHGAP24								LY6H	0.192452			SNRPG	1.38289	KIAA1432	0.9976
ARHGAP4								NDUFA8	1.64098			SPG20	5.65608	LIG1	0.922714
ARL17A								NR3C1	0.593165			TCEA1	1.42235	M6PR	1.25872
ARL17B								P2RY14	0.253675			TSNAX-DISC1	1.28327	MGAT1	0.92875
ARMC3								PLGLB1	0.293914			TUBE1	1.37082	NFIX	1.05882
ASCL3								PRMT10	0.390622			ZNF441	2.13803	NINJ1	1.05709
ATF5								PRR11	1.56699			ZNF655	1.45039	PLCXD2	?
ATL1								PTPRN	0.0704663			NUMA1	1.83808	PTPN6	1.04696
ATP1A2								RAB42	9.42602			PIAS1	0.753246	PUM1	0.984226
ATP1A4								RGS5	0.189437			SMAD4	0.852519	RBM26	1.05888
ATP6V0A1								SGMS2	0.269639			BIRC2	2.92909	RNF220	0.990168
ATRIP								SGSM2	0.643511			PTK2	1.04038	SCAMP5	?
B3GALNT1								SLC25A44	0.506139					SEC22C	1.32852
B3GALNT2								SLC40A1	2.86444					SGSM2	0.744613
BAAT								SNX24	4.01383					SND1	0.936609
BACH1								TRAF5	0.472633					STAG3L2	0.978722
BAG4								ZFP30	0.53454					TGS1	0.973464
BBS12								ZNF10	0.47491					TINF2	0.971801
BEX4								CCND1	2.81256					TTC7A	0.900693
BMP15								STAT1	2.31006					UBE2Q1	1.11312
BMX								CCNB1	2.07498					WDR11	1.02466
BNIP1								NFKB1	0.545568					ZNF177	0.988035
BOLA1								AKT3	0.522387					ZNF286A	?
BPNT1								BCL2A1	0.194433					NUMA1	1.00035
BRCC3								PPP2R2B	0.191831					RB1	0.63943
BRD2								BIRC3	0.12545
BRDT
BRIP1
BSDC1
C10orf18
C10orf99
C12orf24
C12orf51
C12orf70
C14orf166
C14orf93
C15orf34
C15orf41
C16orf58
C1orf192
C1RL
C20orf108
C20orf141
C21orf2
C21orf81
C21orf94
C2orf71
C3orf32
C3orf38
C4orf29
C5orf25
C6
C6orf125
C6orf191
C6orf225
C7orf54
C8orf44-SGK3
C8orf71
C9orf102
C9orf130
C9orf152
C9orf44
CBLL1
CBWD3
CBWD5
CBWD6
CCDC126
CCDC144B
CCDC152
CCDC42B
CCDC46
CCDC62
CCDC84
CCDC88B
CCDC90B
CCDC97
CCKBR
CCT6P1
CCT8L2
CD2
CD27
CD38
CD5
CDC14B
CDC14C
CDC42SE1
CEP72
CETN4P
CGGBP1
CHCHD6
CHERP
CHI3L2
CHRDL1
CHRM2
CHRNB2
CHRNE
CHSY1
CHTF8
CHUK
CIRH1A
CLDN10
CLIP2
CLK2P
CNGB3
CNP
COMP
CORO1A
COX7A2
CPEB1
CREM
CRIPAK
CRSP8P
CRYZ
CRYZL1
CSAG1
CSAG2
CSAG3
CSDE1
CTAG1A
CTAG1B
CTNNA3
CXorf26
CXorf48
CXorf61
DACH2
DCTN5
DCTPP1
DEFB115
DEFB125
DEFB131
DEFB134
DGCR10
DGCR9
DIRC2
DISC1
DISC2
DMRTC1
DMRTC1B
DMRTC2
DPY19L1P1
DPY19L2
DPY19L2P4
DTNA
DUSP23
DYRK4
EDEM3
EHBP1
EIF3G
ELOVL5
EMBP1
ENAH
ENPP3
ENY2
ERLIN2
ERP29
EXO1
FAM106C
FAM127A
FAM127C
FAM129A
FAM136A
FAM153B
FAM177A1
FAM182A
FAM182B
FAM184A
FAM190A
FAM192A
FAM200A
FAM21A
FAM21B
FAM22D
FAM27B
FAM47C
FAM47E
FAM7A1
FAM7A2
FASTKD2
FBXL20
FCGR1C
FCGR3A
FCRL2
FGF11
FGF13
FGFR1OP
FHL5
FKBP15
FLJ20518
FOXD1
FOXD4L2
FOXD4L4
FRG1
FRG1B
FRG2C
FSHB
FURIN
FUT4
GABPB2
GATA2
GBP1P1
GBP5
GBP6
GCG
GCLM
GIMAP6
GIN1
GK2
GOLGA2B
GOLGA8A
GPN3
GPR150
GPR89B
GPR89C
GRIN3A
GRM7
GSTA3
GTF2H2
GTF2H2B
GTF2H2C
GTF2H2D
GYPB
GYPE
H2BFXP
HAUS2
HBB
HBBP1
HBD
HCCS
HDGFRP2
HEATR1
HEXA
HIST1H2AI
HIST1H2AL
HIST1H2BM
HIST1H3H
HIST2H2AB
HIST2H2BE
HIST2H2BF
HIST2H3D
HIST3H3
HLA-B
HLA-DPB2
HNRNPF
HPYR1
HSD3B1
HSPB8
HSPBAP1
HTR5A
IARS2
IFI16
IFNA10
IFNA14
IFNA16
IFNA7
IL4I1
INTS4L1
INTS4L2
IRAK4
ITGA6
ITLN1
ITSN1
KATNB1
KCNIP4
KCNK2
KCNMB3
KCTD18
KIAA1143
KIAA1432
KIAA1737
KIF15
KIR2DL2
KIR2DL3
KIR3DL3
KITLG
KRT6B
KRTAP10-1
KRTAP10-6
KRTAP10-7
KRTAP19-2
KRTAP19-3
KRTAP19-4
KRTAP19-5
L3MBTL2
LGALS2
LIG1
LILRB4
LIPK
LOC100128076
LOC100129827
LOC100288797
LOC100507053
LOC147804
LOC149837
LOC154761
LOC162632
LOC222699
LOC283089
LOC283314
LOC285419
LOC285965
LOC286094
LOC347376
LOC389333
LOC440040
LOC440354
LOC440700
LOC441208
LOC494141
LOC595101
LOC606724
LOC619207
LOC641298
LOC642826
LOC643650
LOC643837
LOC654342
LOC678655
LOC723972
LOC727896
LOC727924
LOC728024
LOC728407
LOC728613
LOC728643
LOC728989
LOC729668
LPIN2
LRIG1
LRRC37A3
LRRC57
LSM1
LTN1
LY6H
LYPD4
LYVE1
M6PR
MAEL
MAGEA12
MAGEA2
MAGEA2B
MAGEA3
MAGEA4
MAGEA6
MAGEB18
MAGED1
MAST1
MATN3
MCFD2
MDH1B
MDM4
MED12L
MED26
MEF2A
MEGF9
MEIS3
MEP1B
MFAP3L
MFSD8
MGAM
MGAT1
MGC21881
MGC27382
MGST1
MGST3
MIA2
MIR1233-1
MIR1233-2
MIR301A
MIR548F3
MIR550A2
MLLT11
MOBP
MORN5
MS4A13
MS4A8B
MTCP1
MTCP1NB
MUM1L1
MYH11
NAA10
NACA2
NAGPA
NAP1L2
NBPF10
NBPF11
NBPF24
NBR1
NCAN
NCRNA00115
NCRNA00204
NCRNA00204B
NDUFA8
NDUFA9
NDUFB9
NECAP1
NET1
NFIX
NINJ1
NLRP11
NLRP4
NOC3L
NOTCH2
NOTCH2NL
NPM1
NR2C2AP
NR3C1
NRAP
NRAS
NSF
NSFP1
NUB1
NUDCD1
NUDT10
NUDT17
NUP210L
NUP62
OCRL
ODZ2
OFD1
OR10A6
OR11H1
OR11H12
OR13H1
OR1B1
OR1M1
OR2A12
OR2A4
OR2H1
OR2W3
OR4A15
OR4A16
OR4A47
OR4C45
OR4F4
OR4F6
OR4K5
OR4N2
OR52E2
OR52L1
OR56A1
OR56A3
OR5D16
OR5H1
OR5H15
OR5P3
OR6C6
OR6C74
OR6N1
OR7E37P
OR8B2
OR8B3
OR8G1
P2RY14
PAGE2
PALB2
PALLD
PALM2
PALM2-AKAP2
PAR5
PARG
PCCA
PCDHA1
PCDHA10
PCDHA11
PCDHA12
PCDHA13
PCDHA2
PCDHA3
PCDHA4
PCDHA5
PCDHA6
PCDHA7
PCDHA8
PCDHA9
PCDHGA1
PCDHGA2
PCDHGA3
PCDHGA4
PCDHGA5
PCDHGA6
PCDHGA7
PCDHGA8
PCDHGA9
PCDHGB1
PCDHGB2
PCDHGB3
PCDHGB4
PCDHGB5
PCGEM1
PCTP
PDILT
PEAK1
PEG10
PHB
PHC1
PHF16
PIGP
PIK3R4
PIP
PIPSL
PLCXD2
PLG
PLGLB1
PLGLB2
PLK5P
PLOD2
PLP1
PMS2CL
PMS2P5
POLA2
POLH
POLR2J2
POTEC
POTED
PPARG
PPIP5K2
PPP1R2P3
PPP1R8
PRAMEF10
PRAMEF15
PRAMEF16
PRAMEF7
PRAMEF8
PRAMEF9
PRG4
PRKAG2
PRMT10
PRR11
PRR20A
PRR20B
PRR20C
PRR20D
PRR20E
PSG2
psiTPTE22
PSMA4
PSMB1
PTH
PTPN6
PTPRN
PTTG3P
PUM1
PUM2
PUS7L
RAB32
RAB42
RAB4A
RALGPS2
RAP1GDS1
RAVER2
RBM26
RCN2
RG9MTD1
RGNEF
RGPD1
RGPD2
RGS3
RGS5
RHOXF2
RHOXF2B
RNASE3
RNF139
RNF220
RNF26
ROBO2
RPL23AP64
RPS6KA6
RRN3P3
RSPRY1
RTBDN
S100A11
SCAMP5
SCAND3
SCAPER
SCARNA1
SDCBP
SEC22C
SEC61B
SERF1A
SERF1B
SERPINB10
SETMAR
SFMBT1
SGCE
SGK3
SGMS2
SGSM2
SHISA3
SKA2
SLAIN1
SLC13A3
SLC17A4
SLC25A44
SLC31A1
SLC38A9
SLC40A1
SLC7A2
SLFN14
SND1
SNHG12
SNORA16A
SNORA22
SNORA44
SNORA61
SNORD103A
SNORD103B
SNORD108
SNORD64
SNORD91A
SNORD91B
SNORD99
SNRPC
SNRPG
SNX24
SPANXN5
SPATA24
SPG20
SPRYD5
SRGAP2
SRPRB
SS18L2
ST5
STAG3L2
STT3B
STX17
SUGT1P1
SUPV3L1
SYNPR
SYT14L
SYTL4
TAAR2
TAAR3
TAAR8
TAF13
TAS2R4
TAS2R41
TATDN1
TATDN2
TBC1D20
TBC1D8B
TBP
TCEA1
TCEAL3
TCEAL6
TCEAL7
TDGF3
TDRD12
TGS1
THUMPD1
TINF2
TM4SF4
TMEM102
TMEM116
TMEM150C
TMEM194B
TMEM68
TMPRSS11F
TMSB15A
TMSL3
TNMD
TNPO3
TP53RK
TP53TG3
TP53TG3B
TPM3
TRAF5
TRAPPC2
TRIM24
TRIM53
TRPM8
TSLP
TSNAX-DISC1
TSPEAR
TSR1
TTBK1
TTC25
TTC3
TTC7A
TUBB8
TUBE1
TYW3
UBE2D1
UBE2Q1
UBE2Q2
UBE2U
UBN2
UBTFL1
UGT1A10
UGT1A3
UGT1A4
UGT1A5
UGT1A6
UGT1A7
UGT1A8
UGT1A9
UGT2B28
ULBP2
UNC80
USP22
USP30
USP50
WDR11
WFDC8
XPO5
ZBTB44
ZC3H12C
ZFP30
ZFP62
ZKSCAN5
ZNF10
ZNF177
ZNF193
ZNF256
ZNF285
ZNF286A
ZNF286B
ZNF302
ZNF322B
ZNF354C
ZNF394
ZNF44
ZNF441
ZNF559-ZNF177
ZNF622
ZNF627
ZNF655
ZNF711
ZNF717
ZNF761
ZNF793
ZNF92
ZNF99
ZSWIM5
ACIN1
AKT3
BCL2A1
BIRC2
BIRC3
CASP5
CASP7
CCNB1
CCND1
CCND2
CFTR
COPS7B
CUL4B
EIF2S1
ELK4
ERCC4
FAS
GTF2H1
H3F3A /// LOC440926
NFKB1
NGFRAP1
NOX4
NUMA1
PIAS1
PPP2R2B
PTK2
PTTG1
RB1
RIPK1
SMAD3
SMAD4
SP3
STAT1
TGFBR2
XPC
